# Supplementary material for: Immunological and clinicopathological features predict HER2-positive breast cancer prognosis in the neoadjuvant NeoALTTO and CALGB 40601 randomized trials
Source: Nat Commun. 2023 Nov 3;14:7053. doi: 10.1038/s41467-023-42635-2 (PMC10624889; doi:10.1038/s41467-023-42635-2)
Supplement: Supplementary file 5 — Supplementary Data 1−14 [file 41467_2023_42635_MOESM5_ESM.xlsx]

## Sheet: Supplementary data 1
Comparisons of BCR/TCR read counts and number of clones between NeoALTTO (testing read length of 100-bp, used for all subsequent analysis, and 50-bp) and CALGB 40601
	NeoALTTO (100-bp read length)	CALGB 40601	P value (Wilcoxon rank sum test) (a)	NeoALTTO (50-bp read length)	P value (Wilcoxon rank sum test) (b)
BCR
Total number of reads not normalized (median)	18605	13416	0.05465	4916	1.80716e-16
Number of reads normalized (median)	1212	0.261	1.47727e-22	0.342	5.009741e-18
Number of clones (median)	2732	1798.5	0.0002542	855.5	1.186255e-26
TCR
Total number of reads not normalized (median)	105.5	59	7.077564e-08	21.5	1.193128e-45
Number of reads normalized (median)	0.006	0.001	1.885445e-52	0.001	2.946942e-46
Number of clones (median)	73	45.5	5.885571e-06	16	1.456197e-43
P values (two-sided) are derived comparing NeoALTTO 100bp read length data with data from CALGB 40601 (a) and NeoALTTO 50bp read length (b), respectively.
Median CDR3 length for the different BCR/TCR chains detected with MiXCR in NeoALTTO and CALGB 40601
	NeoALTTO (100-bp read length)	CALGB 40601	NeoALTTO (50-bp read length)
BCR
IGH	51.2	47.9	48.4
IGK	33.2	33.1	33
IGL	37.6	37.4	37.5
TCR
TRA	40.8	40.2	40
TRB	42.9	41.7	41.4
TRG	39	38	39
TRD	55.5	51	48

## Sheet: Supplementary data 2
IG = general BCR measures; TR = general TCR measures; Nreads_NORM = reads normalized as detailed in the METHODS.
IG_Nreads	TR_Nreads	IGH_Nreads	IGK_Nreads	IGL_Nreads	TRA_Nreads	TRB_Nreads	TRD_Nreads	TRG_Nreads	IG_Nclones	TR_Nclones	IGH_Nclones	IGK_Nclones	IGL_Nclones	TRA_Nclones	TRB_Nclones	TRD_Nclones	TRG_Nclones	IG_Length_CDR3	TR_Length_CDR3	IGH_Length_CDR3	IGK_Length_CDR3	IGL_Length_CDR3	TRA_Length_CDR3	TRB_Length_CDR3	TRD_Length_CDR3	TRG_Length_CDR3	IG_Evenness	TR_Evenness	IGH_Evenness	IGK_Evenness	IGL_Evenness	TRA_Evenness	TRB_Evenness	TRD_Evenness	TRG_Evenness	IG_Gini	TR_Gini	IGH_Gini	IGK_Gini	IGL_Gini	TRA_Gini	TRB_Gini	TRD_Gini	TRG_Gini	IG_Gini_Simpson	TR_Gini_Simpson	IGH_Gini_Simpson	IGK_Gini_Simpson	IGL_Gini_Simpson
15374	142	6148	7574	1652	87	49	0	6	3182	105	1247	1398	537	61	40	0	4	40.7902	41.4296	49.0789	34.7384	37.6889	40.8621	43.5918		32	0.789282	0.980399	0.758092	0.745702	0.871898	0.975856	0.983094		0.896241	0.697605	0.200805	0.706048	0.720345	0.555553	0.218579	0.15051		0.25	0.989435	0.988395	0.97343	0.974536	0.988219
128821	452	51142	54513	23166	214	202	12	21	10683	346	5413	3147	2123	170	153	7	13	42.3514	42.2588	54.0533	33.3638	37.6673	40.4159	43.099	60.5	41	0.832159	0.983409	0.844126	0.779981	0.828218	0.985201	0.979251	0.873002	0.955339	0.782344	0.192197	0.744946	0.822477	0.757044	0.168609	0.199767	0.333333	0.241758	0.998513	0.996378	0.997984	0.994179	0.99607
151	4	43	82	26	4	0	0	0	72	2	24	39	9	2	0	0	0	38.8411	42.75	50.5814	32.9268	38.0769	42.75				0.966686	0.811278	0.954637	0.960597	0.970015	0.811278				0.292586	0.25	0.281977	0.293934	0.188034	0.25				0.981887	0.375	0.944294	0.966389	0.87574
285	9	90	94	101	5	4	0	0	81	4	29	37	15	3	1	0	0	42.1895	42.3333	56.0333	33.4787	37.9604	42.6	42			0.828886	0.918296	0.824888	0.902309	0.618165	0.96023				0.551007	0.25	0.491188	0.415756	0.683828	0.133333	0			0.941754	0.691358	0.874074	0.940923	0.687384
2862	261	818	1520	524	147	88	10	13	1693	193	534	844	315	109	68	6	9	37.9413	41.3333	47.3435	33.0967	37.3168	40.1837	41.7273	54.9	43.8462	0.961315	0.982463	0.970271	0.951564	0.944554	0.978691	0.983617	0.946412	0.954908	0.325239	0.200147	0.275812	0.351735	0.320659	0.203458	0.17246	0.233333	0.222222	0.998587	0.993644	0.996969	0.996987	0.990589
6256	69	1992	1739	2525	27	28	5	9	1138	62	436	410	292	23	25	5	9	40.302	42	52.1913	32.9586	35.9798	38.6667	43.0714	60.6	38.3333	0.850608	0.990005	0.870107	0.841732	0.789014	0.979457	0.989064	1	1	0.682768	0.0928004	0.618356	0.645079	0.740845	0.132045	0.0942857	0	0	0.994467	0.982147	0.990626	0.986434	0.978303
6036	45	2234	2461	1341	25	13	1	6	830	31	349	282	199	18	9	1	3	41.4776	41.5333	53.3218	32.9598	37.3781	41.76	41.0769	66	37.5	0.835526	0.958216	0.833791	0.778248	0.808652	0.952933	0.954908		0.78969	0.704166	0.250896	0.670941	0.742302	0.682068	0.233333	0.222222	0	0.333333	0.992291	0.956049	0.984293	0.974979	0.971674
5458	51	1609	3642	207	25	24	2	0	338	39	134	139	65	20	18	1	0	36.3226	43.1765	43.6016	33.0264	37.7391	41.4	44.125	54		0.423234	0.981389	0.397732	0.307811	0.774361	0.974949	0.979625			0.906134	0.173957	0.881641	0.930392	0.580156	0.166	0.166667	0		0.752713	0.970396	0.641142	0.515027	0.887442
40900	151	9971	20552	10377	73	66	4	5	1617	98	634	567	416	46	42	4	4	40.0427	43.2914	56.8505	33.4308	36.9879	41.8356	43.4091	57.75	43.2	0.672081	0.975481	0.721565	0.579887	0.617729	0.973595	0.965307	1	0.960964	0.866886	0.241857	0.814623	0.888644	0.866534	0.236152	0.257576	0	0.15	0.967301	0.98715	0.972256	0.893605	0.934977
8358	153	3574	3262	1522	88	62	1	2	1344	111	518	597	229	65	43	1	2	42.4641	42.6863	52.4547	34.019	37.1038	41.4545	43.8871	66	48	0.750769	0.976009	0.685602	0.726416	0.730648	0.970181	0.973908		1	0.756582	0.215156	0.780126	0.736129	0.739254	0.213986	0.218305	0	0	0.980513	0.988252	0.942071	0.953694	0.944473
53801	117	24631	19578	9592	52	60	0	3	2320	63	1142	747	431	26	33	0	3	42.1958	43.2051	50.9451	33.2176	38.0539	42	43.6		45	0.748448	0.960968	0.725475	0.696126	0.695897	0.948845	0.955282		1	0.845177	0.30118	0.842949	0.854426	0.82935	0.309172	0.292929		0	0.991412	0.978158	0.982934	0.972301	0.957735
2891	147	1053	1302	536	70	55	4	18	500	119	199	212	89	55	44	4	16	40.4901	41.2449	50.0769	34.7005	35.7201	39.8571	43.3636	56.25	36.8333	0.713666	0.983266	0.704598	0.601994	0.702795	0.975512	0.980672	1	0.986926	0.746772	0.163151	0.724887	0.766412	0.72778	0.183896	0.164876	0	0.0972222	0.947816	0.989865	0.903073	0.823084	0.89988
45	1	18	24	3	1	0	0	0	27	1	12	12	3	1	0	0	0	38.6667	45	45.3333	33.875	37	45				0.951646		0.934517	0.944736	1					0.289712	0	0.268519	0.284722	0	0				0.949136	0	0.882716	0.892361	0.666667
23463	193	7669	11640	4154	66	119	3	3	4059	165	1599	1644	816	61	97	3	3	39.8077	41.5648	50.9836	33.4381	37.0234	40.0909	42.1008	50	42	0.816617	0.989371	0.835908	0.77858	0.749363	0.993617	0.985152	1	1	0.728084	0.125294	0.686955	0.753433	0.722503	0.0695479	0.153166	0	0	0.995795	0.9931	0.994373	0.98892	0.972027
93545	84	41367	37335	14843	37	30	10	6	3091	62	1369	1143	579	29	21	7	4	40.9539	43.9286	48.3654	33.5623	38.8905	41.4324	43	57	41.5	0.684094	0.975573	0.65929	0.614393	0.639889	0.974935	0.959644	0.96957	0.896241	0.896451	0.207757	0.890069	0.907896	0.88334	0.178938	0.234921	0.171429	0.25	0.987198	0.979875	0.971455	0.96171	0.955505
17540	51	6610	7073	3857	29	18	2	2	4022	46	1549	1669	804	24	18	2	2	40.7812	42.2353	51.089	33.1892	37.0384	42.2069	41.5	52.5	39	0.845724	0.984352	0.820163	0.841228	0.79176	0.969296	1	1	1	0.674421	0.0933504	0.680494	0.653825	0.699155	0.156609	0	0	0	0.996919	0.974241	0.991673	0.993541	0.982456
108694	314	40202	57230	11262	147	144	8	13	3287	152	1420	1286	581	67	71	4	9	41.8832	43.2134	55.6914	32.8888	38.2991	42	43.9167	60.375	38.3077	0.681576	0.953376	0.685081	0.604689	0.697712	0.944888	0.940631	0.95282	0.954908	0.880379	0.347301	0.864545	0.90155	0.82085	0.359021	0.348396	0.1875	0.222222	0.983683	0.988945	0.97659	0.954106	0.963539
3045	150	1193	1078	774	75	67	0	6	792	96	279	369	144	52	38	0	4	39.0887	41.26	46.0008	33.2171	36.6124	40.48	41.2836		50	0.755763	0.965588	0.635456	0.849255	0.619353	0.978034	0.935349		0.959148	0.637935	0.259444	0.694764	0.519239	0.705696	0.21	0.32011		0.166667	0.955726	0.984622	0.837931	0.964736	0.7682
22366	348	8362	10149	3855	170	162	5	9	3955	307	1608	1658	689	145	149	5	6	41.0876	42.3966	52.2101	33.1649	37.8195	41.0471	43.8148	51.6	37	0.829352	0.991886	0.815609	0.804158	0.78434	0.988741	0.99384	1	0.935945	0.718786	0.105526	0.706474	0.731067	0.710841	0.127221	0.0742398	0	0.240741	0.996507	0.99635	0.991455	0.991886	0.978873
27812	202	11128	11812	4872	73	119	3	4	4116	170	1870	1438	808	64	98	2	4	42.9737	41.8515	55.6281	32.9782	38.3042	41.6301	41.7227	50	39	0.785848	0.987795	0.771478	0.752254	0.730319	0.987095	0.985153	0.918296	1	0.763195	0.137682	0.74553	0.785969	0.741932	0.111943	0.150317	0.166667	0	0.994038	0.993187	0.986994	0.985926	0.956287
16540	111	5516	7116	3908	61	47	1	2	3252	89	1149	1408	695	49	37	1	2	40.4579	41.8919	51.2235	33.0253	38.7966	40.7213	42.9574	78	34.5	0.804379	0.985899	0.778559	0.812002	0.69377	0.984008	0.981484		1	0.707148	0.157303	0.695583	0.689791	0.751692	0.155905	0.165612	0	0	0.992684	0.987095	0.980475	0.988702	0.945306
3671	36	1299	1563	809	16	20	0	0	1690	35	649	711	330	16	19	0	0	40.7113	42.75	51.2587	33.5029	37.7021	43.5	42.15			0.923431	0.997092	0.916916	0.939112	0.839052	1	0.99388			0.440402	0.0269841	0.420188	0.423053	0.498756	0	0.0473684			0.996077	0.970679	0.992227	0.996414	0.952648
25516	80	9096	10307	6113	44	34	1	0	3927	72	1507	1652	768	39	31	1	0	40.5497	43.275	50.3298	33.0687	38.6108	41.3864	44.5588	66		0.771771	0.990691	0.747473	0.778108	0.648247	0.98668	0.991279			0.756822	0.0913194	0.750737	0.732119	0.804774	0.10373	0.0796964	0		0.990788	0.984688	0.978897	0.983633	0.93276
5528	43	1663	3514	351	28	12	0	3	697	34	254	321	122	21	11	0	2	38.472	39.7674	40.4558	37.5598	38.2051	41.0357	40.75		24	0.594271	0.980863	0.573621	0.499947	0.906244	0.974519	0.988109		0.918296	0.789192	0.164843	0.75891	0.83273	0.46399	0.187075	0.0757576		0.166667	0.86533	0.965928	0.759975	0.720716	0.976632
4751	26	1764	2021	966	12	14	0	0	1430	25	609	559	262	12	13	0	0	41.4866	42.2308	53.1224	33.1247	37.7329	42	42.4286			0.892576	0.99562	0.904411	0.866129	0.835305	1	0.990287			0.571966	0.0369231	0.518437	0.598669	0.609517	0	0.0659341			0.996254	0.95858	0.993413	0.990099	0.974697
216513	710	73443	117762	25308	322	344	13	26	10857	388	4817	4011	2029	167	195	7	16	39.6738	41.7423	50.4567	33.3169	37.9621	40.2578	42.9157	58.1538	36.2308	0.750284	0.962287	0.776658	0.687033	0.773845	0.953701	0.957615	0.968632	0.944341	0.853439	0.317613	0.819996	0.883747	0.795908	0.333172	0.306947	0.175824	0.278846	0.994623	0.995374	0.994676	0.984296	0.991347
26056	177	9944	8826	7286	85	77	2	10	3999	146	1602	1575	822	74	60	2	9	40.5844	43.1695	50.0925	32.9997	36.7955	41.7882	44.3377	66	39.9	0.749546	0.987543	0.718965	0.772999	0.625313	0.990517	0.981196	1	0.984859	0.756924	0.146312	0.759788	0.694065	0.823899	0.110175	0.176407	0	0.0888889	0.988907	0.992116	0.976448	0.969878	0.946203
2766	40	846	1563	357	20	19	0	1	883	30	311	447	125	15	14	0	1	39.2397	41.4	51.0709	33.3205	37.1176	39.6	43.5789		36	0.915288	0.972495	0.91588	0.890729	0.930865	0.978253	0.949832			0.495047	0.195	0.461707	0.523081	0.430431	0.166667	0.221805		0	0.994775	0.95875	0.989946	0.987397	0.984409
43	39	12	24	7	22	13	0	4	27	32	8	15	4	19	10	0	3	38.5116	41.3077	54.25	31.25	36.4286	40.9091	42.2308		40.5	0.954048	0.981414	0.91721	0.957437	0.832249	0.985588	0.957526		0.946395	0.277347	0.14984	0.270833	0.25	0.321429	0.114833	0.192308		0.166667	0.949703	0.96384	0.819444	0.916667	0.612245
41113	218	16792	16234	8087	77	105	17	19	7354	199	3279	2545	1530	73	91	17	18	42.5982	43.2248	53.4429	33.6479	38.047	41.2987	43.7429	56.4706	36.3158	0.834165	0.99178	0.820992	0.807472	0.803677	0.995649	0.98436	1	0.993463	0.714	0.0818312	0.700938	0.735196	0.695507	0.0491016	0.12224	-8.88178e-16	0.0497076	0.997006	0.994319	0.992782	0.993206	0.981114
8712	122	3098	4403	1211	71	46	0	3	951	80	400	348	203	44	33	0	2	40.5479	41.3115	52.1824	33.154	37.6672	40.1408	43.8261		28	0.70991	0.976332	0.73411	0.580205	0.814068	0.972236	0.971069		0.918296	0.772232	0.232377	0.737414	0.821854	0.671155	0.240397	0.213439		0.166667	0.948709	0.984547	0.943246	0.829285	0.973623
71838	565	26264	25203	20371	285	244	9	18	6007	469	2471	2167	1369	248	200	6	10	41.8439	41.5327	53.565	33.6667	36.8487	40.3158	42.4918	52.6667	40.8333	0.777531	0.977582	0.767571	0.760502	0.698574	0.981519	0.971927	0.935945	0.820451	0.82351	0.158847	0.812731	0.813493	0.848167	0.12251	0.167951	0.240741	0.388889	0.99603	0.996626	0.992473	0.991649	0.97592
125170	146	52219	48355	24596	63	70	5	8	6169	120	3236	1864	1069	54	54	5	7	40.9499	43.1712	49.6631	33.5519	36.9956	41.7619	42.8571	64.2	43.875	0.77419	0.981103	0.767353	0.744046	0.695287	0.986915	0.966731	1	0.97957	0.840968	0.158105	0.824829	0.850168	0.846697	0.123751	0.202116	0	0.107143	0.995875	0.989491	0.992049	0.988793	0.972314
14830	188	5201	7583	2046	111	68	6	3	3635	133	1364	1757	514	75	52	3	3	41.291	42.016	54.0006	33.0965	39.3534	40.8378	42.9265	54	41	0.833311	0.97564	0.822854	0.806614	0.793677	0.970141	0.978234	0.78969	1	0.645389	0.224844	0.631543	0.652961	0.647738	0.238318	0.186086	0.333333	0	0.994094	0.990041	0.987984	0.984967	0.973855
17680	108	6077	8957	2646	56	46	1	5	5280	88	1937	2478	865	48	35	1	4	40.2336	41.8889	52.4025	32.9853	36.822	41.1964	42.913	66	35.4	0.862045	0.985535	0.860139	0.842515	0.810006	0.982267	0.983627		0.960964	0.609795	0.150884	0.5927	0.62471	0.594203	0.12872	0.163975	0	0.15	0.996851	0.986797	0.994078	0.993272	0.967754
134156	138	57089	57359	19708	49	86	1	2	4767	124	2531	1403	833	43	78	1	2	40.4559	40.9783	49.108	33.1178	36.7502	38.2041	42.4884	42	43.5	0.723676	0.993016	0.710323	0.655372	0.730145	0.989596	0.992811		1	0.880038	0.0899953	0.869667	0.900764	0.838579	0.105363	0.0834824	0	0	0.993145	0.991283	0.987834	0.976769	0.981222
55053	93	17737	28834	8482	33	54	2	4	6156	81	2357	2710	1089	30	47	1	3	41.1347	41.4516	54.5252	33.1897	40.1421	39.5455	42.4444	66	31.5	0.685668	0.990732	0.671394	0.634827	0.633787	0.990969	0.989385		0.946395	0.824645	0.109916	0.810175	0.837561	0.804193	0.0818182	0.110323	0	0.166667	0.977072	0.986472	0.962967	0.938488	0.906888
86740	84	39949	27440	19351	35	48	0	1	1762	74	950	459	353	33	40	0	1	45.2194	42	55.0297	34.6858	39.9037	40.4571	43.25		36	0.733258	0.989658	0.70871	0.679016	0.664865	0.994172	0.983836			0.879927	0.105856	0.876181	0.883244	0.876953	0.0536797	0.140625		0	0.991608	0.984977	0.98305	0.972253	0.959419
3503	23	1235	1399	869	11	6	3	3	1395	23	562	452	381	11	6	3	3	41.2335	41.4783	52.9312	33.0257	37.8228	40.3636	39.5	53	38	0.923281	1	0.929595	0.888071	0.923739	1	1	1	1	0.476238	0	0.433387	0.535808	0.429818	4.44089e-16	0	0	0	0.997174	0.956522	0.994615	0.989799	0.991397
41095	61	15718	18924	6453	34	22	2	3	4930	55	2044	2111	775	29	22	1	3	41.5551	41.1639	51.1636	32.6793	44.1804	40.5882	42.2727	54	31	0.734654	0.991811	0.714866	0.694365	0.669652	0.986695	1		1	0.782257	0.0876304	0.775061	0.784932	0.788915	0.121704	0	0	0	0.983368	0.980382	0.968619	0.952166	0.92303
69	0	13	56	0	0	0	0	0	9	0	1	8	0	0	0	0	0	37.5217		54	33.6964						0.909192			0.896978						0.341385		0	0.352679						0.848561		0	0.82398
957	46	378	410	169	22	23	0	1	402	41	141	187	74	19	21	0	1	42.3793	42.7174	53.9127	33.2854	38.645	42.5455	42.913		42	0.904135	0.987346	0.852543	0.910231	0.893287	0.97751	0.990286			0.485969	0.0996819	0.541559	0.440433	0.460659	0.124402	0.0786749		0	0.991377	0.97259	0.9702	0.984212	0.965512
8071	255	2631	4279	1161	130	119	2	4	2310	189	895	1066	349	103	82	1	3	39.4126	41.5647	50.5781	33.2608	36.7829	40.4077	42.6807	51	41.25	0.889083	0.981357	0.904048	0.862685	0.847186	0.986371	0.970003		0.946395	0.576494	0.202428	0.525447	0.602196	0.583629	0.160717	0.243595	0	0.166667	0.996152	0.993403	0.995148	0.989612	0.980078
151639	221	59930	73602	18107	134	78	3	6	4401	153	2184	1512	705	93	55	2	3	42.2234	42.7738	55.0905	32.916	37.4693	42.4701	43	52	42	0.672744	0.975051	0.680821	0.591893	0.638964	0.97131	0.970197	0.918296	0.92062	0.908916	0.238133	0.88958	0.928289	0.888382	0.239929	0.229371	0.166667	0.222222	0.987927	0.99138	0.982197	0.962667	0.96517
35430	401	13368	17542	4520	205	187	2	5	4872	374	2133	1895	844	191	175	2	4	40.7103	42.4638	51.757	33.164	37.3268	41.6488	43.4278	55.5	33.6	0.814515	0.99557	0.810994	0.771377	0.825806	0.994957	0.995075	1	0.960964	0.757104	0.0631376	0.736109	0.788199	0.687262	0.063951	0.0604431	0	0.15	0.996581	0.997146	0.993873	0.990353	0.988825
33763	475	13165	14174	6424	196	262	7	8	8338	361	3385	3305	1648	163	183	6	7	41.4271	41.4316	52.2804	33.2062	37.3235	40.3163	41.9656	51.4286	42	0.872186	0.97379	0.854617	0.859441	0.848179	0.98411	0.959793	0.975504	0.97957	0.634152	0.211331	0.634387	0.638573	0.621174	0.149994	0.260668	0.119048	0.107143	0.998249	0.995679	0.995434	0.995863	0.990951
55534	158	21577	23130	10827	83	69	1	5	11102	103	4414	4457	2231	53	46	1	3	39.5875	41.962	48.1819	33.0233	36.483	40.7711	43.3043	57	40.2	0.816688	0.978945	0.797296	0.780194	0.815823	0.973594	0.975999		0.96023	0.689107	0.224653	0.691662	0.69428	0.671337	0.234599	0.216446	0	0.133333	0.995603	0.988143	0.990916	0.984558	0.990864
17825	192	6312	8767	2746	98	77	9	7	2787	174	1210	1021	556	88	71	7	7	41.4815	42.7031	54.4872	33.2799	37.7709	40.8673	43.9091	53	41.5714	0.759599	0.992305	0.779882	0.657961	0.840531	0.992445	0.990502	0.940958	1	0.751737	0.0867457	0.714371	0.808877	0.648035	0.0904453	0.0742638	0.190476	0	0.98101	0.993652	0.97713	0.934642	0.986845
88401	193	37290	32551	18560	95	78	6	11	4356	140	1964	1711	681	68	57	4	10	42.6402	41.3161	53.3714	33.269	37.5147	40.9895	41.6538	49	38.1818	0.718032	0.972553	0.708555	0.6613	0.640816	0.970947	0.959385	0.959148	0.98666	0.878252	0.227054	0.866773	0.881622	0.891077	0.227709	0.232119	0.166667	0.0818182	0.99262	0.990094	0.986156	0.976381	0.961122
3783	30	1302	1899	582	16	9	3	2	1090	23	442	473	175	13	7	1	2	39.2022	43.3	49.6889	32.6019	37.2784	41.4375	42	57	43.5	0.846714	0.976014	0.837822	0.801387	0.864205	0.979613	0.970836		1	0.606249	0.17971	0.561823	0.642677	0.573157	0.144231	0.15873	0	0	0.98902	0.948889	0.97119	0.971866	0.979789
6381	194	1361	3953	1067	86	93	8	4	2729	175	683	1499	547	78	85	5	4	37.4894	42.5258	50.7245	32.9112	37.5689	40.9186	43.3871	53.25	35.25	0.898152	0.992624	0.890146	0.874507	0.929549	0.992811	0.992138	0.928383	1	0.485188	0.0893078	0.447361	0.516799	0.395484	0.0834824	0.0796964	0.25	0	0.99558	0.993729	0.989631	0.99022	0.993016
584	14	210	339	35	12	2	0	0	151	10	46	76	29	8	2	0	0	41.1729	41.5714	54.7571	33.0885	37.9714	41	45			0.597969	0.957879	0.486082	0.509504	0.980831	0.951796	1			0.703189	0.214286	0.737888	0.730205	0.145813	0.229167	0			0.812119	0.877551	0.558005	0.612456	0.96
27415	138	11459	12024	3932	62	62	9	5	2786	100	1229	1052	505	48	43	6	3	39.884	43.5217	47.9099	33.2799	36.689	42.4355	43.4516	55.3333	36.6	0.775818	0.980749	0.750855	0.733289	0.760378	0.98307	0.969421	0.968393	0.96023	0.787503	0.203043	0.788699	0.799304	0.74128	0.168683	0.233308	0.166667	0.133333	0.992896	0.987923	0.983812	0.980896	0.970775
14543	172	5361	7360	1822	78	77	7	9	1430	152	468	685	277	72	67	6	6	37.9834	42.4012	45.4852	32.934	36.3079	40.7308	42.8182	60.4286	39.3333	0.673637	0.988413	0.644917	0.602296	0.666352	0.992213	0.980923	0.975504	0.968393	0.840621	0.107252	0.838372	0.855015	0.776994	0.0722934	0.121729	0.119048	0.166667	0.968054	0.992293	0.927219	0.918909	0.918021
68116	112	25484	22031	20601	43	56	1	12	5253	88	2173	1876	1204	38	40	1	9	41.0349	41.0625	49.9656	33.5682	37.9722	41.7907	41.6786	42	35.5	0.675879	0.980438	0.660354	0.677939	0.533449	0.989668	0.966662		0.973197	0.860718	0.176542	0.852601	0.834527	0.897193	0.100979	0.226786	0	0.166667	0.980755	0.985969	0.966678	0.967223	0.878075
385	6	114	221	50	5	1	0	0	174	4	58	88	28	3	1	0	0	38.5091	39	49.4211	33.2986	36.66	39	39			0.935738	0.896241	0.94133	0.90957	0.956568	0.864974				0.390521	0.25	0.352692	0.423951	0.287143	0.266667	0			0.987674	0.666667	0.971837	0.972503	0.9528
121278	88	49034	51707	20537	38	42	2	6	18689	83	7290	7635	3764	36	39	2	6	41.2769	42.5795	51.1333	33.4444	37.4641	40.8158	44.5	51	37.5	0.757783	0.995413	0.73039	0.720739	0.752537	0.994727	0.9932	1	1	0.789918	0.0533954	0.800595	0.792378	0.756294	0.0497076	0.0659341	0	0	0.996088	0.987345	0.990248	0.989199	0.987643
77869	156	30772	35885	11212	69	79	5	2	4619	139	2405	1410	804	64	68	4	2	42.975	41.3654	55.2011	33.8368	38.6674	40.1304	41.5063	57	33	0.762232	0.991408	0.758735	0.715205	0.731317	0.992109	0.988219	0.960964	1	0.839135	0.0984136	0.811462	0.864113	0.814068	0.0686141	0.120439	0.15	0	0.994803	0.992028	0.98912	0.985799	0.976744
10740	40	3119	5235	2386	17	20	0	3	4358	27	1389	1986	983	10	14	0	3	39.4318	40.725	51.5531	33.016	37.6635	38.6471	43.05		37	0.908274	0.929975	0.8916	0.900574	0.88868	0.805465	0.977563		1	0.486771	0.274074	0.47484	0.489815	0.484568	0.370588	0.171429		0	0.99692	0.9325	0.991586	0.992609	0.987549
15654	44	6114	6045	3495	23	18	2	0	1279	19	493	543	243	10	7	1	0	41.802	41.5909	52.948	32.9801	37.5622	37.1739	45.6667	54		0.749735	0.954159	0.718179	0.72844	0.638849	0.928252	0.955897			0.761232	0.287081	0.767731	0.733941	0.794044	0.317391	0.222222	0		0.977516	0.932851	0.955366	0.932429	0.887683
177381	206	73899	64815	38667	86	78	24	16	5560	150	2710	1753	1097	64	62	11	11	41.2979	44.2282	50.8628	33.1318	36.7059	40.7442	44	60.125	40.125	0.757298	0.971265	0.741662	0.717402	0.698138	0.976558	0.985098	0.794752	0.948317	0.86853	0.220518	0.862296	0.874755	0.866729	0.200945	0.158395	0.44697	0.238636	0.996068	0.989914	0.992532	0.987988	0.978282
7021	70	2023	3979	1019	32	36	1	1	3292	63	1191	1543	558	26	35	1	1	38.7496	42.9429	50.2481	33.3694	36.9303	42.1875	43.3333	54	42	0.960873	0.99197	0.968314	0.951624	0.965725	0.98395	0.997092			0.390947	0.0888889	0.317456	0.426119	0.329255	0.144231	0.0269841	0	0	0.999362	0.982857	0.998552	0.998577	0.997102
207656	121	90081	80039	37536	63	50	1	7	8106	102	4221	2351	1534	52	43	1	6	39.4279	41.0083	46.08	32.8774	37.4317	40.7619	41.7	66	34.7143	0.762723	0.987062	0.74829	0.704748	0.759755	0.983101	0.985716		0.975504	0.863459	0.135553	0.852543	0.88312	0.841322	0.148657	0.122791	0	0.119048	0.995939	0.98873	0.991298	0.985564	0.991482
7724	137	2432	4263	1029	67	53	5	10	876	122	329	397	150	60	48	4	9	39.3255	41.3212	51.7919	32.829	36.7755	39.403	43.2453	52.2	37.8	0.631373	0.990953	0.630303	0.531977	0.614423	0.987762	0.991814	0.960964	0.984859	0.818759	0.0991384	0.786187	0.845264	0.778976	0.0972637	0.0845126	0.15	0.0888889	0.915517	0.990889	0.866562	0.774947	0.847823
68358	125	26130	30002	12226	51	57	6	8	4470	92	1543	1927	1000	37	43	4	6	41.5721	42.792	52.6325	33.3719	38.0563	40	44.1053	56	38.625	0.669017	0.982222	0.640337	0.621446	0.587901	0.974958	0.979527	0.959148	0.967132	0.883916	0.193652	0.880862	0.891172	0.866561	0.205617	0.185231	0.166667	0.166667	0.985133	0.987136	0.956369	0.970707	0.910933
10299	71	4277	4990	1032	40	29	0	2	2474	51	1039	1052	383	27	22	0	2	39.8666	41.3662	46.6575	34.3485	38.4041	40.125	42.931		43.5	0.79172	0.973582	0.775303	0.733194	0.891389	0.962708	0.975279		1	0.654441	0.217619	0.655853	0.684231	0.497632	0.242593	0.183386		0	0.978431	0.9756	0.964434	0.934847	0.985982
1050	2	420	333	297	2	0	0	0	208	1	82	87	39	1	0	0	0	41.0943	33	51.6	33.3514	34.9192	33				0.798427		0.755487	0.870479	0.587823					0.630559	0	0.639721	0.509475	0.738323	0				0.954861	0	0.895544	0.958869	0.696414
11934	215	4481	5505	1948	98	110	2	4	2254	196	982	800	472	90	99	2	4	40.5767	41.8186	51.2316	33.0076	37.4569	40.9898	42.5455	48	39	0.82954	0.992175	0.834952	0.765945	0.857791	0.991402	0.990017	1	1	0.698274	0.0827954	0.664883	0.749164	0.623406	0.0770975	0.0923783	0	0	0.993656	0.99431	0.989509	0.978517	0.988992
61864	135	25567	19760	16537	64	61	5	5	12132	131	5523	3791	2818	64	58	4	5	42.136	41.8889	51.626	33.5567	37.7152	39.4688	43.7213	52.2	40.2	0.82658	0.997744	0.817489	0.813572	0.771337	1	0.995629	0.960964	1	0.710673	0.0287249	0.699723	0.694607	0.743165	0	0.0466365	0.15	0	0.997258	0.992154	0.994755	0.990394	0.987886
608	17	144	325	139	8	9	0	0	377	13	97	197	83	8	5	0	0	38.9803	41.1176	53.3125	33.2769	37.4676	39.375	42.6667			0.96705	0.945625	0.963092	0.963952	0.94799	1	0.886683			0.295529	0.208145	0.262743	0.30207	0.307706	0	0.311111			0.995796	0.892734	0.984664	0.992303	0.978107
116200	105	49138	42086	24976	56	39	4	5	6184	79	2909	2074	1201	44	29	2	3	41.3106	41.3143	50.3598	33.0235	37.4713	40.4464	40.9231	52.5	44.4	0.750734	0.98199	0.747956	0.710348	0.658718	0.980289	0.978436	1	0.864974	0.859137	0.187342	0.842988	0.865974	0.878142	0.172078	0.183908	0	0.266667	0.9956	0.985034	0.991875	0.987667	0.971223
9821	69	3316	4886	1619	28	40	0	1	3884	63	1566	1570	748	26	36	0	1	39.3931	42.8696	50.5314	32.4646	37.4898	41.5714	43.575		51	0.922187	0.991031	0.925286	0.901428	0.927694	0.992353	0.987066			0.494207	0.0809754	0.437859	0.542266	0.434267	0.0659341	0.0930556		0	0.998608	0.982567	0.996857	0.996305	0.995617
1300	35	479	563	258	16	10	1	8	804	28	291	354	159	13	9	1	5	39.2815	40.6286	47.6367	32.9467	37.593	41.0625	43.2	54	34.875	0.952138	0.98376	0.92625	0.965028	0.92346	0.979613	0.984859		0.969022	0.318213	0.15	0.341462	0.294252	0.322802	0.144231	0.0888889	0	0.15	0.996277	0.96	0.985526	0.995378	0.977375
93234	56	29593	53627	10014	32	22	0	1	4140	46	1791	1602	747	27	17	0	1	39.9344	40.2857	50.8351	34.1249	38.8322	39.5625	40.6364		51	0.700134	0.98428	0.724124	0.62445	0.755742	0.980866	0.979798			0.860163	0.146739	0.830098	0.884672	0.797585	0.136574	0.160428		0	0.974886	0.975128	0.977365	0.931556	0.98358
102347	794	40964	42024	19359	336	400	27	29	7504	667	3794	2400	1310	295	317	24	29	41.5903	42.4496	51.5625	33.515	38.0188	40.4554	43.2	58.1111	40.4483	0.811135	0.980263	0.814223	0.767088	0.776147	0.983761	0.970326	0.988594	1	0.816872	0.150775	0.789049	0.84021	0.816159	0.116243	0.192823	0.0972222	0	0.998198	0.997729	0.996972	0.993888	0.99199
1090	55	396	423	271	29	22	0	4	564	54	204	220	140	29	21	0	4	40.9211	39.7636	52.2576	32.8936	36.8856	39	40.9091		39	0.915233	0.998281	0.902098	0.897749	0.891081	1	0.994583		1	0.420597	0.0178451	0.424713	0.417913	0.416579	0	0.04329		0	0.992854	0.981157	0.9824	0.979852	0.971065
14168	134	5277	5929	2962	82	52	0	0	934	35	393	330	211	22	13	0	0	40.8911	40.9701	50.7283	33.4306	38.2991	39.6585	43.0385			0.854864	0.947393	0.84986	0.811568	0.828306	0.940643	0.925484			0.675287	0.340299	0.654788	0.702644	0.64998	0.329268	0.331361			0.993381	0.960125	0.985984	0.980068	0.97292
32007	245	13041	9938	9028	126	105	6	7	2584	189	1147	799	638	96	82	4	6	41.697	41.9878	52.0713	32.1019	37.2734	41.1429	42.8286	53	33.8571	0.705728	0.980732	0.706083	0.57768	0.677132	0.979712	0.973472	0.959148	0.975504	0.839966	0.188835	0.822621	0.858461	0.841032	0.191964	0.187805	0.166667	0.119048	0.978067	0.993186	0.966755	0.865335	0.956871
5176	63	1672	2866	638	27	28	2	6	706	57	278	281	147	24	26	2	5	41.0303	42.0476	56.0885	33.023	37.5376	41.7778	41.6786	70.5	35.5	0.672859	0.992099	0.732279	0.533793	0.756934	0.988594	0.992353	1	0.969724	0.796511	0.085213	0.742995	0.85187	0.675623	0.0972222	0.0659341	0	0.133333	0.941224	0.981104	0.952498	0.827574	0.937211
42245	187	16381	20582	5282	79	94	4	7	3650	72	1706	1265	679	28	37	2	3	38.9405	43.107	46.5367	33.4513	36.7719	42.2658	42.9574	60.75	42.8571	0.852595	0.932965	0.867996	0.807929	0.857813	0.90409	0.924449	0.811278	0.869916	0.726446	0.409908	0.682059	0.768289	0.666318	0.429928	0.39908	0.25	0.285714	0.997538	0.976636	0.996555	0.992296	0.992653
43863	235	20773	14339	8751	93	98	24	19	3180	155	1637	994	549	65	67	13	9	44.4688	43.4043	55.2485	33.4	37.0171	41	43.3776	58.625	36.7895	0.771506	0.978311	0.762931	0.719259	0.702492	0.974641	0.978528	0.957314	0.935538	0.813389	0.236651	0.802686	0.823323	0.820453	0.223325	0.215656	0.25	0.280702	0.993165	0.991906	0.987799	0.9766	0.95986
64081	476	24619	30520	8942	270	191	6	9	2600	268	1285	830	485	147	111	4	6	40.4359	42.2773	50.8847	32.6862	38.1187	41.0667	44.1361	46	36.6667	0.688835	0.96138	0.713065	0.605179	0.605465	0.94283	0.972846	0.959148	0.968393	0.883001	0.312163	0.852113	0.910853	0.861591	0.347896	0.267252	0.166667	0.166667	0.985563	0.993494	0.981416	0.957468	0.894902
60184	84	21114	21029	18041	42	32	4	5	3424	71	1608	956	860	33	29	3	5	41.4145	41.7857	53.465	32.9041	37.2312	40.6429	42.6562	50.25	40.2	0.754835	0.98619	0.748535	0.717035	0.685815	0.976886	0.990638	0.946395	1	0.836302	0.133803	0.807914	0.847533	0.84935	0.176046	0.0840517	0.166667	0	0.993097	0.983844	0.9857	0.979763	0.970266
604	9	169	315	120	4	5	0	0	252	4	74	129	49	1	3	0	0	37.7285	37.6667	47.8225	32.7238	36.65	36	39			0.94579	0.918296	0.936888	0.943926	0.895035		0.96023			0.405616	0.25	0.380217	0.396358	0.453401	0	0.133333			0.992774	0.691358	0.976296	0.987029	0.953333
73542	581	26100	33234	14208	268	264	4	26	12336	383	5495	4202	2639	179	179	4	15	40.9267	42.2169	53.2084	32.7828	37.4145	40.6455	43.5341	60.75	40.3846	0.856998	0.950586	0.859638	0.820921	0.858388	0.941687	0.953648	1	0.91	0.684988	0.302063	0.652812	0.713088	0.656671	0.294547	0.282377	0	0.333333	0.997871	0.994191	0.997018	0.992153	0.99595
62252	127	20922	31953	9377	68	49	4	6	3059	103	1174	1242	643	53	41	3	6	40.2651	42.7795	53.117	33.0694	36.1097	42.0882	42.9184	51.75	43.5	0.66498	0.984224	0.68242	0.564433	0.675512	0.981872	0.978425	0.946395	1	0.892639	0.159468	0.864932	0.921163	0.850577	0.172586	0.146341	0.166667	0	0.982906	0.98853	0.976415	0.948377	0.963466
4100	84	1287	2217	596	52	24	1	6	829	72	295	344	190	45	21	1	4	40.4407	41.5357	53.049	33.7591	38.0688	41.25	42.5	51	38.5	0.823176	0.98828	0.828402	0.76147	0.880645	0.988957	0.986942		0.896241	0.676613	0.122685	0.639696	0.728998	0.53988	0.113675	0.107143	0	0.25	0.987472	0.98441	0.977116	0.966232	0.981071
23485	199	8619	11176	3690	96	98	1	4	8427	191	3396	3500	1531	92	94	1	4	41.017	42.1508	52.7501	32.9879	37.9293	40.9688	43.2245	60	39.75	0.883536	0.997201	0.867347	0.864943	0.891666	0.996638	0.996718		1	0.553495	0.0385172	0.532745	0.582627	0.501494	0.0398551	0.0390795	0	0	0.997163	0.994571	0.991584	0.993124	0.994064
67187	241	23881	32967	10339	97	130	0	8	3360	58	1212	1602	546	21	33	0	2	40.8958	43.1328	53.1566	32.9662	37.8599	42.6186	42.8538		45.75	0.753177	0.952133	0.712712	0.710782	0.761339	0.935934	0.946442		0.811278	0.791375	0.347761	0.795206	0.796516	0.761773	0.34757	0.337995		0.25	0.986637	0.976051	0.960802	0.967347	0.976799
193008	308	81272	83354	28382	147	141	9	10	4219	264	2058	1536	625	119	128	7	9	42.5114	42.9545	53.1321	33.3687	38.9501	40.7347	44.0213	64.6667	41.7	0.613884	0.988686	0.587042	0.546088	0.527439	0.982037	0.992064	0.970836	0.984859	0.927277	0.127804	0.922725	0.930244	0.928671	0.165323	0.0852726	0.15873	0.0888889	0.965288	0.995573	0.932126	0.889866	0.901229
17751	90	5760	9083	2908	44	32	3	9	3110	74	1204	1283	623	37	28	1	6	39.6039	42.0333	51.5115	32.9105	36.9243	41.7955	42.6562	48	37.3333	0.81706	0.984166	0.835295	0.766765	0.79314	0.983614	0.988069		0.935945	0.725414	0.151051	0.677813	0.763321	0.694088	0.136364	0.107143	0	0.240741	0.995251	0.984198	0.992772	0.986717	0.981006
86983	48	34812	39098	13073	26	19	0	3	8349	38	3623	3064	1662	19	17	0	2	41.749	40	51.9482	33.9627	37.876	40.0385	41.2105		32	0.79521	0.981829	0.795946	0.749507	0.767076	0.972932	0.987752		0.918296	0.806189	0.163377	0.787802	0.831487	0.77306	0.194332	0.0928793		0.166667	0.997266	0.969618	0.99482	0.99191	0.988053
5017	71	1472	3056	489	34	33	0	4	627	47	232	269	126	23	22	0	2	38.4971	42.6761	52.0129	32.1155	37.6933	41.2941	45.1818		33.75	0.674177	0.964226	0.738773	0.557983	0.7881	0.955609	0.95715		0.811278	0.778606	0.253521	0.719371	0.827286	0.624939	0.250639	0.241047		0.25	0.930719	0.971236	0.94414	0.827759	0.94057
1517	34	502	711	304	15	16	0	2	365	21	138	154	73	8	11	0	1	41.4403	41.0294	55.4641	32.9578	38.1217	38.8	43.125		39	0.854876	0.959992	0.830944	0.803091	0.871901	0.910972	0.975594			0.596892	0.238095	0.577516	0.626546	0.540375	0.308333	0.170455		0	0.983292	0.937716	0.960223	0.950457	0.963426
224613	436	76046	123600	24967	227	185	5	19	7825	294	3622	2556	1647	158	122	4	10	42.9814	42.4128	59.1971	33.935	38.3754	41.1806	43.8649	51.6	40.5789	0.668691	0.96908	0.671374	0.61438	0.655831	0.963839	0.964189	0.960964	0.94992	0.908099	0.264105	0.883332	0.929482	0.854275	0.256092	0.268808	0.15	0.257895	0.990156	0.994729	0.983128	0.975379	0.963179
13857	50	4420	7270	2167	31	19	0	0	3395	40	1314	1384	697	25	15	0	0	40.1089	40.08	52.2109	33.262	38.395	38.4194	42.7895			0.851589	0.982493	0.85611	0.803178	0.900324	0.978228	0.979519			0.636715	0.159	0.594521	0.688068	0.533724	0.16	0.154386			0.994764	0.9712	0.990552	0.98503	0.993684
34648	103	11589	15090	7969	35	65	0	3	3743	57	1502	1434	807	22	34	0	1	40.4847	42.5243	51.6508	33.0356	38.3517	41.6571	43.0154		42	0.799022	0.97066	0.803257	0.765637	0.72681	0.973956	0.962153			0.759101	0.262988	0.735185	0.768434	0.772195	0.209091	0.280995		0	0.994537	0.978038	0.991368	0.985221	0.967978
27888	50	10093	12429	5366	24	21	3	2	2956	46	1211	1102	643	22	19	3	2	40.8057	43.02	50.8844	33.796	38.0848	40.625	42.8571	63	43.5	0.774567	0.992812	0.783616	0.699903	0.760781	0.990776	0.989151	1	1	0.796691	0.0730435	0.765242	0.833285	0.767614	0.0757576	0.085213	0	0	0.992893	0.9768	0.988449	0.976176	0.976707
58826	157	22671	19863	16292	65	69	0	23	2657	54	1115	994	548	23	24	0	7	40.643	40.5096	49.8039	32.916	37.316	38.8154	43.3913		36.6522	0.72808	0.963932	0.71529	0.657344	0.678541	0.963213	0.955012		0.88762	0.833837	0.297122	0.825791	0.827403	0.846595	0.262207	0.29529		0.335404	0.986942	0.976267	0.976318	0.942884	0.960511
5358	37	1865	2511	982	12	23	0	2	1918	27	616	942	360	11	14	0	2	40.7284	40.4595	52.6391	33.264	37.1945	41.5	40.5652		33	0.866607	0.95711	0.844419	0.866288	0.787093	0.988109	0.932719		1	0.560082	0.228228	0.577225	0.543616	0.56553	0.0757576	0.295031		0	0.993982	0.948137	0.983701	0.990792	0.939838
10135	288	3006	4760	2369	146	100	18	18	2668	206	920	1213	535	107	71	11	14	38.6747	43.7396	47.506	33.4966	37.8729	41.2808	44.01	64.1667	37.6667	0.864433	0.981666	0.880546	0.82115	0.846876	0.979361	0.976644	0.956305	0.978496	0.624243	0.213356	0.572286	0.644465	0.642939	0.20612	0.21662	0.242424	0.15873	0.996223	0.99402	0.993611	0.988111	0.989161
76247	75	30621	34042	11584	34	41	0	0	4477	62	1862	1600	1015	29	33	0	0	39.3683	42.24	45.537	34.607	37.0543	41.6471	42.7317			0.648631	0.981139	0.629283	0.589232	0.567078	0.982125	0.973769			0.873641	0.152473	0.873361	0.881402	0.839828	0.129817	0.169993			0.974601	0.980622	0.960948	0.916335	0.895018
8839	42	3777	4697	365	18	23	1	0	488	36	237	203	48	17	18	1	0	41.4617	43.8571	51.5854	33.5276	38.8027	39.5	47.087	48		0.632544	0.980799	0.578157	0.569694	0.784263	0.992991	0.964798			0.836788	0.12963	0.828599	0.853441	0.643208	0.0522876	0.18599	0		0.91362	0.96712	0.800404	0.82363	0.92298
19775	739	4414	11928	3433	323	339	15	61	5164	278	1321	2860	983	124	129	9	15	37.7405	41.8173	50.3808	33.2736	37.0084	40.0681	43.354	52.4	40.0328	0.928667	0.963457	0.912703	0.924961	0.91261	0.959601	0.959978	0.964239	0.912449	0.496411	0.353389	0.494861	0.498181	0.474036	0.339683	0.346345	0.207407	0.37377	0.998867	0.99475	0.995614	0.998059	0.993099
152309	435	51238	76155	24916	200	201	10	23	5974	349	2349	2466	1159	158	161	9	20	39.2432	42.0069	48.8193	33.4137	37.3684	40.275	43.3433	55.5	38.8696	0.671741	0.981194	0.689313	0.592673	0.621483	0.979532	0.974836	0.984859	0.986294	0.909974	0.17657	0.891386	0.925404	0.897632	0.183101	0.18102	0.0888889	0.11087	0.989002	0.99619	0.987147	0.966617	0.955258
14899	98	5436	7568	1895	54	41	3	0	1689	73	652	735	302	42	30	1	0	40.214	42.7653	52.5215	31.8369	38.3636	42.4444	42.8049	48		0.630416	0.981238	0.628194	0.513233	0.69552	0.984816	0.971232			0.814056	0.191222	0.806716	0.839382	0.730645	0.15873	0.208943	0		0.934428	0.983757	0.922641	0.791222	0.913095
3094	7	706	1926	462	4	0	0	3	863	2	251	484	128	1	0	0	1	36.4771	36	45.6756	32.8396	37.5844	36			36	0.958654	0.985228	0.958798	0.952962	0.950339					0.397724	0.0714286	0.362053	0.408033	0.361472	0			0	0.997963	0.489796	0.993692	0.99635	0.986816
6213	63	2396	3081	736	27	34	0	2	1396	40	566	566	264	20	19	0	1	41.2651	43.7143	52.5288	33.3729	37.6345	43.2222	45.2647		24	0.8359	0.949363	0.846992	0.774536	0.878204	0.973734	0.910229			0.664862	0.278968	0.637756	0.71463	0.525887	0.190741	0.343653		0	0.992645	0.960443	0.989048	0.977646	0.98371
783	47	273	292	218	18	23	5	1	219	28	82	56	81	11	15	1	1	41.9732	44.5532	55.2418	33.5445	36.6468	41.3333	42.7826	66	36	0.882562	0.952403	0.854799	0.805402	0.933889	0.936309	0.962983			0.545111	0.289514	0.550299	0.620964	0.400838	0.282828	0.231884	0	0	0.983815	0.950656	0.957909	0.93282	0.977738
353323	456	138419	128597	86307	219	172	27	36	7658	375	4201	2047	1410	173	145	21	34	39.0144	42.1908	46.3504	32.9054	36.3514	40.7945	42.9593	53.8889	37.5833	0.781653	0.986771	0.784688	0.737093	0.734665	0.981956	0.988354	0.950922	0.994369	0.868939	0.153602	0.845462	0.883007	0.871463	0.177792	0.133681	0.201058	0.0522876	0.997849	0.996759	0.996394	0.99263	0.989595
34045	40	9929	17285	6831	21	17	1	1	3684	35	1447	1286	951	19	14	1	1	39.182	43.05	50.3809	33.2517	37.91	42.2857	42.1765	63	54	0.801248	0.988818	0.82795	0.738764	0.807709	0.989151	0.98087			0.780938	0.107143	0.726039	0.826565	0.732599	0.085213	0.138655	0	0	0.995233	0.96875	0.994194	0.985034	0.989686
52729	373	20405	21754	10570	190	155	6	18	5295	251	2508	1786	1001	118	111	5	14	41.2835	42.0965	52.0243	33.3081	36.963	41.5421	42.4839	59.5	38	0.831289	0.982534	0.834946	0.795123	0.785448	0.977638	0.98232	0.969724	0.978496	0.754882	0.222894	0.720997	0.781508	0.757886	0.241838	0.201453	0.133333	0.15873	0.997356	0.995148	0.994863	0.992673	0.984387
1710	42	595	500	615	17	16	2	7	493	36	166	234	93	14	14	2	6	37.8947	41.8571	44.9345	33.246	34.8634	41.1176	41.625	51	41.5714	0.757358	0.987752	0.710064	0.932834	0.521638	0.98087	0.984936	1	0.975504	0.629214	0.119048	0.652658	0.399641	0.781327	0.138655	0.107143	0	0.119048	0.942749	0.969388	0.89214	0.988672	0.665831
78422	66	33284	30758	14380	26	30	3	6	5625	55	3047	1435	1143	24	24	2	4	41.8232	41.7727	51.5119	33.3366	37.5501	40.2692	42.2	51	40.5	0.810415	0.983884	0.81461	0.756566	0.794342	0.991632	0.977484	0.918296	0.896241	0.790453	0.143251	0.761115	0.825599	0.76324	0.0705128	0.163889	0.166667	0.25	0.996769	0.97888	0.994941	0.987541	0.988001
2885	9	1028	1390	467	5	4	0	0	1343	9	488	634	221	5	4	0	0	41.0995	39.6667	53.0866	33.2417	38.1006	37.8	42			0.93797	1	0.932237	0.928124	0.915669	1	1			0.42699	0	0.413998	0.435978	0.427645	0	0			0.997719	0.888889	0.994057	0.994977	0.986249
14859	57	5663	5603	3593	26	26	3	2	2543	37	1099	876	568	18	17	1	1	40.8678	42.4737	50.7452	33.2201	37.2257	41.3077	43.6154	45	39	0.860094	0.974797	0.853559	0.824438	0.835476	0.972684	0.966385			0.681899	0.221906	0.661697	0.699668	0.682107	0.200855	0.226244	0	0	0.99692	0.967682	0.993739	0.989119	0.989342
77469	53	31823	32889	12757	31	19	0	3	2821	15	1128	1156	537	8	6	0	1	39.6962	41.434	47.4205	33.2408	37.07	42.6774	40.7368		33	0.717929	0.95352	0.678382	0.693667	0.620303	0.95119	0.90495			0.837568	0.271698	0.851211	0.825052	0.829573	0.245968	0.307018		0	0.988432	0.91634	0.970854	0.974227	0.926069
2163	30	842	1077	244	18	12	0	0	350	9	119	172	59	5	4	0	0	38.1068	43	44.7755	32.9916	37.6721	44.8333	40.25			0.82056	0.890696	0.776714	0.775022	0.901695	0.787652	0.943959			0.639597	0.377778	0.674305	0.643427	0.475271	0.444444	0.208333			0.972562	0.828889	0.934688	0.931105	0.96382
2684	78	652	1339	693	33	37	3	4	1143	51	289	542	312	22	23	2	3	38.3159	41.9231	50.2362	32.9978	37.3766	40.4545	43.2162	43	39.75	0.948881	0.965629	0.93296	0.945564	0.935617	0.939108	0.967874	0.918296	0.946395	0.41195	0.249874	0.41548	0.408074	0.408319	0.274105	0.230317	0.166667	0.166667	0.997886	0.973373	0.99163	0.995651	0.991935
25684	362	6288	12649	6747	152	168	11	30	6351	196	2057	2641	1653	75	95	11	14	38.826	41.9254	50.9938	33.3323	37.7852	40.2829	42.6607	61.9091	38.8	0.922546	0.974421	0.941235	0.901692	0.912786	0.971991	0.969358	1	0.960395	0.547361	0.278329	0.468907	0.582396	0.542476	0.268421	0.276566	4.44089e-16	0.247619	0.999254	0.993361	0.998701	0.998003	0.997337
20139	158	6661	8282	5196	70	65	8	10	1384	48	475	631	278	16	22	2	5	40.3672	42.7975	52.6128	32.875	36.6109	41.4429	42.8308	52.875	42	0.738695	0.934417	0.71577	0.725491	0.605526	0.94111	0.896672	0.954434	0.913865	0.793899	0.381593	0.789004	0.775777	0.826514	0.307143	0.411888	0.125	0.28	0.982964	0.966111	0.963557	0.969772	0.88077
9913	27	3316	4296	2301	10	8	1	8	2464	19	849	1113	502	9	7	1	2	40.2741	41	50.839	33.206	38.2451	40.2	41.25	39	42	0.855065	0.941788	0.847414	0.827512	0.819277	0.984859	0.97957		0.954434	0.632101	0.253411	0.62217	0.621176	0.663409	0.0888889	0.107143	0	0.125	0.994999	0.921811	0.990177	0.983711	0.984367
20702	45	7391	7508	5803	21	24	0	0	2707	37	1074	1106	527	18	19	0	0	40.3386	42.4	50.4135	33.4208	36.457	42.1429	42.625			0.766807	0.982737	0.772673	0.785943	0.595133	0.984815	0.97385			0.774176	0.147748	0.749843	0.742904	0.843772	0.119048	0.171053			0.988075	0.968889	0.983779	0.988671	0.893509
2229	56	723	1061	445	26	20	4	4	783	43	244	374	165	22	14	4	2	39.7564	43.2857	51.0747	33.2969	36.7685	40.7308	43.35	63	39	0.878411	0.9797	0.848374	0.859186	0.860541	0.985046	0.957736	1	1	0.538424	0.180233	0.549163	0.533053	0.529847	0.125874	0.228571	0	0	0.989792	0.972577	0.971287	0.973143	0.972352
74837	104	25962	30425	18450	48	47	2	7	5737	82	2641	1961	1135	40	36	2	4	40.6496	43.0385	51.9765	33.5691	36.387	41.8125	43.2766	63	44.1429	0.790494	0.98282	0.790279	0.752756	0.739758	0.986791	0.974544	1	0.921185	0.810487	0.17167	0.778587	0.822542	0.827644	0.133333	0.190898	0	0.25	0.996143	0.985577	0.992673	0.987699	0.984495
11649	77	3692	5163	2794	44	26	2	5	3570	60	1235	1401	934	31	23	2	4	39.6268	42.2338	50.1874	33.2917	37.3787	41.1136	43.6154	55.5	39.6	0.900895	0.974919	0.891229	0.880963	0.891655	0.962685	0.981668	1	0.960964	0.563646	0.187229	0.548594	0.589389	0.530423	0.231672	0.107023	0	0.15	0.998185	0.97858	0.995128	0.995397	0.99268
3903	31	1419	1674	810	18	9	0	4	354	6	137	136	81	3	2	0	1	39.7425	42.3871	47.6469	33.4014	39	44.5	42.3333		33	0.879676	0.792702	0.84957	0.855457	0.859288	0.595906	0.503258			0.587017	0.467742	0.597738	0.590721	0.549367	0.481481	0.388889		0	0.989079	0.701353	0.97013	0.971762	0.958717
28755	166	10063	15644	3048	64	96	0	3	3263	107	1306	1518	439	46	56	0	3	39.6424	41.6024	49.7097	33.4459	38.2087	40.2188	42.0938		39	0.806738	0.974554	0.785695	0.777687	0.80367	0.978013	0.966397		1	0.739614	0.247044	0.724329	0.751688	0.711938	0.201766	0.272693		0	0.992443	0.988024	0.980994	0.982995	0.982556
16869	48	6239	5824	4806	30	16	0	1	1322	43	478	520	324	27	14	0	1	41.6822	40.5	54.3073	32.8424	36.005	40.2	40.6875		30	0.693905	0.987954	0.669658	0.613181	0.632858	0.984614	0.984936			0.840792	0.0959302	0.830316	0.843768	0.845005	0.0938272	0.107143		0	0.97592	0.973958	0.946298	0.913746	0.920497
50819	105	21711	21508	7600	53	47	2	3	4826	71	2213	1700	913	32	35	2	2	40.4187	41.2857	48.6441	32.8951	38.2129	40.1321	42.5106	55.5	33	0.803297	0.974289	0.789002	0.757237	0.806205	0.960228	0.980232	1	0.918296	0.780098	0.229108	0.774266	0.801909	0.730731	0.268278	0.181155	0	0.166667	0.996392	0.982132	0.99271	0.988698	0.988683
2547	15	1042	1022	483	5	10	0	0	543	5	196	250	97	3	2	0	0	41.8198	40.4	52.3157	33.3523	37.0932	40.8	40.2			0.902236	0.871078	0.870954	0.902898	0.868057	0.864974	0.970951			0.544439	0.346667	0.569803	0.511828	0.54637	0.266667	0.1			0.993514	0.72	0.980228	0.987487	0.967692
22436	82	9629	9952	2855	45	33	2	2	1134	67	552	318	264	33	30	2	2	42.8122	41.7073	54.3636	33.0054	38.0375	40.1333	43.1818	52.5	42	0.664202	0.973625	0.642538	0.538182	0.802132	0.955378	0.986307	1	1	0.856673	0.165999	0.848562	0.896985	0.725265	0.228956	0.0858586	0	0	0.950839	0.979774	0.913357	0.833077	0.977839
74611	79	27054	37673	9884	54	25	0	0	908	9	388	327	193	6	3	0	0	40.914	47.0886	51.84	33.8053	38.1031	49.7222	41.4			0.739054	0.819257	0.713123	0.672613	0.782371	0.7146	0.864974			0.824307	0.481013	0.821418	0.845214	0.727433	0.530864	0.266667			0.982636	0.79827	0.963108	0.95324	0.966281
33325	157	13765	11963	7597	79	67	0	11	2248	47	809	958	481	23	22	0	2	40.3733	43.2229	48.0911	33.3421	37.4615	43.3671	42.403		47.1818	0.769606	0.954207	0.725999	0.738576	0.739829	0.957046	0.925139		0.99403	0.784487	0.329584	0.811224	0.7526	0.778909	0.287287	0.376526		0.0454545	0.991519	0.971317	0.978935	0.973225	0.972364
271040	53	107568	129866	33606	22	27	0	4	6643	18	3633	1828	1182	7	9	0	2	40.8398	41.6038	50.925	33.1295	38.3538	41.4545	41.6667		42	0.811706	0.944254	0.814193	0.774253	0.832859	0.95509	0.903893		0.811278	0.809603	0.313417	0.789359	0.827791	0.735132	0.220779	0.353909		0.25	0.997415	0.92702	0.996018	0.991891	0.993734
78422	177	30286	34808	13328	69	78	7	23	2968	31	1400	1045	523	11	16	1	3	41.4774	40.7797	52.5737	33.5164	37.0539	36.3043	44.2308	48	40.3043	0.822278	0.972854	0.807378	0.797913	0.775209	0.972133	0.959946		0.965954	0.755381	0.233643	0.745437	0.765897	0.73323	0.179183	0.25641	0	0.144928	0.995977	0.96192	0.990952	0.990492	0.972285
36746	453	14386	13743	8617	170	211	29	38	4229	389	1578	1750	901	147	179	22	36	41.1046	43.1126	49.7075	33.2663	39.243	40.0941	43.8483	57.7241	40.0263	0.724967	0.988658	0.690377	0.701957	0.644	0.988061	0.98619	0.953205	0.994727	0.8235	0.127525	0.831407	0.807522	0.834381	0.121649	0.135614	0.211599	0.0497076	0.98971	0.996935	0.975191	0.975456	0.944463
119452	342	45559	47088	26805	134	180	10	18	6887	174	2742	2828	1317	73	82	7	12	40.2316	41.8333	48.9724	33.5554	37.1033	39.806	42.95	50.7	40.8333	0.722766	0.962577	0.70533	0.680415	0.655249	0.97059	0.944129	0.96957	0.965511	0.86411	0.314949	0.859773	0.857638	0.880896	0.271928	0.355285	0.171429	0.212963	0.994171	0.991074	0.987867	0.981874	0.975226
45999	118	19797	21170	5032	62	47	4	5	4572	88	2463	1459	650	40	39	4	5	40.1074	42.5085	48.8151	32.9245	36.068	41.371	42.8298	60	39.6	0.845078	0.981205	0.850639	0.811538	0.818618	0.97253	0.986522	1	1	0.734663	0.192411	0.702131	0.760879	0.705292	0.231452	0.135297	0	0	0.997752	0.986354	0.99658	0.993102	0.987209
171332	40	67443	78761	25128	16	22	0	1	7322	30	3522	2443	1357	13	15	0	1	40.7102	41.25	50.7144	33.086	37.756	39.75	42.9545		27	0.724208	0.982685	0.744656	0.658312	0.646569	0.979613	0.978545			0.884664	0.166667	0.855912	0.910654	0.873088	0.144231	0.169697		0	0.994379	0.9625	0.992535	0.983854	0.951072
5236	44	1757	2538	941	28	12	0	4	1483	36	520	687	276	22	10	0	4	40.1786	41.7273	51.8759	33.1915	37.1828	40.7143	45		39	0.882884	0.976869	0.881434	0.85687	0.849303	0.965898	0.978838		1	0.582817	0.157828	0.563251	0.59465	0.584943	0.185065	0.133333		0	0.995075	0.965909	0.99072	0.986387	0.978883
84164	73	35750	25992	22422	39	30	0	4	4063	64	1536	1639	888	31	30	0	3	44.3458	42.4932	55.8639	33.2809	38.8077	42.3846	42.7		42	0.569914	0.985371	0.500258	0.611302	0.387282	0.972323	1		0.946395	0.915794	0.113656	0.922275	0.889654	0.934681	0.177006	0		0.166667	0.950814	0.981798	0.862807	0.964917	0.702888
144769	113	49637	64276	30856	50	60	0	3	4901	55	2257	1558	1086	25	29	0	1	40.2301	40.6726	50.752	33.2234	37.8996	40.32	41.2		36	0.750635	0.95984	0.758482	0.69145	0.709034	0.950541	0.950427			0.858368	0.306356	0.825076	0.883564	0.851498	0.304	0.310345		0	0.994217	0.975174	0.99017	0.98143	0.97871
58165	44	21390	26043	10732	21	21	2	0	4574	27	1847	1815	912	12	14	1	0	40.5203	41.25	51.6599	32.9616	36.6603	39.5714	41.1429	60		0.806928	0.974836	0.81158	0.771298	0.735743	0.966058	0.969099			0.788	0.213805	0.767892	0.802776	0.788673	0.218254	0.207483	0		0.99668	0.956612	0.994714	0.991104	0.975856
24710	356	7905	12251	4554	149	153	30	24	1321	189	476	562	283	78	77	18	16	42.1274	43.2725	54.8277	34.6708	40.141	41.0537	44	57.4	34.75	0.647729	0.969219	0.653053	0.543907	0.610397	0.960507	0.963214	0.949995	0.971711	0.87823	0.299774	0.855693	0.897141	0.859191	0.304165	0.305407	0.27037	0.203125	0.972724	0.992662	0.952695	0.919661	0.920915
18087	108	5460	9989	2638	55	43	2	8	2196	57	810	956	430	28	22	2	5	40.5293	41.25	55.9319	32.9802	37.235	41.1273	40.5349	49.5	43.875	0.721193	0.957966	0.752082	0.628285	0.765661	0.961882	0.922649	1	0.969022	0.768291	0.307992	0.731397	0.802664	0.708391	0.270779	0.356237	0	0.15	0.958273	0.975309	0.9613	0.876993	0.967946
68263	281	24307	33390	10566	124	152	0	5	4776	172	1731	2020	1025	78	90	0	4	38.9057	42.1068	48.4536	32.1232	38.3745	41.371	42.7105		42	0.676594	0.974936	0.67427	0.58553	0.703975	0.965218	0.975338		0.960964	0.87212	0.255338	0.865875	0.890747	0.822256	0.266749	0.243421		0.15	0.986545	0.992287	0.978417	0.957422	0.977833
18979	103	7153	7464	4362	46	49	1	7	6556	86	2643	2542	1371	38	40	1	7	40.7432	41.2136	50.2233	33.4381	37.6974	39.3913	43.1633	60	36.8571	0.905413	0.987988	0.892217	0.908921	0.862424	0.986244	0.983094		1	0.522216	0.136035	0.51359	0.50663	0.55835	0.1373	0.15051	0	0	0.997813	0.986898	0.994762	0.995259	0.986556
714	17	295	215	204	9	7	1	0	315	14	112	122	81	8	5	1	0	41.1218	43.0588	50.9085	32.9302	35.6029	41.3333	43.7143	54		0.859144	0.969207	0.780591	0.934375	0.783955	0.982568	0.916516			0.503517	0.155462	0.569703	0.349409	0.557613	0.0972222	0.228571	0		0.979188	0.913495	0.925527	0.981979	0.9208
43449	55	17682	14224	11543	28	24	1	2	728	32	361	210	157	17	12	1	2	45.0628	42.9818	60.037	32.7804	37.26	43.8214	42.125	48	39	0.684092	0.907826	0.668253	0.635613	0.52905	0.922563	0.822139		1	0.884499	0.358523	0.869719	0.875631	0.910207	0.315126	0.416667	0	0	0.975091	0.938843	0.958711	0.925945	0.856415
205489	159	84914	96040	24535	68	80	4	7	3762	106	1736	1218	808	48	48	4	6	42.4792	41.434	53.3735	33.8154	38.6886	39.9706	42.15	55.5	39.4286	0.608208	0.97706	0.585915	0.517247	0.636938	0.978686	0.967934	1	0.975504	0.929929	0.22861	0.921469	0.946843	0.887448	0.202819	0.252083	0	0.119048	0.97606	0.988094	0.95187	0.93068	0.959393
30766	53	11066	16444	3256	13	36	0	4	1748	22	709	695	344	4	16	0	2	41.7956	42.6226	54.4828	33.9673	38.2122	37.3846	44.6667		41.25	0.710906	0.926316	0.690393	0.647796	0.763243	0.913123	0.906886		0.811278	0.824476	0.364494	0.813529	0.846834	0.728062	0.25	0.381944		0.25	0.972768	0.932004	0.946897	0.930255	0.960908
28080	63	8828	15724	3528	23	35	1	3	2625	58	999	1111	515	22	31	1	3	39.1034	41.8095	51.4486	32.8605	36.0366	40.6957	42.4286	51	40	0.626655	0.993269	0.653449	0.521588	0.659274	0.994881	0.989204		1	0.849465	0.0725233	0.820034	0.882116	0.773988	0.041502	0.0995392	0	0	0.948648	0.981607	0.937952	0.86029	0.910634
26642	207	10594	13288	2760	88	101	9	9	1479	85	551	705	223	35	41	5	4	40.2338	42.3333	49.5818	33.3077	37.6978	41.0795	42.5941	53.3333	40.6667	0.683928	0.960386	0.631673	0.628353	0.719127	0.938249	0.958303	0.946265	0.987469	0.836607	0.324069	0.849746	0.840215	0.762413	0.363636	0.304274	0.222222	0.0833333	0.964928	0.983594	0.913123	0.916508	0.94734
330918	185	126369	157150	47399	94	63	14	12	8935	156	4068	3618	1249	81	51	11	11	40.7295	42.3568	50.5497	34.004	36.8464	40.3723	42	57	42	0.667949	0.984888	0.685948	0.6235	0.464235	0.982919	0.978876	0.961101	0.988109	0.922357	0.140437	0.901306	0.932817	0.939006	0.126872	0.16371	0.181818	0.0757576	0.990692	0.992199	0.988496	0.980152	0.846266
190	4	70	98	22	3	1	0	0	103	4	40	45	18	3	1	0	0	39.2684	42.75	48.3	33.1224	37.9091	42	45			0.870221	1	0.842314	0.816685	0.973994	1				0.419417	0	0.395714	0.486621	0.156566	0	0			0.957839	0.75	0.894286	0.898792	0.933884
1628	33	340	993	295	18	14	0	1	766	27	203	428	135	15	11	0	1	38.0676	40.7273	51.2118	33.5921	37.9831	41.5	39.8571		39	0.933774	0.98441	0.952115	0.918312	0.91448	0.982006	0.976687			0.427361	0.141414	0.322081	0.458897	0.428123	0.133333	0.155844		0	0.99621	0.958678	0.990554	0.992685	0.979994
72325	693	32037	32409	7879	313	334	19	27	7112	506	3419	2466	1227	236	236	15	19	40.6966	42	49.4931	32.9243	36.8991	40.6677	42.7725	51.1579	41.4444	0.773017	0.977245	0.756768	0.721985	0.825839	0.980273	0.96694	0.979519	0.966678	0.795711	0.222122	0.793149	0.822857	0.68265	0.201075	0.245052	0.154386	0.218324	0.994655	0.997054	0.98903	0.984713	0.989616
77841	57	35846	31485	10510	31	23	0	3	3282	49	1610	1056	616	24	22	0	3	44.7442	41.3684	57.4353	33.2269	35.962	40.1613	43.0435		41	0.568986	0.986506	0.515476	0.452947	0.674233	0.976722	0.994881		1	0.897649	0.122449	0.897323	0.915315	0.843413	0.176075	0.041502		0	0.918283	0.976916	0.815873	0.744501	0.952249
15442	147	3949	8096	3397	75	56	4	12	6074	132	1757	2882	1435	67	52	4	9	38.6035	41.0204	51.1512	33.153	37.0068	39.12	42.9107	57.75	38.5	0.919455	0.992343	0.887431	0.914104	0.923248	0.991658	0.993695	1	0.953352	0.490069	0.0918883	0.480257	0.50265	0.453189	0.0939303	0.0659341	0	0.203704	0.998501	0.991716	0.992989	0.996854	0.996375
22772	174	6054	13638	3080	86	79	1	8	6876	163	2034	3715	1127	80	75	1	7	38.4418	41.7414	51.6046	33.0117	36.6136	39.9419	43.5949	66	39.75	0.825429	0.995025	0.792206	0.802082	0.852707	0.993044	0.995777		0.97957	0.620662	0.0596573	0.606632	0.639097	0.553859	0.0659884	0.0479325	0	0.107143	0.991568	0.99346	0.97244	0.982501	0.988637
4604	57	1219	2375	1010	14	43	0	0	1300	28	390	643	267	8	20	0	0	39.5043	42.3684	52.5135	33.5621	37.7762	40.5	42.9767			0.928753	0.949699	0.927443	0.928826	0.872925	0.89746	0.950804			0.467162	0.315163	0.44401	0.461551	0.501213	0.321429	0.298837			0.996875	0.951062	0.992446	0.995188	0.972667
63715	385	24471	26617	12627	175	185	12	10	9798	220	4084	3829	1885	103	101	7	7	41.2076	41.7974	52.1212	33.1243	37.096	40.8171	42.3081	48.25	39	0.86962	0.979463	0.872093	0.831844	0.860946	0.975769	0.975737	0.957742	0.96957	0.680849	0.249787	0.65552	0.710469	0.665115	0.250541	0.252716	0.214286	0.171429	0.99875	0.994353	0.997606	0.995838	0.995663
10949	71	5271	2524	3154	32	38	0	1	1053	63	473	348	232	28	34	0	1	46.567	43.3944	58.3978	32.7349	37.8643	42.8438	44.0526		36	0.682049	0.989374	0.631596	0.623211	0.62744	0.988069	0.986255			0.839329	0.101498	0.844278	0.803762	0.846634	0.107143	0.0975232		0	0.97136	0.982345	0.927956	0.916927	0.909271
18067	183	6286	9847	1934	103	71	6	3	3023	128	1033	1505	485	70	51	4	3	40.3335	42.6885	51.9674	33.5322	37.1494	40.835	43.9859	61	39	0.786086	0.981319	0.767627	0.740056	0.842424	0.980389	0.975457	0.896241	1	0.738085	0.212731	0.737195	0.758969	0.628352	0.208183	0.212648	0.25	0	0.990766	0.990594	0.975864	0.979266	0.986611
13681	36	5065	6392	2224	21	11	2	2	1040	24	462	394	184	13	8	1	2	40.9692	40.8333	52.3487	33.016	37.9114	40.2857	41.1818	45	40.5	0.799215	0.948194	0.789437	0.740453	0.793446	0.908888	0.971326		1	0.771917	0.266204	0.740928	0.80669	0.725734	0.315018	0.170455	0	0	0.991149	0.939815	0.979557	0.975721	0.971636
21021	247	7258	10284	3479	116	112	15	4	4195	177	1278	2012	905	83	82	8	4	40.9616	41.7449	52.8943	33.6015	37.8238	40.0086	42.5357	51.6	33	0.773878	0.979496	0.708195	0.759156	0.769075	0.979361	0.979437	0.851971	1	0.722898	0.216931	0.760961	0.720211	0.646857	0.209182	0.202308	0.375	0	0.990212	0.992837	0.962548	0.982377	0.959646
113	29	31	67	15	23	4	0	2	45	12	15	21	9	9	1	0	2	37.2743	43.6552	45.9677	33.4925	36.2	44.3478	42		39	0.90169	0.955829	0.921498	0.847111	0.980115	0.967409			1	0.432252	0.255747	0.348387	0.498934	0.133333	0.202899	0		0	0.950897	0.89893	0.901145	0.887503	0.88
321181	209	124453	138689	58039	97	88	8	15	12172	178	5828	3927	2417	84	73	7	13	40.2917	41.5694	49.8858	33.0445	37.037	39.5258	43.2614	55.875	37	0.722409	0.98792	0.729217	0.65585	0.68398	0.988109	0.982937	0.97957	0.970127	0.901305	0.131525	0.8835	0.920952	0.890047	0.118679	0.149128	0.107143	0.123077	0.996345	0.993475	0.995057	0.987052	0.984737
12688	251	4164	6002	2522	102	122	8	19	2735	204	1054	1080	601	85	97	6	16	39.627	43.0518	50.1816	33.1325	37.657	40.7059	44.6803	55.125	40.1053	0.86245	0.98796	0.867141	0.817678	0.866424	0.987877	0.983669	0.967132	0.983035	0.647449	0.152469	0.612286	0.685316	0.609273	0.137024	0.166808	0.166667	0.128289	0.995537	0.994333	0.993149	0.985061	0.990321
9692	34	4093	4063	1536	19	13	0	2	898	23	364	358	176	14	7	0	2	43.3784	42.9706	55.6645	33.1683	37.6465	41.8421	43.8462		48	0.677053	0.9718	0.642764	0.593684	0.633806	0.967044	0.968632		1	0.823366	0.214834	0.832291	0.824897	0.78853	0.199248	0.175824		0	0.964512	0.948097	0.938759	0.876058	0.889145
9992	148	3415	4702	1875	73	60	0	13	2205	99	685	999	521	48	40	0	9	40.2595	40.6419	50.5256	33.5742	38.3264	40.1918	41.85		36.4615	0.811528	0.973312	0.780033	0.773113	0.816488	0.968446	0.965029		0.954908	0.682559	0.245837	0.702193	0.689775	0.623572	0.248573	0.250833		0.222222	0.992037	0.986943	0.97807	0.978701	0.980555
2312	26	798	1165	349	17	9	0	0	529	22	211	239	79	15	7	0	0	40.0069	42.3462	50.9211	32.8712	38.8711	41.4706	44			0.804799	0.985046	0.852511	0.703575	0.807505	0.985993	0.970836			0.647397	0.125874	0.579731	0.700005	0.613761	0.101961	0.15873			0.97168	0.949704	0.975415	0.905282	0.941125
1670	169	557	804	309	76	88	2	2	868	141	291	364	213	65	71	2	2	40.5251	42.5858	52.9336	33.0858	37.5146	41.5263	43.0227	49.5	46.5	0.933737	0.988314	0.921044	0.910787	0.966582	0.989387	0.983347	1	1	0.396903	0.139074	0.39364	0.444269	0.258292	0.120243	0.160371	0	0	0.995925	0.991912	0.987974	0.989279	0.992616
21894	42	9080	6127	6687	22	18	1	1	949	30	456	274	219	17	11	1	1	42.2951	44.5	50.142	33.8353	39.3917	44.5909	44.3333	57	33	0.726333	0.971485	0.691271	0.647855	0.682119	0.963008	0.968428			0.840938	0.214286	0.833991	0.853184	0.829212	0.192513	0.20202	0	0	0.981697	0.959184	0.957408	0.934919	0.93696
4002	40	755	2544	703	19	14	3	4	2445	31	533	1430	482	16	9	3	3	37.0502	42.45	49.8795	33.0778	37.6472	41.6842	43.5	48	38.25	0.968196	0.973302	0.97636	0.959652	0.973872	0.983035	0.930688	1	0.946395	0.311271	0.183871	0.232919	0.347634	0.250117	0.128289	0.269841	0	0.166667	0.999182	0.96	0.997163	0.998468	0.996813
3735	52	1348	2026	361	27	23	0	0	979	40	380	443	156	21	18	0	0	40.0032	43.8462	50.3457	33.6323	37.1385	41.6667	45.7826			0.826457	0.976216	0.824703	0.770351	0.925271	0.974994	0.964798			0.634361	0.1875	0.602175	0.691017	0.418194	0.176367	0.18599			0.986492	0.969675	0.970134	0.967791	0.984922
8368	149	3089	3290	1989	53	84	3	5	1409	77	526	569	314	34	37	1	4	40.8029	42.0805	51.2428	32.5012	38.3213	38.8302	43.7143	54	39.6	0.821416	0.939621	0.796702	0.781581	0.795671	0.94092	0.921631		0.960964	0.686451	0.357361	0.689758	0.680073	0.689225	0.296892	0.374517	0	0.15	0.989222	0.976533	0.977702	0.960151	0.972049
141522	107	56774	75552	9196	60	38	3	5	11390	89	6562	3569	1259	50	32	3	3	39.5976	40.9907	48.9268	32.7409	38.3348	40.05	41.2895	52	43.8	0.80959	0.986901	0.838966	0.766542	0.813483	0.985315	0.986428	1	0.864974	0.797596	0.140922	0.743701	0.835019	0.717363	0.139333	0.128289	0	0.266667	0.997726	0.98716	0.997831	0.993429	0.987571
7477	40	2548	4635	294	14	22	0	3	981	37	347	494	140	13	20	0	3	41.2292	41.775	48	37.7773	36.9694	39.2143	43.0909		40	0.535085	0.992797	0.518424	0.438433	0.907316	0.990287	0.989747		1	0.827794	0.0689189	0.821269	0.855176	0.425607	0.0659341	0.0818182		0	0.866403	0.97125	0.804735	0.711437	0.978597
9645	33	3863	4297	1485	16	12	3	2	1507	25	671	557	279	13	9	2	1	41.7891	42.0909	53.0914	33.0021	37.8141	38.25	45.75	56	30	0.821795	0.981845	0.823397	0.7561	0.833613	0.979613	0.973197	0.918296		0.711992	0.164848	0.693653	0.748907	0.64715	0.144231	0.166667	0.166667	0	0.991563	0.955005	0.988521	0.969214	0.979521
10268	289	3747	4667	1854	127	151	0	6	2630	107	966	1105	559	45	57	0	3	40.2338	41.2215	50.7958	32.9589	37.2006	39.9449	42.0795		45	0.935866	0.965209	0.903067	0.934496	0.956781	0.957755	0.95969		0.78969	0.472066	0.313941	0.508529	0.468995	0.394754	0.312161	0.312769		0.333333	0.998431	0.987368	0.993213	0.99727	0.996903
46075	488	17573	20044	8458	225	240	9	12	6220	390	2600	2439	1181	185	185	6	12	40.8001	42.2705	50.8081	33.2086	37.9973	41.1467	43	50.3333	42.5	0.792421	0.977726	0.786153	0.757489	0.734234	0.982619	0.965971	0.935945	1	0.77295	0.181084	0.756796	0.78497	0.776029	0.158414	0.207703	0.240741	0	0.995653	0.996145	0.991679	0.987699	0.976009
615	53	179	290	146	27	22	0	3	283	41	91	126	66	21	17	0	2	39.2049	42.0566	50.0112	33.1759	37.9315	41.3333	43.9091		34	0.922208	0.984608	0.930237	0.897852	0.887057	0.98136	0.979798		0.918296	0.425591	0.160147	0.376205	0.44647	0.440017	0.15873	0.160428		0.166667	0.989702	0.972588	0.977872	0.973841	0.953744
2142	76	787	950	405	43	28	1	4	377	62	140	135	102	35	23	1	3	39.8137	43.2632	47.5121	34.3737	37.6148	41.5814	44.8929	66	44.25	0.75855	0.98412	0.729435	0.659206	0.798194	0.981934	0.977825		0.946395	0.712431	0.152801	0.715402	0.750737	0.602929	0.152824	0.152174	0	0.166667	0.964823	0.981302	0.93633	0.877128	0.932504
24840	93	8683	11723	4434	38	48	5	2	4648	78	1902	1913	833	30	41	5	2	41.1039	41.7742	53.8718	33.1438	37.1461	38.2105	42.875	55.8	48	0.879343	0.985176	0.880634	0.853801	0.855368	0.975596	0.985071	1	1	0.662198	0.140199	0.627551	0.687056	0.658244	0.175439	0.127033	0	0	0.99853	0.985085	0.996945	0.996092	0.992908
108808	323	37424	47741	23643	141	146	13	20	16693	278	6138	6468	4087	125	121	13	17	40.2961	41.8235	50.9315	33.4284	37.3291	40.5957	42.7808	52.3846	37.5	0.781564	0.98905	0.744077	0.757469	0.769415	0.990828	0.982617	1	0.983967	0.759568	0.124429	0.762395	0.766143	0.736355	0.102128	0.151704	0	0.123529	0.996023	0.995792	0.988267	0.989675	0.987268
126103	102	41555	62645	21903	42	46	8	6	5380	91	2076	2107	1197	37	41	8	5	39.7122	43.3235	50.8475	32.9938	37.8014	40.5714	43.6957	58.5	39.5	0.534629	0.989142	0.53264	0.442869	0.447513	0.989398	0.982294	1	0.969724	0.924202	0.0989011	0.915786	0.934948	0.906562	0.10296	0.102863	0	0.133333	0.962799	0.987505	0.947395	0.892211	0.838004
11872	205	4589	5798	1485	111	88	0	4	1551	145	664	675	212	81	58	0	4	40.1505	41.5317	49.8926	33.2758	36.8869	40.8108	42.5795		38.25	0.818664	0.977531	0.834256	0.764941	0.757767	0.97525	0.971519		1	0.734184	0.22143	0.700215	0.761294	0.724773	0.213102	0.233542		0	0.993484	0.991124	0.990941	0.98102	0.959372
24664	239	8433	12974	3257	138	94	5	2	5145	170	1866	2353	926	96	68	4	2	40.197	41.9247	51.9723	33.3579	36.9515	39.8913	43.3723	69	46.5	0.839417	0.979196	0.812323	0.812744	0.876139	0.974654	0.97709	0.960964	1	0.655093	0.218336	0.655954	0.672812	0.568803	0.227657	0.20995	0.15	0	0.994437	0.992525	0.984173	0.98708	0.992132
40068	157	14350	20353	5365	80	71	1	5	6280	128	2268	2764	1248	63	61	1	3	39.5594	42.4013	49.4659	33.0825	37.6328	40.6875	44.2394	45	43.2	0.729242	0.987253	0.712235	0.655875	0.8226	0.9834	0.989431		0.864974	0.766408	0.150627	0.768424	0.790312	0.667721	0.167063	0.117756	0	0.266667	0.981074	0.991034	0.970955	0.94178	0.99004
3247	42	1280	1533	434	22	17	0	3	795	30	313	362	120	18	11	0	1	42.5599	43.2857	55.2539	33.1507	38.3571	40.0909	46.5882		48	0.860194	0.965443	0.851939	0.819155	0.853243	0.973994	0.943488			0.61506	0.226984	0.601148	0.642861	0.549846	0.156566	0.256684		0	0.991719	0.956916	0.982706	0.977996	0.961445
48376	230	18724	23683	5969	100	96	9	22	4539	168	2101	1603	835	66	72	9	18	39.0874	43.1217	46.8834	33.4537	36.9846	41.64	43.2812	60.3333	41.0455	0.833618	0.979242	0.855366	0.77986	0.836065	0.967238	0.981132	1	0.973994	0.76358	0.212578	0.712347	0.810374	0.711166	0.255758	0.189815	0	0.156566	0.997493	0.992439	0.996762	0.992021	0.99282
9484	197	4721	2578	2185	68	107	14	7	1546	137	725	486	335	44	77	10	5	43.1027	42.4569	50.9523	33.0954	37.9497	40.6765	42.5047	55.2857	33.8571	0.81353	0.976277	0.7908	0.808225	0.733728	0.966563	0.974672	0.957879	0.916516	0.709544	0.232317	0.715912	0.676975	0.731612	0.249332	0.220415	0.214286	0.228571	0.989771	0.990595	0.977602	0.978538	0.941716
81477	153	31948	32500	17029	98	44	6	5	1620	85	824	493	303	48	29	4	4	42.3906	41.2353	54.0118	33.4238	37.7011	40.2857	42.5455	51.5	36	0.695035	0.970106	0.70527	0.573331	0.670561	0.967334	0.963505	0.959148	0.960964	0.889368	0.272972	0.863912	0.920031	0.868011	0.269558	0.249216	0.166667	0.15	0.983752	0.984664	0.979083	0.929643	0.957937
39711	210	13758	12482	13471	88	106	6	9	4276	128	1663	1701	912	55	61	5	6	41.5287	42.5	53.8842	33.3687	36.4708	41.4205	43.3302	58.5	32.6667	0.698654	0.959939	0.69143	0.756217	0.51848	0.963502	0.94053	0.969724	0.935945	0.807318	0.299926	0.786221	0.750439	0.880013	0.271074	0.334983	0.133333	0.240741	0.97377	0.987891	0.946724	0.982311	0.842813
1812	93	744	767	301	43	43	0	7	169	31	69	70	30	13	15	0	3	41.5381	38.9355	51.0363	33.575	38.3522	36.2093	40.8837		43.7143	0.722816	0.932768	0.710634	0.577274	0.720035	0.914918	0.901538		0.982141	0.753928	0.366979	0.730871	0.79011	0.682946	0.354204	0.393798		0.0952381	0.937606	0.949936	0.908573	0.761102	0.848666
25175	66	9917	11613	3645	34	32	0	0	4399	33	1718	1926	755	15	18	0	0	41.5376	42.5909	52.8375	33.0935	37.6971	42	43.2188			0.819179	0.954664	0.79245	0.798687	0.788715	0.944709	0.947187			0.686717	0.300275	0.697215	0.688712	0.647336	0.298039	0.28125			0.992758	0.958678	0.984465	0.981326	0.959071
69455	168	24383	32884	12188	97	53	6	10	5279	93	2027	2143	1109	52	30	4	6	38.3127	42.2321	46.3027	32.5515	37.8724	40.299	45.1698	58	35.4	0.705817	0.969322	0.679599	0.630921	0.743928	0.964472	0.957262	0.896241	0.946412	0.815329	0.282002	0.813136	0.831704	0.772677	0.285686	0.284906	0.25	0.233333	0.981048	0.985899	0.96394	0.938386	0.97738
54886	384	15224	31584	8078	183	168	8	25	5862	287	1916	2770	1176	137	127	6	17	38.8025	41.4141	51.4828	33.0437	37.4213	39.8852	42.6786	51.375	40.92	0.760602	0.981899	0.763124	0.713267	0.759424	0.978594	0.980842	0.967132	0.945199	0.807707	0.20396	0.780112	0.831361	0.761977	0.202784	0.196194	0.166667	0.258824	0.992956	0.995605	0.986175	0.982902	0.985295
8349	152	2992	5114	243	89	42	14	7	443	100	175	174	94	57	29	8	6	42.7086	41.625	62.8265	31.1674	37.8889	39.4719	40.5714	58.2857	42	0.429138	0.968021	0.47279	0.268851	0.902792	0.959498	0.953772	0.983404	0.975504	0.916221	0.263026	0.892605	0.944812	0.457447	0.279125	0.254516	0.107143	0.119048	0.80782	0.986236	0.808472	0.5534	0.973158
60152	106	23815	29367	6970	58	45	1	2	4583	67	2138	1641	804	40	24	1	2	40.1148	41.8868	48.3866	33.8215	38.3677	41.0172	42.4667	63	43.5	0.782852	0.973359	0.802671	0.714254	0.793033	0.972726	0.966245		1	0.79458	0.245565	0.760035	0.837897	0.719121	0.221552	0.250926	0	0	0.994609	0.98131	0.99321	0.983106	0.977673
10087	50	2786	5935	1366	21	22	1	6	4685	43	1457	2478	750	18	18	1	6	38.6663	42.96	50.9063	33.2391	37.2826	41.4286	44.5909	66	38.5	0.953993	0.988499	0.959836	0.940671	0.968781	0.984815	0.982223		1	0.404921	0.117209	0.359886	0.441757	0.320957	0.119048	0.141414	0	0	0.999346	0.9744	0.998582	0.998536	0.997893
25067	219	7009	12800	5258	96	84	14	25	5669	170	1911	2551	1207	73	72	7	18	38.8772	42.6438	50.1739	33.461	37.0036	41.875	43.0357	49.7143	40.32	0.839052	0.982734	0.857948	0.802796	0.803887	0.976707	0.98828	0.910699	0.97936	0.673841	0.184179	0.621002	0.69892	0.679816	0.197774	0.122685	0.306122	0.171111	0.996101	0.992807	0.994484	0.988776	0.987698
280	48	90	151	39	24	21	0	3	123	36	43	53	27	18	15	0	3	38.4964	39.1875	48.1	33.0596	37.3846	38.5	40.8571		33	0.887599	0.980524	0.925401	0.812265	0.960581	0.979625	0.968786		1	0.450407	0.179398	0.378295	0.5333	0.239316	0.166667	0.203175		0	0.968724	0.967882	0.957778	0.91075	0.95069
141741	555	62464	44399	34878	270	247	25	13	11162	408	6111	3025	2026	203	184	12	9	40.6068	42.4703	47.4632	33.2993	37.6298	40.3444	43.3725	58.08	39.4615	0.825127	0.979317	0.831344	0.794483	0.764434	0.977332	0.980029	0.881203	0.954908	0.792161	0.218287	0.766439	0.803051	0.81739	0.208903	0.203859	0.39	0.222222	0.998392	0.996705	0.997524	0.995019	0.989457
5819	25	2179	2448	1192	11	11	1	2	2222	22	828	917	477	11	9	1	1	40.59	40.92	50.7549	33.1127	37.3641	37.9091	42.5455	60	39	0.898578	0.987538	0.897471	0.859297	0.905382	1	0.976615			0.525252	0.103636	0.520334	0.543919	0.494013	4.44089e-16	0.141414	0	0	0.996167	0.9504	0.993836	0.985107	0.992071
17652	228	5874	8175	3603	101	93	13	21	4047	171	1427	1741	879	80	71	7	13	42.5537	42.1316	58.19	33.3941	37.8443	39.8614	44.2581	50.5385	38.4286	0.843657	0.969097	0.829813	0.815646	0.82084	0.97329	0.968441	0.89041	0.852391	0.677904	0.220837	0.666475	0.69489	0.656827	0.184282	0.206876	0.32967	0.344322	0.996683	0.991151	0.992339	0.991406	0.984989
8311	51	2981	4209	1121	27	20	2	2	1775	44	556	815	404	21	19	2	2	41.6611	41.7647	55.0305	33.2381	37.7342	40.4444	41.85	54	46.5	0.755966	0.98331	0.728986	0.686315	0.85325	0.968629	0.99388	1	1	0.713111	0.124332	0.743647	0.735512	0.535923	0.186949	0.0473684	0	0	0.980077	0.973472	0.965451	0.941294	0.976812
2787	32	1072	1484	231	13	18	1	0	726	23	288	326	112	9	13	1	0	39.7126	42.375	49.1502	33.2466	37.4545	40.3846	43.1667	54		0.842026	0.97576	0.820942	0.805794	0.936523	0.954908	0.976741			0.615722	0.192935	0.610852	0.649116	0.376894	0.222222	0.17094	0		0.986101	0.949219	0.969792	0.967169	0.982403
11397	272	4457	4678	2262	138	121	1	12	1802	165	752	669	381	86	70	1	8	41.1	40.5882	51.2793	32.9609	37.8753	39.1957	42.4215	60	36.5	0.836071	0.970828	0.811481	0.81067	0.80344	0.969434	0.960833		0.951796	0.683232	0.273886	0.679125	0.686949	0.678463	0.265588	0.286305	0	0.229167	0.993447	0.99162	0.983958	0.981503	0.975034
18231	37	6110	8213	3908	16	19	1	1	2797	37	980	1237	580	16	19	1	1	38.8545	43.6216	46.8962	33.2667	38.0251	43.875	42.9474	57	39	0.732956	1	0.696559	0.71485	0.630718	1	1			0.779378	0	0.777188	0.772956	0.794141	0	0	0	0	0.983268	0.972973	0.960457	0.962341	0.898859
281643	240	108468	132358	40817	122	88	11	16	7073	137	3584	2329	1160	66	52	5	12	42.4114	41.9125	55.5879	32.9106	38.204	41.2131	41.1136	58.6364	38.4375	0.7605	0.9611	0.775257	0.689854	0.764394	0.944984	0.972614	0.720493	0.949979	0.869238	0.301582	0.841788	0.900209	0.831336	0.324888	0.246503	0.436364	0.208333	0.996224	0.988646	0.995284	0.98705	0.989683
82638	418	28244	43986	10408	204	167	27	18	7911	325	3233	2908	1770	158	131	20	14	37.9137	42.8971	46.0721	32.7069	37.7793	41.2059	42.8982	58.5556	38.3333	0.669976	0.97189	0.647944	0.589541	0.80471	0.954981	0.977631	0.973734	0.978496	0.821552	0.199131	0.818672	0.845087	0.701891	0.212149	0.18348	0.190741	0.15873	0.964989	0.994746	0.949817	0.897737	0.988909
11403	81	4111	4559	2733	44	33	1	2	2086	73	858	748	480	38	31	1	2	40.4296	41.5185	50.4928	33.0625	37.5818	40.0227	42.0909	66	42	0.871231	0.992325	0.871931	0.829276	0.854782	0.988334	0.99374		1	0.661012	0.0879418	0.626436	0.695436	0.65155	0.114833	0.056696	0	0	0.996952	0.985216	0.993745	0.989713	0.989712
1909	75	631	863	415	33	39	0	3	1014	48	370	400	244	20	26	0	2	39.3064	41.32	49.7639	32.5968	37.359	38.3636	44.1538		37	0.937968	0.97141	0.942528	0.904017	0.957984	0.951526	0.974382		0.918296	0.38028	0.240833	0.339782	0.437732	0.315455	0.277273	0.210059		0.166667	0.996097	0.973867	0.992408	0.986682	0.992562
23207	177	8566	11081	3560	89	73	5	10	4632	152	1698	2086	848	74	65	4	9	40.8151	42.9153	52.2391	33.2469	36.884	40.4831	45	65.4	38.1	0.78444	0.983255	0.737972	0.769156	0.754078	0.977082	0.982313	0.960964	0.984859	0.715194	0.131319	0.722244	0.719903	0.680038	0.154115	0.104531	0.15	0.0888889	0.990048	0.991733	0.969162	0.980249	0.946983
11347	110	3048	6353	1946	48	54	1	7	4886	73	1493	2389	1004	34	35	1	3	38.1778	43.0364	49.4114	33.1393	37.0313	42.6875	43.1667	48	43.7143	0.929756	0.976185	0.929055	0.910275	0.95242	0.970763	0.976598		0.869916	0.450604	0.230635	0.411567	0.490514	0.366277	0.220588	0.21164	0	0.285714	0.998677	0.98314	0.996482	0.996837	0.99734
31395	133	12060	14077	5258	43	80	6	2	1990	74	827	804	359	24	45	2	2	40.5668	43.8045	50.3274	33.3759	37.4315	40.2558	44.325	61	40.5	0.717635	0.941862	0.721664	0.654967	0.606652	0.94117	0.921864	0.918296	1	0.845543	0.332961	0.828754	0.854036	0.856703	0.314922	0.342778	0.166667	0	0.983616	0.975069	0.977963	0.947705	0.906657
357067	295	148132	174550	34385	135	140	5	13	8217	213	4439	2522	1256	98	97	4	13	41.6053	41.1153	52.8045	33.073	36.6708	39.6	42.5143	52.8	36.6923	0.705715	0.980189	0.689597	0.665797	0.68268	0.978835	0.973574	0.960964	1	0.901751	0.21488	0.892306	0.911259	0.861752	0.209902	0.231959	0.15	0	0.993163	0.994036	0.987105	0.981971	0.966642
285673	538	119334	128050	38289	266	242	12	17	4942	404	2160	1661	1121	193	182	12	16	43.8528	42.3625	55.5259	34.7775	37.8223	41.718	42.6198	55.5	38.8235	0.525897	0.936402	0.500096	0.41823	0.51564	0.913604	0.934227	1	0.992454	0.959344	0.236234	0.955091	0.96959	0.935225	0.259808	0.234175	0	0.0551471	0.962247	0.988557	0.924184	0.884637	0.925165
4946	30	1969	2092	885	16	12	2	0	1412	23	546	630	236	13	9	1	0	41.4165	43.8	52.0604	33.555	36.3186	39.9375	46.25	60		0.868	0.981577	0.847729	0.873869	0.764495	0.979613	0.973197			0.59964	0.162319	0.60195	0.57794	0.642416	0.144231	0.166667	0		0.994329	0.951111	0.985748	0.99133	0.94188
9349	163	3222	3788	2339	93	60	0	8	1951	149	662	870	419	81	58	0	8	40.8018	41.6135	51.5466	33.1576	38.3805	40.8387	43		40.875	0.824156	0.99351	0.795121	0.822137	0.747732	0.989452	0.996969		1	0.687133	0.0788899	0.688979	0.659782	0.726884	0.112837	0.0321839		0	0.992907	0.992736	0.980149	0.985524	0.962321
58367	132	18714	23095	16558	52	65	8	6	1599	104	837	461	301	46	48	5	4	39.4631	42.5455	48.9766	33.0255	37.6901	41.0769	42.7846	46.875	47	0.698466	0.984603	0.72246	0.57376	0.687046	0.990243	0.978422	0.928383	0.959148	0.874723	0.168998	0.84246	0.899748	0.853709	0.100334	0.195833	0.25	0.166667	0.978516	0.988751	0.980252	0.897136	0.958387
89048	225	32518	48404	8126	115	98	5	6	5721	161	2403	2533	785	87	65	2	6	39.0608	41.52	47.674	33.6321	36.9303	41.0087	40.8061	61.8	44	0.666577	0.980288	0.648936	0.625278	0.560631	0.981805	0.971908	0.970951	1	0.864746	0.214051	0.850265	0.877933	0.831321	0.188106	0.239874	0.1	0	0.976846	0.992277	0.946264	0.94989	0.858092
17772	319	5843	9017	2912	131	153	16	19	3747	284	1241	1619	887	118	136	14	16	40.0858	42.9687	51.8446	33.1318	38.0244	40.9924	43.7647	57.5625	37.8947	0.811316	0.993357	0.791641	0.760626	0.866615	0.99307	0.991925	0.984936	0.983035	0.70436	0.0969469	0.707865	0.736286	0.592851	0.0883038	0.0987601	0.107143	0.128289	0.994059	0.996158	0.986675	0.983254	0.992917
141853	91	57949	58758	25146	31	38	8	13	3917	76	2086	1217	614	28	34	4	9	40.4108	41.6374	49.3953	33.5051	35.8425	41.0323	42.0789	55.125	33.6923	0.698237	0.980465	0.688632	0.638475	0.624024	0.990284	0.979814	0.875	0.954908	0.899015	0.148496	0.884588	0.912451	0.893462	0.0864055	0.100619	0.3125	0.222222	0.991343	0.983698	0.985229	0.973654	0.946815
5955	75	1426	3466	1063	32	38	0	5	3726	72	1041	1954	731	31	36	0	5	37.9879	41.32	50.1332	33.0866	37.6764	40.875	42		39	0.971297	0.996579	0.980621	0.961459	0.977124	0.99663	0.994727		1	0.302314	0.0383333	0.220215	0.346964	0.249494	0.0302419	0.0497076		0	0.999488	0.9856	0.998609	0.998909	0.998036
2544	78	853	1235	456	45	16	11	4	1201	58	431	567	203	33	13	6	4	40.25	42.8077	51.9109	33.1045	37.7895	39.6	41.625	60	36.75	0.935481	0.967334	0.93442	0.930154	0.886762	0.97084	0.979613	0.792836	1	0.425418	0.215738	0.397853	0.434222	0.450048	0.208754	0.144231	0.378788	0	0.997113	0.976003	0.9933	0.994904	0.970962
1662	82	565	811	286	49	29	1	3	458	63	178	210	70	38	22	1	2	40.6606	42.4756	52.7522	33.3107	37.6154	40.102	46.2414	72	35	0.873118	0.977389	0.859983	0.84754	0.825379	0.97656	0.963605		0.918296	0.584183	0.190476	0.548046	0.603811	0.57982	0.179914	0.202194	0	0.166667	0.989614	0.980369	0.974065	0.976338	0.940731
1143	351	419	599	125	208	135	0	7	476	225	188	223	65	136	84	0	4	40.3386	42.1966	51.8162	33.0401	36.84	41.1779	43.8		40.2857	0.922808	0.970142	0.936286	0.89663	0.882637	0.968916	0.961364		0.832249	0.451195	0.26806	0.40244	0.488258	0.405662	0.260959	0.27328		0.321429	0.993369	0.993466	0.988625	0.983821	0.944896
39935	140	12809	22049	5077	65	59	3	13	7475	110	2829	3314	1332	53	45	3	9	40.6927	42.2357	54.4314	33.4629	37.4288	41.1692	43.9322	51	37.8462	0.833362	0.970976	0.836152	0.802063	0.827683	0.972145	0.953881	1	0.954908	0.702213	0.189351	0.673533	0.731487	0.625497	0.164877	0.210923	0	0.222222	0.997284	0.986531	0.995344	0.993339	0.987238
4165	125	1353	1810	1002	61	58	1	5	1060	109	330	481	249	53	50	1	5	40.2994	42.168	52.7273	32.8144	37.0389	42.3443	42.3621	57	34.8	0.827767	0.990479	0.808753	0.811321	0.749622	0.989616	0.986755		1	0.659868	0.111413	0.662503	0.648667	0.67348	0.111352	0.12069	0	0	0.990492	0.989824	0.977613	0.979444	0.94362
40042	46	14057	14372	11613	24	18	1	3	3389	35	1269	1431	689	17	15	1	2	41.1019	42.3913	51.5822	33.4962	37.8287	40.125	46	48	37	0.739051	0.983627	0.71726	0.763133	0.592706	0.979001	0.982006		0.918296	0.820458	0.163975	0.811808	0.789847	0.867381	0.171569	0.133333	0	0.166667	0.987302	0.967864	0.972071	0.987971	0.908376
15354	203	5264	6440	3650	115	76	2	9	5592	178	2012	2432	1148	101	67	2	7	40.3757	41.6601	50.6347	33.4351	37.8263	40.8522	43.4211	49.5	33.6667	0.907543	0.991918	0.894161	0.91355	0.859114	0.991559	0.989295	1	0.970836	0.5321	0.107184	0.528155	0.500409	0.589689	0.104864	0.105656	0	0.15873	0.998719	0.993812	0.996503	0.997431	0.992606
3033	13	1128	1766	139	8	3	1	1	473	12	204	216	53	7	3	1	1	39.3769	40.8462	49.4681	33.0663	37.6619	39.75	37	66	36	0.728737	0.989297	0.716145	0.666511	0.889343	0.97957	1			0.766766	0.0705128	0.741126	0.801618	0.453373	0.107143	0	0	0	0.967903	0.911243	0.940579	0.929872	0.950986
19994	111	7064	10487	2443	56	45	0	10	3511	103	1415	1464	632	53	41	0	9	39.4218	41.1622	49.6669	32.8158	38.1555	39.75	42.9333		41.1	0.795269	0.994582	0.815853	0.736674	0.789151	0.995163	0.991885		0.984859	0.745087	0.0664742	0.700796	0.788881	0.669716	0.0505391	0.0802168		0.0888889	0.992604	0.989692	0.98961	0.979128	0.976091
15061	124	5899	5960	3202	53	54	7	10	2330	94	966	926	438	41	39	4	10	42.7235	43.6694	55.0878	33.3534	37.3857	42.283	42.6111	67.2857	40.2	0.836211	0.977579	0.813175	0.819916	0.784992	0.979291	0.964411	0.921185	1	0.704129	0.199554	0.704209	0.692883	0.721182	0.178555	0.22982	0.25	0	0.995383	0.986602	0.989081	0.988318	0.975387
2281	164	972	867	442	80	75	2	5	1019	143	434	388	197	69	66	2	5	41.5831	42.2012	50.7901	33.3183	37.5475	40.6125	43.56	64.5	34.8	0.915001	0.990555	0.903146	0.907691	0.87404	0.988372	0.98914	1	1	0.466668	0.112485	0.46997	0.460074	0.470152	0.119203	0.106869	0	0	0.995795	0.992192	0.990785	0.98975	0.972011
9899	31	3231	4319	2349	12	19	0	0	1680	21	565	737	378	8	13	0	0	39.217	42	48.337	33.3313	37.4943	39.25	43.7368			0.770648	0.981039	0.74983	0.75122	0.667191	0.972765	0.977275			0.716591	0.168971	0.728942	0.694126	0.733629	0.166667	0.17004			0.980918	0.94693	0.971757	0.947962	0.89049
25238	967	10305	9483	5450	486	452	11	15	2285	467	962	778	545	234	217	5	9	42.5601	41.7053	53.7517	33.1136	37.8358	40.2346	42.9226	61.0909	39.4	0.759816	0.95976	0.733055	0.662001	0.808591	0.951802	0.955874	0.878741	0.964239	0.778641	0.338285	0.783354	0.802398	0.722935	0.345362	0.334733	0.327273	0.207407	0.984151	0.995897	0.968585	0.929775	0.985053
19372	28	5097	11965	2310	19	9	0	0	3977	22	1151	2133	693	15	7	0	0	38.8634	41.8929	52.5921	33.2567	37.6117	40.8947	44			0.794083	0.981915	0.80976	0.749084	0.808871	0.979519	0.970836			0.719409	0.155844	0.689427	0.750091	0.619524	0.154386	0.15873			0.99314	0.94898	0.989567	0.984843	0.975
145060	72	43946	82467	18647	37	31	0	3	3900	63	1750	1359	791	33	27	0	2	39.0888	42.4583	51.0098	33.3696	36.288	42.0811	43.1613		39	0.673232	0.990405	0.679528	0.616117	0.648128	0.989859	0.987643		0.918296	0.907385	0.107143	0.884172	0.921749	0.875509	0.0950041	0.109916		0.166667	0.987266	0.982639	0.981774	0.967884	0.958779
17656	90	6834	8543	2279	46	35	0	8	1796	71	782	759	255	39	25	0	6	41.7783	41.7667	53.2748	33.2318	39.3409	42.913	40.9714		38.625	0.747043	0.980631	0.735809	0.71578	0.588157	0.984372	0.964531		0.967132	0.81469	0.174335	0.793243	0.827275	0.822315	0.13155	0.224		0.166667	0.98873	0.982963	0.977304	0.976931	0.851831
50668	250	17311	24863	8494	123	108	8	11	5769	200	2205	2436	1128	104	79	8	9	40.5246	42.264	52.7044	33.115	37.3905	40.2927	43.5	60.75	38.7273	0.754799	0.97755	0.772774	0.687965	0.726509	0.981824	0.963052	1	0.954966	0.811537	0.18052	0.781754	0.840122	0.786365	0.14126	0.234412	0	0.161616	0.993671	0.993216	0.990523	0.981378	0.973705
6835	66	2156	3078	1601	40	15	2	9	1752	52	567	844	341	31	12	2	7	39.4885	42.4091	48.9685	33.5585	38.123	41.475	42.8	49.5	44.3333	0.829302	0.985915	0.758792	0.895823	0.654911	0.983394	0.978222	1	0.970836	0.612464	0.155012	0.62683	0.553472	0.694694	0.159677	0.15	0	0.15873	0.982646	0.978421	0.925853	0.993221	0.843228
7798	270	3236	3462	1100	161	104	1	4	1918	204	763	867	288	120	81	1	2	40.9886	41.5556	50.5244	33.091	37.7918	40.118	43.7596	57	38.25	0.876933	0.977206	0.845187	0.876587	0.834144	0.971667	0.978201		0.811278	0.617016	0.203776	0.636639	0.597003	0.618194	0.21206	0.18471	0	0.25	0.996624	0.993278	0.98995	0.993811	0.978612
22204	347	9101	11310	1793	178	157	0	12	1057	247	459	409	189	121	117	0	9	39.8381	41.2997	48.5653	33.0027	38.6576	40.2809	42.8599		36	0.623431	0.977195	0.58707	0.531604	0.768904	0.96991	0.978185		0.953352	0.879796	0.229848	0.874506	0.904029	0.733446	0.251555	0.205237		0.203704	0.951624	0.994593	0.905474	0.875737	0.960969
3583	61	1204	1823	556	29	29	1	2	1177	46	424	534	219	19	25	1	1	39.463	42.1967	50.2998	32.9786	37.2572	40.8621	42.931	60	42	0.885234	0.974262	0.884158	0.844441	0.913734	0.95277	0.986706			0.535677	0.199216	0.513544	0.571775	0.460169	0.261343	0.115862	0	0	0.992367	0.972857	0.984793	0.978387	0.986685
1475	33	741	434	300	18	13	0	2	270	27	123	87	60	15	10	0	2	46.4644	40.9091	56.2186	34.0783	40.29	42.3333	41.5385		24	0.719582	0.98441	0.628755	0.684251	0.696062	0.982006	0.975006		1	0.721288	0.141414	0.747704	0.684729	0.699889	0.133333	0.161538		0	0.934451	0.958678	0.819427	0.837191	0.857822
28060	338	9939	13264	4857	172	153	2	11	4893	230	1920	2087	886	122	97	2	9	41.6217	41.8669	55.1597	33.2524	36.7746	41.5814	42.2549	51	39.2727	0.809083	0.967228	0.814993	0.765026	0.767577	0.965545	0.956695	1	0.976615	0.726902	0.260921	0.701636	0.744906	0.727353	0.243042	0.287986	0	0.141414	0.995397	0.993208	0.992595	0.986059	0.981344
46157	67	19782	22013	4362	32	32	3	0	3545	46	1459	1475	611	21	23	2	0	41.4544	42.2239	52.0296	32.5456	38.4532	41.25	41.9062	56		0.739871	0.970453	0.686119	0.715726	0.783633	0.960345	0.96533	0.918296		0.827841	0.233939	0.833513	0.839071	0.732698	0.247024	0.220109	0.166667		0.988084	0.9726	0.96052	0.980249	0.980711
65906	73	28660	27866	9380	52	20	1	0	5697	52	2767	1895	1035	35	16	1	0	41.4528	41.1781	50.7003	33.3368	37.3084	40.7885	41.4	57		0.791611	0.969866	0.794436	0.739199	0.754275	0.963222	0.971046			0.813275	0.228398	0.790152	0.844599	0.782831	0.249451	0.16875	0		0.997001	0.975042	0.99482	0.990559	0.983644
6508	272	1298	3343	1867	139	108	6	19	2106	221	476	1188	442	111	88	5	17	38.4478	42.1434	52.0701	33.5716	37.7081	41.0072	42.9444	62.5	39.4737	0.889701	0.984688	0.877967	0.904138	0.811861	0.983952	0.977434	0.969724	0.987752	0.569446	0.159003	0.536689	0.523856	0.666512	0.166051	0.160985	0.133333	0.0928793	0.996942	0.994377	0.988084	0.995927	0.981666
[truncated: 99 more columns]

## Sheet: Supplementary data 3
IG = general BCR measures; TR = general TCR measures; Nreads_NORM = reads normalized as detailed in the METHODS.
IG_Nreads	TR_Nreads	IGH_Nreads	IGK_Nreads	IGL_Nreads	TRA_Nreads	TRB_Nreads	TRD_Nreads	TRG_Nreads	IG_Nclones	TR_Nclones	IGH_Nclones	IGK_Nclones	IGL_Nclones	TRA_Nclones	TRB_Nclones	TRD_Nclones	TRG_Nclones	IG_Length_CDR3	TR_Length_CDR3	IGH_Length_CDR3	IGK_Length_CDR3	IGL_Length_CDR3	TRA_Length_CDR3	TRB_Length_CDR3	TRD_Length_CDR3	TRG_Length_CDR3	IG_Evenness	TR_Evenness	IGH_Evenness	IGK_Evenness	IGL_Evenness	TRA_Evenness	TRB_Evenness	TRD_Evenness	TRG_Evenness	IG_Gini	TR_Gini	IGH_Gini	IGK_Gini	IGL_Gini	TRA_Gini	TRB_Gini	TRD_Gini	TRG_Gini	IG_Gini_Simpson	TR_Gini_Simpson	IGH_Gini_Simpson	IGK_Gini_Simpson	IGL_Gini_Simpson
54800	262	14953	26282	13565	136	111	0	14	2541	173	865	972	704	97	66	0	9	38.4532	41.2901	49.2262	32.9732	37.1954	40.2353	43.1892		36.6429	0.757013	0.954028	0.760459	0.674668	0.772357	0.956464	0.931744		0.930688	0.828626	0.284693	0.784206	0.868948	0.79336	0.243936	0.331832		0.269841	0.99148	0.989016	0.983336	0.972291	0.985221
344900	513	94030	187590	63280	195	293	3	21	6766	320	2144	2940	1682	137	164	2	16	37.399	42.1111	45.8134	33.3313	36.954	41.1538	42.8498	52	39	0.656983	0.951912	0.639685	0.596041	0.639136	0.963988	0.931637	0.918296	0.970045	0.916644	0.318817	0.899135	0.932811	0.892284	0.253715	0.368913	0.166667	0.1875	0.988135	0.993635	0.971852	0.970468	0.969216
230273	169	63222	89833	77218	81	80	0	8	9523	103	3164	3781	2578	62	38	0	3	39.6814	39.9408	50.6962	33.2863	38.1029	39.7778	40.9875		31.125	0.781495	0.904486	0.804126	0.740126	0.72638	0.962924	0.804415		0.985057	0.846468	0.347561	0.788848	0.86407	0.86841	0.210076	0.464474		0.0833333	0.99753	0.964182	0.995806	0.993165	0.9901
12501	97	2395	3775	6331	56	39	0	2	1147	78	242	521	384	45	31	0	2	38.618	40.6392	52.5207	31.6848	37.4927	40.875	40.4615		37.5	0.729687	0.973923	0.717528	0.693912	0.681051	0.98346	0.944443		1	0.797291	0.172482	0.74105	0.751258	0.831861	0.156349	0.193548		0	0.980547	0.982251	0.940787	0.930183	0.957451
5160	24	366	2849	1945	9	14	1	0	676	17	74	349	253	7	9	1	0	35.7	41.375	47.0328	32.9821	37.5486	42.6667	40.7143	39		0.841314	0.958613	0.878976	0.800411	0.835613	0.970836	0.930688			0.667761	0.22549	0.511815	0.698362	0.647136	0.15873	0.269841	0		0.988882	0.923611	0.963973	0.974476	0.977788
16427	38	3151	7619	5657	18	20	0	0	784	21	233	270	281	10	11	0	0	36.1706	41.6842	44.5754	32.8114	36.0133	43.3333	40.2			0.724907	0.950621	0.772788	0.63612	0.685543	0.941618	0.931346			0.827577	0.290727	0.732327	0.866016	0.8205	0.277778	0.3			0.977847	0.936288	0.9685	0.933951	0.942784
3351	28	613	1828	910	14	14	0	0	977	27	151	538	288	14	13	0	0	36.8988	40.5	48.7684	32.7309	37.2758	39.6429	41.3571			0.845938	0.996012	0.86638	0.810167	0.815695	1	0.990287			0.589569	0.0343915	0.523751	0.602647	0.582952	0	0.0659341			0.988357	0.961735	0.97486	0.97312	0.961995
250168	63	70596	97697	81875	30	29	0	2	14248	52	5114	5982	3152	26	22	0	2	38.7224	40.9048	48.2102	33.394	36.8998	41.6	41.069		27	0.79519	0.981736	0.794053	0.790695	0.727024	0.987189	0.965652		1	0.808279	0.149267	0.767406	0.800363	0.847829	0.112821	0.19906		0	0.997741	0.977072	0.994165	0.995816	0.989208
8429	57	1531	4632	2266	25	29	0	3	860	51	221	379	260	22	27	0	2	37.0976	40.7895	47.6081	33.3646	37.6271	39.36	42.2069		39	0.796523	0.98884	0.860081	0.733422	0.771767	0.980766	0.992673		0.918296	0.735366	0.0963192	0.602357	0.786165	0.709984	0.110909	0.063857		0.166667	0.986757	0.978147	0.982466	0.968766	0.955275
6513	12	1373	3646	1494	4	8	0	0	536	10	61	306	169	4	6	0	0	36.6135	41	49.0117	32.8042	34.5161	37.5	42.75			0.615977	0.978838	0.59851	0.513667	0.608186	1	0.967132			0.845499	0.133333	0.82046	0.853843	0.808552	0	0.166667			0.927065	0.888889	0.844716	0.80898	0.8827
80674	36	20246	46714	13714	16	18	0	2	1711	33	567	772	372	15	16	0	2	39.3365	41	50.9369	34.3114	39.3279	41.0625	42		31.5	0.642131	0.991845	0.675385	0.553142	0.60797	0.991837	0.986926		1	0.906381	0.0757576	0.856363	0.928779	0.895037	0.0583333	0.0972222		0	0.967384	0.967593	0.962	0.915068	0.93961
67069	98	27635	22497	16937	52	45	0	1	1693	78	467	683	543	42	35	0	1	40.1354	41.1122	46.8726	33.0253	38.5868	41.3654	40.6667		48	0.541115	0.977917	0.471012	0.452251	0.478306	0.970249	0.977497			0.924534	0.176086	0.927947	0.925226	0.909327	0.173077	0.179048		0	0.946547	0.983757	0.856585	0.863152	0.78505
125393	35	38013	61063	26317	18	16	0	1	4577	32	1526	1924	1127	16	15	0	1	38.7723	42.0857	48.5725	33.3695	37.1527	40.8333	43.125		48	0.699705	0.991571	0.684814	0.61945	0.715194	0.986926	0.991837			0.87219	0.0776786	0.845529	0.900289	0.841315	0.0972222	0.0583333		0	0.985169	0.966531	0.965902	0.954741	0.97811
16798	21	2195	7778	6825	14	7	0	0	3526	20	510	1966	1050	13	7	0	0	37.1564	39.1429	46.8369	33.2341	38.513	38.7857	39.8571			0.812981	0.994251	0.840733	0.871568	0.674544	0.990287	1			0.617599	0.0452381	0.519688	0.557703	0.71304	0.0659341	0			0.980384	0.947846	0.968668	0.988736	0.89904
6820	71	978	1804	4038	32	38	0	1	575	55	77	342	156	27	27	0	1	39.8129	40.3944	57.6933	33.0998	38.4814	40.0312	40.8947		33	0.524003	0.983923	0.658287	0.635429	0.333904	0.985828	0.977755			0.858157	0.167478	0.759621	0.72796	0.922896	0.127315	0.191033		0	0.826984	0.979171	0.864251	0.850226	0.544316
4084	22	584	1926	1574	13	9	0	0	841	19	132	468	241	11	8	0	0	36.1712	40.9091	47.3168	32.5561	36.4593	40.3846	41.6667			0.849019	0.985588	0.868628	0.869118	0.752718	0.980724	0.982568			0.619957	0.114833	0.50467	0.586231	0.694475	0.125874	0.0972222			0.988037	0.942149	0.967149	0.988612	0.941035
6669	8	1327	3220	2122	5	3	0	0	1656	8	344	766	546	5	3	0	0	37.6473	43.125	48.8116	33.1882	37.4321	45	40			0.895696	1	0.922871	0.855279	0.890999	1	1			0.561064	0	0.460106	0.607067	0.545964	0	0			0.996509	0.875	0.992576	0.989762	0.991993
171355	236	49569	69542	52244	108	115	0	9	8613	183	2606	3618	2389	90	80	0	9	39.0344	41.2881	48.2653	33.5571	37.5671	40.6944	41.8696		39	0.784055	0.969885	0.788559	0.744608	0.736687	0.979159	0.949404		1	0.833302	0.201399	0.795629	0.849148	0.844081	0.150617	0.264022		0	0.997226	0.991382	0.99415	0.992836	0.988112
12584	23	2695	4841	5048	11	11	0	1	1075	22	168	549	358	11	10	0	1	38.3904	40.4348	45.3607	33.9624	38.9156	41.4545	39.2727		42	0.653735	0.994881	0.71847	0.602758	0.52907	1	0.98666			0.84973	0.041502	0.789021	0.829727	0.879104	4.44089e-16	0.0818182		0	0.962279	0.952741	0.953279	0.899637	0.871204
4387	39	778	2007	1602	15	22	0	2	808	32	130	438	240	13	18	0	1	38.2013	40.5385	49.6542	33.7653	38.1966	38.6	42.5455		33	0.829783	0.985286	0.830438	0.817594	0.76489	0.983727	0.982223			0.664033	0.140224	0.590528	0.646838	0.706481	0.112821	0.141414		0	0.988704	0.965155	0.960267	0.978379	0.958594
200013	167	63332	107409	29272	79	84	0	4	2487	113	671	1189	627	57	52	0	4	36.9805	41.3892	43.7525	33.4051	35.4486	41.1266	41.6071		42	0.537079	0.958711	0.500445	0.457005	0.478369	0.968946	0.934199		1	0.952017	0.268666	0.93991	0.961279	0.934614	0.227404	0.313187		0	0.955264	0.985406	0.895084	0.890958	0.870614
38714	68	12563	15539	10612	37	28	0	2	1802	54	572	664	566	33	18	0	2	40.7134	41.3824	52.3392	33.7396	37.1619	39.973	42.4286		46.5	0.676306	0.9792	0.623223	0.609024	0.639485	0.989859	0.957974		1	0.851133	0.171569	0.839494	0.8637	0.843832	0.0950041	0.25		0	0.973336	0.977509	0.914432	0.922904	0.93036
195166	131	46447	101262	47457	68	57	0	6	7118	79	1128	3692	2298	43	31	0	5	37.2996	41.0382	49.3457	32.8249	35.0582	40.8971	42.4737		29	0.484789	0.942581	0.369962	0.39169	0.524031	0.953447	0.898101		0.969724	0.913036	0.3152	0.937044	0.916569	0.880091	0.285226	0.362196		0.133333	0.91958	0.975817	0.768156	0.770695	0.905995
515	9	53	286	176	3	5	0	1	375	8	33	210	132	3	4	0	1	35.5981	42	44.2075	33.1154	37.0398	38	43.2		48	0.978969	0.982568	0.978406	0.969811	0.984499	1	0.960964			0.214069	0.0972222	0.190966	0.225974	0.183798	0	0.15		0	0.996256	0.864198	0.964756	0.992445	0.99109
11914	30	4556	1310	6048	17	11	0	1	934	29	250	374	310	16	11	0	1	40.7468	41.2	46.9932	33.0206	37.7148	40.9412	41.4545		42	0.752387	0.996345	0.763018	0.79582	0.708061	0.992454	1			0.813438	0.0321839	0.766962	0.623333	0.8323	0.0551471	4.44089e-16		0	0.986893	0.964444	0.971035	0.962238	0.967344
6688	46	1355	3502	1831	25	18	0	2	2013	41	270	1170	573	21	17	0	2	36.1036	41.413	44.3646	32.8946	36.1278	42.48	40.5		37.5	0.866746	0.99041	0.82621	0.85462	0.850152	0.984413	0.992991		1	0.581785	0.0954401	0.59183	0.565672	0.576826	0.129524	0.0522876		0	0.994547	0.973535	0.971293	0.988637	0.984533
37171	27	10328	15914	10929	14	13	0	0	4447	26	1549	1700	1198	13	13	0	0	38.2335	39.6667	48.6335	32.4923	36.7653	38.3571	41.0769			0.872259	0.995825	0.889706	0.846732	0.832822	0.990287	1			0.678634	0.0356125	0.592693	0.707987	0.708076	0.0659341	0			0.99825	0.960219	0.996468	0.99538	0.992702
9682	22	2472	4061	3149	13	7	2	0	1259	20	317	605	337	12	7	1	0	38.1055	41.7273	47.665	32.8308	37.4033	40.1538	42.8571	48		0.807358	0.989747	0.81285	0.794494	0.715825	0.989297	1			0.728138	0.0818182	0.644883	0.725932	0.780465	0.0705128	0	0		0.990436	0.946281	0.9704	0.984684	0.953298
362325	139	80860	142226	139239	70	66	0	2	10968	123	4229	3720	3019	65	55	0	2	38.8365	39.5396	48.3202	34.2162	38.0485	38.6571	40.6364		33	0.764179	0.99018	0.78672	0.732291	0.717842	0.994032	0.982599		1	0.856516	0.103527	0.796968	0.862872	0.876093	0.0659341	0.143802		0	0.996719	0.990839	0.995148	0.989885	0.989971
5848	76	535	3516	1797	44	27	0	2	2614	67	239	1586	789	40	24	0	2	35.5958	40.9342	45.0505	33.1988	37.4708	40.6364	41.5556		37.5	0.96709	0.989295	0.977628	0.965375	0.954009	0.991673	0.988594		1	0.345702	0.105656	0.201416	0.354068	0.361945	0.0818182	0.0972222		0	0.99925	0.98338	0.994232	0.998838	0.997014
167663	244	35226	77615	54822	108	131	0	5	7551	170	1890	3157	2504	81	85	0	4	38.8015	42.209	50.917	34.1429	37.6119	42.1667	42.4809		36	0.676096	0.973817	0.688206	0.561043	0.704936	0.970298	0.969468		0.960964	0.864641	0.239344	0.826655	0.886321	0.856766	0.210334	0.259003		0.15	0.967334	0.991971	0.959975	0.863205	0.985181
9182	41	1478	4770	2934	18	20	0	2	3282	34	498	1728	1056	15	16	0	2	36.7413	40.9024	48.0467	33.1962	36.8098	38.1667	42.9		46.5	0.943317	0.976382	0.948673	0.93241	0.93459	0.953567	0.980482		1	0.444042	0.151363	0.350781	0.467639	0.439825	0.155556	0.15		0	0.999068	0.963712	0.995438	0.998136	0.996954
287356	146	75900	113148	98308	67	65	5	8	10770	115	3684	4563	2523	51	52	4	7	38.1938	41.2397	46.4986	33.4971	37.1878	41.0597	41.8154	45	34.875	0.718892	0.983244	0.7631	0.705933	0.593978	0.979242	0.978869	0.960964	0.97957	0.876262	0.173556	0.818284	0.875142	0.919552	0.186713	0.168935	0.15	0.107143	0.994495	0.989585	0.993365	0.990943	0.968915
8271	42	1446	4541	2284	19	22	0	1	2046	37	393	1010	643	17	19	0	1	36.7969	40.7143	47.7614	32.9194	37.5644	41.2105	40.3636		39	0.911895	0.985948	0.927495	0.881317	0.922158	0.978032	0.985588			0.536085	0.108108	0.414984	0.593231	0.486281	0.0990712	0.114833		0	0.997702	0.969388	0.992271	0.994412	0.99505
3772	28	389	2114	1269	17	11	0	0	1597	14	171	883	543	9	5	0	0	36.0493	39.8571	47.0514	33.3193	37.2246	36	45.8182			0.96589	0.929556	0.978581	0.958188	0.961704	0.955429	0.804346			0.342074	0.311224	0.204333	0.369834	0.330049	0.222222	0.4			0.998836	0.895408	0.992447	0.997812	0.996495
5227	76	1082	2629	1516	40	30	3	3	631	63	134	299	198	33	25	2	3	38.996	41.1316	52.805	33.6676	38.3806	41.25	41.8	41	33	0.739411	0.986383	0.744339	0.639037	0.749572	0.981893	0.984862	0.918296	1	0.764793	0.140769	0.691078	0.811196	0.721189	0.14697	0.133333	0.166667	0	0.972282	0.981994	0.927134	0.91898	0.951259
4810	53	982	2356	1472	29	23	0	1	683	47	211	289	183	27	19	0	1	37.6821	40.8679	52.0906	32.3124	36.6644	40.1379	41.7391		42	0.865684	0.987879	0.883116	0.840414	0.82551	0.992673	0.975279			0.643364	0.10277	0.500198	0.673066	0.660883	0.063857	0.15103		0	0.993177	0.976148	0.979959	0.984925	0.97468
272285	166	73722	90721	107842	77	87	1	1	7554	132	2639	2978	1937	60	70	1	1	39.3159	40.4819	49.246	33.1657	37.7014	39.4675	41.2414	54	39	0.69709	0.984494	0.716223	0.607609	0.664175	0.981196	0.982248			0.898297	0.167853	0.858244	0.907314	0.910259	0.176407	0.162397	0	0	0.991407	0.991	0.986662	0.954601	0.983583
80012	21	19860	28357	31795	9	11	0	1	3071	19	1213	941	917	8	10	0	1	39.4554	39.8571	50.6816	33.5454	37.7142	39.3333	42.5455		15	0.753692	0.989151	0.797711	0.671441	0.714399	0.982568	0.98666			0.834465	0.085213	0.758148	0.860364	0.85138	0.0972222	0.0818182		0	0.991424	0.943311	0.990817	0.96309	0.978633
10522	63	1852	4889	3781	36	22	0	5	3156	55	599	1453	1104	33	19	0	3	36.8425	40.4286	45.6544	33.092	37.3758	40.25	40.3636		42	0.942158	0.989959	0.950182	0.926302	0.936468	0.991845	0.985588		0.96023	0.445838	0.108514	0.35024	0.481513	0.438135	0.0757576	0.114833		0.133333	0.998707	0.980096	0.995934	0.996833	0.996258
23200	212	4384	9891	8925	115	95	0	0	3416	186	678	1670	1068	105	80	0	0	36.8806	40.4858	45.713	33.2815	36.5308	39.6783	41.5579			0.83836	0.989056	0.865063	0.834034	0.77198	0.990077	0.984679			0.70185	0.11199	0.615839	0.694105	0.745241	0.0824845	0.138289			0.995657	0.99377	0.991685	0.994048	0.979969
295	7	22	176	97	3	3	0	1	183	6	11	110	62	2	3	0	1	35.1661	36.4286	46.0909	33.1705	36.3093	39	35		33	0.953697	0.975504	0.973721	0.94014	0.950725	0.918296	1			0.299602	0.119048	0.157025	0.31157	0.281177	0.166667	0		0	0.989578	0.816327	0.896694	0.98063	0.972686
39089	410	6692	15156	17241	189	200	3	17	3641	292	884	1543	1214	141	133	3	14	37.2739	40.6244	46.6739	32.9165	37.4557	39.873	41.655	51	34.5882	0.848325	0.966971	0.873073	0.843478	0.801539	0.971548	0.950626	1	0.98087	0.719387	0.24726	0.618636	0.705294	0.763624	0.21922	0.284737	0	0.138655	0.997134	0.994123	0.993839	0.993854	0.990945
71836	479	20246	27310	24280	208	265	0	4	3199	256	1093	1290	816	124	126	0	4	38.8197	39.4885	47.2053	33.2985	38.0376	39.9375	39.1245		38.25	0.728201	0.924609	0.757362	0.703743	0.607261	0.929991	0.90203		1	0.837206	0.390323	0.786605	0.840198	0.873527	0.343052	0.428182		0	0.985053	0.988707	0.979212	0.971727	0.91938
20818	53	5088	9501	6229	16	35	0	2	1629	43	515	604	510	16	25	0	2	38.5488	39.9057	51.9133	33.0594	36.0053	40.875	39.7714		34.5	0.776499	0.970873	0.803513	0.68113	0.78404	1	0.954628		1	0.775226	0.17025	0.689365	0.824215	0.763465	0	0.237714		0	0.986565	0.969028	0.975254	0.949585	0.983733
51847	82	13165	25459	13223	42	36	0	3	3255	58	863	1591	801	26	29	0	2	38.3103	38.9268	48.0392	33.376	38.1245	36.5	41.5		40	0.749988	0.926085	0.732247	0.714563	0.689904	0.844713	0.979845		0.918296	0.824032	0.270395	0.790094	0.836141	0.831505	0.358974	0.159004		0.166667	0.992058	0.958953	0.973546	0.983002	0.96714
3244	63	808	1193	1243	33	29	0	0	834	58	171	379	284	30	27	0	0	36.7722	39.3333	44.5433	32.4744	35.8455	39.6364	39.1034			0.837327	0.993269	0.820986	0.860244	0.748711	0.990969	0.992673			0.596355	0.0725233	0.568699	0.54791	0.646474	0.0818182	0.063857			0.984356	0.981607	0.96081	0.982032	0.926556
2866	28	480	1252	1134	16	11	1	0	967	25	121	577	269	14	10	1	0	37.613	38.7857	47.0125	32.9042	38.8333	39.375	37.6364	42		0.860628	0.989064	0.82904	0.936172	0.732813	0.984936	0.98666			0.541579	0.0942857	0.541563	0.402354	0.677104	0.107143	0.0818182	0		0.988508	0.956633	0.958238	0.994714	0.940521
213084	132	59591	66721	86772	66	66	0	0	6427	110	2621	2037	1769	61	49	0	0	39.8197	39.7727	50.0658	33.4755	37.6614	38.6818	40.8636			0.781756	0.979557	0.797027	0.727572	0.748241	0.993617	0.960438			0.852181	0.151653	0.798073	0.873801	0.861505	0.0695479	0.225727			0.997313	0.988177	0.994784	0.990957	0.991602
1306	11	139	829	338	7	4	0	0	598	7	51	375	172	4	3	0	0	35.5544	37.9091	45.7986	33.1846	37.1538	37.7143	38.25			0.948246	0.94877	0.920439	0.937718	0.955476	0.921185	0.946395			0.376787	0.233766	0.341938	0.393399	0.333907	0.25	0.166667			0.996053	0.826446	0.957921	0.993026	0.990144
15532	41	3002	8246	4284	20	21	0	0	2512	35	520	1299	693	19	16	0	0	37.0135	40.8293	46.6289	33.0735	37.8592	39.75	41.8571			0.83451	0.987442	0.839224	0.805368	0.800571	0.99388	0.979032			0.67954	0.121254	0.597383	0.706739	0.676516	0.0473684	0.16369			0.99455	0.968471	0.982549	0.988716	0.978738
72	2	8	40	24	2	0	0	0	39	2	5	23	11	2	0	0	0	35.5417	40.5	39.75	33.375	37.75	40.5				0.942871	1	0.969022	0.938738	0.88686	1				0.32906	0	0.15	0.313043	0.386364	0				0.960262	0.5	0.78125	0.935	0.847222
3002	33	671	1394	937	16	13	0	4	450	27	100	180	170	14	9	0	4	39.1249	41.4545	52.9762	32.944	38.4013	42.75	41.5385		36	0.759721	0.979599	0.761621	0.618018	0.818807	0.984936	0.954908		1	0.721534	0.152637	0.651103	0.792874	0.644981	0.107143	0.222222		0	0.968388	0.956841	0.926317	0.884393	0.96918
10199	110	1701	5873	2625	67	39	0	3	3582	96	578	2050	954	58	34	0	3	35.95	39.1091	43.5344	33.1686	37.2583	38.7313	39.7692		37	0.91196	0.990127	0.938813	0.896882	0.885302	0.987741	0.988507		1	0.493798	0.111174	0.381975	0.519709	0.4903	0.117602	0.109351		0	0.997918	0.98843	0.995213	0.996107	0.990074
2082	22	322	1274	486	11	11	0	0	753	18	64	453	236	11	7	0	0	36.9712	42.1364	49.8354	33.2378	38.2346	41.4545	42.8182			0.832675	0.973994	0.782671	0.793253	0.874047	1	0.94877			0.553692	0.156566	0.611898	0.577434	0.410145	4.44089e-16	0.233766			0.980331	0.933884	0.919216	0.958454	0.959982
13249	27	3673	7640	1936	10	17	0	0	1023	24	276	505	242	9	15	0	0	39.0233	41.1111	51.3896	33.2733	38.2531	40.8	41.2941			0.70183	0.988594	0.729955	0.616212	0.699051	0.984859	0.985993			0.829046	0.0972222	0.768269	0.86448	0.773453	0.0888889	0.101961			0.974154	0.954733	0.960005	0.935057	0.944851
8132	35	1400	4802	1930	12	20	0	2	2615	32	448	1596	571	12	18	0	1	36.2623	40.8857	46.7121	33.0144	36.7632	42	41.1		33	0.905627	0.991571	0.933465	0.900607	0.841553	1	0.98849			0.491114	0.0776786	0.379579	0.499546	0.534345	0	0.0888889		0	0.995835	0.966531	0.993649	0.994226	0.965143
1333	34	153	812	368	20	14	0	0	717	30	59	454	204	18	12	0	0	35.6804	41.2941	42.8824	33.399	37.7201	41.7	40.7143			0.959289	0.984323	0.943056	0.950861	0.964856	0.979438	0.982337			0.329861	0.107843	0.329678	0.339299	0.27744	0.0944444	0.119048			0.997128	0.961938	0.971934	0.99491	0.991951
4616	29	766	2718	1132	16	11	0	2	901	26	129	478	294	13	11	0	2	37.2387	39.1034	51.5953	32.8742	38.0035	39.1875	39.2727		37.5	0.742983	0.9895	0.758743	0.631368	0.857193	0.979613	1		1	0.704153	0.0915119	0.634687	0.758075	0.596644	0.144231	4.44089e-16		0	0.958403	0.958383	0.919513	0.889163	0.98416
21150	114	4345	10787	6018	51	56	0	5	4825	93	758	2677	1390	45	41	0	5	37.1454	41.2632	47.6776	32.9416	37.0763	40.2353	42.2679		39.6	0.848113	0.977491	0.797436	0.842608	0.820275	0.987341	0.958934		1	0.621135	0.164309	0.64195	0.610123	0.615425	0.106318	0.228223		0	0.995997	0.985842	0.981126	0.992746	0.983697
15682	413	3920	7998	3764	164	219	8	22	1795	304	432	883	480	145	137	4	18	37.5057	41.2736	46.0982	33.53	37.005	40.6829	41.4521	54	39.2727	0.827532	0.969651	0.78908	0.798478	0.815651	0.99247	0.946611	0.95282	0.982223	0.719478	0.228344	0.697894	0.740948	0.690894	0.100673	0.314835	0.1875	0.141414	0.994203	0.9946	0.971738	0.988362	0.982579
95031	78	28383	46661	19987	42	31	0	5	6382	69	1593	3008	1781	37	27	0	5	38.0153	40.2692	45.7402	33.3274	37.9896	39.7143	41.7097		36	0.685681	0.98698	0.663645	0.62887	0.657338	0.980257	0.987643		1	0.856834	0.105909	0.846028	0.874026	0.823228	0.111969	0.109916		0	0.988483	0.983235	0.968784	0.971071	0.960252
21	9	0	12	9	4	5	0	0	16	8	0	9	7	4	4	0	0	35.1429	40.3333		32.5	38.6667	36.75	43.2			0.970045	0.982568		0.953352	0.970836	1	0.960964			0.1875	0.0972222		0.203704	0.15873	0	0.15			0.92517	0.864198		0.861111	0.839506
9040	27	1837	5984	1219	13	13	0	1	739	22	202	381	156	11	10	0	1	38.4465	40.8889	49.6021	35.265	37.2527	39	42.2308		48	0.749531	0.983201	0.835804	0.669304	0.806656	0.980724	0.975006			0.769161	0.143098	0.644683	0.821322	0.6772	0.125874	0.161538		0	0.974247	0.949246	0.977957	0.944716	0.96598
2247	10	321	1107	819	6	2	0	2	724	9	96	392	236	6	2	0	1	37.1762	41.4	50.6636	33.0244	37.5018	44	36		39	0.884948	0.984859	0.916885	0.867688	0.844679	1	1			0.533327	0.0888889	0.394762	0.52419	0.579163	0	0		0	0.992276	0.88	0.975495	0.983321	0.976094
103667	523	28077	42884	32706	265	241	0	16	5064	426	1532	1985	1547	223	187	0	15	38.6877	40.8413	48.8227	32.9784	37.4731	39.883	42.0622		38.0625	0.753739	0.981053	0.775178	0.69817	0.696407	0.98201	0.973622		0.991837	0.847981	0.16655	0.791509	0.874446	0.855373	0.143701	0.197573		0.0583333	0.994644	0.996728	0.988435	0.986347	0.978186
144202	251	34923	63962	45317	148	90	2	10	5464	190	1660	2258	1546	112	67	1	9	38.2727	40.9482	47.8642	33.0394	38.2675	40.7027	41.6	57	35.1	0.71262	0.973045	0.728959	0.666851	0.637797	0.963256	0.975838		0.984859	0.873615	0.20757	0.831442	0.883779	0.889836	0.214527	0.204312	0	0.0888889	0.992296	0.992175	0.986878	0.978688	0.972238
7375	127	1797	3485	2093	62	60	0	4	1546	96	294	911	341	47	44	0	4	37.5327	40.9134	47.015	33.204	36.5991	40.1129	42.15		35.25	0.834407	0.975366	0.813977	0.847971	0.733409	0.974638	0.964841		1	0.6498	0.20415	0.624463	0.597896	0.735046	0.19698	0.223485		0	0.991398	0.986422	0.972709	0.985109	0.954601
4318	38	560	2354	1404	16	22	0	0	1899	29	261	1017	621	12	17	0	0	36.3286	41.1316	46.7893	33.1797	37.4359	40.3125	41.7273			0.968885	0.978674	0.987748	0.960012	0.96424	0.96314	0.979798			0.336854	0.177858	0.163889	0.371375	0.332998	0.197917	0.160428			0.999075	0.959834	0.995568	0.998128	0.997214
9028	23	1552	4137	3339	12	11	0	0	1841	21	280	882	679	10	11	0	0	37.3608	39.7826	49.1095	32.7063	37.6667	38.75	40.9091			0.830332	0.990286	0.76885	0.791495	0.833327	0.978838	1			0.649894	0.0786749	0.601772	0.665991	0.641384	0.133333	4.44089e-16			0.988947	0.94896	0.92664	0.967401	0.985089
14669	21	3111	7109	4449	7	13	0	1	2426	18	463	1273	690	7	10	0	1	37.4668	41.7143	48.4667	32.7257	37.3506	39	43.3846		39	0.826968	0.984815	0.821926	0.809939	0.7705	1	0.975006			0.694626	0.119048	0.636483	0.698699	0.717118	0	0.161538		0	0.994574	0.938776	0.98037	0.989846	0.976539
144297	117	37044	60917	46336	49	61	0	5	3621	95	1412	1266	943	42	49	0	3	39.0314	39.7179	50.8411	33.363	37.0422	39.6122	40.1311		36	0.707313	0.980219	0.710974	0.631425	0.677541	0.9854	0.969833		0.96023	0.879328	0.163743	0.8338	0.903164	0.876188	0.124879	0.177317		0.133333	0.987819	0.986778	0.976077	0.959437	0.967265
6562	118	2733	3282	547	56	57	2	2	405	94	126	182	97	48	42	1	2	38.7641	41.2627	46.36	32.9132	35.9177	40.7143	41.1053	57	42	0.638296	0.983451	0.519488	0.593516	0.846042	0.988662	0.97268		1	0.829978	0.166426	0.854637	0.841553	0.584858	0.119048	0.208438	0	0	0.934552	0.98736	0.799418	0.878568	0.959978
80944	60	24992	43510	12442	34	26	0	0	1838	56	677	787	374	31	25	0	0	39.1294	40.7	51.6494	32.1725	38.3092	39.9706	41.6538			0.668642	0.99418	0.658939	0.589125	0.662987	0.991279	0.99562			0.891712	0.0619048	0.856042	0.916759	0.865425	0.0796964	0.0369231			0.973985	0.981111	0.944856	0.932114	0.951616
33856	64	10852	13603	9401	44	15	0	5	3163	58	983	1311	869	40	14	0	4	39.2209	41.0625	48.0564	33.0816	37.9051	40.8409	43.2		36.6	0.800205	0.992236	0.816052	0.735768	0.76508	0.991673	0.991123		0.960964	0.775975	0.0840517	0.721715	0.804576	0.784611	0.0818182	0.0619048		0.15	0.994975	0.981445	0.990629	0.981957	0.985088
7345	23	1170	3627	2548	10	9	0	4	3132	19	427	1647	1058	9	7	0	3	36.5322	40.5652	46.1872	33.1754	36.8772	39.9	42.6667		37.5	0.951474	0.983005	0.949935	0.944635	0.943349	0.984859	0.970836		0.946395	0.399986	0.1373	0.336092	0.402104	0.409339	0.0888889	0.15873		0.166667	0.999096	0.941399	0.994965	0.998071	0.99746
8348	42	1403	4756	2189	26	14	0	2	2736	40	430	1539	767	24	14	0	2	35.9698	39.7857	44.7648	32.9268	36.9443	40.6154	39.2143		33	0.906615	0.995331	0.922343	0.881397	0.906403	0.991632	1		1	0.501312	0.0452381	0.410487	0.53387	0.472556	0.0705128	0		0	0.997066	0.973923	0.992184	0.993187	0.992706
16487	66	1865	10126	4496	28	35	0	3	5522	46	701	3321	1500	22	21	0	3	35.6397	39.6364	45.7367	33.1274	37.1097	40.6071	39.2571		35	0.936795	0.908545	0.963184	0.925506	0.927075	0.953007	0.828845		1	0.451386	0.284585	0.296841	0.479901	0.442553	0.194805	0.372789		0	0.999124	0.942608	0.997305	0.998425	0.996673
175	11	8	111	56	3	7	0	0	88	11	5	52	31	3	7	0	0	35.3143	41.7273	46.125	33.3514	37.6607	39	42			0.950494	1	0.969022	0.935247	0.951908	1	1			0.345909	4.44089e-16	0.15	0.374394	0.302995	0	0			0.982139	0.909091	0.78125	0.968103	0.955357
3609	149	495	2153	961	75	70	0	3	1269	108	192	734	343	62	42	0	3	36.1538	40.7919	47.3333	33.0334	37.3861	40.56	41.1857		37	0.945377	0.966238	0.972293	0.932068	0.934412	0.98621	0.934256		1	0.410411	0.232227	0.243866	0.443124	0.408855	0.142151	0.32449		0	0.997703	0.985902	0.992593	0.995629	0.991514
703	16	61	474	168	4	11	0	1	234	15	7	168	59	4	10	0	1	37.0199	39.75	62.3607	33.6203	37.4107	42.75	39		36	0.829435	0.991837	0.376536	0.830998	0.790562	1	0.98666			0.560315	0.0583333	0.711944	0.533831	0.542776	0	0.0818182		0	0.963766	0.929688	0.296157	0.945708	0.890519
532	6	37	345	150	2	3	0	1	231	6	20	136	75	2	3	0	1	34.9568	43.5	44.6757	32.9043	37.28	45	42		45	0.906007	1	0.958281	0.869961	0.933545	1	1			0.423901	0	0.225676	0.469928	0.357689	0	0		0	0.980913	0.833333	0.933528	0.960555	0.972622
1273	21	288	569	416	12	8	0	1	371	19	85	145	141	11	7	0	1	37.1995	39.8571	45.8333	33.1265	36.7933	38	42.375		42	0.916245	0.989151	0.918901	0.895328	0.892796	0.988109	0.97957			0.486115	0.085213	0.38415	0.521156	0.482576	0.0757576	0.107143		0	0.99229	0.943311	0.970703	0.981434	0.976574
36202	99	9861	16442	9899	48	47	0	3	2171	74	694	907	570	37	33	0	3	37.8574	40.3636	47.2397	32.7227	37.0398	39.8125	41.2979		37	0.787328	0.978122	0.798815	0.725834	0.756807	0.978063	0.968237		1	0.796887	0.1997	0.738875	0.829786	0.79454	0.181306	0.22695		0	0.993599	0.983369	0.986104	0.98107	0.980398
69431	370	20687	29491	19253	176	188	0	6	1539	262	452	717	370	128	130	0	4	39.3329	41.2378	48.424	32.1877	40.5094	40.2102	42.4787		32.5	0.605855	0.964446	0.595965	0.597038	0.373932	0.959752	0.958592		0.896241	0.912121	0.249495	0.890944	0.905626	0.938686	0.238725	0.257447		0.25	0.95258	0.993324	0.932599	0.930909	0.623224
12141	88	2603	5538	4000	42	43	0	3	1958	76	421	959	578	38	35	0	3	37.3146	41.1818	47.116	32.649	37.3957	41.2857	41.093		41	0.854622	0.988828	0.835502	0.824909	0.838987	0.991218	0.981934		1	0.648677	0.118122	0.601338	0.660133	0.654377	0.085213	0.152824		0	0.994196	0.985279	0.977597	0.984621	0.985494
356438	84	101215	166999	88224	50	31	0	2	4150	64	1714	1378	1058	38	23	0	2	38.3805	42.1786	47.998	32.9493	37.6274	40.98	44.3226		40.5	0.71211	0.979057	0.71988	0.652342	0.662923	0.978226	0.966838		1	0.904899	0.188616	0.872391	0.920961	0.90419	0.185263	0.204769		0	0.992595	0.981009	0.985827	0.978046	0.976447
3728	85	428	1972	1328	34	44	0	5	1396	67	154	790	452	29	33	0	4	36.136	39.7412	45.9953	33.1628	37.3735	40.6765	38.5227		40.8	0.938686	0.965916	0.941333	0.937583	0.914187	0.986695	0.934701		0.960964	0.437852	0.188938	0.330441	0.432078	0.470176	0.121704	0.232782		0.15	0.997874	0.977163	0.984977	0.996582	0.992345
8129	68	1073	4332	2724	29	37	0	2	3069	58	429	1680	960	25	31	0	2	36.5761	40.0147	47.2982	33.4848	37.2687	38.3793	41.6757		33	0.953342	0.988966	0.969221	0.943937	0.944841	0.986706	0.986059		1	0.39644	0.121704	0.236659	0.410478	0.423302	0.115862	0.130776		0	0.999076	0.980969	0.995877	0.997979	0.997521
17264	154	5207	7623	4434	83	63	0	8	1657	93	390	840	427	50	39	0	4	38.5279	39.4286	48.5969	32.9067	36.3674	38.494	40.5714		40.125	0.749356	0.972211	0.672131	0.711015	0.745553	0.960867	0.973943		0.95282	0.770935	0.256668	0.792531	0.760009	0.75694	0.278313	0.227106		0.1875	0.982723	0.986001	0.938189	0.951861	0.96561
10593	65	2513	4367	3713	33	32	0	0	1453	51	413	618	422	30	21	0	0	39.6995	40.2	52.3681	33.6334	38.2599	40	40.4062			0.860756	0.970537	0.894514	0.822135	0.819819	0.990969	0.941917			0.676973	0.188235	0.557737	0.704972	0.710747	0.0818182	0.276786			0.995753	0.973728	0.992077	0.988135	0.985475
53020	171	12225	25030	15765	83	86	0	1	5906	131	1371	2865	1670	69	60	0	1	37.3417	41.1579	47.132	32.8606	36.8643	40.1566	42.2093		39	0.797592	0.977826	0.79246	0.774813	0.743841	0.986915	0.962627			0.758183	0.192491	0.708208	0.768876	0.774328	0.138991	0.242248		0	0.993942	0.989911	0.984203	0.988657	0.969569
38874	358	8459	14702	15713	176	178	0	2	3061	238	723	1300	1038	122	112	0	2	39.1566	41.7067	48.9749	33.5416	39.1247	40.3295	43.1461		33	0.710283	0.952333	0.731438	0.668041	0.632652	0.945506	0.944632		1	0.826606	0.290503	0.762996	0.82935	0.853305	0.275708	0.305678		0	0.983993	0.991558	0.965447	0.961881	0.945412
21643	104	5788	5217	10638	51	39	2	12	1583	81	433	624	526	40	30	1	10	39.0272	40.8173	48.4743	32.8332	36.9248	39.4118	42.6154	54	38.75	0.747874	0.974576	0.784571	0.714803	0.676131	0.961722	0.972629		0.978838	0.813903	0.188984	0.742987	0.788535	0.846955	0.194608	0.187179	0	0.133333	0.984704	0.983543	0.980794	0.964476	0.950917
270	3	30	114	126	0	3	0	0	159	3	15	78	66	0	3	0	0	36.1667	38	43.6	33.1579	37.119		38			0.973592	1	0.982936	0.976825	0.960818		1			0.262101	0	0.12	0.223122	0.296296		0			0.991605	0.666667	0.926667	0.984149	0.978584
12850	28	3304	4743	4803	10	16	1	1	647	21	221	234	192	7	12	1	1	38.897	42.8571	50.1765	32.6338	37.3229	42.3	42.375	51	48	0.706336	0.974519	0.784052	0.511893	0.696003	0.942681	0.9763			0.823419	0.187075	0.714957	0.87285	0.827947	0.228571	0.166667	0	0	0.957341	0.943878	0.966918	0.75096	0.953164
1176	13	183	678	315	10	3	0	0	503	11	75	319	109	8	3	0	0	35.8495	40.8462	43.8033	33.0265	37.3048	41.4	39			0.937611	0.980724	0.955526	0.957478	0.834137	0.973976	1			0.36943	0.125874	0.20153	0.337522	0.50118	0.15	0			0.992584	0.899408	0.975903	0.994018	0.932487
26985	45	9080	4333	13572	19	23	1	2	754	39	189	345	220	17	19	1	2	39.618	41.2	44.8579	34.4907	37.7493	41.6842	40.8261	45	39	0.504859	0.980198	0.414217	0.655179	0.366315	0.987752	0.962535		1	0.922027	0.123077	0.900235	0.841202	0.949226	0.0928793	0.160183	0	0	0.867748	0.968889	0.619551	0.938533	0.653724
40827	33	8392	21774	10661	17	15	0	1	3709	28	966	1652	1091	15	12	0	1	38.1016	41.9091	50.7283	33.0123	38.5565	39.8824	44.8		33	0.757579	0.986273	0.842259	0.679547	0.733488	0.985993	0.978222			0.790419	0.124459	0.672288	0.833352	0.786868	0.101961	0.15		0	0.986823	0.960514	0.992205	0.959754	0.979463
78477	235	20603	35341	22533	105	117	0	13	5021	141	1475	2200	1346	67	63	0	11	38.6863	41.0298	48.2539	33.8481	37.5264	40.1143	41.9744		39.9231	0.732205	0.948206	0.713896	0.688056	0.685692	0.945108	0.931619		0.963938	0.820956	0.329863	0.772776	0.839572	0.831618	0.302203	0.365486		0.13986	0.987245	0.98727	0.958377	0.969754	0.954492
5453	301	839	2625	1989	136	160	0	5	1517	229	255	756	506	114	112	0	3	36.6261	41.412	48.1287	32.8914	36.7029	40.2353	42.5063		38.4	0.919713	0.960518	0.944657	0.905061	0.896251	0.983167	0.930878		0.96023	0.518945	0.213524	0.382715	0.538549	0.540255	0.142673	0.270089		0.133333	0.997684	0.990033	0.992305	0.995208	0.992308
6950	20	1189	3670	2091	11	9	0	0	2587	14	468	1379	740	8	6	0	0	36.638	40.5	46.2035	33.1529	37.3156	40.3636	40.6667			0.964095	0.957736	0.960725	0.96139	0.953326	0.94845	0.935945			0.361233	0.228571	0.262213	0.378748	0.374139	0.215909	0.240741			0.999186	0.91	0.994577	0.998648	0.996921
81938	79	19558	25927	36453	27	51	0	1	4087	60	1293	1591	1203	23	36	0	1	39.3604	41.3165	50.7543	32.7181	37.9715	39.8889	42.1765		36	0.733562	0.96643	0.753874	0.690672	0.676061	0.969262	0.956794			0.851994	0.210338	0.786091	0.850561	0.881012	0.138486	0.243464		0	0.992655	0.976446	0.984355	0.978246	0.978399
1107	33	158	600	349	16	13	1	3	421	30	53	233	135	15	11	1	3	37.0976	40.8182	51.0759	33.29	37.3152	41.4375	40.6154	42	38	0.945789	0.990969	0.913164	0.935714	0.943619	0.991837	0.980724		1	0.406182	0.0818182	0.344399	0.423233	0.385822	0.0583333	0.125874	0	0	0.995141	0.964187	0.957218	0.990922	0.986708
12159	70	2465	6227	3467	26	40	0	4	2461	52	586	1186	689	23	26	0	3	37.0143	41.3571	46.6454	32.8131	37.7124	39	43.275		37.5	0.892426	0.969061	0.863005	0.873104	0.893094	0.988086	0.949446		0.946395	0.558085	0.213736	0.496047	0.585124	0.533448	0.100334	0.275		0.166667	0.996299	0.974286	0.982587	0.991665	0.990166
3827	43	762	1339	1726	21	15	2	2	988	38	148	500	340	20	12	1	2	38.0052	41.6512	49.2205	32.8656	37.0411	40.7143	42.8	48	36	0.815347	0.989668	0.785499	0.883064	0.712386	0.994251	0.978222		1	0.61088	0.100979	0.582216	0.501886	0.688937	0.0452381	0.15	0	0	0.975555	0.971336	0.919434	0.986762	0.903493
111688	367	22342	59599	29747	184	173	1	7	3506	297	1299	1394	813	149	139	1	6	37.2626	40.3569	47.5354	33.0846	37.918	39.9293	40.8208	54	38.1429	0.72187	0.984536	0.770387	0.705908	0.58868	0.979928	0.984259		0.975504	0.861038	0.163965	0.774494	0.871406	0.888005	0.167639	0.16318	0	0.119048	0.987843	0.995775	0.983864	0.980085	0.917664
90086	140	27898	47150	15038	61	65	6	5	4608	126	1383	2154	1071	58	58	3	5	38.0994	42.3643	46.8328	33.0494	37.7312	41.2131	41.5385	60	36	0.689614	0.993121	0.618122	0.645423	0.720881	0.995629	0.991294	1	1	0.842054	0.0888889	0.834449	0.856944	0.803879	0.0466365	0.094695	0	0	0.972336	0.991429	0.902722	0.935551	0.975616
684	11	85	378	221	4	7	0	0	257	10	29	153	75	4	6	0	0	36.7018	40.6364	50.9647	33.2857	37.0588	40.5	40.7143			0.901809	0.98666	0.933368	0.912895	0.805667	1	0.975504			0.483935	0.0818182	0.347262	0.46049	0.552157	0	0.119048			0.985778	0.892562	0.94699	0.984211	0.917794
36575	96	8010	17911	10654	40	56	0	0	4336	60	956	2121	1259	29	31	0	0	37.1097	42.8438	46.3015	33.1548	36.8479	39.075	45.5357			0.779667	0.890659	0.840607	0.69394	0.779906	0.917808	0.838551			0.753589	0.345486	0.678607	0.78019	0.754882	0.255172	0.404378			0.984263	0.945747	0.992778	0.939914	0.988441
1830	54	308	643	879	24	29	0	0	620	43	86	308	226	21	21	0	0	37.9426	41.2222	47.6201	32.972	38.1877	39.75	42.4138			0.873908	0.973503	0.863798	0.942001	0.789348	0.979781	0.958779			0.520222	0.178295	0.46572	0.379103	0.624095	0.115079	0.226601			0.987394	0.970508	0.953006	0.992432	0.955181
1241	32	175	702	364	13	16	0	3	487	30	56	304	127	13	14	0	3	36.4351	41.7188	46.8514	33.047	37.9615	40.8462	42.9375		39	0.920185	0.988693	0.896601	0.921916	0.876715	1	0.972544		1	0.452387	0.0604167	0.415204	0.42213	0.509172	0	0.116071		0	0.993137	0.962891	0.953078	0.988738	0.972965
14211	142	2480	7787	3944	69	69	0	2	3513	116	661	1826	1026	59	53	0	2	36.4655	40.6901	45.7935	33.0212	37.4004	40.3043	41.3913		37.5	0.909845	0.982611	0.912588	0.885481	0.914716	0.989125	0.969377		1	0.531576	0.157965	0.454725	0.56703	0.50362	0.120364	0.200711		0	0.998103	0.989387	0.993905	0.995318	0.996026
1800	16	296	1063	441	12	3	1	0	513	15	87	291	135	11	3	1	0	36.7467	42.5625	48	33.2907	37.5238	41.75	44	48		0.889909	0.991837	0.927874	0.85417	0.879973	0.988109	1			0.533507	0.0583333	0.397717	0.572296	0.513278	0.0757576	0	0		0.989855	0.929688	0.977949	0.977243	0.973144
112760	38	32191	47881	32686	18	20	0	0	7054	36	2015	3111	1927	17	19	0	0	38.6774	41.6842	48.2396	32.9026	37.7196	39.8333	43.35			0.734083	0.994727	0.75279	0.658708	0.702182	0.992991	0.99388			0.843904	0.0497076	0.79394	0.864275	0.853867	0.0522876	0.0473684			0.991875	0.970914	0.983681	0.96914	0.985351
1362	15	529	187	646	12	3	0	0	50	8	17	18	15	6	2	0	0	42.707	40.8	53.8129	32.9358	36.4412	40	44			0.662025	0.946741	0.657213	0.534222	0.514563	0.935525	0.918296			0.789163	0.241667	0.710553	0.743613	0.780599	0.25	0.166667			0.889772	0.844444	0.782251	0.613229	0.688442
8726	7	2515	5674	537	4	3	0	0	867	7	114	519	234	4	3	0	0	36.3576	41.5714	43.8501	32.9952	36.7933	41.25	42			0.578773	1	0.538964	0.507302	0.915619	1	1			0.849196	0	0.867096	0.867629	0.408307	0	0			0.934885	0.857143	0.857791	0.874091	0.982567
3081	29	510	1501	1070	20	9	0	0	612	24	96	336	180	15	9	0	0	37.4576	40.5517	47.6118	33.1039	38.7252	41.1	39.3333			0.839097	0.984338	0.829326	0.858254	0.726406	0.978253	1			0.64152	0.136494	0.588521	0.613759	0.697539	0.166667	0			0.984961	0.953627	0.956917	0.985898	0.912845
32330	139	7831	16873	7626	61	78	0	0	1760	113	414	805	541	55	58	0	0	39.1577	40.5324	49.7879	34.1232	39.3808	39.4426	41.3846			0.675398	0.981444	0.692539	0.575513	0.675837	0.98967	0.971493			0.865726	0.16273	0.804861	0.899418	0.836287	0.090611	0.209991			0.975594	0.988976	0.940739	0.931482	0.959278
7350	31	1106	4429	1815	23	7	0	1	2588	25	371	1517	700	17	7	0	1	35.8963	41.5161	46.2396	33.0244	36.6017	41.4783	42.4286		36	0.927423	0.969579	0.931315	0.907946	0.937281	0.957774	1			0.456788	0.170323	0.383422	0.489288	0.410973	0.214834	0		0	0.99794	0.949011	0.99249	0.995534	0.995609
23562	32	6402	9274	7886	20	12	0	0	2790	24	771	1172	847	15	9	0	0	39.4711	42	51.3468	32.8269	37.6438	40.2	45			0.838071	0.976324	0.839115	0.813713	0.790127	0.978253	0.953352			0.718311	0.184896	0.648501	0.733921	0.747033	0.166667	0.203704			0.996111	0.951172	0.985733	0.991466	0.986489
11001	47	2296	4744	3961	21	25	0	1	2792	37	437	1469	886	18	18	0	1	37.8508	40.8511	47.0723	33.4952	37.7223	40.5714	41.16		39	0.850063	0.981484	0.822896	0.864398	0.787705	0.976194	0.97936			0.597877	0.165612	0.603942	0.546464	0.64376	0.12963	0.171111		0	0.992966	0.968764	0.975668	0.987549	0.971782
31963	171	5396	12392	14175	61	105	0	5	2552	143	400	1210	942	54	84	0	5	38.7864	40.2807	51.7556	32.9063	38.9898	39.4918	40.8286		38.4	0.719868	0.983779	0.777638	0.646851	0.675712	0.980394	0.981284		1	0.837038	0.145013	0.754056	0.842847	0.849215	0.108986	0.166553		0	0.986623	0.991348	0.979838	0.957371	0.967486
13170	78	2588	5552	5030	41	32	0	4	863	64	231	347	285	36	23	0	4	39.4747	40.1923	50.9815	33.268	40.4052	37.8293	43.6875		36	0.746489	0.975965	0.711853	0.740878	0.651679	0.989115	0.942912		1	0.766713	0.158654	0.732053	0.766329	0.774041	0.105014	0.241848		0	0.968847	0.97929	0.931057	0.957743	0.856164
12327	16	1579	6886	3862	8	8	0	0	1288	13	356	617	315	6	7	0	0	35.3752	39.5625	45.9101	32.1356	36.8441	38.625	40.5			0.905123	0.979613	0.917115	0.905678	0.881494	0.967132	0.97957			0.585513	0.144231	0.456538	0.562298	0.580015	0.166667	0.107143			0.996821	0.914062	0.991273	0.994457	0.986694
23683	209	4545	14939	4199	116	86	1	6	2957	172	711	1511	735	95	70	1	6	35.9436	40.2632	49.1135	31.4158	37.7976	40.0345	40.8837	33	37	0.80338	0.987912	0.815468	0.744148	0.890882	0.986764	0.983951		1	0.689325	0.146462	0.612322	0.74673	0.555252	0.147913	0.153156	0	0	0.988196	0.993292	0.970441	0.973699	0.992031
14105	57	2421	7355	4329	30	27	0	0	2767	36	706	1417	644	25	11	0	0	36.1816	40.1579	44.5118	32.9058	37.0887	38.8	41.6667			0.935624	0.89166	0.950809	0.940537	0.897451	0.984862	0.735152			0.50204	0.334795	0.369828	0.490402	0.553257	0.133333	0.511785			0.998794	0.925208	0.996729	0.998373	0.992916
10018	38	2108	4611	3299	15	20	0	3	1769	33	495	755	519	15	15	0	3	37.4811	41.0526	48.2917	32.9232	36.9439	40.4	42.3		36	0.919231	0.984242	0.920637	0.898229	0.913948	1	0.968592		1	0.527753	0.118022	0.455262	0.545834	0.524135	0	0.193333		0	0.997611	0.965374	0.993546	0.993067	0.994153
11142	39	1188	6058	3896	22	10	3	4	3256	34	490	1655	1111	21	10	1	2	35.9914	43	46.8384	32.9223	37.4561	41.1818	42.9	51	47.25	0.949742	0.980898	0.975988	0.931383	0.956897	0.994583	1		0.811278	0.421582	0.118401	0.226493	0.461654	0.399062	0.04329	0	0	0.25	0.998848	0.965155	0.996967	0.996944	0.998246
12098	70	2687	5134	4277	35	33	0	2	1497	64	358	610	529	33	29	0	2	37.7919	40.5857	46.7272	33.6802	37.1139	39.2571	42.0909		39	0.829701	0.992976	0.845299	0.782664	0.79677	0.994172	0.98847		1	0.708754	0.0776786	0.632492	0.739099	0.714696	0.0536797	0.104493		0	0.993865	0.983265	0.985183	0.982703	0.981683
8544	126	1567	5227	1750	43	78	0	4	401	90	101	166	134	34	51	0	4	36.5744	42	50.3318	31.7614	38.6314	42.907	41.8462		34.5	0.631743	0.976649	0.696729	0.517026	0.641478	0.984314	0.967335		1	0.86077	0.21746	0.762635	0.897772	0.814473	0.153899	0.253394		0	0.933779	0.986017	0.904627	0.84233	0.904604
6949	150	1483	2975	2491	75	70	0	2	630	131	142	325	163	70	58	0	2	38.2587	41.38	49.2846	32.5301	38.5363	40.68	41.8286		37.5	0.779561	0.990331	0.754585	0.780249	0.675897	0.994486	0.985944		1	0.755538	0.111756	0.707564	0.737827	0.794605	0.0619048	0.141379		0	0.982363	0.991467	0.944715	0.971849	0.922496
23279	18	5957	6816	10506	3	12	0	3	1166	14	395	415	356	2	9	0	3	40.5659	41	50.6661	32.9599	39.7736	39	42		39	0.716359	0.967481	0.713104	0.749678	0.594672	0.918296	0.953352		1	0.810468	0.18254	0.775913	0.777644	0.844563	0.166667	0.203704		0	0.969604	0.91358	0.955291	0.968959	0.878202
72358	55	9743	33602	29013	39	12	0	4	12002	35	2815	5218	3969	24	8	0	3	36.6603	39.3273	46.0968	33.2061	37.4921	40.3846	37.25		35.25	0.943834	0.963133	0.959601	0.937115	0.939432	0.954183	0.951796		0.946395	0.514658	0.260779	0.363136	0.521863	0.513819	0.276709	0.229167		0.166667	0.999738	0.962645	0.999162	0.999386	0.99929
3009	58	509	1630	870	31	26	0	1	478	48	95	236	147	25	22	0	1	36.7039	41.6897	48.7839	33.0331	36.5138	42.1935	41.1923		39	0.792051	0.984812	0.818725	0.729207	0.76666	0.978228	0.985046			0.68228	0.14296	0.569248	0.716045	0.675784	0.16	0.125874		0	0.97193	0.976219	0.941644	0.926864	0.940927
10397	266	1307	5597	3493	115	145	0	6	1528	168	201	816	511	77	88	0	3	37.1164	41.109	55.974	33.1704	36.3831	41.5304	40.9448		37	0.780537	0.967038	0.643514	0.747704	0.780138	0.976101	0.949904		1	0.686751	0.270229	0.6679	0.704608	0.65898	0.229475	0.30384		0	0.975647	0.990757	0.79316	0.9483	0.945937
5656	50	1075	2440	2141	28	22	0	0	772	36	159	376	237	21	15	0	0	37.439	42.6	45.84	33.7561	37.418	39.9643	45.9545			0.806837	0.975615	0.807931	0.823151	0.693111	0.980657	0.955276			0.683576	0.198889	0.622133	0.653985	0.74398	0.166667	0.236364			0.981915	0.9664	0.958984	0.977224	0.91371
44966	36	7541	17239	20186	16	18	0	2	5566	31	1291	2430	1845	15	14	0	2	37.5216	40.8333	47.8918	33.0586	37.459	40.6875	40.8333		42	0.826929	0.983243	0.889389	0.840363	0.748008	0.991837	0.967481		1	0.722161	0.123656	0.583644	0.707207	0.781584	0.0583333	0.18254		0	0.994456	0.962963	0.996078	0.995831	0.976077
64347	101	10743	33853	19751	46	52	0	3	7828	68	1429	4112	2287	27	39	0	2	37.2268	40.9307	49.1472	33.3474	37.3922	42.3261	40.2115		32	0.812607	0.97702	0.818901	0.783671	0.78424	0.964976	0.981178		0.918296	0.724977	0.222918	0.662339	0.737799	0.734329	0.256039	0.178501		0.166667	0.995852	0.982061	0.988703	0.990126	0.988322
668	29	106	350	212	15	11	1	2	323	24	42	179	102	11	10	1	2	36.8847	39.931	47.6321	32.8714	38.1368	41.2	39.8182	39	31.5	0.942817	0.984338	0.910321	0.930644	0.942161	0.975177	0.98666		1	0.372824	0.136494	0.362983	0.374908	0.355623	0.169697	0.0818182	0	0	0.992667	0.953627	0.946956	0.984865	0.981711
6643	20	305	2853	3485	3	17	0	0	1728	15	82	957	689	3	12	0	0	35.7417	41.85	41.8033	33.3449	37.1733	40	42.1765			0.867212	0.968592	0.924931	0.890916	0.819184	1	0.963698			0.574448	0.193333	0.404598	0.488223	0.650793	0	0.210784			0.993993	0.92	0.975609	0.989481	0.985411
62008	666	12429	31383	18196	276	378	0	11	9280	362	1919	4504	2857	177	176	0	8	37.1466	41.473	47.0427	33.1091	37.3505	39.7935	42.8016		38.1818	0.862606	0.946786	0.872909	0.822902	0.868238	0.954723	0.931222		0.971326	0.674825	0.361381	0.62264	0.707823	0.648967	0.299599	0.398238		0.170455	0.998421	0.994021	0.996579	0.995302	0.99724
1987	36	234	1118	635	12	22	0	2	836	33	103	462	271	11	20	0	2	35.5486	41.1667	45.0897	32.7826	36.9024	42	41.8636		28.5	0.942543	0.991845	0.967096	0.925498	0.937885	0.988109	0.989747		1	0.384851	0.0757576	0.198822	0.419511	0.376	0.0757576	0.0818182		0	0.996321	0.967593	0.984696	0.992264	0.990038
14947	130	2419	7158	5370	61	69	0	0	2308	104	453	1168	687	49	55	0	0	37.1119	40.9846	48.5829	33.1165	37.2704	39.3934	42.3913			0.85099	0.985748	0.89432	0.846688	0.778064	0.981804	0.984507			0.671343	0.160207	0.536029	0.671696	0.725177	0.161927	0.158103			0.995676	0.988876	0.991392	0.993476	0.97984
62389	268	12522	37092	12775	90	169	0	8	4536	155	1342	2281	913	66	84	0	4	37.2129	41.1828	47.8884	33.658	37.0704	38.4333	42.8343		37.5	0.798965	0.93867	0.821228	0.755763	0.794896	0.967641	0.913475		0.905639	0.766807	0.346798	0.687741	0.796445	0.746733	0.225926	0.400465		0.25	0.994732	0.985994	0.99095	0.98783	0.98564
13583	56	1861	8540	3182	27	26	0	3	2425	30	368	1365	692	16	13	0	1	35.9172	38.9464	46.3428	33.2297	37.0324	38.7778	40.1538		30	0.855725	0.960121	0.87349	0.807417	0.90952	0.971039	0.926002			0.614206	0.279762	0.531906	0.661799	0.529743	0.210648	0.331361		0	0.992271	0.956633	0.984658	0.981861	0.99507
39611	184	7576	17658	14377	72	109	0	3	5386	141	1084	2771	1531	62	76	0	3	37.7862	40.8261	48.8082	33.306	37.4807	39.8333	41.5321		39	0.811168	0.977836	0.822283	0.807532	0.740917	0.989579	0.96613		1	0.722301	0.196423	0.651596	0.705658	0.773908	0.116487	0.246379		0	0.994237	0.990725	0.987523	0.987772	0.978162
1107	25	171	618	318	9	16	0	0	303	12	35	200	68	6	6	0	0	37.0217	40.56	49.5789	33.0777	37.934	40.6667	40.5			0.850262	0.926948	0.84237	0.840579	0.773001	0.935945	0.912376			0.585885	0.316667	0.506934	0.552023	0.650018	0.240741	0.291667			0.980947	0.88	0.912691	0.965632	0.924153
52102	37	9518	21212	21372	11	25	1	0	1942	24	434	837	671	10	13	1	0	37.2431	41.7568	46.4628	32.7268	37.6196	41.1818	42	42		0.652816	0.962253	0.63091	0.566262	0.617782	0.98666	0.957579			0.885802	0.248874	0.845531	0.893714	0.892592	0.0818182	0.252308	0		0.9743	0.946676	0.922811	0.909874	0.951351
7940	39	793	4320	2827	11	28	0	0	715	25	93	365	257	9	16	0	0	35.9218	41.2308	46.2522	33.4097	36.8628	39.5455	41.8929			0.74416	0.966875	0.814973	0.683295	0.708385	0.976615	0.960593			0.778431	0.24	0.600957	0.813091	0.762701	0.141414	0.25			0.971956	0.95069	0.93826	0.941656	0.91988
21118	159	3584	11294	6240	63	89	0	6	3936	138	827	2078	1031	54	77	0	6	37.7686	41.4906	51.0042	33.2917	38.2697	41.0952	41.6966		43.5	0.876584	0.988917	0.867048	0.875759	0.826254	0.984833	0.987605		1	0.582209	0.118175	0.501265	0.592253	0.596275	0.127278	0.119656		0	0.994944	0.991733	0.983812	0.99401	0.967057
6108	22	1453	3535	1120	10	12	0	0	1497	18	197	843	457	9	9	0	0	37.164	40.7727	47.2546	32.8506	37.6875	41.4	40.25			0.717059	0.973994	0.45699	0.674023	0.953702	0.984859	0.953352			0.627235	0.156566	0.74809	0.652224	0.372738	0.0888889	0.203704			0.93375	0.933884	0.608791	0.868722	0.995823
83694	46	20462	51023	12209	19	26	0	1	1533	35	526	636	371	13	21	0	1	36.7036	40.6304	44.6323	33.482	36.8789	40.4211	41.0769		33	0.61415	0.971951	0.70325	0.513654	0.555322	0.938092	0.982585			0.923886	0.196273	0.852652	0.949686	0.904912	0.259109	0.14652		0	0.968445	0.964083	0.974214	0.92507	0.898258
1642	29	274	720	648	13	14	2	0	396	22	59	197	140	11	10	1	0	38.0518	41.1724	52.0949	33.5583	37.1065	39.2308	41.1429	54		0.843293	0.969442	0.803547	0.801626	0.827133	0.963938	0.957879			0.609023	0.195925	0.542125	0.613212	0.612324	0.13986	0.214286	0		0.984109	0.944114	0.907773	0.960285	0.963487
44447	186	5876	22888	15683	79	105	0	1	10246	114	1751	4967	3528	54	58	0	1	36.1836	43.0968	46.1263	32.9928	37.1152	42.0759	43.8857		42	0.928235	0.943121	0.941721	0.911972	0.925882	0.947965	0.924032			0.51968	0.318996	0.386606	0.553349	0.510762	0.269808	0.35353		0	0.999409	0.982715	0.997919	0.998577	0.998579
45487	57	10304	20717	14466	27	29	0	1	3156	46	1082	1349	725	24	21	0	1	38.4124	42.8421	48.4615	33.3746	38.4691	40.4444	45.1034		42	0.81427	0.979773	0.815353	0.788709	0.774571	0.988594	0.964705			0.747642	0.161327	0.679147	0.75326	0.768799	0.0972222	0.213465		0	0.992955	0.973838	0.984937	0.98051	0.977956
22605	130	6328	8257	8020	74	50	0	6	1954	113	555	785	614	67	41	0	5	38.0374	40.6385	45.8045	32.8634	37.2359	40.2162	42.12		33.5	0.770159	0.986786	0.726502	0.723549	0.74514	0.98799	0.978778		0.969724	0.777747	0.11872	0.746416	0.787868	0.785969	0.0891489	0.155122		0.133333	0.987451	0.989586	0.941812	0.964595	0.974061
3049	46	616	1866	567	28	17	0	1	391	38	89	197	105	24	13	0	1	35.6517	42.4565	41.0308	33.3441	37.4021	42.3214	43.2353		33	0.776188	0.983117	0.813343	0.69569	0.819682	0.980309	0.977418			0.730565	0.145309	0.63049	0.784702	0.636802	0.127976	0.162896		0	0.972516	0.969754	0.953254	0.935378	0.960325
25211	180	7172	8776	9263	66	112	0	2	1481	108	373	707	401	49	57	0	2	38.2603	43	46.0223	33.0711	37.1669	39.5455	45.1875		34.5	0.630338	0.905757	0.605755	0.592172	0.515838	0.943865	0.863856		1	0.870026	0.364506	0.846053	0.851058	0.898459	0.238095	0.437343		0	0.964758	0.970741	0.911456	0.90554	0.876807
15099	81	2434	5815	6850	35	45	0	1	3072	72	524	1370	1178	32	39	0	1	37.3322	40.3704	46.7798	33.3802	37.3301	40.5429	40.4		33	0.869304	0.990013	0.874257	0.891932	0.809456	0.987257	0.988607			0.604457	0.0999657	0.527698	0.565814	0.660487	0.08125	0.112821		0	0.996123	0.984606	0.988553	0.995936	0.985537
30399	267	5889	14466	10044	123	133	0	10	2560	214	662	1181	717	107	97	0	9	36.7809	41.5506	45.6938	32.7111	37.4167	41.122	41.9549		41.1	0.768391	0.981354	0.816559	0.699015	0.742156	0.990321	0.967583		0.984859	0.802589	0.172022	0.683799	0.833736	0.815506	0.112909	0.228664		0.0888889	0.992335	0.993926	0.984528	0.97629	0.984291
21884	61	4692	9929	7263	27	33	0	1	2966	46	909	1301	756	24	21	0	1	37.323	41.6557	46.2826	33.0707	37.3482	39.3333	43.7273		36	0.889308	0.978743	0.889973	0.881199	0.85843	0.988594	0.969082			0.604004	0.184961	0.530569	0.600091	0.626541	0.0972222	0.21645		0	0.997386	0.973932	0.993273	0.994259	0.989808
60699	374	16711	25157	18831	175	190	0	9	3618	245	1142	1601	875	122	115	0	8	38.5836	41.9599	48.2165	33.4349	36.9135	40.9886	42.9158		40.6667	0.776759	0.95618	0.793724	0.743621	0.698873	0.952623	0.94608		0.982568	0.820395	0.293266	0.760636	0.83213	0.850641	0.265621	0.322471		0.0972222	0.994732	0.992479	0.989709	0.989069	0.972881
30197	91	7380	12227	10590	43	43	0	5	1631	65	593	640	398	34	27	0	4	37.6881	41.4396	48.2126	32.6462	36.1751	40.1163	42.6279		42.6	0.775249	0.952922	0.817267	0.784099	0.633405	0.971721	0.910251		0.960964	0.783735	0.244463	0.69686	0.773984	0.846243	0.181259	0.310078		0.15	0.985477	0.973071	0.98376	0.983744	0.911476
15828	105	3774	6484	5570	55	46	0	4	2325	78	574	1025	726	46	29	0	3	39.6461	41.3429	53.589	33.2901	37.598	40.7455	42.0652		41.25	0.797393	0.970301	0.773096	0.773799	0.749495	0.979968	0.947429		0.946395	0.69144	0.218681	0.650683	0.688571	0.717652	0.14585	0.289355		0.166667	0.989354	0.982676	0.958004	0.974389	0.968022
15214	86	2132	8482	4600	47	39	0	0	3475	76	695	1787	993	43	33	0	0	36.3488	40.3605	47.3935	33.0782	37.2607	40.4681	40.2308			0.941552	0.991322	0.958678	0.930629	0.934445	0.99228	0.986781			0.477671	0.100979	0.32303	0.501222	0.478245	0.0771895	0.125874			0.999095	0.985668	0.997007	0.998074	0.99729
14160	206	2264	7447	4449	124	78	0	2	3311	187	655	1746	910	107	77	0	1	36.7809	39.5388	47.8503	32.8997	37.6446	39.4355	39.2308		60	0.911029	0.994056	0.935761	0.892933	0.893697	0.990883	0.998879			0.538962	0.0828617	0.400986	0.560274	0.560547	0.115315	0.012654		0	0.998001	0.99425	0.995667	0.995111	0.994568
33979	24	8004	11265	14710	13	10	0	1	5518	24	1145	2362	2011	13	10	0	1	38.0861	41.625	46.416	33.1281	37.3505	41.0769	42.6		39	0.841938	1	0.795887	0.855297	0.808412	1	1			0.674073	0	0.660467	0.630798	0.707061	0	0		0	0.996226	0.958333	0.978108	0.994005	0.989858
168387	305	43781	71653	52953	150	142	1	11	10869	206	3569	4199	3101	114	81	1	9	38.4657	40.8393	48.2781	33.2688	37.3851	40.4	41.5141	54	37.0909	0.812448	0.956467	0.833741	0.762062	0.788892	0.966218	0.932281		0.954966	0.798609	0.282843	0.732396	0.830582	0.805831	0.213216	0.356112	0	0.161616	0.998001	0.991282	0.996455	0.993305	0.994468
4150	14	664	2314	1172	7	5	0	2	1126	12	223	577	326	6	5	0	1	37.1855	38.1429	49.0708	33.8673	37.0034	39.8571	37.8		33	0.926636	0.982337	0.966036	0.902179	0.918381	0.975504	1			0.498181	0.119048	0.291939	0.546061	0.497875	0.119048	0		0	0.997248	0.908163	0.993182	0.993712	0.992196
17158	118	4548	5761	6849	58	59	0	1	2044	83	489	803	752	42	40	0	1	38.7299	41.0085	48.1168	33.0927	37.2383	40.0862	42.0508		33	0.801069	0.968645	0.779308	0.741805	0.785403	0.96369	0.961664			0.740868	0.240147	0.708581	0.745058	0.748944	0.229064	0.252119		0	0.992046	0.983482	0.973253	0.966169	0.985809
10518	57	1639	4112	4767	37	14	2	4	1003	28	265	408	330	18	7	1	2	36.8243	41.5789	46.5631	33.1744	36.6243	42.2432	41.5714	51	30.75	0.874233	0.954243	0.894553	0.86834	0.839942	0.947069	0.908159		0.811278	0.620161	0.300125	0.527786	0.604332	0.637545	0.301802	0.306122	0	0.25	0.993049	0.952293	0.987195	0.986869	0.977447
1699	39	273	1015	411	25	13	0	0	415	35	79	233	103	24	10	0	0	36.0388	39.6154	47	32.9704	36.3358	38.52	41.3077			0.870593	0.990445	0.902423	0.821907	0.885853	0.995397	0.975006			0.530872	0.0908425	0.423332	0.576748	0.474004	0.0383333	0.161538			0.981737	0.969099	0.966791	0.957317	0.962888
162741	252	47602	80254	34885	131	119	0	1	1944	151	854	572	518	80	69	0	1	37.9563	41.1905	45.3008	33.974	37.0957	40.3053	42.1008		48	0.621981	0.962045	0.60232	0.511166	0.658301	0.970606	0.939042			0.91919	0.294071	0.896145	0.942214	0.885167	0.265172	0.325174		0	0.964693	0.989386	0.926953	0.887974	0.960523
17285	116	2493	8347	6445	59	49	0	6	4200	92	772	2016	1412	47	40	0	4	36.8189	40.9914	47.3454	33.0697	37.6026	39.6102	41.6939		46.5	0.90847	0.986835	0.939126	0.909948	0.86399	0.983524	0.985989		0.959148	0.508962	0.157234	0.366699	0.52531	0.533347	0.159394	0.142347		0.166667	0.996522	0.987663	0.99539	0.996763	0.981104
15722	84	1982	8375	5365	39	44	0	1	4396	75	687	2322	1387	35	39	0	1	36.009	40.4643	46.7376	32.9774	36.7778	38.8462	42.0682		33	0.930847	0.991846	0.954964	0.919853	0.915772	0.990445	0.989926			0.47802	0.0942857	0.312736	0.502867	0.487229	0.0908425	0.0990676		0	0.998816	0.985544	0.99665	0.997692	0.995911
23866	84	5251	10843	7772	34	46	0	2	3564	67	1092	1438	1034	30	34	0	2	37.4136	40.5714	46.8922	32.7897	37.4606	38.7353	42.4565		36	0.905323	0.974759	0.924892	0.875088	0.8994	0.988848	0.956397		1	0.593822	0.175551	0.489974	0.634612	0.590589	0.101961	0.225064		0	0.998573	0.980159	0.997104	0.995597	0.996438
24517	147	1407	8327	14783	32	114	0	1	1073	56	117	452	504	16	39	0	1	35.7447	42.6531	49.2132	32.9485	36.0379	40.9688	43.2368		30	0.662937	0.876763	0.770083	0.65578	0.591184	0.966682	0.838685			0.866461	0.471696	0.708691	0.846747	0.889894	0.230469	0.523167		0	0.96823	0.946735	0.952495	0.944399	0.93069
883	16	131	483	269	7	9	0	0	199	12	46	84	69	6	6	0	0	36.1563	41.0625	46.2824	33.1056	36.7026	43.2857	39.3333			0.878147	0.96314	0.937932	0.812494	0.907939	0.975504	0.935945			0.527803	0.197917	0.345669	0.595115	0.464953	0.119048	0.240741			0.977395	0.898438	0.963813	0.936735	0.968975
738	10	102	398	238	5	4	0	1	139	8	28	69	42	3	4	0	1	36.4065	39.9	48.0882	33.3317	36.542	41.4	38.25		39	0.911728	0.973976	0.927588	0.881118	0.902826	0.96023	1			0.498801	0.15	0.365546	0.538635	0.458583	0.133333	0		0	0.984188	0.86	0.943099	0.965986	0.953534
1585	209	213	928	444	107	89	0	13	200	105	41	100	59	49	51	0	5	35.1426	40.5502	41.7887	32.7672	36.9189	40.4579	41.3596		35.7692	0.874476	0.963292	0.847041	0.852035	0.852386	0.945137	0.973656		0.906105	0.599063	0.295922	0.501546	0.612866	0.578104	0.323479	0.244107		0.276923	0.984483	0.985921	0.919703	0.969728	0.952977
14089	213	2009	4692	7388	96	112	0	5	1720	142	306	874	540	72	66	0	4	37.8001	40.8028	46.9174	32.7321	38.5395	40.3125	41.4643		35.4	0.710381	0.960124	0.82677	0.842551	0.525811	0.976927	0.93447		0.960964	0.738713	0.275309	0.625071	0.631616	0.832817	0.200231	0.339015		0.15	0.931406	0.988516	0.978251	0.987899	0.757035
76	5	2	36	38	1	4	0	0	30	3	1	15	14	1	2	0	0	37.0658	42.6	54	32.9167	40.1053	42	42.75			0.858621	0.864974		0.807078	0.825149		0.811278			0.466667	0.266667	0	0.440741	0.484962	0	0.25			0.913435	0.56	0	0.799383	0.836565
8423	85	703	4718	3002	36	49	0	0	1666	33	182	917	567	15	18	0	0	35.8654	42.8118	48.2688	32.8111	37.7608	42.1667	43.2857			0.945489	0.951095	0.958161	0.940849	0.930777	0.943016	0.93777			0.471794	0.320143	0.352703	0.477167	0.485503	0.307407	0.323129			0.998648	0.958339	0.991593	0.997634	0.995658
81726	264	15753	35268	30705	126	132	2	3	2269	209	889	882	498	109	95	1	3	38.4948	40.7386	51.2895	33.2126	37.9977	40.1667	41.0227	57	38	0.697085	0.957788	0.749348	0.710961	0.547301	0.985022	0.918003		1	0.860298	0.195556	0.772663	0.846106	0.906943	0.123635	0.26555	0	0	0.975757	0.988579	0.970649	0.973259	0.871257
10093	51	1556	5075	3462	35	16	0	0	1979	32	403	901	675	20	12	0	0	36.6221	40.8235	46.2378	33.1673	37.3648	39.4286	43.875			0.918934	0.971702	0.911647	0.897223	0.922563	0.965278	0.9763			0.50765	0.228554	0.42138	0.539406	0.483884	0.241429	0.166667			0.997326	0.961938	0.986238	0.99318	0.994708
21957	63	5277	9262	7418	28	31	0	4	1927	44	591	792	544	19	23	0	2	37.365	41.381	44.1364	33.4201	37.4736	39.75	43.3548		37.5	0.831454	0.977786	0.836101	0.79729	0.793386	0.967667	0.975717		1	0.722003	0.205988	0.657481	0.739181	0.74069	0.221805	0.187938		0	0.995101	0.973041	0.987178	0.987217	0.983493
2632	15	286	1285	1061	7	8	0	0	371	9	46	201	124	4	5	0	0	36.9426	38.2	49.8566	33.1354	38.0726	37.2857	39			0.754456	0.922177	0.805624	0.735403	0.65193	0.921185	0.861353			0.724865	0.296296	0.576771	0.721575	0.760094	0.25	0.3			0.960438	0.844444	0.908015	0.936238	0.856752
2322	53	391	1270	661	28	20	0	5	689	45	114	352	223	23	18	0	4	36.854	40.0755	48.1688	33.489	36.6263	39.3214	42		36.6	0.85241	0.985422	0.897328	0.804849	0.835588	0.977825	0.98849		0.960964	0.551569	0.129979	0.443061	0.606805	0.492269	0.152174	0.0888889		0.15	0.985723	0.974724	0.973018	0.968516	0.949481
46612	143	15190	24070	7352	72	61	0	9	921	123	224	470	227	61	52	0	9	38.4053	40.7832	47.101	32.8371	38.6691	41.1667	40.3279		40	0.436501	0.990257	0.441105	0.326077	0.195666	0.98881	0.986464		1	0.95456	0.119279	0.931261	0.962746	0.943188	0.125228	0.127049		0	0.885996	0.990953	0.750812	0.739032	0.278458
68719	172	19191	27568	21960	69	97	4	2	1238	91	429	522	287	39	48	2	2	36.3028	42.9419	43.0644	31.9258	35.8884	41.8261	43.1753	58.5	39	0.53793	0.941486	0.522703	0.459182	0.390361	0.925705	0.931455	1	1	0.928979	0.363021	0.896137	0.93463	0.9471	0.354515	0.371778	0	0	0.928504	0.981206	0.819352	0.820841	0.720191
346588	230	98148	136984	111456	92	135	0	3	8932	167	4405	2642	1885	75	89	0	3	39.5343	40.6957	49.6082	34.1791	37.2452	39.6522	41.4222		40	0.809878	0.977436	0.83826	0.770898	0.77778	0.98667	0.967253		1	0.829511	0.2176	0.76666	0.850732	0.83402	0.147536	0.260841		0	0.998316	0.992174	0.997916	0.99462	0.993458
222056	254	65423	98802	57829	128	101	1	23	8969	206	3566	3021	2381	108	75	1	21	38.3488	40.5118	48.117	32.5728	37.166	39.9141	41.703	39	39.1304	0.77367	0.980401	0.795375	0.730197	0.716361	0.985965	0.961627		0.990286	0.848115	0.167801	0.791702	0.874361	0.859626	0.137008	0.226535	0	0.0786749	0.997193	0.993521	0.995437	0.992226	0.98715
502	36	132	238	132	20	15	0	1	182	24	35	94	53	17	6	0	1	38.3247	41	48.7955	33.0504	37.3636	39	43.6		42	0.920922	0.926677	0.813806	0.933584	0.923788	0.974733	0.830366			0.430804	0.289352	0.475325	0.401126	0.411378	0.135294	0.411111		0	0.984286	0.927469	0.871442	0.97998	0.966368
79197	108	21262	40012	17923	45	61	0	2	3819	73	1354	1664	801	31	40	0	2	37.74	40.3889	46.7829	32.9574	37.6891	40	40.623		42	0.785833	0.953793	0.825871	0.723876	0.75065	0.956017	0.935994		1	0.82056	0.275495	0.739812	0.858266	0.822033	0.25233	0.297131		0	0.99501	0.978224	0.993848	0.985321	0.984382
6946	225	1340	3220	2386	99	120	4	2	1110	163	175	603	332	84	75	2	2	37.5929	41.5333	51.5821	31.8885	37.4346	40.3636	42.3	51	34.5	0.711504	0.964667	0.77992	0.63511	0.645054	0.987291	0.938217	1	1	0.743779	0.236673	0.689646	0.725806	0.778835	0.130712	0.315111	0	0	0.955196	0.989748	0.961447	0.846137	0.912676
5281	193	1220	2175	1886	110	75	0	8	913	138	201	426	286	79	51	0	8	38.2462	40.8342	48.9516	33.0579	37.3043	40.0909	42.2		38.25	0.83209	0.961172	0.829199	0.80361	0.782621	0.946857	0.963438		1	0.668032	0.246114	0.600848	0.668332	0.699197	0.251784	0.25098		0	0.989381	0.98757	0.965844	0.973818	0.965852
1502	33	149	862	491	13	18	0	0	343	16	51	184	108	8	7	0	0	35.7563	41.7273	46.5906	33.0035	37.3014	37.8462	43.5			0.924609	0.909535	0.968711	0.89718	0.928564	0.925788	0.844058			0.461655	0.369318	0.26214	0.504993	0.426624	0.278846	0.412698			0.991785	0.898072	0.975181	0.981767	0.981604
54891	81	16217	19600	19074	41	33	2	5	2516	68	772	1133	611	36	27	1	4	38.7578	40.8519	46.8727	33.3012	37.4656	40.3902	41	54	38.4	0.740546	0.985669	0.765206	0.672627	0.677976	0.985553	0.979599		0.960964	0.854381	0.1378	0.803665	0.859121	0.877818	0.110434	0.152637	0	0.15	0.991973	0.983082	0.986481	0.96982	0.975161
7261	120	815	3603	2843	63	56	0	0	1872	103	215	1002	655	56	46	0	0	36.2677	40.1	49.2957	32.5479	37.2473	38.8571	41.4643			0.839137	0.977617	0.85705	0.840166	0.773932	0.983465	0.961984			0.609057	0.133819	0.480536	0.598847	0.649108	0.105159	0.166925			0.989344	0.986667	0.970259	0.986972	0.953863
17589	179	3279	9426	4884	73	101	2	3	4459	138	709	2654	1096	64	70	1	3	37.0217	40.7933	48.8655	32.6442	37.5184	38.5068	42.1188	57	41	0.867045	0.979711	0.863931	0.856043	0.827539	0.987095	0.970823		1	0.595126	0.190308	0.557814	0.58134	0.63239	0.111943	0.233805	0	0	0.99658	0.990793	0.989924	0.992525	0.988031
26359	171	5419	15418	5522	76	93	0	2	4367	120	892	2541	934	58	61	0	1	36.8986	42.0175	47.267	32.9516	37.7439	40.8553	43.0323		39	0.855231	0.979756	0.832444	0.838927	0.832024	0.978923	0.975195			0.657973	0.21038	0.620225	0.670309	0.653778	0.188748	0.214349		0	0.99671	0.989638	0.986737	0.993638	0.987407
1200	30	206	420	574	14	15	0	1	346	28	30	193	123	14	13	0	1	35.915	41.7	41.8107	33.2357	35.7596	40.0714	43.8		33	0.734365	0.99297	0.745929	0.794989	0.595559	1	0.983727			0.653555	0.0619048	0.652751	0.494399	0.727996	0	0.112821		0	0.943081	0.962222	0.873127	0.918787	0.811051
14531	79	3585	3908	7038	37	38	1	2	589	64	111	306	172	33	27	1	2	37.4188	41.3924	49.1247	33.0399	33.8875	41.5135	41.9211	42	27	0.515335	0.981527	0.573566	0.534992	0.29981	0.989859	0.966686		1	0.908043	0.160403	0.863312	0.86508	0.938021	0.0950041	0.222222	0	0	0.858282	0.981253	0.865016	0.855597	0.475436
37608	98	8635	19088	9885	45	47	0	6	3149	78	761	1514	874	36	39	0	3	36.9923	40.6531	47.1415	32.9634	35.9065	40.4	40.9149		40.5	0.76785	0.983778	0.76711	0.728574	0.716355	0.981654	0.983483		0.92062	0.799055	0.165097	0.736179	0.823314	0.798924	0.159877	0.142935		0.222222	0.992022	0.985006	0.974714	0.982664	0.96846
16799	36	3405	9710	3684	14	20	0	2	1769	31	441	925	403	12	17	0	2	37.5662	39.5833	49.5612	33.3936	37.4772	40.0714	40.05		31.5	0.761192	0.983243	0.794191	0.688294	0.776752	0.982337	0.974733		1	0.748978	0.123656	0.669845	0.782486	0.727092	0.119048	0.135294		0	0.979216	0.962963	0.975403	0.944373	0.975274
4812	14	817	2876	1119	10	4	0	0	1097	8	182	642	273	6	2	0	0	36.9352	42	48.8592	33.4746	37.1233	42	42			0.85983	0.965431	0.872137	0.810165	0.897217	0.946412	1			0.569147	0.196429	0.509092	0.606113	0.508755	0.233333	0			0.985202	0.857143	0.969721	0.963213	0.98549
158789	63	46209	52358	60222	28	30	4	1	5658	54	2227	1774	1657	25	27	1	1	37.8833	41.0476	46.1675	32.599	36.1211	39.8571	40.5	54	39	0.753065	0.981398	0.794959	0.726287	0.654321	0.989064	0.984614			0.862702	0.130805	0.797948	0.866964	0.903248	0.0942857	0.0938272	0	0	0.995161	0.977576	0.994732	0.986983	0.979298
66395	158	14738	29039	22618	71	71	5	10	6959	146	1553	3273	2133	68	63	4	10	38.0833	41.0127	48.3263	33.3665	37.4646	40.3521	41.3239	47.4	39.6	0.763653	0.994723	0.805713	0.682315	0.752345	0.996349	0.991152	0.960964	1	0.791188	0.069707	0.722141	0.811288	0.798243	0.0403894	0.098368	0.15	0	0.990603	0.99271	0.990202	0.962912	0.98432
6137	51	1490	2977	1670	26	25	0	0	985	44	232	447	306	25	19	0	0	38.7155	41.4706	51.6866	32.6292	37.9922	41.8846	41.04			0.806659	0.988732	0.813954	0.723601	0.830039	0.99562	0.980209			0.696807	0.115419	0.630548	0.748045	0.649282	0.0369231	0.164211			0.985271	0.97501	0.9696	0.951616	0.97904
16990	118	4242	7905	4843	54	60	1	3	2593	105	369	1426	798	51	50	1	3	36.1182	40.5763	43.4562	32.0886	36.2682	40.3889	40.85	42	38	0.729157	0.992264	0.732196	0.720824	0.606426	0.994949	0.987544		1	0.772446	0.0965295	0.779866	0.750506	0.770879	0.0522876	0.133333	0	0	0.98537	0.989658	0.970102	0.977867	0.901852
87716	300	20591	36083	31042	114	180	0	6	9490	220	2284	4621	2585	96	118	0	6	39.7369	41.76	53.232	32.9146	38.7154	40.2368	42.8167		39	0.802382	0.971919	0.739343	0.867009	0.691612	0.985019	0.959138		1	0.733213	0.228939	0.723502	0.682861	0.793435	0.139072	0.283616		0	0.993007	0.993356	0.96505	0.998083	0.962129
32558	127	6325	15475	10758	63	61	0	3	4650	91	1150	2337	1163	47	42	0	2	37.2147	41.4567	47.538	33.2902	36.7906	41.5714	41.3607		41	0.816521	0.978758	0.842935	0.842148	0.685385	0.984653	0.96417		0.918296	0.676425	0.208359	0.587473	0.660993	0.744334	0.167511	0.244731		0.166667	0.989998	0.986422	0.987613	0.993298	0.926542
80094	32	25621	22865	31608	18	11	0	3	2153	29	706	857	590	17	9	0	3	39.0641	39	47.1792	33.3922	36.5892	40.8333	38.4545		30	0.639246	0.990638	0.635928	0.61617	0.514026	0.992991	0.976615		1	0.905396	0.0840517	0.883722	0.889407	0.930702	0.0522876	0.141414		0	0.975629	0.962891	0.953519	0.957479	0.896304
1189	28	189	713	287	11	14	0	3	439	24	42	257	140	9	13	0	2	36.7721	40.9286	51.1746	33.101	36.4077	44.1818	41.1429		28	0.739012	0.986189	0.673149	0.63824	0.864091	0.976615	0.990287		0.918296	0.57776	0.119048	0.633031	0.603468	0.441687	0.141414	0.0659341		0.166667	0.911962	0.954082	0.790123	0.777585	0.952713
1027	2	30	451	546	1	1	0	0	254	2	12	121	121	1	1	0	0	35.1616	45	43	33.6984	35.9396	45	45			0.783668	1	0.8898	0.800036	0.701844					0.645044	0	0.372222	0.62546	0.669845	0	0			0.957742	0.5	0.857778	0.952601	0.88326
100449	160	25427	54695	20327	76	77	0	5	4862	136	1659	1958	1245	67	63	0	5	38.0827	40.1437	49.9007	32.8896	37.2728	38.8421	41.4935		39.6	0.731796	0.986327	0.743999	0.691201	0.666552	0.98602	0.981612		1	0.855124	0.133915	0.791525	0.882075	0.846659	0.109584	0.155844		0	0.99208	0.991328	0.984139	0.982071	0.961227
1740	13	378	809	553	12	1	0	0	325	9	67	171	87	8	1	0	0	37.2379	40.1538	46.4048	33.1335	36.9765	40	42			0.870176	0.954908	0.840816	0.874752	0.790301	0.951796				0.599805	0.222222	0.547106	0.569803	0.665669	0.229167	0			0.98765	0.863905	0.942121	0.980621	0.946251
2750	11	722	426	1602	9	2	0	0	311	11	83	114	114	9	2	0	0	38.6858	40.3636	48.8227	32.662	35.7191	40.6667	39			0.74126	1	0.790923	0.83994	0.640098	1	1			0.751747	4.44089e-16	0.645363	0.596862	0.81246	0	0			0.954264	0.909091	0.936069	0.965141	0.880679
36169	530	8672	13935	13562	260	237	14	18	3584	386	1148	1339	1097	200	169	4	12	37.8317	41.5302	46.8494	32.9787	37.0521	40.9846	41.9114	45.4286	41.5	0.809706	0.973943	0.862926	0.727902	0.789483	0.976283	0.967647	0.844696	0.953812	0.746381	0.224998	0.64068	0.784832	0.766403	0.192423	0.235438	0.357143	0.240741	0.99344	0.995913	0.994209	0.968477	0.988991
228610	58	55764	123339	49507	36	21	0	1	4167	33	1674	1729	764	22	10	0	1	37.7813	42.3621	49.5689	32.8359	36.8244	41.1667	44.2857		45	0.681384	0.944643	0.700013	0.62226	0.626407	0.941187	0.915621			0.891981	0.316614	0.846313	0.906684	0.896121	0.292929	0.338095		0	0.97974	0.954816	0.975338	0.943176	0.951976
8056	32	998	4153	2905	14	16	0	2	2937	28	380	1607	950	14	13	0	1	36.7366	40.6875	47.8347	33.242	37.9198	39.2143	42.1875		39	0.947576	0.988069	0.95289	0.943256	0.933307	1	0.979613			0.417236	0.107143	0.307684	0.421925	0.436451	0	0.144231		0	0.998845	0.960938	0.994229	0.997966	0.995954
11971	45	2945	3002	6024	20	25	0	0	1058	40	241	459	358	19	21	0	0	37.9392	40.2667	43.2418	32.6512	37.9821	37.8	42.24			0.733423	0.990173	0.757129	0.752075	0.639591	0.99388	0.984413			0.795284	0.0972222	0.723333	0.735826	0.842794	0.0473684	0.129524			0.975558	0.97284	0.953535	0.962455	0.923905
27235	178	6541	12488	8206	74	99	2	3	1551	121	507	688	356	57	60	1	3	37.9922	40.5506	48.6545	33.6075	36.166	38.3919	41.7879	60	40	0.713001	0.960813	0.755537	0.655864	0.610964	0.972792	0.941431		1	0.843979	0.258891	0.7588	0.860567	0.878356	0.193457	0.304209	0	0	0.980712	0.986113	0.973619	0.947871	0.925029
27143	44	7473	12786	6884	23	21	0	0	620	35	165	306	149	20	15	0	0	37.5862	42.75	46.0209	33.0246	36.9021	42.6522	42.8571			0.564321	0.981265	0.529328	0.510262	0.355296	0.9787	0.977987			0.919722	0.162338	0.88929	0.919643	0.942914	0.119565	0.171429			0.938239	0.966942	0.855491	0.866734	0.669859
9761	101	1697	4997	3067	57	42	0	1	2633	84	341	1450	842	48	34	0	1	37.3563	41.2277	48.3288	33.4431	37.6609	41.7368	40.6429		33	0.864443	0.987764	0.863447	0.861243	0.809207	0.985478	0.985042			0.582749	0.138025	0.56577	0.57845	0.581765	0.134137	0.145658		0	0.994463	0.98657	0.984588	0.992947	0.967355
7231	109	986	3540	2705	46	56	0	7	1620	49	201	886	533	19	28	0	2	36.6306	40.2936	48.1917	33.3161	36.7542	42.1304	39.5357		34.2857	0.903554	0.961284	0.856086	0.920393	0.856292	0.951589	0.953459		0.985228	0.533344	0.301442	0.518402	0.490922	0.590532	0.290618	0.30102		0.0714286	0.996082	0.97315	0.965871	0.994945	0.985193
34634	185	4194	18880	11560	79	91	4	11	3879	124	753	2005	1121	65	52	1	6	36.538	41.6919	46.9142	33.4009	37.8971	39.1899	44.1758	42	39	0.827587	0.946486	0.862408	0.798839	0.803472	0.984702	0.897565		0.93351	0.734328	0.284525	0.584165	0.754232	0.747181	0.148393	0.373838	0	0.257576	0.996023	0.982615	0.989914	0.990731	0.990354
1444	11	196	797	451	9	1	0	1	371	8	76	178	117	6	1	0	1	36.4321	40.3636	47.0204	32.9661	37.9557	41	36		39	0.935544	0.971326	0.972385	0.909008	0.941893	0.968393				0.444303	0.170455	0.224893	0.491668	0.411735	0.166667	0		0	0.993726	0.859504	0.982768	0.98486	0.986219
1599	21	164	893	542	15	6	0	0	620	18	59	363	198	14	4	0	0	35.94	41.8571	49.3354	33.0034	36.7251	40.6	45			0.915064	0.976194	0.952187	0.892714	0.904357	0.991123	0.896241			0.461233	0.12963	0.276974	0.480943	0.457602	0.0619048	0.25			0.993588	0.93424	0.973528	0.986235	0.983987
12557	4	2927	5397	4233	3	1	0	0	931	4	256	438	237	3	1	0	0	38.7451	37.5	48.9019	34.0645	37.6896	37	39			0.737559	1	0.752548	0.675971	0.669121	1				0.815334	0	0.738844	0.833118	0.832658	0	0			0.982947	0.75	0.960081	0.957112	0.938739
6863	95	367	4652	1844	26	67	0	2	1104	29	81	660	363	10	18	0	1	35.256	38.6211	48.8992	33.2773	37.5325	34.7308	40.2985		33	0.867845	0.931925	0.900458	0.825177	0.9247	0.883353	0.931685			0.589645	0.36951	0.457497	0.64127	0.480014	0.392308	0.344113		0	0.990187	0.948033	0.96734	0.97994	0.993039
2567	47	574	1266	727	18	25	0	4	561	38	110	243	208	18	18	0	2	37.8582	40.9149	48.8153	33.1777	37.3576	40.1667	41.88		38.25	0.797574	0.974289	0.717138	0.709693	0.880635	1	0.960175		0.811278	0.629538	0.168533	0.586443	0.699732	0.522782	0	0.22		0.25	0.972599	0.966953	0.842677	0.926361	0.979757
52060	36	11268	26191	14601	21	15	0	0	8593	32	2290	3970	2333	19	13	0	0	38.0148	40.4167	48.6725	33.582	37.7415	40.1429	40.8			0.873205	0.989541	0.889273	0.849201	0.849391	0.989151	0.983727			0.627254	0.0972222	0.536666	0.658926	0.630979	0.085213	0.112821			0.997922	0.966049	0.996152	0.995098	0.991645
74541	350	14869	24898	34774	152	192	0	6	3842	177	908	1731	1203	84	88	0	5	37.9977	40.7229	46.6952	32.8349	37.9754	39.4342	41.7188		41.5	0.701322	0.935565	0.696989	0.723899	0.602974	0.957742	0.900453		0.969724	0.845072	0.380597	0.811018	0.805192	0.885451	0.303102	0.440104		0.133333	0.985249	0.987233	0.968253	0.9747	0.950992
387	17	72	174	141	3	11	0	3	72	14	19	31	22	3	9	0	2	36.7907	38.8235	45.1667	32.6552	37.617	40	39.2727		36	0.907779	0.969207	0.92827	0.872624	0.875786	1	0.954966		0.918296	0.486542	0.155462	0.358187	0.509826	0.478079	0	0.161616		0.166667	0.973392	0.913495	0.92554	0.933941	0.919571
67204	222	18320	19044	29840	91	128	0	3	1986	145	665	718	603	67	75	0	3	39.3465	41.2297	50.1015	33.1695	36.6858	39.6593	42.3047		43	0.672993	0.960781	0.638467	0.597912	0.630741	0.974512	0.942358		1	0.872082	0.279155	0.850166	0.857523	0.888111	0.211579	0.325208		0	0.975548	0.988881	0.923663	0.887668	0.9505
10107	32	2221	3465	4421	17	14	0	1	746	27	208	303	235	14	12	0	1	39.5981	40.3125	52.1724	32.9299	38.5074	38.8235	42.4286		36	0.827226	0.985828	0.818193	0.804876	0.784674	0.98087	0.982337			0.725075	0.127315	0.669862	0.705177	0.75279	0.138655	0.119048		0	0.99111	0.958984	0.974084	0.973893	0.976115
33307	45	6113	14454	12740	23	19	0	3	4605	40	1187	1928	1490	20	18	0	2	37.4709	40.5333	48.0451	33.0915	37.3655	39.7826	41.5263		40	0.898746	0.990173	0.916962	0.87424	0.886888	0.986294	0.993463		0.918296	0.620966	0.0972222	0.512879	0.645027	0.632453	0.11087	0.0497076		0.166667	0.998779	0.97284	0.996964	0.996508	0.99685
45469	60	10444	25986	9039	26	30	1	3	3256	50	1197	1312	747	24	22	1	3	36.9372	41.95	45.6911	33.3891	37.0232	40.6154	43.1	60	36	0.842249	0.964949	0.843078	0.810867	0.862206	0.991632	0.92355		1	0.724463	0.156667	0.65975	0.756689	0.6553	0.0705128	0.245455	0	0	0.996777	0.969444	0.992058	0.992283	0.992837
4017	8	790	1110	2117	5	2	0	1	215	8	67	80	68	5	2	0	1	38.4429	39.75	45.0987	32.5486	39.0496	40.8	37.5		39	0.676863	1	0.682524	0.645211	0.574143	1	1			0.820413	0	0.733308	0.800518	0.843417	0	0		0	0.938999	0.875	0.886528	0.880742	0.828954
130	12	15	78	37	7	5	0	0	68	10	8	36	24	5	5	0	0	36.0462	41.25	49.2	33.3077	36.4865	40.7143	42			0.959215	0.978838	0.991186	0.940357	0.966702	0.962961	1			0.283484	0.133333	0.0583333	0.324074	0.233108	0.171429	0			0.978225	0.888889	0.871111	0.95595	0.948137
16360	133	4049	6872	5439	81	43	0	9	2543	122	547	1163	833	75	39	0	8	38.3967	40.2406	47.8955	33.2676	37.8058	40.1852	41.0233		37	0.840223	0.994103	0.849912	0.814799	0.791753	0.994041	0.991451		0.982568	0.703103	0.0752496	0.637125	0.708213	0.728252	0.0681481	0.0834824		0.0972222	0.99626	0.991237	0.988514	0.990787	0.987238
15057	71	2153	7681	5223	40	27	0	4	5321	58	898	2637	1786	32	22	0	4	36.4379	40.0986	46.3781	33.0598	37.3084	39.15	41		43.5	0.960432	0.978615	0.978798	0.950341	0.955022	0.966337	0.983201		1	0.385083	0.158086	0.209697	0.420999	0.390514	0.178125	0.143098		0	0.99951	0.978377	0.99827	0.998904	0.998596
11771	46	1758	6066	3947	19	27	0	0	4540	35	705	2339	1496	16	19	0	0	36.4366	40.5652	46.3584	33.0435	37.2321	41.5263	39.8889			0.959978	0.977228	0.972156	0.948124	0.958311	0.983035	0.966678			0.384621	0.186335	0.236775	0.41635	0.386341	0.128289	0.218324			0.999454	0.965974	0.997534	0.998723	0.998644
13708	31	3088	6337	4283	15	12	0	4	2107	30	490	917	700	14	12	0	4	38.0351	39.7742	47.8727	33.0308	38.3465	40.6	39.75		36.75	0.863518	0.996493	0.888404	0.831659	0.825876	0.991123	1		1	0.666739	0.0311828	0.573262	0.698533	0.676513	0.0619048	0		0	0.996522	0.965661	0.992465	0.991453	0.987004
4369	44	615	2628	1126	20	24	0	0	1364	42	154	813	397	19	23	0	0	36.2341	39.4091	50.039	32.3231	37.8224	40.05	38.875			0.852737	0.995587	0.772565	0.806162	0.925277	0.99388	0.995151			0.547494	0.04329	0.542931	0.580465	0.456837	0.0473684	0.0398551			0.984165	0.975207	0.897545	0.963109	0.993122
11451	33	2699	3696	5056	17	13	0	2	1242	28	257	612	373	15	10	0	2	38.2028	40.1818	45.877	33.5836	37.4828	38.8235	41.3077		42	0.769494	0.981514	0.783066	0.796418	0.666269	0.985993	0.957526		1	0.772017	0.133117	0.71232	0.711276	0.831887	0.101961	0.192308		0	0.987309	0.958678	0.971038	0.982162	0.952687
16106	275	4234	6570	5302	124	136	1	13	2449	202	543	1246	660	96	91	1	13	39.0825	40.1345	48.5087	33.3694	38.6345	38.8306	41.4265	54	36.6923	0.824005	0.957534	0.807087	0.829734	0.748059	0.969574	0.929535		1	0.704214	0.24153	0.680489	0.676283	0.745277	0.202117	0.298158	0	0	0.994613	0.99044	0.981956	0.991762	0.974451
7201	33	90	4710	2401	8	24	0	0	2290	31	33	1520	737	8	22	0	0	34.851	42.2727	48.8	33.1917	37.5831	37.5	43.875			0.888513	0.989122	0.944102	0.872248	0.887601	1	0.983722			0.531722	0.058651	0.286869	0.544307	0.511107	0	0.0795455			0.995087	0.964187	0.952593	0.991099	0.990126
15045	26	4415	8140	2490	16	10	0	0	1138	26	293	565	280	16	10	0	0	39.5874	40.1538	52.2815	33.1592	38.094	39.75	40.8			0.71115	1	0.683035	0.632397	0.759038	1	1			0.819383	0	0.787257	0.851111	0.752306	0	0			0.97263	0.961538	0.924212	0.931574	0.970312
55200	114	12998	26005	16197	55	48	1	8	3435	80	999	1510	926	41	32	1	5	38.7221	41.1842	49.3765	33.2961	38.8837	41.6727	40.5	36	40.875	0.744968	0.974636	0.740128	0.690078	0.711993	0.976396	0.957556		0.969022	0.817218	0.221053	0.75037	0.844552	0.821091	0.196896	0.25	0	0.15	0.987911	0.983841	0.955963	0.969467	0.966658
14024	51	3819	6930	3275	11	24	13	2	2094	34	560	1048	486	11	18	2	2	38.4387	43.7647	49.4258	33.2264	36.6559	39.8182	40	56.0769	33	0.851155	0.911449	0.831748	0.824094	0.831348	1	0.972082	0.619382	1	0.672382	0.298155	0.618726	0.695669	0.672623	4.44089e-16	0.189815	0.346154	0	0.994367	0.931949	0.977877	0.987162	0.98428
36200	125	6414	16716	13070	60	61	0	4	7559	99	1534	3341	2684	48	47	0	4	37.2375	41.544	47.6511	33.3449	37.1057	40.35	43.1803		34.5	0.882058	0.974528	0.91455	0.846446	0.872064	0.9778	0.960271		1	0.590009	0.182788	0.480703	0.624832	0.594066	0.170139	0.204395		0	0.997479	0.986112	0.996886	0.991429	0.995431
4121	69	730	2309	1082	40	27	0	2	1041	61	159	568	314	38	21	0	2	36.4659	40.4783	46.5904	32.9519	37.134	40.35	40.7778		39	0.829882	0.989034	0.816238	0.76547	0.881511	0.995046	0.974994		1	0.603822	0.104063	0.549048	0.646685	0.529222	0.0473684	0.176367		0	0.982767	0.981727	0.951278	0.953014	0.986162
5231	117	1217	2671	1343	60	57	0	0	937	83	137	494	306	49	34	0	0	38.4213	38.8718	45.6335	35.69	37.3179	38.4	39.3684			0.756299	0.94906	0.694573	0.694439	0.782045	0.967841	0.913463			0.724299	0.261353	0.712198	0.742336	0.664912	0.170068	0.344169			0.97577	0.978304	0.889053	0.938745	0.965795
1492	22	193	775	524	11	10	0	1	665	21	79	354	232	11	9	0	1	37.128	41.3182	52.0415	33.151	37.5172	38.7273	44.7		36	0.940448	0.994583	0.924923	0.921411	0.945413	1	0.984859			0.375654	0.04329	0.278219	0.401243	0.355159	4.44089e-16	0.0888889		0	0.99535	0.950413	0.96765	0.98916	0.9904
101175	215	24842	51009	25324	121	86	0	8	5671	156	2130	2102	1439	94	55	0	7	38.3408	42.2093	50.3557	33.4221	36.4621	41.405	43.5698		39.75	0.756759	0.963243	0.815678	0.680732	0.738073	0.970434	0.935464		0.97957	0.81352	0.240877	0.726456	0.858733	0.800437	0.197556	0.307822		0.107143	0.99038	0.989551	0.992033	0.969531	0.977732
3744	24	957	1963	824	15	9	0	0	544	22	140	242	162	14	8	0	0	39.3638	41	48.9969	35.4147	37.5837	40.6	41.6667			0.777122	0.990776	0.806233	0.685363	0.789423	0.991123	0.982568			0.709928	0.0757576	0.610457	0.773653	0.643743	0.0619048	0.0972222			0.977567	0.951389	0.947283	0.939732	0.950013
48545	232	11205	30004	7336	129	98	0	5	2695	190	809	1280	606	116	69	0	5	37.7197	41.056	50.8937	32.8129	37.666	40.5116	42.0306		36	0.732046	0.97996	0.771975	0.667377	0.740491	0.992957	0.955845		1	0.846603	0.161071	0.764592	0.884313	0.799417	0.0894814	0.252292		0	0.989643	0.992791	0.983734	0.97641	0.979035
19897	9	8020	8268	3609	3	6	0	0	642	9	266	190	186	3	6	0	0	41.379	41	50.0061	34.4753	38.0233	41	41			0.697433	1	0.642932	0.605427	0.739339	1	1			0.849834	0	0.845974	0.87523	0.780836	0	0			0.972632	0.888889	0.924947	0.91955	0.961008
3098	62	100	1485	1513	11	47	0	4	750	43	34	394	322	10	29	0	4	35.2573	44.2258	46.62	32.8505	36.8685	41.1818	45.4468		38.25	0.929782	0.936859	0.931587	0.923025	0.918978	0.98666	0.915762		1	0.478128	0.264816	0.334706	0.466535	0.490509	0.0818182	0.315481		0	0.996124	0.954735	0.9502	0.991871	0.9918
8323	23	1642	4038	2643	10	13	0	0	1579	21	410	709	460	10	11	0	0	36.6045	41.6087	45.4294	32.815	36.9115	40.5	42.4615			0.873962	0.990286	0.916446	0.847216	0.829606	1	0.980724			0.599023	0.0786749	0.4369	0.636598	0.629784	0	0.125874			0.993966	0.94896	0.989834	0.987698	0.972799
106904	333	15612	52477	38815	123	203	1	6	1810	231	695	667	448	95	131	1	4	37.2851	41.0811	47.3974	33.0306	38.9696	39.7073	41.8966	63	38	0.707988	0.96763	0.766909	0.671329	0.648186	0.975081	0.957046		0.896241	0.866386	0.256984	0.773252	0.871192	0.870408	0.194266	0.291731	0	0.25	0.980439	0.993336	0.975863	0.958726	0.930962
[truncated: 99 more columns]

## Sheet: Supplementary data 4
Var1	Var2	coef	pvalue
BCR N reads	BCR N reads	1	0
IGH N reads	BCR N reads	0.996	0
IGK N reads	BCR N reads	0.993	0
IGL N reads	BCR N reads	0.973	0
BCR N clones	BCR N reads	0.765	4.3711e-50
IGH N clones	BCR N reads	0.817	2.58574e-62
IGK N clones	BCR N reads	0.693	1.18077e-37
IGL N clones	BCR N reads	0.746	1.74621e-46
BCR Length CDR3	BCR N reads	0.273	1.13737e-05
IGH Length CDR3	BCR N reads	0.04	0.521317
IGK Length CDR3	BCR N reads	0.1	0.110192
IGL Length CDR3	BCR N reads	0.066	0.294783
BCR Evenness	BCR N reads	-0.525	0
IGH Evenness	BCR N reads	-0.464	0
IGK Evenness	BCR N reads	-0.522	0
IGL Evenness	BCR N reads	-0.558	0
BCR Gini	BCR N reads	0.758	0
IGH Gini	BCR N reads	0.74	0
IGK Gini	BCR N reads	0.746	0
IGL Gini	BCR N reads	0.767	0
BCR Gini-Simpson	BCR N reads	0.157	0.0125243
IGH Gini-Simpson	BCR N reads	0.254	4.52402e-05
IGK Gini-Simpson	BCR N reads	0.059	0.345964
IGL Gini-Simpson	BCR N reads	0.113	0.073762
BCR Top	BCR N reads	-0.191	0.00217899
IGH Top	BCR N reads	-0.246	7.68466e-05
IGK Top	BCR N reads	-0.097	0.124194
IGL Top	BCR N reads	-0.109	0.0845767
BCR 2nd	BCR N reads	-0.143	0.0228112
IGH 2nd	BCR N reads	-0.163	0.00922704
IGK 2nd	BCR N reads	-0.016	0.796119
IGL 2nd	BCR N reads	0.011	0.861341
TILs (%)	BCR N reads	0.567	3.26797e-21
BCR N reads	IGH N reads	0.996	0
IGH N reads	IGH N reads	1	0
IGK N reads	IGH N reads	0.983	0
IGL N reads	IGH N reads	0.969	0
BCR N clones	IGH N reads	0.747	1.41152e-46
IGH N clones	IGH N reads	0.809	4.75127e-60
IGK N clones	IGH N reads	0.666	5.82464e-34
IGL N clones	IGH N reads	0.727	5.84762e-43
BCR Length CDR3	IGH N reads	0.325	1.44116e-07
IGH Length CDR3	IGH N reads	0.045	0.470289
IGK Length CDR3	IGH N reads	0.101	0.109392
IGL Length CDR3	IGH N reads	0.077	0.21959
BCR Evenness	IGH N reads	-0.544	0
IGH Evenness	IGH N reads	-0.488	0
IGK Evenness	IGH N reads	-0.54	0
IGL Evenness	IGH N reads	-0.574	0
BCR Gini	IGH N reads	0.775	0
IGH Gini	IGH N reads	0.762	0
IGK Gini	IGH N reads	0.761	0
IGL Gini	IGH N reads	0.782	0
BCR Gini-Simpson	IGH N reads	0.136	0.0303877
IGH Gini-Simpson	IGH N reads	0.231	0.000205949
IGK Gini-Simpson	IGH N reads	0.037	0.561243
IGL Gini-Simpson	IGH N reads	0.088	0.164263
BCR Top	IGH N reads	-0.177	0.00457801
IGH Top	IGH N reads	-0.225	0.000308564
IGK Top	IGH N reads	-0.078	0.218355
IGL Top	IGH N reads	-0.085	0.176199
BCR 2nd	IGH N reads	-0.121	0.0538442
IGH 2nd	IGH N reads	-0.143	0.0225744
IGK 2nd	IGH N reads	0.004	0.950228
IGL 2nd	IGH N reads	0.033	0.597448
TILs (%)	IGH N reads	0.561	1.10182e-20
BCR N reads	IGK N reads	0.993	0
IGH N reads	IGK N reads	0.983	0
IGK N reads	IGK N reads	1	0
IGL N reads	IGK N reads	0.946	0
BCR N clones	IGK N reads	0.769	7.61148e-51
IGH N clones	IGK N reads	0.815	1.36587e-61
IGK N clones	IGK N reads	0.705	1.52931e-39
IGL N clones	IGK N reads	0.745	4.04378e-46
BCR Length CDR3	IGK N reads	0.215	0.000566718
IGH Length CDR3	IGK N reads	0.028	0.657589
IGK Length CDR3	IGK N reads	0.098	0.118887
IGL Length CDR3	IGK N reads	0.068	0.280432
BCR Evenness	IGK N reads	-0.522	0
IGH Evenness	IGK N reads	-0.454	0
IGK Evenness	IGK N reads	-0.527	0
IGL Evenness	IGK N reads	-0.519	0
BCR Gini	IGK N reads	0.746	0
IGH Gini	IGK N reads	0.724	0
IGK Gini	IGK N reads	0.746	0
IGL Gini	IGK N reads	0.726	0
BCR Gini-Simpson	IGK N reads	0.152	0.015238
IGH Gini-Simpson	IGK N reads	0.254	4.60362e-05
IGK Gini-Simpson	IGK N reads	0.054	0.391066
IGL Gini-Simpson	IGK N reads	0.138	0.0280072
BCR Top	IGK N reads	-0.181	0.00377918
IGH Top	IGK N reads	-0.244	8.91151e-05
IGK Top	IGK N reads	-0.089	0.155066
IGL Top	IGK N reads	-0.135	0.0324376
BCR 2nd	IGK N reads	-0.14	0.0259388
IGH 2nd	IGK N reads	-0.168	0.0073038
IGK 2nd	IGK N reads	-0.014	0.827008
IGL 2nd	IGK N reads	-0.009	0.885513
TILs (%)	IGK N reads	0.552	5.97518e-20
BCR N reads	IGL N reads	0.973	0
IGH N reads	IGL N reads	0.969	0
IGK N reads	IGL N reads	0.946	0
IGL N reads	IGL N reads	1	0
BCR N clones	IGL N reads	0.757	1.63568e-48
IGH N clones	IGL N reads	0.806	3.08361e-59
IGK N clones	IGL N reads	0.681	5.83672e-36
IGL N clones	IGL N reads	0.759	7.0379e-49
BCR Length CDR3	IGL N reads	0.305	8.38752e-07
IGH Length CDR3	IGL N reads	0.06	0.338489
IGK Length CDR3	IGL N reads	0.102	0.106188
IGL Length CDR3	IGL N reads	0.038	0.544846
BCR Evenness	IGL N reads	-0.471	0
IGH Evenness	IGL N reads	-0.417	6.31881e-12
IGK Evenness	IGL N reads	-0.452	0
IGL Evenness	IGL N reads	-0.595	0
BCR Gini	IGL N reads	0.713	0
IGH Gini	IGL N reads	0.7	0
IGK Gini	IGL N reads	0.682	0
IGL Gini	IGL N reads	0.803	0
BCR Gini-Simpson	IGL N reads	0.202	0.00125245
IGH Gini-Simpson	IGL N reads	0.29	2.87471e-06
IGK Gini-Simpson	IGL N reads	0.114	0.0689242
IGL Gini-Simpson	IGL N reads	0.092	0.144227
BCR Top	IGL N reads	-0.24	0.000112956
IGH Top	IGL N reads	-0.288	3.35164e-06
IGK Top	IGL N reads	-0.147	0.0188469
IGL Top	IGL N reads	-0.087	0.170014
BCR 2nd	IGL N reads	-0.19	0.00242067
IGH 2nd	IGL N reads	-0.178	0.00443336
IGK 2nd	IGL N reads	-0.063	0.31736
IGL 2nd	IGL N reads	0.017	0.790242
TILs (%)	IGL N reads	0.575	6.64666e-22
BCR N reads	BCR N clones	0.765	4.3711e-50
IGH N reads	BCR N clones	0.747	1.41152e-46
IGK N reads	BCR N clones	0.769	7.61148e-51
IGL N reads	BCR N clones	0.757	1.63568e-48
BCR N clones	BCR N clones	1	0
IGH N clones	BCR N clones	0.986	9.67635e-197
IGK N clones	BCR N clones	0.982	9.41365e-184
IGL N clones	BCR N clones	0.986	7.35353e-200
BCR Length CDR3	BCR N clones	0.093	0.139064
IGH Length CDR3	BCR N clones	-0.036	0.566497
IGK Length CDR3	BCR N clones	0.05	0.425855
IGL Length CDR3	BCR N clones	-0.026	0.680972
BCR Evenness	BCR N clones	-0.169	0.00709399
IGH Evenness	BCR N clones	-0.115	0.0688048
IGK Evenness	BCR N clones	-0.159	0.0110707
IGL Evenness	BCR N clones	-0.257	3.59461e-05
BCR Gini	BCR N clones	0.392	9.60388e-11
IGH Gini	BCR N clones	0.371	1.00099e-09
IGK Gini	BCR N clones	0.389	1.26545e-10
IGL Gini	BCR N clones	0.455	2.4042e-14
BCR Gini-Simpson	BCR N clones	0.507	4.99463e-18
IGH Gini-Simpson	BCR N clones	0.562	1.55638e-22
IGK Gini-Simpson	BCR N clones	0.442	1.35738e-13
IGL Gini-Simpson	BCR N clones	0.441	1.95212e-13
BCR Top	BCR N clones	-0.456	1.97142e-14
IGH Top	BCR N clones	-0.491	8.25096e-17
IGK Top	BCR N clones	-0.393	8.2751e-11
IGL Top	BCR N clones	-0.357	5.17205e-09
BCR 2nd	BCR N clones	-0.445	9.93644e-14
IGH 2nd	BCR N clones	-0.417	4.80583e-12
IGK 2nd	BCR N clones	-0.351	8.96828e-09
IGL 2nd	BCR N clones	-0.351	9.76153e-09
TILs (%)	BCR N clones	0.499	4.23274e-16
BCR N reads	IGH N clones	0.817	2.58574e-62
IGH N reads	IGH N clones	0.809	4.75127e-60
IGK N reads	IGH N clones	0.815	1.36587e-61
IGL N reads	IGH N clones	0.806	3.08361e-59
BCR N clones	IGH N clones	0.986	9.67635e-197
IGH N clones	IGH N clones	1	0
IGK N clones	IGH N clones	0.942	4.55721e-121
IGL N clones	IGH N clones	0.967	2.63031e-151
BCR Length CDR3	IGH N clones	0.169	0.00684719
IGH Length CDR3	IGH N clones	-0.02	0.755849
IGK Length CDR3	IGH N clones	0.056	0.372868
IGL Length CDR3	IGH N clones	-0.015	0.815343
BCR Evenness	IGH N clones	-0.229	0.000229428
IGH Evenness	IGH N clones	-0.169	0.0071885
IGK Evenness	IGH N clones	-0.226	0.000286866
IGL Evenness	IGH N clones	-0.314	3.3267e-07
BCR Gini	IGH N clones	0.469	2.54719e-15
IGH Gini	IGH N clones	0.446	8.52305e-14
IGK Gini	IGH N clones	0.469	2.5964e-15
IGL Gini	IGH N clones	0.528	1.42014e-19
BCR Gini-Simpson	IGH N clones	0.47	2.29653e-15
IGH Gini-Simpson	IGH N clones	0.54	1.15831e-20
IGK Gini-Simpson	IGH N clones	0.39	1.21356e-10
IGL Gini-Simpson	IGH N clones	0.399	4.58124e-11
BCR Top	IGH N clones	-0.435	3.55927e-13
IGH Top	IGH N clones	-0.48	5.21016e-16
IGK Top	IGH N clones	-0.356	5.09615e-09
IGL Top	IGH N clones	-0.326	1.08753e-07
BCR 2nd	IGH N clones	-0.415	5.22499e-12
IGH 2nd	IGH N clones	-0.407	1.60311e-11
IGK 2nd	IGH N clones	-0.31	4.52474e-07
IGL 2nd	IGH N clones	-0.303	9.33272e-07
TILs (%)	IGH N clones	0.52	1.49029e-17
BCR N reads	IGK N clones	0.693	1.18077e-37
IGH N reads	IGK N clones	0.666	5.82464e-34
IGK N reads	IGK N clones	0.705	1.52931e-39
IGL N reads	IGK N clones	0.681	5.83672e-36
BCR N clones	IGK N clones	0.982	9.41365e-184
IGH N clones	IGK N clones	0.942	4.55721e-121
IGK N clones	IGK N clones	1	0
IGL N clones	IGK N clones	0.965	3.13761e-148
BCR Length CDR3	IGK N clones	0.016	0.796491
IGH Length CDR3	IGK N clones	-0.048	0.441752
IGK Length CDR3	IGK N clones	0.046	0.46158
IGL Length CDR3	IGK N clones	-0.029	0.644307
BCR Evenness	IGK N clones	-0.11	0.0797117
IGH Evenness	IGK N clones	-0.065	0.302025
IGK Evenness	IGK N clones	-0.092	0.142946
IGL Evenness	IGK N clones	-0.197	0.00159485
BCR Gini	IGK N clones	0.302	9.39926e-07
IGH Gini	IGK N clones	0.286	3.48486e-06
IGK Gini	IGK N clones	0.297	1.44876e-06
IGL Gini	IGK N clones	0.366	1.9269e-09
BCR Gini-Simpson	IGK N clones	0.521	4.77387e-19
IGH Gini-Simpson	IGK N clones	0.559	2.91669e-22
IGK Gini-Simpson	IGK N clones	0.476	8.44005e-16
IGL Gini-Simpson	IGK N clones	0.457	1.91573e-14
BCR Top	IGK N clones	-0.45	4.79758e-14
IGH Top	IGK N clones	-0.479	5.36498e-16
IGK Top	IGK N clones	-0.408	1.27317e-11
IGL Top	IGK N clones	-0.361	3.1852e-09
BCR 2nd	IGK N clones	-0.451	4.14152e-14
IGH 2nd	IGK N clones	-0.41	1.07429e-11
IGK 2nd	IGK N clones	-0.385	2.22621e-10
IGL 2nd	IGK N clones	-0.38	4.06306e-10
TILs (%)	IGK N clones	0.45	4.85591e-13
BCR N reads	IGL N clones	0.746	1.74621e-46
IGH N reads	IGL N clones	0.727	5.84762e-43
IGK N reads	IGL N clones	0.745	4.04378e-46
IGL N reads	IGL N clones	0.759	7.0379e-49
BCR N clones	IGL N clones	0.986	7.35353e-200
IGH N clones	IGL N clones	0.967	2.63031e-151
IGK N clones	IGL N clones	0.965	3.13761e-148
IGL N clones	IGL N clones	1	0
BCR Length CDR3	IGL N clones	0.091	0.147918
IGH Length CDR3	IGL N clones	-0.023	0.713739
IGK Length CDR3	IGL N clones	0.042	0.500362
IGL Length CDR3	IGL N clones	-0.022	0.733013
BCR Evenness	IGL N clones	-0.163	0.00918613
IGH Evenness	IGL N clones	-0.11	0.0807937
IGK Evenness	IGL N clones	-0.153	0.0145418
IGL Evenness	IGL N clones	-0.255	4.20955e-05
BCR Gini	IGL N clones	0.383	2.63161e-10
IGH Gini	IGL N clones	0.363	2.43313e-09
IGK Gini	IGL N clones	0.379	4.33356e-10
IGL Gini	IGL N clones	0.456	2.29414e-14
BCR Gini-Simpson	IGL N clones	0.506	6.63336e-18
IGH Gini-Simpson	IGL N clones	0.557	3.98655e-22
IGK Gini-Simpson	IGL N clones	0.44	1.98603e-13
IGL Gini-Simpson	IGL N clones	0.449	5.81812e-14
BCR Top	IGL N clones	-0.454	2.43824e-14
IGH Top	IGL N clones	-0.488	1.38619e-16
IGK Top	IGL N clones	-0.391	1.03975e-10
IGL Top	IGL N clones	-0.365	2.07309e-09
BCR 2nd	IGL N clones	-0.442	1.40076e-13
IGH 2nd	IGL N clones	-0.407	1.68382e-11
IGK 2nd	IGL N clones	-0.344	1.89761e-08
IGL 2nd	IGL N clones	-0.357	5.12378e-09
TILs (%)	IGL N clones	0.506	1.5497e-16
BCR N reads	BCR Length CDR3	0.273	1.13737e-05
IGH N reads	BCR Length CDR3	0.325	1.44116e-07
IGK N reads	BCR Length CDR3	0.215	0.000566718
IGL N reads	BCR Length CDR3	0.305	8.38752e-07
BCR N clones	BCR Length CDR3	0.093	0.139064
IGH N clones	BCR Length CDR3	0.169	0.00684719
IGK N clones	BCR Length CDR3	0.016	0.796491
IGL N clones	BCR Length CDR3	0.091	0.147918
BCR Length CDR3	BCR Length CDR3	1	0
IGH Length CDR3	BCR Length CDR3	0.687	0
IGK Length CDR3	BCR Length CDR3	0.154	0.0141986
IGL Length CDR3	BCR Length CDR3	0.264	2.31829e-05
BCR Evenness	BCR Length CDR3	-0.309	5.92134e-07
IGH Evenness	BCR Length CDR3	-0.334	6.24995e-08
IGK Evenness	BCR Length CDR3	-0.298	1.48909e-06
IGL Evenness	BCR Length CDR3	-0.362	3.94114e-09
BCR Gini	BCR Length CDR3	0.368	1.89669e-09
IGH Gini	BCR Length CDR3	0.397	7.67106e-11
IGK Gini	BCR Length CDR3	0.331	7.96173e-08
IGL Gini	BCR Length CDR3	0.393	1.33193e-10
BCR Gini-Simpson	BCR Length CDR3	-0.094	0.134374
IGH Gini-Simpson	BCR Length CDR3	-0.092	0.142131
IGK Gini-Simpson	BCR Length CDR3	-0.133	0.0346981
IGL Gini-Simpson	BCR Length CDR3	-0.193	0.00209491
BCR Top	BCR Length CDR3	0.029	0.645757
IGH Top	BCR Length CDR3	0.09	0.152102
IGK Top	BCR Length CDR3	0.093	0.140266
IGL Top	BCR Length CDR3	0.206	0.000971036
BCR 2nd	BCR Length CDR3	0.101	0.10856
IGH 2nd	BCR Length CDR3	0.103	0.100617
IGK 2nd	BCR Length CDR3	0.143	0.0230948
IGL 2nd	BCR Length CDR3	0.227	0.000273382
TILs (%)	BCR Length CDR3	0.115	0.0787554
BCR N reads	IGH Length CDR3	0.04	0.521317
IGH N reads	IGH Length CDR3	0.045	0.470289
IGK N reads	IGH Length CDR3	0.028	0.657589
IGL N reads	IGH Length CDR3	0.06	0.338489
BCR N clones	IGH Length CDR3	-0.036	0.566497
IGH N clones	IGH Length CDR3	-0.02	0.755849
IGK N clones	IGH Length CDR3	-0.048	0.441752
IGL N clones	IGH Length CDR3	-0.023	0.713739
BCR Length CDR3	IGH Length CDR3	0.687	0
IGH Length CDR3	IGH Length CDR3	1	0
IGK Length CDR3	IGH Length CDR3	-0.013	0.841915
IGL Length CDR3	IGH Length CDR3	0.149	0.0175518
BCR Evenness	IGH Length CDR3	-0.104	0.0966635
IGH Evenness	IGH Length CDR3	-0.102	0.104705
IGK Evenness	IGH Length CDR3	-0.118	0.060739
IGL Evenness	IGH Length CDR3	-0.149	0.0179878
BCR Gini	IGH Length CDR3	0.103	0.102947
IGH Gini	IGH Length CDR3	0.094	0.135958
IGK Gini	IGH Length CDR3	0.099	0.116466
IGL Gini	IGH Length CDR3	0.127	0.0444076
BCR Gini-Simpson	IGH Length CDR3	-0.084	0.180852
IGH Gini-Simpson	IGH Length CDR3	-0.087	0.166151
IGK Gini-Simpson	IGH Length CDR3	-0.09	0.151715
IGL Gini-Simpson	IGH Length CDR3	-0.112	0.0753568
BCR Top	IGH Length CDR3	0.069	0.276733
IGH Top	IGH Length CDR3	0.091	0.149105
IGK Top	IGH Length CDR3	0.074	0.242252
IGL Top	IGH Length CDR3	0.129	0.0409529
BCR 2nd	IGH Length CDR3	0.07	0.266457
IGH 2nd	IGH Length CDR3	0.064	0.311804
IGK 2nd	IGH Length CDR3	0.076	0.22773
IGL 2nd	IGH Length CDR3	0.14	0.0257998
TILs (%)	IGH Length CDR3	-0.019	0.768898
BCR N reads	IGK Length CDR3	0.1	0.110192
IGH N reads	IGK Length CDR3	0.101	0.109392
IGK N reads	IGK Length CDR3	0.098	0.118887
IGL N reads	IGK Length CDR3	0.102	0.106188
BCR N clones	IGK Length CDR3	0.05	0.425855
IGH N clones	IGK Length CDR3	0.056	0.372868
IGK N clones	IGK Length CDR3	0.046	0.46158
IGL N clones	IGK Length CDR3	0.042	0.500362
BCR Length CDR3	IGK Length CDR3	0.154	0.0141986
IGH Length CDR3	IGK Length CDR3	-0.013	0.841915
IGK Length CDR3	IGK Length CDR3	1	0
IGL Length CDR3	IGK Length CDR3	0.078	0.214428
BCR Evenness	IGK Length CDR3	-0.056	0.373621
IGH Evenness	IGK Length CDR3	-0.078	0.214737
IGK Evenness	IGK Length CDR3	-0.033	0.598654
IGL Evenness	IGK Length CDR3	-0.095	0.130404
BCR Gini	IGK Length CDR3	0.06	0.339684
IGH Gini	IGK Length CDR3	0.069	0.27266
IGK Gini	IGK Length CDR3	0.053	0.399381
IGL Gini	IGK Length CDR3	0.093	0.140169
BCR Gini-Simpson	IGK Length CDR3	-0.023	0.718175
IGH Gini-Simpson	IGK Length CDR3	-0.03	0.637974
IGK Gini-Simpson	IGK Length CDR3	0.018	0.775686
IGL Gini-Simpson	IGK Length CDR3	-0.066	0.295283
BCR Top	IGK Length CDR3	0	0.996752
IGH Top	IGK Length CDR3	0.026	0.680651
IGK Top	IGK Length CDR3	-0.038	0.542201
IGL Top	IGK Length CDR3	0.091	0.150968
BCR 2nd	IGK Length CDR3	0.033	0.600487
IGH 2nd	IGK Length CDR3	-0.014	0.821902
IGK 2nd	IGK Length CDR3	-0.006	0.929545
IGL 2nd	IGK Length CDR3	0.052	0.410213
TILs (%)	IGK Length CDR3	-0.051	0.437437
BCR N reads	IGL Length CDR3	0.066	0.294783
IGH N reads	IGL Length CDR3	0.077	0.21959
IGK N reads	IGL Length CDR3	0.068	0.280432
IGL N reads	IGL Length CDR3	0.038	0.544846
BCR N clones	IGL Length CDR3	-0.026	0.680972
IGH N clones	IGL Length CDR3	-0.015	0.815343
IGK N clones	IGL Length CDR3	-0.029	0.644307
IGL N clones	IGL Length CDR3	-0.022	0.733013
BCR Length CDR3	IGL Length CDR3	0.264	2.31829e-05
IGH Length CDR3	IGL Length CDR3	0.149	0.0175518
IGK Length CDR3	IGL Length CDR3	0.078	0.214428
IGL Length CDR3	IGL Length CDR3	1	0
BCR Evenness	IGL Length CDR3	-0.151	0.016241
IGH Evenness	IGL Length CDR3	-0.153	0.0151773
IGK Evenness	IGL Length CDR3	-0.189	0.00253704
IGL Evenness	IGL Length CDR3	-0.029	0.650309
BCR Gini	IGL Length CDR3	0.131	0.0374885
IGH Gini	IGL Length CDR3	0.136	0.0304234
IGK Gini	IGL Length CDR3	0.148	0.0187458
IGL Gini	IGL Length CDR3	0.044	0.487035
BCR Gini-Simpson	IGL Length CDR3	-0.125	0.0465916
IGH Gini-Simpson	IGL Length CDR3	-0.125	0.0478009
IGK Gini-Simpson	IGL Length CDR3	-0.153	0.0146764
IGL Gini-Simpson	IGL Length CDR3	-0.037	0.561764
BCR Top	IGL Length CDR3	0.113	0.0722642
IGH Top	IGL Length CDR3	0.149	0.017588
IGK Top	IGL Length CDR3	0.132	0.0355212
IGL Top	IGL Length CDR3	0.053	0.400891
BCR 2nd	IGL Length CDR3	0.152	0.0158078
IGH 2nd	IGL Length CDR3	0.126	0.0456963
IGK 2nd	IGL Length CDR3	0.189	0.00259493
IGL 2nd	IGL Length CDR3	0.024	0.700555
TILs (%)	IGL Length CDR3	0.037	0.579241
BCR N reads	BCR Evenness	-0.525	0
IGH N reads	BCR Evenness	-0.544	0
IGK N reads	BCR Evenness	-0.522	0
IGL N reads	BCR Evenness	-0.471	0
BCR N clones	BCR Evenness	-0.169	0.00709399
IGH N clones	BCR Evenness	-0.229	0.000229428
IGK N clones	BCR Evenness	-0.11	0.0797117
IGL N clones	BCR Evenness	-0.163	0.00918613
BCR Length CDR3	BCR Evenness	-0.309	5.92134e-07
IGH Length CDR3	BCR Evenness	-0.104	0.0966635
IGK Length CDR3	BCR Evenness	-0.056	0.373621
IGL Length CDR3	BCR Evenness	-0.151	0.016241
BCR Evenness	BCR Evenness	1	0
IGH Evenness	BCR Evenness	0.972	0
IGK Evenness	BCR Evenness	0.959	0
IGL Evenness	BCR Evenness	0.77	0
BCR Gini	BCR Evenness	-0.913	0
IGH Gini	BCR Evenness	-0.924	0
IGK Gini	BCR Evenness	-0.886	0
IGL Gini	BCR Evenness	-0.753	0
BCR Gini-Simpson	BCR Evenness	0.645	0
IGH Gini-Simpson	BCR Evenness	0.536	0
IGK Gini-Simpson	BCR Evenness	0.677	0
IGL Gini-Simpson	BCR Evenness	0.493	0
BCR Top	BCR Evenness	-0.586	9.09618e-25
IGH Top	BCR Evenness	-0.497	0
IGK Top	BCR Evenness	-0.624	9.23158e-29
IGL Top	BCR Evenness	-0.441	1.81231e-13
BCR 2nd	BCR Evenness	-0.621	1.66536e-28
IGH 2nd	BCR Evenness	-0.476	9.88588e-16
IGK 2nd	BCR Evenness	-0.561	0
IGL 2nd	BCR Evenness	-0.521	5.60143e-19
TILs (%)	BCR Evenness	-0.298	3.75829e-06
BCR N reads	IGH Evenness	-0.464	0
IGH N reads	IGH Evenness	-0.488	0
IGK N reads	IGH Evenness	-0.454	0
IGL N reads	IGH Evenness	-0.417	6.31881e-12
BCR N clones	IGH Evenness	-0.115	0.0688048
IGH N clones	IGH Evenness	-0.169	0.0071885
IGK N clones	IGH Evenness	-0.065	0.302025
IGL N clones	IGH Evenness	-0.11	0.0807937
BCR Length CDR3	IGH Evenness	-0.334	6.24995e-08
IGH Length CDR3	IGH Evenness	-0.102	0.104705
IGK Length CDR3	IGH Evenness	-0.078	0.214737
IGL Length CDR3	IGH Evenness	-0.153	0.0151773
BCR Evenness	IGH Evenness	0.972	0
IGH Evenness	IGH Evenness	1	0
IGK Evenness	IGH Evenness	0.899	0
IGL Evenness	IGH Evenness	0.769	0
BCR Gini	IGH Evenness	-0.857	0
IGH Gini	IGH Evenness	-0.897	0
IGK Gini	IGH Evenness	-0.805	0
IGL Gini	IGH Evenness	-0.718	0
BCR Gini-Simpson	IGH Evenness	0.689	0
IGH Gini-Simpson	IGH Evenness	0.629	0
IGK Gini-Simpson	IGH Evenness	0.687	0
IGL Gini-Simpson	IGH Evenness	0.533	0
BCR Top	IGH Evenness	-0.622	1.81396e-28
IGH Top	IGH Evenness	-0.596	0
IGK Top	IGH Evenness	-0.641	1.26545e-30
IGL Top	IGH Evenness	-0.488	1.59694e-16
BCR 2nd	IGH Evenness	-0.681	7.03942e-36
IGH 2nd	IGH Evenness	-0.553	1.19854e-21
IGK 2nd	IGH Evenness	-0.574	0
IGL 2nd	IGH Evenness	-0.538	2.10179e-20
TILs (%)	IGH Evenness	-0.229	0.000426433
BCR N reads	IGK Evenness	-0.522	0
IGH N reads	IGK Evenness	-0.54	0
IGK N reads	IGK Evenness	-0.527	0
IGL N reads	IGK Evenness	-0.452	0
BCR N clones	IGK Evenness	-0.159	0.0110707
IGH N clones	IGK Evenness	-0.226	0.000286866
IGK N clones	IGK Evenness	-0.092	0.142946
IGL N clones	IGK Evenness	-0.153	0.0145418
BCR Length CDR3	IGK Evenness	-0.298	1.48909e-06
IGH Length CDR3	IGK Evenness	-0.118	0.060739
IGK Length CDR3	IGK Evenness	-0.033	0.598654
IGL Length CDR3	IGK Evenness	-0.189	0.00253704
BCR Evenness	IGK Evenness	0.959	0
IGH Evenness	IGK Evenness	0.899	0
IGK Evenness	IGK Evenness	1	0
IGL Evenness	IGK Evenness	0.645	0
BCR Gini	IGK Evenness	-0.902	0
IGH Gini	IGK Evenness	-0.896	0
IGK Gini	IGK Evenness	-0.918	0
IGL Gini	IGK Evenness	-0.678	0
BCR Gini-Simpson	IGK Evenness	0.603	0
IGH Gini-Simpson	IGK Evenness	0.471	0
IGK Gini-Simpson	IGK Evenness	0.705	0
IGL Gini-Simpson	IGK Evenness	0.38	5.72427e-10
BCR Top	IGK Evenness	-0.545	4.71905e-21
IGH Top	IGK Evenness	-0.43	7.54464e-13
IGK Top	IGK Evenness	-0.643	5.26654e-31
IGL Top	IGK Evenness	-0.318	2.38058e-07
BCR 2nd	IGK Evenness	-0.571	2.16219e-23
IGH 2nd	IGK Evenness	-0.417	4.36453e-12
IGK 2nd	IGK Evenness	-0.604	0
IGL 2nd	IGK Evenness	-0.461	9.57057e-15
TILs (%)	IGK Evenness	-0.3	3.19608e-06
BCR N reads	IGL Evenness	-0.558	0
IGH N reads	IGL Evenness	-0.574	0
IGK N reads	IGL Evenness	-0.519	0
IGL N reads	IGL Evenness	-0.595	0
BCR N clones	IGL Evenness	-0.257	3.59461e-05
IGH N clones	IGL Evenness	-0.314	3.3267e-07
IGK N clones	IGL Evenness	-0.197	0.00159485
IGL N clones	IGL Evenness	-0.255	4.20955e-05
BCR Length CDR3	IGL Evenness	-0.362	3.94114e-09
IGH Length CDR3	IGL Evenness	-0.149	0.0179878
IGK Length CDR3	IGL Evenness	-0.095	0.130404
IGL Length CDR3	IGL Evenness	-0.029	0.650309
BCR Evenness	IGL Evenness	0.77	0
IGH Evenness	IGL Evenness	0.769	0
IGK Evenness	IGL Evenness	0.645	0
IGL Evenness	IGL Evenness	1	0
BCR Gini	IGL Evenness	-0.781	0
IGH Gini	IGL Evenness	-0.793	0
IGK Gini	IGL Evenness	-0.689	0
IGL Gini	IGL Evenness	-0.924	0
BCR Gini-Simpson	IGL Evenness	0.416	7.43624e-12
IGH Gini-Simpson	IGL Evenness	0.333	6.67047e-08
IGK Gini-Simpson	IGL Evenness	0.374	1.08531e-09
IGL Gini-Simpson	IGL Evenness	0.621	0
BCR Top	IGL Evenness	-0.339	3.11526e-08
IGH Top	IGL Evenness	-0.282	5.53447e-06
IGK Top	IGL Evenness	-0.321	1.86517e-07
IGL Top	IGL Evenness	-0.607	7.07261e-27
BCR 2nd	IGL Evenness	-0.383	3.02249e-10
IGH 2nd	IGL Evenness	-0.351	9.61596e-09
IGK 2nd	IGL Evenness	-0.321	2.12925e-07
IGL 2nd	IGL Evenness	-0.587	8.84824e-25
TILs (%)	IGL Evenness	-0.333	2.02863e-07
BCR N reads	BCR Gini	0.758	0
IGH N reads	BCR Gini	0.775	0
IGK N reads	BCR Gini	0.746	0
IGL N reads	BCR Gini	0.713	0
BCR N clones	BCR Gini	0.392	9.60388e-11
IGH N clones	BCR Gini	0.469	2.54719e-15
IGK N clones	BCR Gini	0.302	9.39926e-07
IGL N clones	BCR Gini	0.383	2.63161e-10
BCR Length CDR3	BCR Gini	0.368	1.89669e-09
IGH Length CDR3	BCR Gini	0.103	0.102947
IGK Length CDR3	BCR Gini	0.06	0.339684
IGL Length CDR3	BCR Gini	0.131	0.0374885
BCR Evenness	BCR Gini	-0.913	0
IGH Evenness	BCR Gini	-0.857	0
IGK Evenness	BCR Gini	-0.902	0
IGL Evenness	BCR Gini	-0.781	0
BCR Gini	BCR Gini	1	0
IGH Gini	BCR Gini	0.989	0
IGK Gini	BCR Gini	0.983	0
IGL Gini	BCR Gini	0.88	0
BCR Gini-Simpson	BCR Gini	-0.365	2.71666e-09
IGH Gini-Simpson	BCR Gini	-0.24	0.000113965
IGK Gini-Simpson	BCR Gini	-0.446	0
IGL Gini-Simpson	BCR Gini	-0.312	4.58467e-07
BCR Top	BCR Gini	0.286	3.68861e-06
IGH Top	BCR Gini	0.196	0.00173816
IGK Top	BCR Gini	0.368	1.485e-09
IGL Top	BCR Gini	0.263	2.21904e-05
BCR 2nd	BCR Gini	0.338	3.37669e-08
IGH 2nd	BCR Gini	0.255	4.09864e-05
IGK 2nd	BCR Gini	0.407	2.23828e-11
IGL 2nd	BCR Gini	0.397	5.73593e-11
TILs (%)	BCR Gini	0.455	2.46662e-13
BCR N reads	IGH Gini	0.74	0
IGH N reads	IGH Gini	0.762	0
IGK N reads	IGH Gini	0.724	0
IGL N reads	IGH Gini	0.7	0
BCR N clones	IGH Gini	0.371	1.00099e-09
IGH N clones	IGH Gini	0.446	8.52305e-14
IGK N clones	IGH Gini	0.286	3.48486e-06
IGL N clones	IGH Gini	0.363	2.43313e-09
BCR Length CDR3	IGH Gini	0.397	7.67106e-11
IGH Length CDR3	IGH Gini	0.094	0.135958
IGK Length CDR3	IGH Gini	0.069	0.27266
IGL Length CDR3	IGH Gini	0.136	0.0304234
BCR Evenness	IGH Gini	-0.924	0
IGH Evenness	IGH Gini	-0.897	0
IGK Evenness	IGH Gini	-0.896	0
IGL Evenness	IGH Gini	-0.793	0
BCR Gini	IGH Gini	0.989	0
IGH Gini	IGH Gini	1	0
IGK Gini	IGH Gini	0.956	0
IGL Gini	IGH Gini	0.875	0
BCR Gini-Simpson	IGH Gini	-0.396	8.20166e-11
IGH Gini-Simpson	IGH Gini	-0.295	1.84439e-06
IGK Gini-Simpson	IGH Gini	-0.464	0
IGL Gini-Simpson	IGH Gini	-0.344	2.35762e-08
BCR Top	IGH Gini	0.311	4.37125e-07
IGH Top	IGH Gini	0.253	4.84968e-05
IGK Top	IGH Gini	0.388	1.48461e-10
IGL Top	IGH Gini	0.297	1.45439e-06
BCR 2nd	IGH Gini	0.378	5.01197e-10
IGH 2nd	IGH Gini	0.31	4.94364e-07
IGK 2nd	IGH Gini	0.424	2.21924e-12
IGL 2nd	IGH Gini	0.42	3.00732e-12
TILs (%)	IGH Gini	0.436	3.2862e-12
BCR N reads	IGK Gini	0.746	0
IGH N reads	IGK Gini	0.761	0
IGK N reads	IGK Gini	0.746	0
IGL N reads	IGK Gini	0.682	0
BCR N clones	IGK Gini	0.389	1.26545e-10
IGH N clones	IGK Gini	0.469	2.5964e-15
IGK N clones	IGK Gini	0.297	1.44876e-06
IGL N clones	IGK Gini	0.379	4.33356e-10
BCR Length CDR3	IGK Gini	0.331	7.96173e-08
IGH Length CDR3	IGK Gini	0.099	0.116466
IGK Length CDR3	IGK Gini	0.053	0.399381
IGL Length CDR3	IGK Gini	0.148	0.0187458
BCR Evenness	IGK Gini	-0.886	0
IGH Evenness	IGK Gini	-0.805	0
IGK Evenness	IGK Gini	-0.918	0
IGL Evenness	IGK Gini	-0.689	0
BCR Gini	IGK Gini	0.983	0
IGH Gini	IGK Gini	0.956	0
IGK Gini	IGK Gini	1	0
IGL Gini	IGK Gini	0.813	0
BCR Gini-Simpson	IGK Gini	-0.338	4.23878e-08
IGH Gini-Simpson	IGK Gini	-0.197	0.00161107
IGK Gini-Simpson	IGK Gini	-0.45	0
IGL Gini-Simpson	IGK Gini	-0.232	0.000204818
BCR Top	IGK Gini	0.264	1.97383e-05
IGH Top	IGK Gini	0.156	0.0131544
IGK Top	IGK Gini	0.369	1.28202e-09
IGL Top	IGK Gini	0.178	0.00448908
BCR 2nd	IGK Gini	0.309	5.29271e-07
IGH 2nd	IGK Gini	0.205	0.0010219
IGK 2nd	IGK Gini	0.416	6.23767e-12
IGL 2nd	IGK Gini	0.34	3.00851e-08
TILs (%)	IGK Gini	0.45	5.44431e-13
BCR N reads	IGL Gini	0.767	0
IGH N reads	IGL Gini	0.782	0
IGK N reads	IGL Gini	0.726	0
IGL N reads	IGL Gini	0.803	0
BCR N clones	IGL Gini	0.455	2.4042e-14
IGH N clones	IGL Gini	0.528	1.42014e-19
IGK N clones	IGL Gini	0.366	1.9269e-09
IGL N clones	IGL Gini	0.456	2.29414e-14
BCR Length CDR3	IGL Gini	0.393	1.33193e-10
IGH Length CDR3	IGL Gini	0.127	0.0444076
IGK Length CDR3	IGL Gini	0.093	0.140169
IGL Length CDR3	IGL Gini	0.044	0.487035
BCR Evenness	IGL Gini	-0.753	0
IGH Evenness	IGL Gini	-0.718	0
IGK Evenness	IGL Gini	-0.678	0
IGL Evenness	IGL Gini	-0.924	0
BCR Gini	IGL Gini	0.88	0
IGH Gini	IGL Gini	0.875	0
IGK Gini	IGL Gini	0.813	0
IGL Gini	IGL Gini	1	0
BCR Gini-Simpson	IGL Gini	-0.224	0.000341499
IGH Gini-Simpson	IGL Gini	-0.118	0.0607993
IGK Gini-Simpson	IGL Gini	-0.255	4.37583e-05
IGL Gini-Simpson	IGL Gini	-0.368	2.02262e-09
BCR Top	IGL Gini	0.14	0.0254863
IGH Top	IGL Gini	0.07	0.268174
IGK Top	IGL Gini	0.187	0.00277625
IGL Top	IGL Gini	0.337	3.82113e-08
BCR 2nd	IGL Gini	0.193	0.00207514
IGH 2nd	IGL Gini	0.165	0.00874563
IGK 2nd	IGL Gini	0.237	0.000147337
IGL 2nd	IGL Gini	0.412	8.27483e-12
TILs (%)	IGL Gini	0.476	1.68891e-14
BCR N reads	BCR Gini-Simpson	0.157	0.0125243
IGH N reads	BCR Gini-Simpson	0.136	0.0303877
IGK N reads	BCR Gini-Simpson	0.152	0.015238
IGL N reads	BCR Gini-Simpson	0.202	0.00125245
BCR N clones	BCR Gini-Simpson	0.507	4.99463e-18
IGH N clones	BCR Gini-Simpson	0.47	2.29653e-15
IGK N clones	BCR Gini-Simpson	0.521	4.77387e-19
IGL N clones	BCR Gini-Simpson	0.506	6.63336e-18
BCR Length CDR3	BCR Gini-Simpson	-0.094	0.134374
IGH Length CDR3	BCR Gini-Simpson	-0.084	0.180852
IGK Length CDR3	BCR Gini-Simpson	-0.023	0.718175
IGL Length CDR3	BCR Gini-Simpson	-0.125	0.0465916
BCR Evenness	BCR Gini-Simpson	0.645	0
IGH Evenness	BCR Gini-Simpson	0.689	0
IGK Evenness	BCR Gini-Simpson	0.603	0
IGL Evenness	BCR Gini-Simpson	0.416	7.43624e-12
BCR Gini	BCR Gini-Simpson	-0.365	2.71666e-09
IGH Gini	BCR Gini-Simpson	-0.396	8.20166e-11
IGK Gini	BCR Gini-Simpson	-0.338	4.23878e-08
IGL Gini	BCR Gini-Simpson	-0.224	0.000341499
BCR Gini-Simpson	BCR Gini-Simpson	1	0
IGH Gini-Simpson	BCR Gini-Simpson	0.96	0
IGK Gini-Simpson	BCR Gini-Simpson	0.944	0
IGL Gini-Simpson	BCR Gini-Simpson	0.761	0
BCR Top	BCR Gini-Simpson	-0.947	1.78484e-126
IGH Top	BCR Gini-Simpson	-0.907	0
IGK Top	BCR Gini-Simpson	-0.897	1.91038e-91
IGL Top	BCR Gini-Simpson	-0.664	1.56004e-33
BCR 2nd	BCR Gini-Simpson	-0.962	2.20618e-143
IGH 2nd	BCR Gini-Simpson	-0.806	3.72257e-59
IGK 2nd	BCR Gini-Simpson	-0.782	0
IGL 2nd	BCR Gini-Simpson	-0.696	6.37805e-38
TILs (%)	BCR Gini-Simpson	0.164	0.0122986
BCR N reads	IGH Gini-Simpson	0.254	4.52402e-05
IGH N reads	IGH Gini-Simpson	0.231	0.000205949
IGK N reads	IGH Gini-Simpson	0.254	4.60362e-05
IGL N reads	IGH Gini-Simpson	0.29	2.87471e-06
BCR N clones	IGH Gini-Simpson	0.562	1.55638e-22
IGH N clones	IGH Gini-Simpson	0.54	1.15831e-20
IGK N clones	IGH Gini-Simpson	0.559	2.91669e-22
IGL N clones	IGH Gini-Simpson	0.557	3.98655e-22
BCR Length CDR3	IGH Gini-Simpson	-0.092	0.142131
IGH Length CDR3	IGH Gini-Simpson	-0.087	0.166151
IGK Length CDR3	IGH Gini-Simpson	-0.03	0.637974
IGL Length CDR3	IGH Gini-Simpson	-0.125	0.0478009
BCR Evenness	IGH Gini-Simpson	0.536	0
IGH Evenness	IGH Gini-Simpson	0.629	0
IGK Evenness	IGH Gini-Simpson	0.471	0
IGL Evenness	IGH Gini-Simpson	0.333	6.67047e-08
BCR Gini	IGH Gini-Simpson	-0.24	0.000113965
IGH Gini	IGH Gini-Simpson	-0.295	1.84439e-06
IGK Gini	IGH Gini-Simpson	-0.197	0.00161107
IGL Gini	IGH Gini-Simpson	-0.118	0.0607993
BCR Gini-Simpson	IGH Gini-Simpson	0.96	0
IGH Gini-Simpson	IGH Gini-Simpson	1	0
IGK Gini-Simpson	IGH Gini-Simpson	0.869	0
IGL Gini-Simpson	IGH Gini-Simpson	0.747	0
BCR Top	IGH Gini-Simpson	-0.899	3.26638e-92
IGH Top	IGH Gini-Simpson	-0.962	0
IGK Top	IGH Gini-Simpson	-0.829	1.72198e-65
IGL Top	IGH Gini-Simpson	-0.659	6.13603e-33
BCR 2nd	IGH Gini-Simpson	-0.941	5.07841e-121
IGH 2nd	IGH Gini-Simpson	-0.84	1.73305e-68
IGK 2nd	IGH Gini-Simpson	-0.721	0
IGL 2nd	IGH Gini-Simpson	-0.666	8.34967e-34
TILs (%)	IGH Gini-Simpson	0.236	0.000285608
BCR N reads	IGK Gini-Simpson	0.059	0.345964
IGH N reads	IGK Gini-Simpson	0.037	0.561243
IGK N reads	IGK Gini-Simpson	0.054	0.391066
IGL N reads	IGK Gini-Simpson	0.114	0.0689242
BCR N clones	IGK Gini-Simpson	0.442	1.35738e-13
IGH N clones	IGK Gini-Simpson	0.39	1.21356e-10
IGK N clones	IGK Gini-Simpson	0.476	8.44005e-16
IGL N clones	IGK Gini-Simpson	0.44	1.98603e-13
BCR Length CDR3	IGK Gini-Simpson	-0.133	0.0346981
IGH Length CDR3	IGK Gini-Simpson	-0.09	0.151715
IGK Length CDR3	IGK Gini-Simpson	0.018	0.775686
IGL Length CDR3	IGK Gini-Simpson	-0.153	0.0146764
BCR Evenness	IGK Gini-Simpson	0.677	0
IGH Evenness	IGK Gini-Simpson	0.687	0
IGK Evenness	IGK Gini-Simpson	0.705	0
IGL Evenness	IGK Gini-Simpson	0.374	1.08531e-09
BCR Gini	IGK Gini-Simpson	-0.446	0
IGH Gini	IGK Gini-Simpson	-0.464	0
IGK Gini	IGK Gini-Simpson	-0.45	0
IGL Gini	IGK Gini-Simpson	-0.255	4.37583e-05
BCR Gini-Simpson	IGK Gini-Simpson	0.944	0
IGH Gini-Simpson	IGK Gini-Simpson	0.869	0
IGK Gini-Simpson	IGK Gini-Simpson	1	0
IGL Gini-Simpson	IGK Gini-Simpson	0.639	0
BCR Top	IGK Gini-Simpson	-0.885	1.47273e-85
IGH Top	IGK Gini-Simpson	-0.808	0
IGK Top	IGK Gini-Simpson	-0.949	7.38328e-129
IGL Top	IGK Gini-Simpson	-0.529	1.12495e-19
BCR 2nd	IGK Gini-Simpson	-0.899	3.31468e-92
IGH 2nd	IGK Gini-Simpson	-0.747	2.46392e-46
IGK 2nd	IGK Gini-Simpson	-0.841	0
IGL 2nd	IGK Gini-Simpson	-0.643	5.80033e-31
TILs (%)	IGK Gini-Simpson	0.105	0.109353
BCR N reads	IGL Gini-Simpson	0.113	0.073762
IGH N reads	IGL Gini-Simpson	0.088	0.164263
IGK N reads	IGL Gini-Simpson	0.138	0.0280072
IGL N reads	IGL Gini-Simpson	0.092	0.144227
BCR N clones	IGL Gini-Simpson	0.441	1.95212e-13
IGH N clones	IGL Gini-Simpson	0.399	4.58124e-11
IGK N clones	IGL Gini-Simpson	0.457	1.91573e-14
IGL N clones	IGL Gini-Simpson	0.449	5.81812e-14
BCR Length CDR3	IGL Gini-Simpson	-0.193	0.00209491
IGH Length CDR3	IGL Gini-Simpson	-0.112	0.0753568
IGK Length CDR3	IGL Gini-Simpson	-0.066	0.295283
IGL Length CDR3	IGL Gini-Simpson	-0.037	0.561764
BCR Evenness	IGL Gini-Simpson	0.493	0
IGH Evenness	IGL Gini-Simpson	0.533	0
IGK Evenness	IGL Gini-Simpson	0.38	5.72427e-10
IGL Evenness	IGL Gini-Simpson	0.621	0
BCR Gini	IGL Gini-Simpson	-0.312	4.58467e-07
IGH Gini	IGL Gini-Simpson	-0.344	2.35762e-08
IGK Gini	IGL Gini-Simpson	-0.232	0.000204818
IGL Gini	IGL Gini-Simpson	-0.368	2.02262e-09
BCR Gini-Simpson	IGL Gini-Simpson	0.761	0
IGH Gini-Simpson	IGL Gini-Simpson	0.747	0
IGK Gini-Simpson	IGL Gini-Simpson	0.639	0
IGL Gini-Simpson	IGL Gini-Simpson	1	0
BCR Top	IGL Gini-Simpson	-0.663	2.28309e-33
IGH Top	IGL Gini-Simpson	-0.662	0
IGK Top	IGL Gini-Simpson	-0.557	4.9227e-22
IGL Top	IGL Gini-Simpson	-0.953	4.90445e-132
BCR 2nd	IGL Gini-Simpson	-0.704	4.10584e-39
IGH 2nd	IGL Gini-Simpson	-0.663	2.04717e-33
IGK 2nd	IGL Gini-Simpson	-0.539	0
IGL 2nd	IGL Gini-Simpson	-0.838	4.721e-68
TILs (%)	IGL Gini-Simpson	0.073	0.270281
BCR N reads	BCR Top	-0.191	0.00217899
IGH N reads	BCR Top	-0.177	0.00457801
IGK N reads	BCR Top	-0.181	0.00377918
IGL N reads	BCR Top	-0.24	0.000112956
BCR N clones	BCR Top	-0.456	1.97142e-14
IGH N clones	BCR Top	-0.435	3.55927e-13
IGK N clones	BCR Top	-0.45	4.79758e-14
IGL N clones	BCR Top	-0.454	2.43824e-14
BCR Length CDR3	BCR Top	0.029	0.645757
IGH Length CDR3	BCR Top	0.069	0.276733
IGK Length CDR3	BCR Top	0	0.996752
IGL Length CDR3	BCR Top	0.113	0.0722642
BCR Evenness	BCR Top	-0.586	9.09618e-25
IGH Evenness	BCR Top	-0.622	1.81396e-28
IGK Evenness	BCR Top	-0.545	4.71905e-21
IGL Evenness	BCR Top	-0.339	3.11526e-08
BCR Gini	BCR Top	0.286	3.68861e-06
IGH Gini	BCR Top	0.311	4.37125e-07
IGK Gini	BCR Top	0.264	1.97383e-05
IGL Gini	BCR Top	0.14	0.0254863
BCR Gini-Simpson	BCR Top	-0.947	1.78484e-126
IGH Gini-Simpson	BCR Top	-0.899	3.26638e-92
IGK Gini-Simpson	BCR Top	-0.885	1.47273e-85
IGL Gini-Simpson	BCR Top	-0.663	2.28309e-33
BCR Top	BCR Top	1	0
IGH Top	BCR Top	0.894	9.48605e-90
IGK Top	BCR Top	0.919	3.9173e-104
IGL Top	BCR Top	0.599	4.789e-26
BCR 2nd	BCR Top	0.933	1.79123e-113
IGH 2nd	BCR Top	0.729	3.00473e-43
IGK 2nd	BCR Top	0.695	4.91538e-38
IGL 2nd	BCR Top	0.568	5.72193e-23
TILs (%)	BCR Top	-0.183	0.00496831
BCR N reads	IGH Top	-0.246	7.68466e-05
IGH N reads	IGH Top	-0.225	0.000308564
IGK N reads	IGH Top	-0.244	8.91151e-05
IGL N reads	IGH Top	-0.288	3.35164e-06
BCR N clones	IGH Top	-0.491	8.25096e-17
IGH N clones	IGH Top	-0.48	5.21016e-16
IGK N clones	IGH Top	-0.479	5.36498e-16
IGL N clones	IGH Top	-0.488	1.38619e-16
BCR Length CDR3	IGH Top	0.09	0.152102
IGH Length CDR3	IGH Top	0.091	0.149105
IGK Length CDR3	IGH Top	0.026	0.680651
IGL Length CDR3	IGH Top	0.149	0.017588
BCR Evenness	IGH Top	-0.497	0
IGH Evenness	IGH Top	-0.596	0
IGK Evenness	IGH Top	-0.43	7.54464e-13
IGL Evenness	IGH Top	-0.282	5.53447e-06
BCR Gini	IGH Top	0.196	0.00173816
IGH Gini	IGH Top	0.253	4.84968e-05
IGK Gini	IGH Top	0.156	0.0131544
IGL Gini	IGH Top	0.07	0.268174
BCR Gini-Simpson	IGH Top	-0.907	0
IGH Gini-Simpson	IGH Top	-0.962	0
IGK Gini-Simpson	IGH Top	-0.808	0
IGL Gini-Simpson	IGH Top	-0.662	0
BCR Top	IGH Top	0.894	9.48605e-90
IGH Top	IGH Top	1	0
IGK Top	IGH Top	0.808	6.15467e-60
IGL Top	IGH Top	0.606	8.85066e-27
BCR 2nd	IGH Top	0.927	2.01734e-109
IGH 2nd	IGH Top	0.768	1.86405e-50
IGK 2nd	IGH Top	0.648	0
IGL 2nd	IGH Top	0.562	1.72836e-22
TILs (%)	IGH Top	-0.22	0.000735291
BCR N reads	IGK Top	-0.097	0.124194
IGH N reads	IGK Top	-0.078	0.218355
IGK N reads	IGK Top	-0.089	0.155066
IGL N reads	IGK Top	-0.147	0.0188469
BCR N clones	IGK Top	-0.393	8.2751e-11
IGH N clones	IGK Top	-0.356	5.09615e-09
IGK N clones	IGK Top	-0.408	1.27317e-11
IGL N clones	IGK Top	-0.391	1.03975e-10
BCR Length CDR3	IGK Top	0.093	0.140266
IGH Length CDR3	IGK Top	0.074	0.242252
IGK Length CDR3	IGK Top	-0.038	0.542201
IGL Length CDR3	IGK Top	0.132	0.0355212
BCR Evenness	IGK Top	-0.624	9.23158e-29
IGH Evenness	IGK Top	-0.641	1.26545e-30
IGK Evenness	IGK Top	-0.643	5.26654e-31
IGL Evenness	IGK Top	-0.321	1.86517e-07
BCR Gini	IGK Top	0.368	1.485e-09
IGH Gini	IGK Top	0.388	1.48461e-10
IGK Gini	IGK Top	0.369	1.28202e-09
IGL Gini	IGK Top	0.187	0.00277625
BCR Gini-Simpson	IGK Top	-0.897	1.91038e-91
IGH Gini-Simpson	IGK Top	-0.829	1.72198e-65
IGK Gini-Simpson	IGK Top	-0.949	7.38328e-129
IGL Gini-Simpson	IGK Top	-0.557	4.9227e-22
BCR Top	IGK Top	0.919	3.9173e-104
IGH Top	IGK Top	0.808	6.15467e-60
IGK Top	IGK Top	1	0
IGL Top	IGK Top	0.476	9.89354e-16
BCR 2nd	IGK Top	0.878	1.74262e-82
IGH 2nd	IGK Top	0.701	1.07531e-38
IGK 2nd	IGK Top	0.754	8.22249e-48
IGL 2nd	IGK Top	0.542	1.04141e-20
TILs (%)	IGK Top	-0.139	0.0344145
BCR N reads	IGL Top	-0.109	0.0845767
IGH N reads	IGL Top	-0.085	0.176199
IGK N reads	IGL Top	-0.135	0.0324376
IGL N reads	IGL Top	-0.087	0.170014
BCR N clones	IGL Top	-0.357	5.17205e-09
IGH N clones	IGL Top	-0.326	1.08753e-07
IGK N clones	IGL Top	-0.361	3.1852e-09
IGL N clones	IGL Top	-0.365	2.07309e-09
BCR Length CDR3	IGL Top	0.206	0.000971036
IGH Length CDR3	IGL Top	0.129	0.0409529
IGK Length CDR3	IGL Top	0.091	0.150968
IGL Length CDR3	IGL Top	0.053	0.400891
BCR Evenness	IGL Top	-0.441	1.81231e-13
IGH Evenness	IGL Top	-0.488	1.59694e-16
IGK Evenness	IGL Top	-0.318	2.38058e-07
IGL Evenness	IGL Top	-0.607	7.07261e-27
BCR Gini	IGL Top	0.263	2.21904e-05
IGH Gini	IGL Top	0.297	1.45439e-06
IGK Gini	IGL Top	0.178	0.00448908
IGL Gini	IGL Top	0.337	3.82113e-08
BCR Gini-Simpson	IGL Top	-0.664	1.56004e-33
IGH Gini-Simpson	IGL Top	-0.659	6.13603e-33
IGK Gini-Simpson	IGL Top	-0.529	1.12495e-19
IGL Gini-Simpson	IGL Top	-0.953	4.90445e-132
BCR Top	IGL Top	0.599	4.789e-26
IGH Top	IGL Top	0.606	8.85066e-27
IGK Top	IGL Top	0.476	9.89354e-16
IGL Top	IGL Top	1	0
BCR 2nd	IGL Top	0.634	7.8171e-30
IGH 2nd	IGL Top	0.591	3.01255e-25
IGK 2nd	IGL Top	0.437	3.05568e-13
IGL 2nd	IGL Top	0.738	1.00913e-44
TILs (%)	IGL Top	-0.049	0.456237
BCR N reads	BCR 2nd	-0.143	0.0228112
IGH N reads	BCR 2nd	-0.121	0.0538442
IGK N reads	BCR 2nd	-0.14	0.0259388
IGL N reads	BCR 2nd	-0.19	0.00242067
BCR N clones	BCR 2nd	-0.445	9.93644e-14
IGH N clones	BCR 2nd	-0.415	5.22499e-12
IGK N clones	BCR 2nd	-0.451	4.14152e-14
IGL N clones	BCR 2nd	-0.442	1.40076e-13
BCR Length CDR3	BCR 2nd	0.101	0.10856
IGH Length CDR3	BCR 2nd	0.07	0.266457
IGK Length CDR3	BCR 2nd	0.033	0.600487
IGL Length CDR3	BCR 2nd	0.152	0.0158078
BCR Evenness	BCR 2nd	-0.621	1.66536e-28
IGH Evenness	BCR 2nd	-0.681	7.03942e-36
IGK Evenness	BCR 2nd	-0.571	2.16219e-23
IGL Evenness	BCR 2nd	-0.383	3.02249e-10
BCR Gini	BCR 2nd	0.338	3.37669e-08
IGH Gini	BCR 2nd	0.378	5.01197e-10
IGK Gini	BCR 2nd	0.309	5.29271e-07
IGL Gini	BCR 2nd	0.193	0.00207514
BCR Gini-Simpson	BCR 2nd	-0.962	2.20618e-143
IGH Gini-Simpson	BCR 2nd	-0.941	5.07841e-121
IGK Gini-Simpson	BCR 2nd	-0.899	3.31468e-92
IGL Gini-Simpson	BCR 2nd	-0.704	4.10584e-39
BCR Top	BCR 2nd	0.933	1.79123e-113
IGH Top	BCR 2nd	0.927	2.01734e-109
IGK Top	BCR 2nd	0.878	1.74262e-82
IGL Top	BCR 2nd	0.634	7.8171e-30
BCR 2nd	BCR 2nd	1	0
IGH 2nd	BCR 2nd	0.775	6.0006e-52
IGK 2nd	BCR 2nd	0.77	3.77484e-51
IGL 2nd	BCR 2nd	0.624	1.07807e-28
TILs (%)	BCR 2nd	-0.147	0.025301
BCR N reads	IGH 2nd	-0.163	0.00922704
IGH N reads	IGH 2nd	-0.143	0.0225744
IGK N reads	IGH 2nd	-0.168	0.0073038
IGL N reads	IGH 2nd	-0.178	0.00443336
BCR N clones	IGH 2nd	-0.417	4.80583e-12
IGH N clones	IGH 2nd	-0.407	1.60311e-11
IGK N clones	IGH 2nd	-0.41	1.07429e-11
IGL N clones	IGH 2nd	-0.407	1.68382e-11
BCR Length CDR3	IGH 2nd	0.103	0.100617
IGH Length CDR3	IGH 2nd	0.064	0.311804
IGK Length CDR3	IGH 2nd	-0.014	0.821902
IGL Length CDR3	IGH 2nd	0.126	0.0456963
BCR Evenness	IGH 2nd	-0.476	9.88588e-16
IGH Evenness	IGH 2nd	-0.553	1.19854e-21
IGK Evenness	IGH 2nd	-0.417	4.36453e-12
IGL Evenness	IGH 2nd	-0.351	9.61596e-09
BCR Gini	IGH 2nd	0.255	4.09864e-05
IGH Gini	IGH 2nd	0.31	4.94364e-07
IGK Gini	IGH 2nd	0.205	0.0010219
IGL Gini	IGH 2nd	0.165	0.00874563
BCR Gini-Simpson	IGH 2nd	-0.806	3.72257e-59
IGH Gini-Simpson	IGH 2nd	-0.84	1.73305e-68
IGK Gini-Simpson	IGH 2nd	-0.747	2.46392e-46
IGL Gini-Simpson	IGH 2nd	-0.663	2.04717e-33
BCR Top	IGH 2nd	0.729	3.00473e-43
IGH Top	IGH 2nd	0.768	1.86405e-50
IGK Top	IGH 2nd	0.701	1.07531e-38
IGL Top	IGH 2nd	0.591	3.01255e-25
BCR 2nd	IGH 2nd	0.775	6.0006e-52
IGH 2nd	IGH 2nd	1	0
IGK 2nd	IGH 2nd	0.733	6.92945e-44
IGL 2nd	IGH 2nd	0.647	2.08695e-31
TILs (%)	IGH 2nd	-0.182	0.00555357
BCR N reads	IGK 2nd	-0.016	0.796119
IGH N reads	IGK 2nd	0.004	0.950228
IGK N reads	IGK 2nd	-0.014	0.827008
IGL N reads	IGK 2nd	-0.063	0.31736
BCR N clones	IGK 2nd	-0.351	8.96828e-09
IGH N clones	IGK 2nd	-0.31	4.52474e-07
IGK N clones	IGK 2nd	-0.385	2.22621e-10
IGL N clones	IGK 2nd	-0.344	1.89761e-08
BCR Length CDR3	IGK 2nd	0.143	0.0230948
IGH Length CDR3	IGK 2nd	0.076	0.22773
IGK Length CDR3	IGK 2nd	-0.006	0.929545
IGL Length CDR3	IGK 2nd	0.189	0.00259493
BCR Evenness	IGK 2nd	-0.561	0
IGH Evenness	IGK 2nd	-0.574	0
IGK Evenness	IGK 2nd	-0.604	0
IGL Evenness	IGK 2nd	-0.321	2.12925e-07
BCR Gini	IGK 2nd	0.407	2.23828e-11
IGH Gini	IGK 2nd	0.424	2.21924e-12
IGK Gini	IGK 2nd	0.416	6.23767e-12
IGL Gini	IGK 2nd	0.237	0.000147337
BCR Gini-Simpson	IGK 2nd	-0.782	0
IGH Gini-Simpson	IGK 2nd	-0.721	0
IGK Gini-Simpson	IGK 2nd	-0.841	0
IGL Gini-Simpson	IGK 2nd	-0.539	0
BCR Top	IGK 2nd	0.695	4.91538e-38
IGH Top	IGK 2nd	0.648	0
IGK Top	IGK 2nd	0.754	8.22249e-48
IGL Top	IGK 2nd	0.437	3.05568e-13
BCR 2nd	IGK 2nd	0.77	3.77484e-51
IGH 2nd	IGK 2nd	0.733	6.92945e-44
IGK 2nd	IGK 2nd	1	0
IGL 2nd	IGK 2nd	0.594	1.54705e-25
TILs (%)	IGK 2nd	-0.073	0.264659
BCR N reads	IGL 2nd	0.011	0.861341
IGH N reads	IGL 2nd	0.033	0.597448
IGK N reads	IGL 2nd	-0.009	0.885513
IGL N reads	IGL 2nd	0.017	0.790242
BCR N clones	IGL 2nd	-0.351	9.76153e-09
IGH N clones	IGL 2nd	-0.303	9.33272e-07
IGK N clones	IGL 2nd	-0.38	4.06306e-10
IGL N clones	IGL 2nd	-0.357	5.12378e-09
BCR Length CDR3	IGL 2nd	0.227	0.000273382
IGH Length CDR3	IGL 2nd	0.14	0.0257998
IGK Length CDR3	IGL 2nd	0.052	0.410213
IGL Length CDR3	IGL 2nd	0.024	0.700555
BCR Evenness	IGL 2nd	-0.521	5.60143e-19
IGH Evenness	IGL 2nd	-0.538	2.10179e-20
IGK Evenness	IGL 2nd	-0.461	9.57057e-15
IGL Evenness	IGL 2nd	-0.587	8.84824e-25
BCR Gini	IGL 2nd	0.397	5.73593e-11
IGH Gini	IGL 2nd	0.42	3.00732e-12
IGK Gini	IGL 2nd	0.34	3.00851e-08
IGL Gini	IGL 2nd	0.412	8.27483e-12
BCR Gini-Simpson	IGL 2nd	-0.696	6.37805e-38
IGH Gini-Simpson	IGL 2nd	-0.666	8.34967e-34
IGK Gini-Simpson	IGL 2nd	-0.643	5.80033e-31
IGL Gini-Simpson	IGL 2nd	-0.838	4.721e-68
BCR Top	IGL 2nd	0.568	5.72193e-23
IGH Top	IGL 2nd	0.562	1.72836e-22
IGK Top	IGL 2nd	0.542	1.04141e-20
IGL Top	IGL 2nd	0.738	1.00913e-44
BCR 2nd	IGL 2nd	0.624	1.07807e-28
IGH 2nd	IGL 2nd	0.647	2.08695e-31
IGK 2nd	IGL 2nd	0.594	1.54705e-25
IGL 2nd	IGL 2nd	1	0
TILs (%)	IGL 2nd	-0.007	0.918709
BCR N reads	TILs (%)	0.567	3.26797e-21
IGH N reads	TILs (%)	0.561	1.10182e-20
IGK N reads	TILs (%)	0.552	5.97518e-20
IGL N reads	TILs (%)	0.575	6.64666e-22
BCR N clones	TILs (%)	0.499	4.23274e-16
IGH N clones	TILs (%)	0.52	1.49029e-17
IGK N clones	TILs (%)	0.45	4.85591e-13
IGL N clones	TILs (%)	0.506	1.5497e-16
BCR Length CDR3	TILs (%)	0.115	0.0787554
IGH Length CDR3	TILs (%)	-0.019	0.768898
IGK Length CDR3	TILs (%)	-0.051	0.437437
IGL Length CDR3	TILs (%)	0.037	0.579241
BCR Evenness	TILs (%)	-0.298	3.75829e-06
IGH Evenness	TILs (%)	-0.229	0.000426433
IGK Evenness	TILs (%)	-0.3	3.19608e-06
IGL Evenness	TILs (%)	-0.333	2.02863e-07
BCR Gini	TILs (%)	0.455	2.46662e-13
IGH Gini	TILs (%)	0.436	3.2862e-12
IGK Gini	TILs (%)	0.45	5.44431e-13
IGL Gini	TILs (%)	0.476	1.68891e-14
BCR Gini-Simpson	TILs (%)	0.164	0.0122986
IGH Gini-Simpson	TILs (%)	0.236	0.000285608
IGK Gini-Simpson	TILs (%)	0.105	0.109353
IGL Gini-Simpson	TILs (%)	0.073	0.270281
BCR Top	TILs (%)	-0.183	0.00496831
IGH Top	TILs (%)	-0.22	0.000735291
IGK Top	TILs (%)	-0.139	0.0344145
IGL Top	TILs (%)	-0.049	0.456237
BCR 2nd	TILs (%)	-0.147	0.025301
IGH 2nd	TILs (%)	-0.182	0.00555357
IGK 2nd	TILs (%)	-0.073	0.264659
IGL 2nd	TILs (%)	-0.007	0.918709
TILs (%)	TILs (%)	1	0
TCR N reads	TCR N reads	1	0
TRA N reads	TCR N reads	0.981	0
TRB N reads	TCR N reads	0.979	5.12027e-176
TRD N reads	TCR N reads	0.578	5.23037e-24
TRG N reads	TCR N reads	0.75	4.53704e-47
TCR N clones	TCR N reads	0.823	5.65981e-64
TRA N clones	TCR N reads	0.796	7.57709e-57
TRB N clones	TCR N reads	0.829	1.19546e-65
TRD N clones	TCR N reads	0.542	8.06073e-21
TRG N clones	TCR N reads	0.662	2.1327e-33
TCR Length CDR3	TCR N reads	0.112	0.0765499
TRA Length CDR3	TCR N reads	-0.034	0.592822
TRB Length CDR3	TCR N reads	0.14	0.0269087
TRD Length CDR3	TCR N reads	0.009	0.912
TRG Length CDR3	TCR N reads	0.087	0.199408
TCR Evenness	TCR N reads	-0.141	0.0255379
TRA Evenness	TCR N reads	-0.168	0.00804088
TRB Evenness	TCR N reads	-0.194	0.00229802
TRD Evenness	TCR N reads	-0.221	0.016615
TRG Evenness	TCR N reads	-0.186	0.0103019
TCR Gini	TCR N reads	0.344	2.04039e-08
TRA Gini	TCR N reads	0.388	1.7109e-10
TRB Gini	TCR N reads	0.439	3.69293e-13
TRD Gini	TCR N reads	0.505	1.82163e-12
TRG Gini	TCR N reads	0.407	4.39517e-10
TCR Gini-Simpson	TCR N reads	0.78	6.02406e-53
TRA Gini-Simpson	TCR N reads	0.747	2.36471e-46
TRB Gini-Simpson	TCR N reads	0.772	1.71212e-50
TRD Gini-Simpson	TCR N reads	0.6	4.21151e-18
TRG Gini-Simpson	TCR N reads	0.564	1.22653e-19
TCR Top	TCR N reads	-0.64	1.45923e-30
TRA Top	TCR N reads	-0.617	6.14985e-28
TRB Top	TCR N reads	-0.638	8.21932e-30
TRD Top	TCR N reads	-0.547	1.00207e-14
TRG Top	TCR N reads	-0.505	1.79945e-15
TCR 2nd	TCR N reads	-0.659	1.33073e-32
TRA 2nd	TCR N reads	-0.653	1.1892e-31
TRB 2nd	TCR N reads	-0.692	3.51075e-36
TRD 2nd	TCR N reads	-0.496	1.32533e-08
TRG 2nd	TCR N reads	-0.477	3.55781e-12
TILs (%)	TCR N reads	0.332	2.14925e-07
TCR N reads	TRA N reads	0.981	0
TRA N reads	TRA N reads	1	0
TRB N reads	TRA N reads	0.932	5.85392e-113
TRD N reads	TRA N reads	0.549	2.16407e-21
TRG N reads	TRA N reads	0.724	1.41885e-42
TCR N clones	TRA N reads	0.807	1.15596e-59
TRA N clones	TRA N reads	0.802	1.98405e-58
TRB N clones	TRA N reads	0.791	1.38908e-55
TRD N clones	TRA N reads	0.516	1.08255e-18
TRG N clones	TRA N reads	0.637	2.28189e-30
TCR Length CDR3	TRA N reads	0.087	0.165666
TRA Length CDR3	TRA N reads	-0.005	0.936975
TRB Length CDR3	TRA N reads	0.114	0.0719077
TRD Length CDR3	TRA N reads	0.019	0.806379
TRG Length CDR3	TRA N reads	0.081	0.237251
TCR Evenness	TRA N reads	-0.147	0.0198028
TRA Evenness	TRA N reads	-0.193	0.00222154
TRB Evenness	TRA N reads	-0.177	0.00546639
TRD Evenness	TRA N reads	-0.212	0.0217639
TRG Evenness	TRA N reads	-0.193	0.00752944
TCR Gini	TRA N reads	0.342	2.30759e-08
TRA Gini	TRA N reads	0.41	1.05284e-11
TRB Gini	TRA N reads	0.41	1.72586e-11
TRD Gini	TRA N reads	0.486	1.53775e-11
TRG Gini	TRA N reads	0.408	4.24356e-10
TCR Gini-Simpson	TRA N reads	0.765	8.00926e-50
TRA Gini-Simpson	TRA N reads	0.751	4.12212e-47
TRB Gini-Simpson	TRA N reads	0.74	1.80044e-44
TRD Gini-Simpson	TRA N reads	0.566	7.38468e-16
TRG Gini-Simpson	TRA N reads	0.549	1.83969e-18
TCR Top	TRA N reads	-0.624	9.18691e-29
TRA Top	TRA N reads	-0.612	1.99561e-27
TRB Top	TRA N reads	-0.612	5.75137e-27
TRD Top	TRA N reads	-0.513	7.22994e-13
TRG Top	TRA N reads	-0.489	1.98694e-14
TCR 2nd	TRA N reads	-0.642	1.41098e-30
TRA 2nd	TRA N reads	-0.655	6.72136e-32
TRB 2nd	TRA N reads	-0.662	2.47825e-32
TRD 2nd	TRA N reads	-0.459	1.88442e-07
TRG 2nd	TRA N reads	-0.463	1.75119e-11
TILs (%)	TRA N reads	0.321	5.56507e-07
TCR N reads	TRB N reads	0.979	5.12027e-176
TRA N reads	TRB N reads	0.932	5.85392e-113
TRB N reads	TRB N reads	1	0
TRD N reads	TRB N reads	0.527	1.62533e-19
TRG N reads	TRB N reads	0.692	1.73596e-37
TCR N clones	TRB N reads	0.807	1.22981e-59
TRA N clones	TRB N reads	0.761	3.28245e-49
TRB N clones	TRB N reads	0.844	3.50334e-70
TRD N clones	TRB N reads	0.495	4.46406e-17
TRG N clones	TRB N reads	0.612	1.7817e-27
TCR Length CDR3	TRB N reads	0.117	0.0637177
TRA Length CDR3	TRB N reads	-0.042	0.501387
TRB Length CDR3	TRB N reads	0.157	0.0130866
TRD Length CDR3	TRB N reads	-0.004	0.955623
TRG Length CDR3	TRB N reads	0.102	0.132411
TCR Evenness	TRB N reads	-0.126	0.0455914
TRA Evenness	TRB N reads	-0.137	0.0305775
TRB Evenness	TRB N reads	-0.197	0.001904
TRD Evenness	TRB N reads	-0.182	0.0495163
TRG Evenness	TRB N reads	-0.162	0.0253748
TCR Gini	TRB N reads	0.329	8.3695e-08
TRA Gini	TRB N reads	0.353	7.76169e-09
TRB Gini	TRB N reads	0.449	9.28566e-14
TRD Gini	TRB N reads	0.46	2.56907e-10
TRG Gini	TRB N reads	0.362	4.11777e-08
TCR Gini-Simpson	TRB N reads	0.764	9.34105e-50
TRA Gini-Simpson	TRB N reads	0.715	6.45826e-41
TRB Gini-Simpson	TRB N reads	0.784	3.99714e-53
TRD Gini-Simpson	TRB N reads	0.567	6.12387e-16
TRG Gini-Simpson	TRB N reads	0.514	4.73921e-16
TCR Top	TRB N reads	-0.634	8.15589e-30
TRA Top	TRB N reads	-0.599	4.73596e-26
TRB Top	TRB N reads	-0.651	2.39317e-31
TRD Top	TRB N reads	-0.521	2.82747e-13
TRG Top	TRB N reads	-0.463	5.96299e-13
TCR 2nd	TRB N reads	-0.652	9.3379e-32
TRA 2nd	TRB N reads	-0.628	1.06934e-28
TRB 2nd	TRB N reads	-0.708	1.30503e-38
TRD 2nd	TRB N reads	-0.453	2.82906e-07
TRG 2nd	TRB N reads	-0.437	2.82079e-10
TILs (%)	TRB N reads	0.331	2.23789e-07
TCR N reads	TRD N reads	0.578	5.23037e-24
TRA N reads	TRD N reads	0.549	2.16407e-21
TRB N reads	TRD N reads	0.527	1.62533e-19
TRD N reads	TRD N reads	1	0
TRG N reads	TRD N reads	0.583	1.48649e-24
TCR N clones	TRD N reads	0.635	4.09296e-30
TRA N clones	TRD N reads	0.603	1.37617e-26
TRB N clones	TRD N reads	0.603	1.42314e-26
TRD N clones	TRD N reads	0.953	2.47209e-132
TRG N clones	TRD N reads	0.649	8.17702e-32
TCR Length CDR3	TRD N reads	0.281	5.84719e-06
TRA Length CDR3	TRD N reads	-0.074	0.240769
TRB Length CDR3	TRD N reads	0.135	0.0336436
TRD Length CDR3	TRD N reads	0.023	0.76845
TRG Length CDR3	TRD N reads	0.05	0.466255
TCR Evenness	TRD N reads	0.034	0.589309
TRA Evenness	TRD N reads	0.023	0.7132
TRB Evenness	TRD N reads	0.01	0.873922
TRD Evenness	TRD N reads	-0.424	1.86014e-06
TRG Evenness	TRD N reads	0.012	0.865718
TCR Gini	TRD N reads	0.073	0.250205
TRA Gini	TRD N reads	0.117	0.0630093
TRB Gini	TRD N reads	0.137	0.0303548
TRD Gini	TRD N reads	0.688	2.34706e-25
TRG Gini	TRD N reads	0.237	0.000431636
TCR Gini-Simpson	TRD N reads	0.61	3.91631e-27
TRA Gini-Simpson	TRD N reads	0.574	1.36611e-23
TRB Gini-Simpson	TRD N reads	0.565	2.03238e-22
TRD Gini-Simpson	TRD N reads	0.808	1.21925e-40
TRG Gini-Simpson	TRD N reads	0.612	1.13492e-23
TCR Top	TRD N reads	-0.498	2.80533e-17
TRA Top	TRD N reads	-0.489	1.27221e-16
TRB Top	TRD N reads	-0.475	1.99552e-15
TRD Top	TRD N reads	-0.748	6.99519e-32
TRG Top	TRD N reads	-0.568	5.93887e-20
TCR 2nd	TRD N reads	-0.511	4.24381e-18
TRA 2nd	TRD N reads	-0.503	2.44805e-17
TRB 2nd	TRD N reads	-0.497	1.02741e-16
TRD 2nd	TRD N reads	-0.796	7.09817e-27
TRG 2nd	TRD N reads	-0.496	3.61134e-13
TILs (%)	TRD N reads	0.301	2.94086e-06
TCR N reads	TRG N reads	0.75	4.53704e-47
TRA N reads	TRG N reads	0.724	1.41885e-42
TRB N reads	TRG N reads	0.692	1.73596e-37
TRD N reads	TRG N reads	0.583	1.48649e-24
TRG N reads	TRG N reads	1	0
TCR N clones	TRG N reads	0.666	6.15826e-34
TRA N clones	TRG N reads	0.633	7.0276e-30
TRB N clones	TRG N reads	0.635	4.01744e-30
TRD N clones	TRG N reads	0.574	1.27833e-23
TRG N clones	TRG N reads	0.869	8.79036e-79
TCR Length CDR3	TRG N reads	0.023	0.711186
TRA Length CDR3	TRG N reads	-0.059	0.350967
TRB Length CDR3	TRG N reads	0.087	0.172941
TRD Length CDR3	TRG N reads	-0.007	0.92326
TRG Length CDR3	TRG N reads	-0.017	0.807936
TCR Evenness	TRG N reads	-0.092	0.145294
TRA Evenness	TRG N reads	-0.098	0.124056
TRB Evenness	TRG N reads	-0.138	0.030815
TRD Evenness	TRG N reads	-0.135	0.145873
TRG Evenness	TRG N reads	-0.349	8.21737e-07
TCR Gini	TRG N reads	0.24	0.000117135
TRA Gini	TRG N reads	0.25	5.70991e-05
TRB Gini	TRG N reads	0.319	2.62545e-07
TRD Gini	TRG N reads	0.458	2.9647e-10
TRG Gini	TRG N reads	0.583	3.47223e-21
TCR Gini-Simpson	TRG N reads	0.63	2.36872e-29
TRA Gini-Simpson	TRG N reads	0.594	1.49395e-25
TRB Gini-Simpson	TRG N reads	0.59	9.57374e-25
TRD Gini-Simpson	TRG N reads	0.648	1.00509e-21
TRG Gini-Simpson	TRG N reads	0.737	2.26425e-38
TCR Top	TRG N reads	-0.516	1.18385e-18
TRA Top	TRG N reads	-0.491	9.48647e-17
TRB Top	TRG N reads	-0.477	1.53661e-15
TRD Top	TRG N reads	-0.609	9.68538e-19
TRG Top	TRG N reads	-0.646	4.88142e-27
TCR 2nd	TRG N reads	-0.522	5.77015e-19
TRA 2nd	TRG N reads	-0.534	9.69247e-20
TRB 2nd	TRG N reads	-0.512	9.28782e-18
TRD 2nd	TRG N reads	-0.555	8.66092e-11
TRG 2nd	TRG N reads	-0.72	1.35806e-31
TILs (%)	TRG N reads	0.249	0.000121895
TCR N reads	TCR N clones	0.823	5.65981e-64
TRA N reads	TCR N clones	0.807	1.15596e-59
TRB N reads	TCR N clones	0.807	1.22981e-59
TRD N reads	TCR N clones	0.635	4.09296e-30
TRG N reads	TCR N clones	0.666	6.15826e-34
TCR N clones	TCR N clones	1	0
TRA N clones	TCR N clones	0.987	4.54127e-203
TRB N clones	TCR N clones	0.984	1.11445e-189
TRD N clones	TCR N clones	0.703	3.36512e-39
TRG N clones	TCR N clones	0.808	7.78415e-60
TCR Length CDR3	TCR N clones	0.099	0.114906
TRA Length CDR3	TCR N clones	-0.05	0.431295
TRB Length CDR3	TCR N clones	0.158	0.0124204
TRD Length CDR3	TCR N clones	0.01	0.896234
TRG Length CDR3	TCR N clones	0.043	0.529891
TCR Evenness	TCR N clones	0.207	0.000962217
TRA Evenness	TCR N clones	0.181	0.00424157
TRB Evenness	TCR N clones	0.152	0.0171689
TRD Evenness	TCR N clones	-0.093	0.318767
TRG Evenness	TCR N clones	-0.019	0.79694
TCR Gini	TCR N clones	-0.011	0.861213
TRA Gini	TCR N clones	0.067	0.291861
TRB Gini	TCR N clones	0.113	0.075032
TRD Gini	TCR N clones	0.461	2.27421e-10
TRG Gini	TCR N clones	0.322	1.2366e-06
TCR Gini-Simpson	TCR N clones	0.99	1.26591e-213
TRA Gini-Simpson	TCR N clones	0.974	9.86672e-164
TRB Gini-Simpson	TCR N clones	0.972	7.29007e-158
TRD Gini-Simpson	TCR N clones	0.677	3.13252e-24
TRG Gini-Simpson	TCR N clones	0.741	4.21557e-39
TCR Top	TCR N clones	-0.871	2.10372e-79
TRA Top	TCR N clones	-0.876	2.36335e-81
TRB Top	TCR N clones	-0.86	5.78504e-74
TRD Top	TCR N clones	-0.626	5.63006e-20
TRG Top	TCR N clones	-0.69	5.89426e-32
TCR 2nd	TCR N clones	-0.909	1.93633e-96
TRA 2nd	TCR N clones	-0.912	2.39513e-97
TRB 2nd	TCR N clones	-0.914	5.53632e-97
TRD 2nd	TCR N clones	-0.523	1.43103e-09
TRG 2nd	TCR N clones	-0.642	1.91128e-23
TILs (%)	TCR N clones	0.368	6.77957e-09
TCR N reads	TRA N clones	0.796	7.57709e-57
TRA N reads	TRA N clones	0.802	1.98405e-58
TRB N reads	TRA N clones	0.761	3.28245e-49
TRD N reads	TRA N clones	0.603	1.37617e-26
TRG N reads	TRA N clones	0.633	7.0276e-30
TCR N clones	TRA N clones	0.987	4.54127e-203
TRA N clones	TRA N clones	1	0
TRB N clones	TRA N clones	0.95	1.47658e-129
TRD N clones	TRA N clones	0.676	3.13433e-35
TRG N clones	TRA N clones	0.784	3.38523e-54
TCR Length CDR3	TRA N clones	0.072	0.253242
TRA Length CDR3	TRA N clones	-0.042	0.506386
TRB Length CDR3	TRA N clones	0.148	0.0198005
TRD Length CDR3	TRA N clones	0.033	0.67161
TRG Length CDR3	TRA N clones	0.043	0.529871
TCR Evenness	TRA N clones	0.209	0.00087224
TRA Evenness	TRA N clones	0.184	0.00354342
TRB Evenness	TRA N clones	0.15	0.0185706
TRD Evenness	TRA N clones	-0.095	0.306543
TRG Evenness	TRA N clones	-0.02	0.785038
TCR Gini	TRA N clones	-0.019	0.761941
TRA Gini	TRA N clones	0.062	0.326042
TRB Gini	TRA N clones	0.1	0.117151
TRD Gini	TRA N clones	0.438	2.03611e-09
TRG Gini	TRA N clones	0.315	2.17409e-06
TCR Gini-Simpson	TRA N clones	0.979	1.19914e-175
TRA Gini-Simpson	TRA N clones	0.987	5.32048e-202
TRB Gini-Simpson	TRA N clones	0.94	1.08424e-117
TRD Gini-Simpson	TRA N clones	0.628	3.52443e-20
TRG Gini-Simpson	TRA N clones	0.72	6.62272e-36
TCR Top	TRA N clones	-0.86	3.79691e-75
TRA Top	TRA N clones	-0.883	1.55205e-84
TRB Top	TRA N clones	-0.831	6.90294e-65
TRD Top	TRA N clones	-0.576	1.66778e-16
TRG Top	TRA N clones	-0.668	1.83244e-29
TCR 2nd	TRA N clones	-0.897	1.69755e-90
TRA 2nd	TRA N clones	-0.924	1.93994e-105
TRB 2nd	TRA N clones	-0.877	2.02543e-79
TRD 2nd	TRA N clones	-0.483	3.44335e-08
TRG 2nd	TRA N clones	-0.615	3.81681e-21
TILs (%)	TRA N clones	0.353	2.98396e-08
TCR N reads	TRB N clones	0.829	1.19546e-65
TRA N reads	TRB N clones	0.791	1.38908e-55
TRB N reads	TRB N clones	0.844	3.50334e-70
TRD N reads	TRB N clones	0.603	1.42314e-26
TRG N reads	TRB N clones	0.635	4.01744e-30
TCR N clones	TRB N clones	0.984	1.11445e-189
TRA N clones	TRB N clones	0.95	1.47658e-129
TRB N clones	TRB N clones	1	0
TRD N clones	TRB N clones	0.666	6.03143e-34
TRG N clones	TRB N clones	0.764	8.84128e-50
TCR Length CDR3	TRB N clones	0.113	0.0732733
TRA Length CDR3	TRB N clones	-0.056	0.378049
TRB Length CDR3	TRB N clones	0.175	0.00573694
TRD Length CDR3	TRB N clones	-0.008	0.921806
TRG Length CDR3	TRB N clones	0.05	0.459992
TCR Evenness	TRB N clones	0.203	0.00125587
TRA Evenness	TRB N clones	0.173	0.00607485
TRB Evenness	TRB N clones	0.151	0.0181886
TRD Evenness	TRB N clones	-0.086	0.358277
TRG Evenness	TRB N clones	-0.005	0.940654
TCR Gini	TRB N clones	-0.004	0.944571
TRA Gini	TRB N clones	0.068	0.280378
TRB Gini	TRB N clones	0.124	0.0514437
TRD Gini	TRB N clones	0.438	2.171e-09
TRG Gini	TRB N clones	0.287	1.71611e-05
TCR Gini-Simpson	TRB N clones	0.973	1.06591e-162
TRA Gini-Simpson	TRB N clones	0.937	2.02221e-116
TRB Gini-Simpson	TRB N clones	0.988	1.49427e-200
TRD Gini-Simpson	TRB N clones	0.642	3.0851e-21
TRG Gini-Simpson	TRB N clones	0.69	4.54859e-32
TCR Top	TRB N clones	-0.861	1.15829e-75
TRA Top	TRB N clones	-0.846	1.23625e-70
TRB Top	TRB N clones	-0.877	1.52796e-80
TRD Top	TRB N clones	-0.594	1.12299e-17
TRG Top	TRB N clones	-0.646	5.65831e-27
TCR 2nd	TRB N clones	-0.898	1.50393e-90
TRA 2nd	TRB N clones	-0.876	2.4681e-80
TRB 2nd	TRB N clones	-0.935	1.63061e-111
TRD 2nd	TRB N clones	-0.49	2.12257e-08
TRG 2nd	TRB N clones	-0.594	1.59955e-19
TILs (%)	TRB N clones	0.371	4.92207e-09
TCR N reads	TRD N clones	0.542	8.06073e-21
TRA N reads	TRD N clones	0.516	1.08255e-18
TRB N reads	TRD N clones	0.495	4.46406e-17
TRD N reads	TRD N clones	0.953	2.47209e-132
TRG N reads	TRD N clones	0.574	1.27833e-23
TCR N clones	TRD N clones	0.703	3.36512e-39
TRA N clones	TRD N clones	0.676	3.13433e-35
TRB N clones	TRD N clones	0.666	6.03143e-34
TRD N clones	TRD N clones	1	0
TRG N clones	TRD N clones	0.715	5.49301e-41
TCR Length CDR3	TRD N clones	0.266	1.85656e-05
TRA Length CDR3	TRD N clones	-0.071	0.259249
TRB Length CDR3	TRD N clones	0.13	0.0402502
TRD Length CDR3	TRD N clones	0.027	0.721475
TRG Length CDR3	TRD N clones	0.038	0.57622
TCR Evenness	TRD N clones	0.127	0.0439672
TRA Evenness	TRD N clones	0.115	0.0703108
TRB Evenness	TRD N clones	0.096	0.132858
TRD Evenness	TRD N clones	-0.162	0.0819212
TRG Evenness	TRD N clones	0.044	0.542249
TCR Gini	TRD N clones	-0.019	0.768804
TRA Gini	TRD N clones	0.039	0.541147
TRB Gini	TRD N clones	0.06	0.343262
TRD Gini	TRD N clones	0.649	8.63972e-22
TRG Gini	TRD N clones	0.234	0.000499865
TCR Gini-Simpson	TRD N clones	0.69	4.93118e-37
TRA Gini-Simpson	TRD N clones	0.656	1.43529e-32
TRB Gini-Simpson	TRD N clones	0.643	1.9126e-30
TRD Gini-Simpson	TRD N clones	0.986	4.80441e-133
TRG Gini-Simpson	TRD N clones	0.69	5.46037e-32
TCR Top	TRD N clones	-0.584	1.62864e-24
TRA Top	TRD N clones	-0.584	1.66483e-24
TRB Top	TRD N clones	-0.553	2.28576e-21
TRD Top	TRD N clones	-0.944	2.79695e-83
TRG Top	TRD N clones	-0.643	9.57568e-27
TCR 2nd	TRD N clones	-0.605	1.93082e-26
TRA 2nd	TRD N clones	-0.593	4.43237e-25
TRB 2nd	TRD N clones	-0.582	1.42614e-23
TRD 2nd	TRD N clones	-0.898	9.89906e-43
TRG 2nd	TRD N clones	-0.583	1.0524e-18
TILs (%)	TRD N clones	0.339	1.08155e-07
TCR N reads	TRG N clones	0.662	2.1327e-33
TRA N reads	TRG N clones	0.637	2.28189e-30
TRB N reads	TRG N clones	0.612	1.7817e-27
TRD N reads	TRG N clones	0.649	8.17702e-32
TRG N reads	TRG N clones	0.869	8.79036e-79
TCR N clones	TRG N clones	0.808	7.78415e-60
TRA N clones	TRG N clones	0.784	3.38523e-54
TRB N clones	TRG N clones	0.764	8.84128e-50
TRD N clones	TRG N clones	0.715	5.49301e-41
TRG N clones	TRG N clones	1	0
TCR Length CDR3	TRG N clones	0.018	0.7704
TRA Length CDR3	TRG N clones	-0.074	0.239945
TRB Length CDR3	TRG N clones	0.072	0.260594
TRD Length CDR3	TRG N clones	0.023	0.766924
TRG Length CDR3	TRG N clones	-0.034	0.622812
TCR Evenness	TRG N clones	0.142	0.0242715
TRA Evenness	TRG N clones	0.125	0.0480231
TRB Evenness	TRG N clones	0.096	0.132899
TRD Evenness	TRG N clones	-0.02	0.834542
TRG Evenness	TRG N clones	-0.034	0.643651
TCR Gini	TRG N clones	0.007	0.910212
TRA Gini	TRG N clones	0.065	0.304421
TRB Gini	TRG N clones	0.096	0.131425
TRD Gini	TRG N clones	0.446	9.91555e-10
TRG Gini	TRG N clones	0.415	1.96981e-10
TCR Gini-Simpson	TRG N clones	0.794	3.12965e-56
TRA Gini-Simpson	TRG N clones	0.766	3.61503e-50
TRB Gini-Simpson	TRG N clones	0.737	6.5676e-44
TRD Gini-Simpson	TRG N clones	0.736	2.12825e-30
TRG Gini-Simpson	TRG N clones	0.988	1.0221e-175
TCR Top	TRG N clones	-0.686	1.45227e-36
TRA Top	TRG N clones	-0.687	1.20022e-36
TRB Top	TRG N clones	-0.631	4.84638e-29
TRD Top	TRG N clones	-0.697	3.27833e-26
TRG Top	TRG N clones	-0.928	3.32262e-94
TCR 2nd	TRG N clones	-0.717	6.76043e-41
TRA 2nd	TRG N clones	-0.717	1.41854e-40
TRB 2nd	TRG N clones	-0.67	2.41674e-33
TRD 2nd	TRG N clones	-0.586	3.81501e-12
TRG 2nd	TRG N clones	-0.908	7.07123e-73
TILs (%)	TRG N clones	0.296	4.26802e-06
TCR N reads	TCR Length CDR3	0.112	0.0765499
TRA N reads	TCR Length CDR3	0.087	0.165666
TRB N reads	TCR Length CDR3	0.117	0.0637177
TRD N reads	TCR Length CDR3	0.281	5.84719e-06
TRG N reads	TCR Length CDR3	0.023	0.711186
TCR N clones	TCR Length CDR3	0.099	0.114906
TRA N clones	TCR Length CDR3	0.072	0.253242
TRB N clones	TCR Length CDR3	0.113	0.0732733
TRD N clones	TCR Length CDR3	0.266	1.85656e-05
TRG N clones	TCR Length CDR3	0.018	0.7704
TCR Length CDR3	TCR Length CDR3	1	0
TRA Length CDR3	TCR Length CDR3	0.6	4.30231e-26
TRB Length CDR3	TCR Length CDR3	0.528	2.71204e-19
TRD Length CDR3	TCR Length CDR3	0.247	0.00114491
TRG Length CDR3	TCR Length CDR3	0.218	0.00124597
TCR Evenness	TCR Length CDR3	-0.017	0.793501
TRA Evenness	TCR Length CDR3	-0.018	0.776714
TRB Evenness	TCR Length CDR3	-0.088	0.169541
TRD Evenness	TCR Length CDR3	-0.111	0.234366
TRG Evenness	TCR Length CDR3	0.02	0.787854
TCR Gini	TCR Length CDR3	0.029	0.644687
TRA Gini	TCR Length CDR3	0.034	0.595389
TRB Gini	TCR Length CDR3	0.088	0.168549
TRD Gini	TCR Length CDR3	0.138	0.0725401
TRG Gini	TCR Length CDR3	0.012	0.854961
TCR Gini-Simpson	TCR Length CDR3	0.084	0.181324
TRA Gini-Simpson	TCR Length CDR3	0.065	0.303666
TRB Gini-Simpson	TCR Length CDR3	0.092	0.147386
TRD Gini-Simpson	TCR Length CDR3	0.165	0.0307735
TRG Gini-Simpson	TCR Length CDR3	0.071	0.299816
TCR Top	TCR Length CDR3	-0.059	0.346869
TRA Top	TCR Length CDR3	-0.049	0.436007
TRB Top	TCR Length CDR3	-0.077	0.223404
TRD Top	TCR Length CDR3	-0.153	0.0461675
TRG Top	TCR Length CDR3	-0.065	0.341642
TCR 2nd	TCR Length CDR3	-0.064	0.310253
TRA 2nd	TCR Length CDR3	-0.02	0.748974
TRB 2nd	TCR Length CDR3	-0.095	0.138309
TRD 2nd	TCR Length CDR3	-0.191	0.0391269
TRG 2nd	TCR Length CDR3	-0.106	0.145146
TILs (%)	TCR Length CDR3	0.004	0.94878
TCR N reads	TRA Length CDR3	-0.034	0.592822
TRA N reads	TRA Length CDR3	-0.005	0.936975
TRB N reads	TRA Length CDR3	-0.042	0.501387
TRD N reads	TRA Length CDR3	-0.074	0.240769
TRG N reads	TRA Length CDR3	-0.059	0.350967
TCR N clones	TRA Length CDR3	-0.05	0.431295
TRA N clones	TRA Length CDR3	-0.042	0.506386
TRB N clones	TRA Length CDR3	-0.056	0.378049
TRD N clones	TRA Length CDR3	-0.071	0.259249
TRG N clones	TRA Length CDR3	-0.074	0.239945
TCR Length CDR3	TRA Length CDR3	0.6	4.30231e-26
TRA Length CDR3	TRA Length CDR3	1	0
TRB Length CDR3	TRA Length CDR3	-0.005	0.941675
TRD Length CDR3	TRA Length CDR3	-0.001	0.987334
TRG Length CDR3	TRA Length CDR3	0.072	0.288875
TCR Evenness	TRA Length CDR3	-0.048	0.447
TRA Evenness	TRA Length CDR3	-0.033	0.606423
TRB Evenness	TRA Length CDR3	-0.086	0.179757
TRD Evenness	TRA Length CDR3	0.044	0.636973
TRG Evenness	TRA Length CDR3	-0.023	0.750882
TCR Gini	TRA Length CDR3	0.045	0.479095
TRA Gini	TRA Length CDR3	0.031	0.623922
TRB Gini	TRA Length CDR3	0.046	0.472878
TRD Gini	TRA Length CDR3	-0.067	0.382471
TRG Gini	TRA Length CDR3	0.015	0.826054
TCR Gini-Simpson	TRA Length CDR3	-0.06	0.341858
TRA Gini-Simpson	TRA Length CDR3	-0.05	0.431947
TRB Gini-Simpson	TRA Length CDR3	-0.072	0.254834
TRD Gini-Simpson	TRA Length CDR3	-0.094	0.221237
TRG Gini-Simpson	TRA Length CDR3	-0.062	0.364114
TCR Top	TRA Length CDR3	0.065	0.305041
TRA Top	TRA Length CDR3	0.047	0.459525
TRB Top	TRA Length CDR3	0.073	0.249624
TRD Top	TRA Length CDR3	0.084	0.275959
TRG Top	TRA Length CDR3	0.058	0.395794
TCR 2nd	TRA Length CDR3	0.077	0.221307
TRA 2nd	TRA Length CDR3	0.082	0.197368
TRB 2nd	TRA Length CDR3	0.031	0.629498
TRD 2nd	TRA Length CDR3	0.221	0.016394
TRG 2nd	TRA Length CDR3	0.041	0.571846
TILs (%)	TRA Length CDR3	0.005	0.935446
TCR N reads	TRB Length CDR3	0.14	0.0269087
TRA N reads	TRB Length CDR3	0.114	0.0719077
TRB N reads	TRB Length CDR3	0.157	0.0130866
TRD N reads	TRB Length CDR3	0.135	0.0336436
TRG N reads	TRB Length CDR3	0.087	0.172941
TCR N clones	TRB Length CDR3	0.158	0.0124204
TRA N clones	TRB Length CDR3	0.148	0.0198005
TRB N clones	TRB Length CDR3	0.175	0.00573694
TRD N clones	TRB Length CDR3	0.13	0.0402502
TRG N clones	TRB Length CDR3	0.072	0.260594
TCR Length CDR3	TRB Length CDR3	0.528	2.71204e-19
TRA Length CDR3	TRB Length CDR3	-0.005	0.941675
TRB Length CDR3	TRB Length CDR3	1	0
TRD Length CDR3	TRB Length CDR3	0.126	0.101623
TRG Length CDR3	TRB Length CDR3	-0.057	0.40093
TCR Evenness	TRB Length CDR3	0.063	0.321964
TRA Evenness	TRB Length CDR3	0.01	0.87132
TRB Evenness	TRB Length CDR3	0.003	0.963003
TRD Evenness	TRB Length CDR3	-0.049	0.60308
TRG Evenness	TRB Length CDR3	-0.133	0.0676893
TCR Gini	TRB Length CDR3	-0.05	0.431538
TRA Gini	TRB Length CDR3	0.007	0.911952
TRB Gini	TRB Length CDR3	0.032	0.617141
TRD Gini	TRB Length CDR3	0.04	0.604948
TRG Gini	TRB Length CDR3	0.117	0.0862949
TCR Gini-Simpson	TRB Length CDR3	0.156	0.0139319
TRA Gini-Simpson	TRB Length CDR3	0.147	0.0203425
TRB Gini-Simpson	TRB Length CDR3	0.169	0.00770281
TRD Gini-Simpson	TRB Length CDR3	0.078	0.308782
TRG Gini-Simpson	TRB Length CDR3	0.088	0.195319
TCR Top	TRB Length CDR3	-0.14	0.0266347
TRA Top	TRB Length CDR3	-0.108	0.0883807
TRB Top	TRB Length CDR3	-0.153	0.0158187
TRD Top	TRB Length CDR3	-0.07	0.360617
TRG Top	TRB Length CDR3	-0.069	0.313652
TCR 2nd	TRB Length CDR3	-0.154	0.0151896
TRA 2nd	TRB Length CDR3	-0.122	0.0557799
TRB 2nd	TRB Length CDR3	-0.147	0.0212559
TRD 2nd	TRB Length CDR3	-0.149	0.108716
TRG 2nd	TRB Length CDR3	-0.154	0.0339596
TILs (%)	TRB Length CDR3	-0.06	0.369905
TCR N reads	TRD Length CDR3	0.009	0.912
TRA N reads	TRD Length CDR3	0.019	0.806379
TRB N reads	TRD Length CDR3	-0.004	0.955623
TRD N reads	TRD Length CDR3	0.023	0.76845
TRG N reads	TRD Length CDR3	-0.007	0.92326
TCR N clones	TRD Length CDR3	0.01	0.896234
TRA N clones	TRD Length CDR3	0.033	0.67161
TRB N clones	TRD Length CDR3	-0.008	0.921806
TRD N clones	TRD Length CDR3	0.027	0.721475
TRG N clones	TRD Length CDR3	0.023	0.766924
TCR Length CDR3	TRD Length CDR3	0.247	0.00114491
TRA Length CDR3	TRD Length CDR3	-0.001	0.987334
TRB Length CDR3	TRD Length CDR3	0.126	0.101623
TRD Length CDR3	TRD Length CDR3	1	0
TRG Length CDR3	TRD Length CDR3	-0.11	0.16552
TCR Evenness	TRD Length CDR3	0.069	0.372437
TRA Evenness	TRD Length CDR3	-0.023	0.770068
TRB Evenness	TRD Length CDR3	0.034	0.663478
TRD Evenness	TRD Length CDR3	0.054	0.563376
TRG Evenness	TRD Length CDR3	0.1	0.223811
TCR Gini	TRD Length CDR3	-0.057	0.458908
TRA Gini	TRD Length CDR3	0.018	0.81442
TRB Gini	TRD Length CDR3	-0.034	0.661572
TRD Gini	TRD Length CDR3	-0.033	0.668692
TRG Gini	TRD Length CDR3	-0.119	0.13335
TCR Gini-Simpson	TRD Length CDR3	0.015	0.845845
TRA Gini-Simpson	TRD Length CDR3	0.021	0.78216
TRB Gini-Simpson	TRD Length CDR3	-0.004	0.958933
TRD Gini-Simpson	TRD Length CDR3	0.018	0.816129
TRG Gini-Simpson	TRD Length CDR3	0.03	0.710266
TCR Top	TRD Length CDR3	-0.012	0.879673
TRA Top	TRD Length CDR3	0.024	0.759378
TRB Top	TRD Length CDR3	0.007	0.929831
TRD Top	TRD Length CDR3	-0.015	0.845639
TRG Top	TRD Length CDR3	-0.018	0.819309
TCR 2nd	TRD Length CDR3	-0.023	0.763454
TRA 2nd	TRD Length CDR3	0.018	0.819816
TRB 2nd	TRD Length CDR3	0.004	0.959719
TRD 2nd	TRD Length CDR3	-0.288	0.00163493
TRG 2nd	TRD Length CDR3	-0.127	0.121862
TILs (%)	TRD Length CDR3	-0.045	0.577564
TCR N reads	TRG Length CDR3	0.087	0.199408
TRA N reads	TRG Length CDR3	0.081	0.237251
TRB N reads	TRG Length CDR3	0.102	0.132411
TRD N reads	TRG Length CDR3	0.05	0.466255
TRG N reads	TRG Length CDR3	-0.017	0.807936
TCR N clones	TRG Length CDR3	0.043	0.529891
TRA N clones	TRG Length CDR3	0.043	0.529871
TRB N clones	TRG Length CDR3	0.05	0.459992
TRD N clones	TRG Length CDR3	0.038	0.57622
TRG N clones	TRG Length CDR3	-0.034	0.622812
TCR Length CDR3	TRG Length CDR3	0.218	0.00124597
TRA Length CDR3	TRG Length CDR3	0.072	0.288875
TRB Length CDR3	TRG Length CDR3	-0.057	0.40093
TRD Length CDR3	TRG Length CDR3	-0.11	0.16552
TRG Length CDR3	TRG Length CDR3	1	0
TCR Evenness	TRG Length CDR3	-0.056	0.410706
TRA Evenness	TRG Length CDR3	-0.049	0.476759
TRB Evenness	TRG Length CDR3	-0.059	0.387691
TRD Evenness	TRG Length CDR3	0.068	0.470977
TRG Evenness	TRG Length CDR3	0.069	0.342562
TCR Gini	TRG Length CDR3	0.064	0.346703
TRA Gini	TRG Length CDR3	0.064	0.34562
TRB Gini	TRG Length CDR3	0.068	0.317306
TRD Gini	TRG Length CDR3	-0.036	0.652839
TRG Gini	TRG Length CDR3	-0.008	0.907221
TCR Gini-Simpson	TRG Length CDR3	0.038	0.579832
TRA Gini-Simpson	TRG Length CDR3	0.038	0.574026
TRB Gini-Simpson	TRG Length CDR3	0.029	0.672095
TRD Gini-Simpson	TRG Length CDR3	-0.016	0.845475
TRG Gini-Simpson	TRG Length CDR3	-0.027	0.697815
TCR Top	TRG Length CDR3	-0.032	0.638784
TRA Top	TRG Length CDR3	-0.041	0.546612
TRB Top	TRG Length CDR3	-0.028	0.681282
TRD Top	TRG Length CDR3	0.001	0.993598
TRG Top	TRG Length CDR3	0.023	0.737049
TCR 2nd	TRG Length CDR3	-0.007	0.921494
TRA 2nd	TRG Length CDR3	-0.008	0.902339
TRB 2nd	TRG Length CDR3	-0.003	0.962875
TRD 2nd	TRG Length CDR3	0.149	0.110581
TRG 2nd	TRG Length CDR3	0.121	0.0976665
TILs (%)	TRG Length CDR3	0.016	0.823306
TCR N reads	TCR Evenness	-0.141	0.0255379
TRA N reads	TCR Evenness	-0.147	0.0198028
TRB N reads	TCR Evenness	-0.126	0.0455914
TRD N reads	TCR Evenness	0.034	0.589309
TRG N reads	TCR Evenness	-0.092	0.145294
TCR N clones	TCR Evenness	0.207	0.000962217
TRA N clones	TCR Evenness	0.209	0.00087224
TRB N clones	TCR Evenness	0.203	0.00125587
TRD N clones	TCR Evenness	0.127	0.0439672
TRG N clones	TCR Evenness	0.142	0.0242715
TCR Length CDR3	TCR Evenness	-0.017	0.793501
TRA Length CDR3	TCR Evenness	-0.048	0.447
TRB Length CDR3	TCR Evenness	0.063	0.321964
TRD Length CDR3	TCR Evenness	0.069	0.372437
TRG Length CDR3	TCR Evenness	-0.056	0.410706
TCR Evenness	TCR Evenness	1	0
TRA Evenness	TCR Evenness	0.864	1.20859e-75
TRB Evenness	TCR Evenness	0.856	1.1975e-71
TRD Evenness	TCR Evenness	0.312	0.000606276
TRG Evenness	TCR Evenness	0.335	2.3158e-06
TCR Gini	TCR Evenness	-0.942	5.53117e-120
TRA Gini	TCR Evenness	-0.802	1.0524e-57
TRB Gini	TCR Evenness	-0.756	2.13162e-47
TRD Gini	TCR Evenness	-0.248	0.00106227
TRG Gini	TCR Evenness	-0.289	1.55204e-05
TCR Gini-Simpson	TCR Evenness	0.313	4.03746e-07
TRA Gini-Simpson	TCR Evenness	0.307	6.80338e-07
TRB Gini-Simpson	TCR Evenness	0.303	1.08603e-06
TRD Gini-Simpson	TCR Evenness	-0.028	0.717821
TRG Gini-Simpson	TCR Evenness	0.114	0.0947516
TCR Top	TCR Evenness	-0.508	6.80859e-18
TRA Top	TCR Evenness	-0.469	4.20554e-15
TRB Top	TCR Evenness	-0.447	1.32223e-13
TRD Top	TCR Evenness	0.008	0.913459
TRG Top	TCR Evenness	-0.17	0.0121421
TCR 2nd	TCR Evenness	-0.469	3.89414e-15
TRA 2nd	TCR Evenness	-0.385	3.3807e-10
TRB 2nd	TCR Evenness	-0.336	7.04662e-08
TRD 2nd	TCR Evenness	0.123	0.186218
TRG 2nd	TCR Evenness	-0.093	0.201922
TILs (%)	TCR Evenness	0.034	0.603214
TCR N reads	TRA Evenness	-0.168	0.00804088
TRA N reads	TRA Evenness	-0.193	0.00222154
TRB N reads	TRA Evenness	-0.137	0.0305775
TRD N reads	TRA Evenness	0.023	0.7132
TRG N reads	TRA Evenness	-0.098	0.124056
TCR N clones	TRA Evenness	0.181	0.00424157
TRA N clones	TRA Evenness	0.184	0.00354342
TRB N clones	TRA Evenness	0.173	0.00607485
TRD N clones	TRA Evenness	0.115	0.0703108
TRG N clones	TRA Evenness	0.125	0.0480231
TCR Length CDR3	TRA Evenness	-0.018	0.776714
TRA Length CDR3	TRA Evenness	-0.033	0.606423
TRB Length CDR3	TRA Evenness	0.01	0.87132
TRD Length CDR3	TRA Evenness	-0.023	0.770068
TRG Length CDR3	TRA Evenness	-0.049	0.476759
TCR Evenness	TRA Evenness	0.864	1.20859e-75
TRA Evenness	TRA Evenness	1	0
TRB Evenness	TRA Evenness	0.614	1.21754e-26
TRD Evenness	TRA Evenness	0.23	0.0126024
TRG Evenness	TRA Evenness	0.288	5.58408e-05
TCR Gini	TRA Evenness	-0.858	2.55935e-73
TRA Gini	TRA Evenness	-0.942	3.08892e-119
TRB Gini	TRA Evenness	-0.588	1.69419e-24
TRD Gini	TRA Evenness	-0.208	0.00630417
TRG Gini	TRA Evenness	-0.24	0.000370775
TCR Gini-Simpson	TRA Evenness	0.276	9.89696e-06
TRA Gini-Simpson	TRA Evenness	0.298	1.65459e-06
TRB Gini-Simpson	TRA Evenness	0.241	0.000128398
TRD Gini-Simpson	TRA Evenness	-0.017	0.822254
TRG Gini-Simpson	TRA Evenness	0.135	0.0480048
TCR Top	TRA Evenness	-0.438	4.03834e-13
TRA Top	TRA Evenness	-0.498	5.14727e-17
TRB Top	TRA Evenness	-0.317	3.42127e-07
TRD Top	TRA Evenness	0.007	0.922537
TRG Top	TRA Evenness	-0.177	0.00898256
TCR 2nd	TRA Evenness	-0.418	6.26803e-12
TRA 2nd	TRA Evenness	-0.404	3.62466e-11
TRB 2nd	TRA Evenness	-0.255	5.55473e-05
TRD 2nd	TRA Evenness	0.055	0.55361
TRG 2nd	TRA Evenness	-0.101	0.164788
TILs (%)	TRA Evenness	0.053	0.423551
TCR N reads	TRB Evenness	-0.194	0.00229802
TRA N reads	TRB Evenness	-0.177	0.00546639
TRB N reads	TRB Evenness	-0.197	0.001904
TRD N reads	TRB Evenness	0.01	0.873922
TRG N reads	TRB Evenness	-0.138	0.030815
TCR N clones	TRB Evenness	0.152	0.0171689
TRA N clones	TRB Evenness	0.15	0.0185706
TRB N clones	TRB Evenness	0.151	0.0181886
TRD N clones	TRB Evenness	0.096	0.132858
TRG N clones	TRB Evenness	0.096	0.132899
TCR Length CDR3	TRB Evenness	-0.088	0.169541
TRA Length CDR3	TRB Evenness	-0.086	0.179757
TRB Length CDR3	TRB Evenness	0.003	0.963003
TRD Length CDR3	TRB Evenness	0.034	0.663478
TRG Length CDR3	TRB Evenness	-0.059	0.387691
TCR Evenness	TRB Evenness	0.856	1.1975e-71
TRA Evenness	TRB Evenness	0.614	1.21754e-26
TRB Evenness	TRB Evenness	1	0
TRD Evenness	TRB Evenness	0.225	0.0147024
TRG Evenness	TRB Evenness	0.324	5.30284e-06
TCR Gini	TRB Evenness	-0.828	7.14508e-63
TRA Gini	TRB Evenness	-0.61	2.31501e-26
TRB Gini	TRB Evenness	-0.926	1.32067e-104
TRD Gini	TRB Evenness	-0.194	0.0111436
TRG Gini	TRB Evenness	-0.275	4.45753e-05
TCR Gini-Simpson	TRB Evenness	0.251	6.95504e-05
TRA Gini-Simpson	TRB Evenness	0.227	0.000333981
TRB Gini-Simpson	TRB Evenness	0.275	1.2288e-05
TRD Gini-Simpson	TRB Evenness	-0.066	0.390624
TRG Gini-Simpson	TRB Evenness	0.067	0.329982
TCR Top	TRB Evenness	-0.417	9.98257e-12
TRA Top	TRB Evenness	-0.333	9.32584e-08
TRB Top	TRB Evenness	-0.471	5.89082e-15
TRD Top	TRB Evenness	0.065	0.397519
TRG Top	TRB Evenness	-0.129	0.0596527
TCR 2nd	TRB Evenness	-0.407	3.48447e-11
TRA 2nd	TRB Evenness	-0.288	4.79106e-06
TRB 2nd	TRB Evenness	-0.35	1.7631e-08
TRD 2nd	TRB Evenness	0.118	0.206391
TRG 2nd	TRB Evenness	0.003	0.968866
TILs (%)	TRB Evenness	-0.003	0.96638
TCR N reads	TRD Evenness	-0.221	0.016615
TRA N reads	TRD Evenness	-0.212	0.0217639
TRB N reads	TRD Evenness	-0.182	0.0495163
TRD N reads	TRD Evenness	-0.424	1.86014e-06
TRG N reads	TRD Evenness	-0.135	0.145873
TCR N clones	TRD Evenness	-0.093	0.318767
TRA N clones	TRD Evenness	-0.095	0.306543
TRB N clones	TRD Evenness	-0.086	0.358277
TRD N clones	TRD Evenness	-0.162	0.0819212
TRG N clones	TRD Evenness	-0.02	0.834542
TCR Length CDR3	TRD Evenness	-0.111	0.234366
TRA Length CDR3	TRD Evenness	0.044	0.636973
TRB Length CDR3	TRD Evenness	-0.049	0.60308
TRD Length CDR3	TRD Evenness	0.054	0.563376
TRG Length CDR3	TRD Evenness	0.068	0.470977
TCR Evenness	TRD Evenness	0.312	0.000606276
TRA Evenness	TRD Evenness	0.23	0.0126024
TRB Evenness	TRD Evenness	0.225	0.0147024
TRD Evenness	TRD Evenness	1	0
TRG Evenness	TRD Evenness	0.115	0.222547
TCR Gini	TRD Evenness	-0.375	3.08999e-05
TRA Gini	TRD Evenness	-0.287	0.00168476
TRB Gini	TRD Evenness	-0.262	0.00438806
TRD Gini	TRD Evenness	-0.92	1.25429e-48
TRG Gini	TRD Evenness	-0.13	0.163143
TCR Gini-Simpson	TRD Evenness	-0.06	0.521755
TRA Gini-Simpson	TRD Evenness	-0.072	0.441019
TRB Gini-Simpson	TRD Evenness	-0.072	0.437711
TRD Gini-Simpson	TRD Evenness	0.068	0.463807
TRG Gini-Simpson	TRD Evenness	-0.023	0.807768
TCR Top	TRD Evenness	0.021	0.822624
TRA Top	TRD Evenness	0	0.996104
TRB Top	TRD Evenness	0.063	0.497435
TRD Top	TRD Evenness	-0.311	0.000631715
TRG Top	TRD Evenness	0.039	0.676132
TCR 2nd	TRD Evenness	-0.023	0.803551
TRA 2nd	TRD Evenness	-0.004	0.963397
TRB 2nd	TRD Evenness	0.02	0.832914
TRD 2nd	TRD Evenness	0.247	0.00725807
TRG 2nd	TRD Evenness	0.029	0.759241
TILs (%)	TRD Evenness	0.015	0.878611
TCR N reads	TRG Evenness	-0.186	0.0103019
TRA N reads	TRG Evenness	-0.193	0.00752944
TRB N reads	TRG Evenness	-0.162	0.0253748
TRD N reads	TRG Evenness	0.012	0.865718
TRG N reads	TRG Evenness	-0.349	8.21737e-07
TCR N clones	TRG Evenness	-0.019	0.79694
TRA N clones	TRG Evenness	-0.02	0.785038
TRB N clones	TRG Evenness	-0.005	0.940654
TRD N clones	TRG Evenness	0.044	0.542249
TRG N clones	TRG Evenness	-0.034	0.643651
TCR Length CDR3	TRG Evenness	0.02	0.787854
TRA Length CDR3	TRG Evenness	-0.023	0.750882
TRB Length CDR3	TRG Evenness	-0.133	0.0676893
TRD Length CDR3	TRG Evenness	0.1	0.223811
TRG Length CDR3	TRG Evenness	0.069	0.342562
TCR Evenness	TRG Evenness	0.335	2.3158e-06
TRA Evenness	TRG Evenness	0.288	5.58408e-05
TRB Evenness	TRG Evenness	0.324	5.30284e-06
TRD Evenness	TRG Evenness	0.115	0.222547
TRG Evenness	TRG Evenness	1	0
TCR Gini	TRG Evenness	-0.379	6.88239e-08
TRA Gini	TRG Evenness	-0.307	1.66379e-05
TRB Gini	TRG Evenness	-0.348	8.44905e-07
TRD Gini	TRG Evenness	-0.095	0.249966
TRG Gini	TRG Evenness	-0.944	8.32077e-93
TCR Gini-Simpson	TRG Evenness	0.029	0.692224
TRA Gini-Simpson	TRG Evenness	0.01	0.888117
TRB Gini-Simpson	TRG Evenness	0.036	0.626157
TRD Gini-Simpson	TRG Evenness	-0.004	0.963842
TRG Gini-Simpson	TRG Evenness	0.127	0.0813613
TCR Top	TRG Evenness	-0.104	0.152301
TRA Top	TRG Evenness	-0.092	0.207966
TRB Top	TRG Evenness	-0.083	0.254289
TRD Top	TRG Evenness	0.003	0.969682
TRG Top	TRG Evenness	-0.362	2.87708e-07
TCR 2nd	TRG Evenness	-0.107	0.141678
TRA 2nd	TRG Evenness	-0.117	0.109049
TRB 2nd	TRG Evenness	-0.064	0.378903
TRD 2nd	TRG Evenness	0.024	0.800589
TRG 2nd	TRG Evenness	0.149	0.0395984
TILs (%)	TRG Evenness	-0.083	0.270493
TCR N reads	TCR Gini	0.344	2.04039e-08
TRA N reads	TCR Gini	0.342	2.30759e-08
TRB N reads	TCR Gini	0.329	8.3695e-08
TRD N reads	TCR Gini	0.073	0.250205
TRG N reads	TCR Gini	0.24	0.000117135
TCR N clones	TCR Gini	-0.011	0.861213
TRA N clones	TCR Gini	-0.019	0.761941
TRB N clones	TCR Gini	-0.004	0.944571
TRD N clones	TCR Gini	-0.019	0.768804
TRG N clones	TCR Gini	0.007	0.910212
TCR Length CDR3	TCR Gini	0.029	0.644687
TRA Length CDR3	TCR Gini	0.045	0.479095
TRB Length CDR3	TCR Gini	-0.05	0.431538
TRD Length CDR3	TCR Gini	-0.057	0.458908
TRG Length CDR3	TCR Gini	0.064	0.346703
TCR Evenness	TCR Gini	-0.942	5.53117e-120
TRA Evenness	TCR Gini	-0.858	2.55935e-73
TRB Evenness	TCR Gini	-0.828	7.14508e-63
TRD Evenness	TCR Gini	-0.375	3.08999e-05
TRG Evenness	TCR Gini	-0.379	6.88239e-08
TCR Gini	TCR Gini	1	0
TRA Gini	TCR Gini	0.893	4.24788e-89
TRB Gini	TCR Gini	0.837	1.00542e-66
TRD Gini	TCR Gini	0.346	3.44498e-06
TRG Gini	TCR Gini	0.376	1.11363e-08
TCR Gini-Simpson	TCR Gini	-0.109	0.0827795
TRA Gini-Simpson	TCR Gini	-0.111	0.0768329
TRB Gini-Simpson	TCR Gini	-0.134	0.034505
TRD Gini-Simpson	TCR Gini	0.103	0.178418
TRG Gini-Simpson	TCR Gini	-0.024	0.730386
TCR Top	TCR Gini	0.266	1.85309e-05
TRA Top	TCR Gini	0.249	6.30486e-05
TRB Top	TCR Gini	0.263	2.64593e-05
TRD Top	TCR Gini	-0.076	0.322267
TRG Top	TCR Gini	0.081	0.233873
TCR 2nd	TCR Gini	0.277	8.42334e-06
TRA 2nd	TCR Gini	0.237	0.000158736
TRB 2nd	TCR Gini	0.174	0.0061875
TRD 2nd	TCR Gini	-0.155	0.0945405
TRG 2nd	TCR Gini	0.048	0.510073
TILs (%)	TCR Gini	0.025	0.702942
TCR N reads	TRA Gini	0.388	1.7109e-10
TRA N reads	TRA Gini	0.41	1.05284e-11
TRB N reads	TRA Gini	0.353	7.76169e-09
TRD N reads	TRA Gini	0.117	0.0630093
TRG N reads	TRA Gini	0.25	5.70991e-05
TCR N clones	TRA Gini	0.067	0.291861
TRA N clones	TRA Gini	0.062	0.326042
TRB N clones	TRA Gini	0.068	0.280378
TRD N clones	TRA Gini	0.039	0.541147
TRG N clones	TRA Gini	0.065	0.304421
TCR Length CDR3	TRA Gini	0.034	0.595389
TRA Length CDR3	TRA Gini	0.031	0.623922
TRB Length CDR3	TRA Gini	0.007	0.911952
TRD Length CDR3	TRA Gini	0.018	0.81442
TRG Length CDR3	TRA Gini	0.064	0.34562
TCR Evenness	TRA Gini	-0.802	1.0524e-57
TRA Evenness	TRA Gini	-0.942	3.08892e-119
TRB Evenness	TRA Gini	-0.61	2.31501e-26
TRD Evenness	TRA Gini	-0.287	0.00168476
TRG Evenness	TRA Gini	-0.307	1.66379e-05
TCR Gini	TRA Gini	0.893	4.24788e-89
TRA Gini	TRA Gini	1	0
TRB Gini	TRA Gini	0.684	1.04893e-35
TRD Gini	TRA Gini	0.312	3.33097e-05
TRG Gini	TRA Gini	0.324	1.05872e-06
TCR Gini-Simpson	TRA Gini	-0.023	0.713168
TRA Gini-Simpson	TRA Gini	-0.042	0.509509
TRB Gini-Simpson	TRA Gini	-0.037	0.560828
TRD Gini-Simpson	TRA Gini	0.117	0.127713
TRG Gini-Simpson	TRA Gini	0.009	0.889741
TCR Top	TRA Gini	0.169	0.00699546
TRA Top	TRA Gini	0.205	0.00104751
TRB Top	TRA Gini	0.125	0.0482414
TRD Top	TRA Gini	-0.096	0.210381
TRG Top	TRA Gini	0.036	0.599326
TCR 2nd	TRA Gini	0.181	0.00402882
TRA 2nd	TRA Gini	0.201	0.00142768
TRB 2nd	TRA Gini	0.07	0.277046
TRD 2nd	TRA Gini	-0.121	0.191938
TRG 2nd	TRA Gini	0.026	0.719906
TILs (%)	TRA Gini	0.035	0.59197
TCR N reads	TRB Gini	0.439	3.69293e-13
TRA N reads	TRB Gini	0.41	1.72586e-11
TRB N reads	TRB Gini	0.449	9.28566e-14
TRD N reads	TRB Gini	0.137	0.0303548
TRG N reads	TRB Gini	0.319	2.62545e-07
TCR N clones	TRB Gini	0.113	0.075032
TRA N clones	TRB Gini	0.1	0.117151
TRB N clones	TRB Gini	0.124	0.0514437
[truncated: 771 more rows]

## Sheet: Supplementary data 5
Var1	Var2	coef	pvalue
BCR N reads	BCR N reads	1	0
IGH N reads	BCR N reads	0.982	0
IGK N reads	BCR N reads	0.986	0
IGL N reads	BCR N reads	0.981	0
BCR N clones	BCR N reads	0.803	6.83678e-61
IGH N clones	BCR N reads	0.904	1.29665e-98
IGK N clones	BCR N reads	0.728	8.01784e-45
IGL N clones	BCR N reads	0.763	1.75531e-51
BCR Length CDR3	BCR N reads	0.52	0
IGH Length CDR3	BCR N reads	0.108	0.0813612
IGK Length CDR3	BCR N reads	0.081	0.187727
IGL Length CDR3	BCR N reads	0.094	0.129091
BCR Evenness	BCR N reads	-0.537	0
IGH Evenness	BCR N reads	-0.461	3.57208e-15
IGK Evenness	BCR N reads	-0.525	0
IGL Evenness	BCR N reads	-0.54	0
BCR Gini	BCR N reads	0.727	0
IGH Gini	BCR N reads	0.699	6.91918e-40
IGK Gini	BCR N reads	0.74	0
IGL Gini	BCR N reads	0.732	0
BCR Gini-Simpson	BCR N reads	0.133	0.0303954
IGH Gini-Simpson	BCR N reads	0.373	3.96121e-10
IGK Gini-Simpson	BCR N reads	0.027	0.659781
IGL Gini-Simpson	BCR N reads	0.084	0.17261
BCR Top	BCR N reads	-0.106	0.0864345
IGH Top	BCR N reads	-0.285	2.65965e-06
IGK Top	BCR N reads	-0.002	0.974266
IGL Top	BCR N reads	-0.075	0.222267
BCR 2nd	BCR N reads	-0.114	0.0633739
IGH 2nd	BCR N reads	-0.281	3.79196e-06
IGK 2nd	BCR N reads	-0.007	0.914863
IGL 2nd	BCR N reads	-0.012	0.84421
TILs (%)	BCR N reads	0.579	5.76932e-22
BCR N reads	IGH N reads	0.982	0
IGH N reads	IGH N reads	1	0
IGK N reads	IGH N reads	0.958	0
IGL N reads	IGH N reads	0.954	0
BCR N clones	IGH N reads	0.751	4.2386e-49
IGH N clones	IGH N reads	0.886	1.25444e-89
IGK N clones	IGH N reads	0.667	2.5696e-35
IGL N clones	IGH N reads	0.702	1.53974e-40
BCR Length CDR3	IGH N reads	0.616	0
IGH Length CDR3	IGH N reads	0.125	0.043204
IGK Length CDR3	IGH N reads	0.078	0.204245
IGL Length CDR3	IGH N reads	0.092	0.136354
BCR Evenness	IGH N reads	-0.6	0
IGH Evenness	IGH N reads	-0.542	2.22202e-21
IGK Evenness	IGH N reads	-0.59	0
IGL Evenness	IGH N reads	-0.587	0
BCR Gini	IGH N reads	0.779	0
IGH Gini	IGH N reads	0.77	6.52002e-53
IGK Gini	IGH N reads	0.79	0
IGL Gini	IGH N reads	0.77	0
BCR Gini-Simpson	IGH N reads	0.064	0.298815
IGH Gini-Simpson	IGH N reads	0.312	2.43413e-07
IGK Gini-Simpson	IGH N reads	-0.049	0.424576
IGL Gini-Simpson	IGH N reads	0.02	0.743948
BCR Top	IGH N reads	-0.051	0.405175
IGH Top	IGH N reads	-0.222	0.000277215
IGK Top	IGH N reads	0.063	0.310884
IGL Top	IGH N reads	-0.02	0.750669
BCR 2nd	IGH N reads	-0.049	0.424704
IGH 2nd	IGH N reads	-0.212	0.000550656
IGK 2nd	IGH N reads	0.065	0.291685
IGL 2nd	IGH N reads	0.053	0.395449
TILs (%)	IGH N reads	0.593	3.00092e-23
BCR N reads	IGK N reads	0.986	0
IGH N reads	IGK N reads	0.958	0
IGK N reads	IGK N reads	1	0
IGL N reads	IGK N reads	0.947	0
BCR N clones	IGK N reads	0.824	1.86794e-66
IGH N clones	IGK N reads	0.908	7.91375e-101
IGK N clones	IGK N reads	0.759	7.73927e-51
IGL N clones	IGK N reads	0.777	1.57399e-54
BCR Length CDR3	IGK N reads	0.443	0
IGH Length CDR3	IGK N reads	0.101	0.103377
IGK Length CDR3	IGK N reads	0.093	0.133478
IGL Length CDR3	IGK N reads	0.08	0.19555
BCR Evenness	IGK N reads	-0.485	0
IGH Evenness	IGK N reads	-0.409	5.28452e-12
IGK Evenness	IGK N reads	-0.494	0
IGL Evenness	IGK N reads	-0.467	0
BCR Gini	IGK N reads	0.677	0
IGH Gini	IGK N reads	0.648	1.07314e-32
IGK Gini	IGK N reads	0.714	0
IGL Gini	IGK N reads	0.663	0
BCR Gini-Simpson	IGK N reads	0.176	0.00412327
IGH Gini-Simpson	IGK N reads	0.405	8.6883e-12
IGK Gini-Simpson	IGK N reads	0.063	0.309483
IGL Gini-Simpson	IGK N reads	0.143	0.0197504
BCR Top	IGK N reads	-0.139	0.0241935
IGH Top	IGK N reads	-0.314	2.0013e-07
IGK Top	IGK N reads	-0.035	0.567235
IGL Top	IGK N reads	-0.126	0.0414
BCR 2nd	IGK N reads	-0.146	0.0174976
IGH 2nd	IGK N reads	-0.313	2.31505e-07
IGK 2nd	IGK N reads	-0.037	0.547163
IGL 2nd	IGK N reads	-0.065	0.289597
TILs (%)	IGK N reads	0.562	1.38163e-20
BCR N reads	IGL N reads	0.981	0
IGH N reads	IGL N reads	0.954	0
IGK N reads	IGL N reads	0.947	0
IGL N reads	IGL N reads	1	0
BCR N clones	IGL N reads	0.795	6.99355e-59
IGH N clones	IGL N reads	0.885	6.40367e-89
IGK N clones	IGL N reads	0.716	8.62784e-43
IGL N clones	IGL N reads	0.771	2.64062e-53
BCR Length CDR3	IGL N reads	0.529	0
IGH Length CDR3	IGL N reads	0.103	0.0966766
IGK Length CDR3	IGL N reads	0.069	0.266647
IGL Length CDR3	IGL N reads	0.098	0.113611
BCR Evenness	IGL N reads	-0.518	0
IGH Evenness	IGL N reads	-0.436	1.33069e-13
IGK Evenness	IGL N reads	-0.483	0
IGL Evenness	IGL N reads	-0.568	0
BCR Gini	IGL N reads	0.709	0
IGH Gini	IGL N reads	0.67	1.39154e-35
IGK Gini	IGL N reads	0.696	0
IGL Gini	IGL N reads	0.754	0
BCR Gini-Simpson	IGL N reads	0.144	0.0191044
IGH Gini-Simpson	IGL N reads	0.381	1.61565e-10
IGK Gini-Simpson	IGL N reads	0.054	0.378966
IGL Gini-Simpson	IGL N reads	0.064	0.299899
BCR Top	IGL N reads	-0.116	0.0601374
IGH Top	IGL N reads	-0.293	1.27259e-06
IGK Top	IGL N reads	-0.022	0.716773
IGL Top	IGL N reads	-0.055	0.369315
BCR 2nd	IGL N reads	-0.131	0.0331051
IGH 2nd	IGL N reads	-0.295	1.16784e-06
IGK 2nd	IGL N reads	-0.039	0.523911
IGL 2nd	IGL N reads	-0.001	0.988653
TILs (%)	IGL N reads	0.564	1.00852e-20
BCR N reads	BCR N clones	0.803	6.83678e-61
IGH N reads	BCR N clones	0.751	4.2386e-49
IGK N reads	BCR N clones	0.824	1.86794e-66
IGL N reads	BCR N clones	0.795	6.99355e-59
BCR N clones	BCR N clones	1	0
IGH N clones	BCR N clones	0.945	2.47557e-129
IGK N clones	BCR N clones	0.986	3.21995e-207
IGL N clones	BCR N clones	0.988	5.75958e-216
BCR Length CDR3	BCR N clones	0.24	8.09583e-05
IGH Length CDR3	BCR N clones	0.002	0.977381
IGK Length CDR3	BCR N clones	0.094	0.128177
IGL Length CDR3	BCR N clones	0.054	0.380794
BCR Evenness	BCR N clones	-0.09	0.145159
IGH Evenness	BCR N clones	-0.044	0.479202
IGK Evenness	BCR N clones	-0.083	0.179319
IGL Evenness	BCR N clones	-0.13	0.0345134
BCR Gini	BCR N clones	0.286	2.3945e-06
IGH Gini	BCR N clones	0.278	4.85072e-06
IGK Gini	BCR N clones	0.314	1.90636e-07
IGL Gini	BCR N clones	0.321	9.55625e-08
BCR Gini-Simpson	BCR N clones	0.548	4.52215e-22
IGH Gini-Simpson	BCR N clones	0.694	4.20878e-39
IGK Gini-Simpson	BCR N clones	0.466	1.30159e-15
IGL Gini-Simpson	BCR N clones	0.475	3.13984e-16
BCR Top	BCR N clones	-0.461	2.72026e-15
IGH Top	BCR N clones	-0.58	4.64133e-25
IGK Top	BCR N clones	-0.397	2.25414e-11
IGL Top	BCR N clones	-0.395	2.70868e-11
BCR 2nd	BCR N clones	-0.495	9.28607e-18
IGH 2nd	BCR N clones	-0.603	2.79247e-27
IGK 2nd	BCR N clones	-0.408	4.88753e-12
IGL 2nd	BCR N clones	-0.363	1.17004e-09
TILs (%)	BCR N clones	0.403	2.24708e-10
BCR N reads	IGH N clones	0.904	1.29665e-98
IGH N reads	IGH N clones	0.886	1.25444e-89
IGK N reads	IGH N clones	0.908	7.91375e-101
IGL N reads	IGH N clones	0.885	6.40367e-89
BCR N clones	IGH N clones	0.945	2.47557e-129
IGH N clones	IGH N clones	1	0
IGK N clones	IGH N clones	0.89	1.65776e-91
IGL N clones	IGH N clones	0.91	5.56075e-102
BCR Length CDR3	IGH N clones	0.422	7.73021e-13
IGH Length CDR3	IGH N clones	0.061	0.326997
IGK Length CDR3	IGH N clones	0.096	0.118702
IGL Length CDR3	IGH N clones	0.072	0.241693
BCR Evenness	IGH N clones	-0.258	2.25789e-05
IGH Evenness	IGH N clones	-0.202	0.00103609
IGK Evenness	IGH N clones	-0.258	2.23053e-05
IGL Evenness	IGH N clones	-0.288	1.9463e-06
BCR Gini	IGH N clones	0.47	6.4338e-16
IGH Gini	IGH N clones	0.454	8.56177e-15
IGK Gini	IGH N clones	0.504	1.94948e-18
IGL Gini	IGH N clones	0.496	8.42572e-18
BCR Gini-Simpson	IGH N clones	0.413	2.65338e-12
IGH Gini-Simpson	IGH N clones	0.627	3.40927e-30
IGK Gini-Simpson	IGH N clones	0.309	3.00149e-07
IGL Gini-Simpson	IGH N clones	0.335	2.51801e-08
BCR Top	IGH N clones	-0.356	2.72441e-09
IGH Top	IGH N clones	-0.511	6.97315e-19
IGK Top	IGH N clones	-0.268	9.85211e-06
IGL Top	IGH N clones	-0.285	2.60522e-06
BCR 2nd	IGH N clones	-0.376	2.59875e-10
IGH 2nd	IGH N clones	-0.519	1.85821e-19
IGK 2nd	IGH N clones	-0.261	1.81236e-05
IGL 2nd	IGH N clones	-0.224	0.000249732
TILs (%)	IGH N clones	0.511	1.13879e-16
BCR N reads	IGK N clones	0.728	8.01784e-45
IGH N reads	IGK N clones	0.667	2.5696e-35
IGK N reads	IGK N clones	0.759	7.73927e-51
IGL N reads	IGK N clones	0.716	8.62784e-43
BCR N clones	IGK N clones	0.986	3.21995e-207
IGH N clones	IGK N clones	0.89	1.65776e-91
IGK N clones	IGK N clones	1	0
IGL N clones	IGK N clones	0.977	7.29212e-178
BCR Length CDR3	IGK N clones	0.148	0.0159436
IGH Length CDR3	IGK N clones	-0.027	0.661027
IGK Length CDR3	IGK N clones	0.092	0.134025
IGL Length CDR3	IGK N clones	0.044	0.476564
BCR Evenness	IGK N clones	-0.015	0.81057
IGH Evenness	IGK N clones	0.022	0.726245
IGK Evenness	IGK N clones	-0.005	0.937964
IGL Evenness	IGK N clones	-0.055	0.371482
BCR Gini	IGK N clones	0.193	0.00159264
IGH Gini	IGK N clones	0.193	0.00166805
IGK Gini	IGK N clones	0.22	0.000321343
IGL Gini	IGK N clones	0.23	0.000167803
BCR Gini-Simpson	IGK N clones	0.583	1.75942e-25
IGH Gini-Simpson	IGK N clones	0.697	1.19825e-39
IGK Gini-Simpson	IGK N clones	0.519	1.2361e-19
IGL Gini-Simpson	IGK N clones	0.514	3.17613e-19
BCR Top	IGK N clones	-0.485	5.57917e-17
IGH Top	IGK N clones	-0.588	7.9899e-26
IGK Top	IGK N clones	-0.439	6.99213e-14
IGL Top	IGK N clones	-0.422	8.33894e-13
BCR 2nd	IGK N clones	-0.526	3.73201e-20
IGH 2nd	IGK N clones	-0.613	1.86761e-28
IGK 2nd	IGK N clones	-0.461	2.76218e-15
IGL 2nd	IGK N clones	-0.413	2.82069e-12
TILs (%)	IGK N clones	0.336	1.83095e-07
BCR N reads	IGL N clones	0.763	1.75531e-51
IGH N reads	IGL N clones	0.702	1.53974e-40
IGK N reads	IGL N clones	0.777	1.57399e-54
IGL N reads	IGL N clones	0.771	2.64062e-53
BCR N clones	IGL N clones	0.988	5.75958e-216
IGH N clones	IGL N clones	0.91	5.56075e-102
IGK N clones	IGL N clones	0.977	7.29212e-178
IGL N clones	IGL N clones	1	0
BCR Length CDR3	IGL N clones	0.215	0.000448045
IGH Length CDR3	IGL N clones	-0.008	0.90327
IGK Length CDR3	IGL N clones	0.088	0.153058
IGL Length CDR3	IGL N clones	0.054	0.38505
BCR Evenness	IGL N clones	-0.053	0.388899
IGH Evenness	IGL N clones	-0.008	0.895727
IGK Evenness	IGL N clones	-0.045	0.465469
IGL Evenness	IGL N clones	-0.098	0.11083
BCR Gini	IGL N clones	0.242	7.06915e-05
IGH Gini	IGL N clones	0.231	0.000158553
IGK Gini	IGL N clones	0.266	1.19062e-05
IGL Gini	IGL N clones	0.284	2.63241e-06
BCR Gini-Simpson	IGL N clones	0.569	5.12224e-24
IGH Gini-Simpson	IGL N clones	0.696	1.92547e-39
IGK Gini-Simpson	IGL N clones	0.487	4.16134e-17
IGL Gini-Simpson	IGL N clones	0.504	1.91575e-18
BCR Top	IGL N clones	-0.484	7.10492e-17
IGH Top	IGL N clones	-0.586	1.31958e-25
IGK Top	IGL N clones	-0.417	1.65055e-12
IGL Top	IGL N clones	-0.424	5.9676e-13
BCR 2nd	IGL N clones	-0.516	2.36483e-19
IGH 2nd	IGL N clones	-0.62	3.07478e-29
IGK 2nd	IGL N clones	-0.428	3.62249e-13
IGL 2nd	IGL N clones	-0.389	5.85599e-11
TILs (%)	IGL N clones	0.375	4.52172e-09
BCR N reads	BCR Length CDR3	0.52	0
IGH N reads	BCR Length CDR3	0.616	0
IGK N reads	BCR Length CDR3	0.443	0
IGL N reads	BCR Length CDR3	0.529	0
BCR N clones	BCR Length CDR3	0.24	8.09583e-05
IGH N clones	BCR Length CDR3	0.422	7.73021e-13
IGK N clones	BCR Length CDR3	0.148	0.0159436
IGL N clones	BCR Length CDR3	0.215	0.000448045
BCR Length CDR3	BCR Length CDR3	1	0
IGH Length CDR3	BCR Length CDR3	0.532	0
IGK Length CDR3	BCR Length CDR3	0.174	0.00452527
IGL Length CDR3	BCR Length CDR3	0.369	8.60215e-10
BCR Evenness	BCR Length CDR3	-0.623	0
IGH Evenness	BCR Length CDR3	-0.641	1.15194e-31
IGK Evenness	BCR Length CDR3	-0.593	0
IGL Evenness	BCR Length CDR3	-0.618	0
BCR Gini	BCR Length CDR3	0.678	0
IGH Gini	BCR Length CDR3	0.704	9.64879e-41
IGK Gini	BCR Length CDR3	0.641	0
IGL Gini	BCR Length CDR3	0.691	0
BCR Gini-Simpson	BCR Length CDR3	-0.246	5.67856e-05
IGH Gini-Simpson	BCR Length CDR3	-0.081	0.188704
IGK Gini-Simpson	BCR Length CDR3	-0.309	3.56879e-07
IGL Gini-Simpson	BCR Length CDR3	-0.271	8.56531e-06
BCR Top	BCR Length CDR3	0.201	0.0010386
IGH Top	BCR Length CDR3	0.143	0.0207633
IGK Top	BCR Length CDR3	0.281	3.92914e-06
IGL Top	BCR Length CDR3	0.218	0.000362999
BCR 2nd	BCR Length CDR3	0.235	0.000124974
IGH 2nd	BCR Length CDR3	0.116	0.0612897
IGK 2nd	BCR Length CDR3	0.276	5.90657e-06
IGL 2nd	BCR Length CDR3	0.322	8.52753e-08
TILs (%)	BCR Length CDR3	0.396	4.50899e-10
BCR N reads	IGH Length CDR3	0.108	0.0813612
IGH N reads	IGH Length CDR3	0.125	0.043204
IGK N reads	IGH Length CDR3	0.101	0.103377
IGL N reads	IGH Length CDR3	0.103	0.0966766
BCR N clones	IGH Length CDR3	0.002	0.977381
IGH N clones	IGH Length CDR3	0.061	0.326997
IGK N clones	IGH Length CDR3	-0.027	0.661027
IGL N clones	IGH Length CDR3	-0.008	0.90327
BCR Length CDR3	IGH Length CDR3	0.532	0
IGH Length CDR3	IGH Length CDR3	1	0
IGK Length CDR3	IGH Length CDR3	0.023	0.707351
IGL Length CDR3	IGH Length CDR3	0.28	4.33064e-06
BCR Evenness	IGH Length CDR3	-0.26	2.13107e-05
IGH Evenness	IGH Length CDR3	-0.297	9.70232e-07
IGK Evenness	IGH Length CDR3	-0.299	8.66316e-07
IGL Evenness	IGH Length CDR3	-0.212	0.000569437
BCR Gini	IGH Length CDR3	0.235	0.000128617
IGH Gini	IGH Length CDR3	0.233	0.000141139
IGK Gini	IGH Length CDR3	0.255	3.0196e-05
IGL Gini	IGH Length CDR3	0.221	0.000323819
BCR Gini-Simpson	IGH Length CDR3	-0.204	0.000888213
IGH Gini-Simpson	IGH Length CDR3	-0.139	0.0246665
IGK Gini-Simpson	IGH Length CDR3	-0.251	4.14039e-05
IGL Gini-Simpson	IGH Length CDR3	-0.14	0.0234387
BCR Top	IGH Length CDR3	0.215	0.000466582
IGH Top	IGH Length CDR3	0.173	0.0050267
IGK Top	IGH Length CDR3	0.251	4.11533e-05
IGL Top	IGH Length CDR3	0.113	0.0665805
BCR 2nd	IGH Length CDR3	0.182	0.00303553
IGH 2nd	IGH Length CDR3	0.077	0.211947
IGK 2nd	IGH Length CDR3	0.163	0.00824886
IGL 2nd	IGH Length CDR3	0.133	0.0316712
TILs (%)	IGH Length CDR3	0.138	0.0371164
BCR N reads	IGK Length CDR3	0.081	0.187727
IGH N reads	IGK Length CDR3	0.078	0.204245
IGK N reads	IGK Length CDR3	0.093	0.133478
IGL N reads	IGK Length CDR3	0.069	0.266647
BCR N clones	IGK Length CDR3	0.094	0.128177
IGH N clones	IGK Length CDR3	0.096	0.118702
IGK N clones	IGK Length CDR3	0.092	0.134025
IGL N clones	IGK Length CDR3	0.088	0.153058
BCR Length CDR3	IGK Length CDR3	0.174	0.00452527
IGH Length CDR3	IGK Length CDR3	0.023	0.707351
IGK Length CDR3	IGK Length CDR3	1	0
IGL Length CDR3	IGK Length CDR3	0.051	0.413184
BCR Evenness	IGK Length CDR3	-0.016	0.793975
IGH Evenness	IGK Length CDR3	0.005	0.933312
IGK Evenness	IGK Length CDR3	-0.042	0.49483
IGL Evenness	IGK Length CDR3	-0.014	0.821782
BCR Gini	IGK Length CDR3	0.05	0.419402
IGH Gini	IGK Length CDR3	0.041	0.506052
IGK Gini	IGK Length CDR3	0.064	0.300111
IGL Gini	IGK Length CDR3	0.038	0.540979
BCR Gini-Simpson	IGK Length CDR3	0.048	0.434189
IGH Gini-Simpson	IGK Length CDR3	0.049	0.424554
IGK Gini-Simpson	IGK Length CDR3	0.023	0.713502
IGL Gini-Simpson	IGK Length CDR3	0.027	0.658963
BCR Top	IGK Length CDR3	-0.083	0.176416
IGH Top	IGK Length CDR3	-0.039	0.524445
IGK Top	IGK Length CDR3	-0.051	0.412014
IGL Top	IGK Length CDR3	-0.016	0.795323
BCR 2nd	IGK Length CDR3	-0.012	0.846919
IGH 2nd	IGK Length CDR3	-0.06	0.330897
IGK 2nd	IGK Length CDR3	-0.03	0.623215
IGL 2nd	IGK Length CDR3	0.023	0.706635
TILs (%)	IGK Length CDR3	-0.006	0.929866
BCR N reads	IGL Length CDR3	0.094	0.129091
IGH N reads	IGL Length CDR3	0.092	0.136354
IGK N reads	IGL Length CDR3	0.08	0.19555
IGL N reads	IGL Length CDR3	0.098	0.113611
BCR N clones	IGL Length CDR3	0.054	0.380794
IGH N clones	IGL Length CDR3	0.072	0.241693
IGK N clones	IGL Length CDR3	0.044	0.476564
IGL N clones	IGL Length CDR3	0.054	0.38505
BCR Length CDR3	IGL Length CDR3	0.369	8.60215e-10
IGH Length CDR3	IGL Length CDR3	0.28	4.33064e-06
IGK Length CDR3	IGL Length CDR3	0.051	0.413184
IGL Length CDR3	IGL Length CDR3	1	0
BCR Evenness	IGL Length CDR3	-0.121	0.0500204
IGH Evenness	IGL Length CDR3	-0.148	0.0163568
IGK Evenness	IGL Length CDR3	-0.096	0.119695
IGL Evenness	IGL Length CDR3	-0.132	0.0324138
BCR Gini	IGL Length CDR3	0.124	0.0439844
IGH Gini	IGL Length CDR3	0.133	0.0307639
IGK Gini	IGL Length CDR3	0.113	0.0671038
IGL Gini	IGL Length CDR3	0.141	0.0216734
BCR Gini-Simpson	IGL Length CDR3	-0.073	0.235736
IGH Gini-Simpson	IGL Length CDR3	-0.042	0.4948
IGK Gini-Simpson	IGL Length CDR3	-0.058	0.351271
IGL Gini-Simpson	IGL Length CDR3	-0.065	0.294989
BCR Top	IGL Length CDR3	0.068	0.270253
IGH Top	IGL Length CDR3	0.06	0.328701
IGK Top	IGL Length CDR3	0.074	0.232089
IGL Top	IGL Length CDR3	0.032	0.603187
BCR 2nd	IGL Length CDR3	0.087	0.158433
IGH 2nd	IGL Length CDR3	0.014	0.819721
IGK 2nd	IGL Length CDR3	0.045	0.469352
IGL 2nd	IGL Length CDR3	0.071	0.250614
TILs (%)	IGL Length CDR3	0.053	0.424483
BCR N reads	BCR Evenness	-0.537	0
IGH N reads	BCR Evenness	-0.6	0
IGK N reads	BCR Evenness	-0.485	0
IGL N reads	BCR Evenness	-0.518	0
BCR N clones	BCR Evenness	-0.09	0.145159
IGH N clones	BCR Evenness	-0.258	2.25789e-05
IGK N clones	BCR Evenness	-0.015	0.81057
IGL N clones	BCR Evenness	-0.053	0.388899
BCR Length CDR3	BCR Evenness	-0.623	0
IGH Length CDR3	BCR Evenness	-0.26	2.13107e-05
IGK Length CDR3	BCR Evenness	-0.016	0.793975
IGL Length CDR3	BCR Evenness	-0.121	0.0500204
BCR Evenness	BCR Evenness	1	0
IGH Evenness	BCR Evenness	0.936	4.00719e-120
IGK Evenness	BCR Evenness	0.957	0
IGL Evenness	BCR Evenness	0.894	0
BCR Gini	BCR Evenness	-0.945	0
IGH Gini	BCR Evenness	-0.935	8.74789e-120
IGK Gini	BCR Evenness	-0.902	0
IGL Gini	BCR Evenness	-0.873	0
BCR Gini-Simpson	BCR Evenness	0.687	0
IGH Gini-Simpson	BCR Evenness	0.43	2.80645e-13
IGK Gini-Simpson	BCR Evenness	0.722	0
IGL Gini-Simpson	BCR Evenness	0.61	0
BCR Top	BCR Evenness	-0.656	0
IGH Top	BCR Evenness	-0.454	8.99664e-15
IGK Top	BCR Evenness	-0.71	0
IGL Top	BCR Evenness	-0.564	1.29994e-23
BCR 2nd	BCR Evenness	-0.669	0
IGH 2nd	BCR Evenness	-0.451	1.53131e-14
IGK 2nd	BCR Evenness	-0.636	0
IGL 2nd	BCR Evenness	-0.564	1.3367e-23
TILs (%)	BCR Evenness	-0.361	1.77228e-08
BCR N reads	IGH Evenness	-0.461	3.57208e-15
IGH N reads	IGH Evenness	-0.542	2.22202e-21
IGK N reads	IGH Evenness	-0.409	5.28452e-12
IGL N reads	IGH Evenness	-0.436	1.33069e-13
BCR N clones	IGH Evenness	-0.044	0.479202
IGH N clones	IGH Evenness	-0.202	0.00103609
IGK N clones	IGH Evenness	0.022	0.726245
IGL N clones	IGH Evenness	-0.008	0.895727
BCR Length CDR3	IGH Evenness	-0.641	1.15194e-31
IGH Length CDR3	IGH Evenness	-0.297	9.70232e-07
IGK Length CDR3	IGH Evenness	0.005	0.933312
IGL Length CDR3	IGH Evenness	-0.148	0.0163568
BCR Evenness	IGH Evenness	0.936	4.00719e-120
IGH Evenness	IGH Evenness	1	0
IGK Evenness	IGH Evenness	0.891	3.82776e-91
IGL Evenness	IGH Evenness	0.81	2.56724e-62
BCR Gini	IGH Evenness	-0.865	7.44358e-80
IGH Gini	IGH Evenness	-0.929	5.0876e-114
IGK Gini	IGH Evenness	-0.816	7.05862e-64
IGL Gini	IGH Evenness	-0.78	7.1854e-55
BCR Gini-Simpson	IGH Evenness	0.691	1.50311e-38
IGH Gini-Simpson	IGH Evenness	0.536	6.46037e-21
IGK Gini-Simpson	IGH Evenness	0.721	2.29414e-43
IGL Gini-Simpson	IGH Evenness	0.598	8.79172e-27
BCR Top	IGH Evenness	-0.648	1.45973e-32
IGH Top	IGH Evenness	-0.582	4.00894e-25
IGK Top	IGH Evenness	-0.713	6.56866e-42
IGL Top	IGH Evenness	-0.558	7.536e-23
BCR 2nd	IGH Evenness	-0.701	4.81751e-40
IGH 2nd	IGH Evenness	-0.489	3.91448e-17
IGK 2nd	IGH Evenness	-0.625	8.07294e-30
IGL 2nd	IGH Evenness	-0.552	2.86625e-22
TILs (%)	IGH Evenness	-0.347	6.95963e-08
BCR N reads	IGK Evenness	-0.525	0
IGH N reads	IGK Evenness	-0.59	0
IGK N reads	IGK Evenness	-0.494	0
IGL N reads	IGK Evenness	-0.483	0
BCR N clones	IGK Evenness	-0.083	0.179319
IGH N clones	IGK Evenness	-0.258	2.23053e-05
IGK N clones	IGK Evenness	-0.005	0.937964
IGL N clones	IGK Evenness	-0.045	0.465469
BCR Length CDR3	IGK Evenness	-0.593	0
IGH Length CDR3	IGK Evenness	-0.299	8.66316e-07
IGK Length CDR3	IGK Evenness	-0.042	0.49483
IGL Length CDR3	IGK Evenness	-0.096	0.119695
BCR Evenness	IGK Evenness	0.957	0
IGH Evenness	IGK Evenness	0.891	3.82776e-91
IGK Evenness	IGK Evenness	1	0
IGL Evenness	IGK Evenness	0.78	0
BCR Gini	IGK Evenness	-0.918	0
IGH Gini	IGK Evenness	-0.9	2.50646e-96
IGK Gini	IGK Evenness	-0.932	0
IGL Gini	IGK Evenness	-0.8	0
BCR Gini-Simpson	IGK Evenness	0.651	0
IGH Gini-Simpson	IGK Evenness	0.397	2.44024e-11
IGK Gini-Simpson	IGK Evenness	0.77	0
IGL Gini-Simpson	IGK Evenness	0.499	0
BCR Top	IGK Evenness	-0.612	0
IGH Top	IGK Evenness	-0.418	1.443e-12
IGK Top	IGK Evenness	-0.749	0
IGL Top	IGK Evenness	-0.448	1.89848e-14
BCR 2nd	IGK Evenness	-0.644	0
IGH 2nd	IGK Evenness	-0.411	4.21518e-12
IGK 2nd	IGK Evenness	-0.678	0
IGL 2nd	IGK Evenness	-0.487	3.86376e-17
TILs (%)	IGK Evenness	-0.356	2.95263e-08
BCR N reads	IGL Evenness	-0.54	0
IGH N reads	IGL Evenness	-0.587	0
IGK N reads	IGL Evenness	-0.467	0
IGL N reads	IGL Evenness	-0.568	0
BCR N clones	IGL Evenness	-0.13	0.0345134
IGH N clones	IGL Evenness	-0.288	1.9463e-06
IGK N clones	IGL Evenness	-0.055	0.371482
IGL N clones	IGL Evenness	-0.098	0.11083
BCR Length CDR3	IGL Evenness	-0.618	0
IGH Length CDR3	IGL Evenness	-0.212	0.000569437
IGK Length CDR3	IGL Evenness	-0.014	0.821782
IGL Length CDR3	IGL Evenness	-0.132	0.0324138
BCR Evenness	IGL Evenness	0.894	0
IGH Evenness	IGL Evenness	0.81	2.56724e-62
IGK Evenness	IGL Evenness	0.78	0
IGL Evenness	IGL Evenness	1	0
BCR Gini	IGL Evenness	-0.883	0
IGH Gini	IGL Evenness	-0.843	2.10117e-72
IGK Gini	IGL Evenness	-0.791	0
IGL Gini	IGL Evenness	-0.943	0
BCR Gini-Simpson	IGL Evenness	0.572	0
IGH Gini-Simpson	IGL Evenness	0.32	1.09109e-07
IGK Gini-Simpson	IGL Evenness	0.534	0
IGL Gini-Simpson	IGL Evenness	0.71	0
BCR Top	IGL Evenness	-0.551	0
IGH Top	IGL Evenness	-0.341	1.33445e-08
IGK Top	IGL Evenness	-0.528	0
IGL Top	IGL Evenness	-0.672	4.17224e-36
BCR 2nd	IGL Evenness	-0.551	0
IGH 2nd	IGL Evenness	-0.39	5.66534e-11
IGK 2nd	IGL Evenness	-0.484	0
IGL 2nd	IGL Evenness	-0.655	1.07521e-33
TILs (%)	IGL Evenness	-0.361	1.76631e-08
BCR N reads	BCR Gini	0.727	0
IGH N reads	BCR Gini	0.779	0
IGK N reads	BCR Gini	0.677	0
IGL N reads	BCR Gini	0.709	0
BCR N clones	BCR Gini	0.286	2.3945e-06
IGH N clones	BCR Gini	0.47	6.4338e-16
IGK N clones	BCR Gini	0.193	0.00159264
IGL N clones	BCR Gini	0.242	7.06915e-05
BCR Length CDR3	BCR Gini	0.678	0
IGH Length CDR3	BCR Gini	0.235	0.000128617
IGK Length CDR3	BCR Gini	0.05	0.419402
IGL Length CDR3	BCR Gini	0.124	0.0439844
BCR Evenness	BCR Gini	-0.945	0
IGH Evenness	BCR Gini	-0.865	7.44358e-80
IGK Evenness	BCR Gini	-0.918	0
IGL Evenness	BCR Gini	-0.883	0
BCR Gini	BCR Gini	1	0
IGH Gini	BCR Gini	0.967	1.2177e-156
IGK Gini	BCR Gini	0.973	0
IGL Gini	BCR Gini	0.951	0
BCR Gini-Simpson	BCR Gini	-0.475	0
IGH Gini-Simpson	BCR Gini	-0.205	0.000821774
IGK Gini-Simpson	BCR Gini	-0.553	0
IGL Gini-Simpson	BCR Gini	-0.456	0
BCR Top	BCR Gini	0.438	1.88428e-14
IGH Top	BCR Gini	0.24	8.54923e-05
IGK Top	BCR Gini	0.534	0
IGL Top	BCR Gini	0.409	4.76568e-12
BCR 2nd	BCR Gini	0.469	0
IGH 2nd	BCR Gini	0.271	8.79253e-06
IGK 2nd	BCR Gini	0.514	0
IGL 2nd	BCR Gini	0.47	6.55942e-16
TILs (%)	BCR Gini	0.484	6.33621e-15
BCR N reads	IGH Gini	0.699	6.91918e-40
IGH N reads	IGH Gini	0.77	6.52002e-53
IGK N reads	IGH Gini	0.648	1.07314e-32
IGL N reads	IGH Gini	0.67	1.39154e-35
BCR N clones	IGH Gini	0.278	4.85072e-06
IGH N clones	IGH Gini	0.454	8.56177e-15
IGK N clones	IGH Gini	0.193	0.00166805
IGL N clones	IGH Gini	0.231	0.000158553
BCR Length CDR3	IGH Gini	0.704	9.64879e-41
IGH Length CDR3	IGH Gini	0.233	0.000141139
IGK Length CDR3	IGH Gini	0.041	0.506052
IGL Length CDR3	IGH Gini	0.133	0.0307639
BCR Evenness	IGH Gini	-0.935	8.74789e-120
IGH Evenness	IGH Gini	-0.929	5.0876e-114
IGK Evenness	IGH Gini	-0.9	2.50646e-96
IGL Evenness	IGH Gini	-0.843	2.10117e-72
BCR Gini	IGH Gini	0.967	1.2177e-156
IGH Gini	IGH Gini	1	0
IGK Gini	IGH Gini	0.933	7.24657e-118
IGL Gini	IGH Gini	0.901	2.05256e-96
BCR Gini-Simpson	IGH Gini	-0.492	1.91834e-17
IGH Gini-Simpson	IGH Gini	-0.257	2.4656e-05
IGK Gini-Simpson	IGH Gini	-0.568	7.69042e-24
IGL Gini-Simpson	IGH Gini	-0.452	1.17174e-14
BCR Top	IGH Gini	0.451	1.4109e-14
IGH Top	IGH Gini	0.298	8.53159e-07
IGK Top	IGH Gini	0.552	2.15465e-22
IGL Top	IGH Gini	0.407	6.75735e-12
BCR 2nd	IGH Gini	0.491	2.37472e-17
IGH 2nd	IGH Gini	0.303	5.52767e-07
IGK 2nd	IGH Gini	0.514	4.1013e-19
IGL 2nd	IGH Gini	0.465	1.58289e-15
TILs (%)	IGH Gini	0.494	1.39386e-15
BCR N reads	IGK Gini	0.74	0
IGH N reads	IGK Gini	0.79	0
IGK N reads	IGK Gini	0.714	0
IGL N reads	IGK Gini	0.696	0
BCR N clones	IGK Gini	0.314	1.90636e-07
IGH N clones	IGK Gini	0.504	1.94948e-18
IGK N clones	IGK Gini	0.22	0.000321343
IGL N clones	IGK Gini	0.266	1.19062e-05
BCR Length CDR3	IGK Gini	0.641	0
IGH Length CDR3	IGK Gini	0.255	3.0196e-05
IGK Length CDR3	IGK Gini	0.064	0.300111
IGL Length CDR3	IGK Gini	0.113	0.0671038
BCR Evenness	IGK Gini	-0.902	0
IGH Evenness	IGK Gini	-0.816	7.05862e-64
IGK Evenness	IGK Gini	-0.932	0
IGL Evenness	IGK Gini	-0.791	0
BCR Gini	IGK Gini	0.973	0
IGH Gini	IGK Gini	0.933	7.24657e-118
IGK Gini	IGK Gini	1	0
IGL Gini	IGK Gini	0.886	0
BCR Gini-Simpson	IGK Gini	-0.424	7.01278e-13
IGH Gini-Simpson	IGK Gini	-0.148	0.0165053
IGK Gini-Simpson	IGK Gini	-0.548	0
IGL Gini-Simpson	IGK Gini	-0.36	2.2732e-09
BCR Top	IGK Gini	0.39	7.53119e-11
IGH Top	IGK Gini	0.186	0.00245549
IGK Top	IGK Gini	0.52	0
IGL Top	IGK Gini	0.315	1.73495e-07
BCR 2nd	IGK Gini	0.422	9.12407e-13
IGH 2nd	IGK Gini	0.214	0.000496411
IGK 2nd	IGK Gini	0.514	0
IGL 2nd	IGK Gini	0.39	5.27712e-11
TILs (%)	IGK Gini	0.492	1.95091e-15
BCR N reads	IGL Gini	0.732	0
IGH N reads	IGL Gini	0.77	0
IGK N reads	IGL Gini	0.663	0
IGL N reads	IGL Gini	0.754	0
BCR N clones	IGL Gini	0.321	9.55625e-08
IGH N clones	IGL Gini	0.496	8.42572e-18
IGK N clones	IGL Gini	0.23	0.000167803
IGL N clones	IGL Gini	0.284	2.63241e-06
BCR Length CDR3	IGL Gini	0.691	0
IGH Length CDR3	IGL Gini	0.221	0.000323819
IGK Length CDR3	IGL Gini	0.038	0.540979
IGL Length CDR3	IGL Gini	0.141	0.0216734
BCR Evenness	IGL Gini	-0.873	0
IGH Evenness	IGL Gini	-0.78	7.1854e-55
IGK Evenness	IGL Gini	-0.8	0
IGL Evenness	IGL Gini	-0.943	0
BCR Gini	IGL Gini	0.951	0
IGH Gini	IGL Gini	0.901	2.05256e-96
IGK Gini	IGL Gini	0.886	0
IGL Gini	IGL Gini	1	0
BCR Gini-Simpson	IGL Gini	-0.395	3.84329e-11
IGH Gini-Simpson	IGL Gini	-0.125	0.0429834
IGK Gini-Simpson	IGL Gini	-0.432	1.37493e-13
IGL Gini-Simpson	IGL Gini	-0.493	0
BCR Top	IGL Gini	0.368	9.19995e-10
IGH Top	IGL Gini	0.161	0.00900157
IGK Top	IGL Gini	0.424	6.37371e-13
IGL Top	IGL Gini	0.446	2.5236e-14
BCR 2nd	IGL Gini	0.381	2.0167e-10
IGH 2nd	IGL Gini	0.212	0.000544068
IGK 2nd	IGL Gini	0.398	2.69975e-11
IGL 2nd	IGL Gini	0.506	1.31582e-18
TILs (%)	IGL Gini	0.493	1.73265e-15
BCR N reads	BCR Gini-Simpson	0.133	0.0303954
IGH N reads	BCR Gini-Simpson	0.064	0.298815
IGK N reads	BCR Gini-Simpson	0.176	0.00412327
IGL N reads	BCR Gini-Simpson	0.144	0.0191044
BCR N clones	BCR Gini-Simpson	0.548	4.52215e-22
IGH N clones	BCR Gini-Simpson	0.413	2.65338e-12
IGK N clones	BCR Gini-Simpson	0.583	1.75942e-25
IGL N clones	BCR Gini-Simpson	0.569	5.12224e-24
BCR Length CDR3	BCR Gini-Simpson	-0.246	5.67856e-05
IGH Length CDR3	BCR Gini-Simpson	-0.204	0.000888213
IGK Length CDR3	BCR Gini-Simpson	0.048	0.434189
IGL Length CDR3	BCR Gini-Simpson	-0.073	0.235736
BCR Evenness	BCR Gini-Simpson	0.687	0
IGH Evenness	BCR Gini-Simpson	0.691	1.50311e-38
IGK Evenness	BCR Gini-Simpson	0.651	0
IGL Evenness	BCR Gini-Simpson	0.572	0
BCR Gini	BCR Gini-Simpson	-0.475	0
IGH Gini	BCR Gini-Simpson	-0.492	1.91834e-17
IGK Gini	BCR Gini-Simpson	-0.424	7.01278e-13
IGL Gini	BCR Gini-Simpson	-0.395	3.84329e-11
BCR Gini-Simpson	BCR Gini-Simpson	1	0
IGH Gini-Simpson	BCR Gini-Simpson	0.862	8.55064e-79
IGK Gini-Simpson	BCR Gini-Simpson	0.932	0
IGL Gini-Simpson	BCR Gini-Simpson	0.85	0
BCR Top	BCR Gini-Simpson	-0.956	0
IGH Top	BCR Gini-Simpson	-0.822	1.11395e-65
IGK Top	BCR Gini-Simpson	-0.901	0
IGL Top	BCR Gini-Simpson	-0.782	9.49544e-56
BCR 2nd	BCR Gini-Simpson	-0.935	0
IGH 2nd	BCR Gini-Simpson	-0.771	8.91544e-53
IGK 2nd	BCR Gini-Simpson	-0.793	0
IGL 2nd	BCR Gini-Simpson	-0.692	6.6952e-39
TILs (%)	BCR Gini-Simpson	0.023	0.72923
BCR N reads	IGH Gini-Simpson	0.373	3.96121e-10
IGH N reads	IGH Gini-Simpson	0.312	2.43413e-07
IGK N reads	IGH Gini-Simpson	0.405	8.6883e-12
IGL N reads	IGH Gini-Simpson	0.381	1.61565e-10
BCR N clones	IGH Gini-Simpson	0.694	4.20878e-39
IGH N clones	IGH Gini-Simpson	0.627	3.40927e-30
IGK N clones	IGH Gini-Simpson	0.697	1.19825e-39
IGL N clones	IGH Gini-Simpson	0.696	1.92547e-39
BCR Length CDR3	IGH Gini-Simpson	-0.081	0.188704
IGH Length CDR3	IGH Gini-Simpson	-0.139	0.0246665
IGK Length CDR3	IGH Gini-Simpson	0.049	0.424554
IGL Length CDR3	IGH Gini-Simpson	-0.042	0.4948
BCR Evenness	IGH Gini-Simpson	0.43	2.80645e-13
IGH Evenness	IGH Gini-Simpson	0.536	6.46037e-21
IGK Evenness	IGH Gini-Simpson	0.397	2.44024e-11
IGL Evenness	IGH Gini-Simpson	0.32	1.09109e-07
BCR Gini	IGH Gini-Simpson	-0.205	0.000821774
IGH Gini	IGH Gini-Simpson	-0.257	2.4656e-05
IGK Gini	IGH Gini-Simpson	-0.148	0.0165053
IGL Gini	IGH Gini-Simpson	-0.125	0.0429834
BCR Gini-Simpson	IGH Gini-Simpson	0.862	8.55064e-79
IGH Gini-Simpson	IGH Gini-Simpson	1	0
IGK Gini-Simpson	IGH Gini-Simpson	0.78	5.34903e-55
IGL Gini-Simpson	IGH Gini-Simpson	0.718	5.59398e-43
BCR Top	IGH Gini-Simpson	-0.788	8.13917e-57
IGH Top	IGH Gini-Simpson	-0.96	4.30646e-146
IGK Top	IGH Gini-Simpson	-0.742	3.01942e-47
IGL Top	IGH Gini-Simpson	-0.656	1.0055e-33
BCR 2nd	IGH Gini-Simpson	-0.845	6.85904e-73
IGH 2nd	IGH Gini-Simpson	-0.843	8.05192e-72
IGK 2nd	IGH Gini-Simpson	-0.675	2.18839e-36
IGL 2nd	IGH Gini-Simpson	-0.59	4.85552e-26
TILs (%)	IGH Gini-Simpson	0.151	0.021876
BCR N reads	IGK Gini-Simpson	0.027	0.659781
IGH N reads	IGK Gini-Simpson	-0.049	0.424576
IGK N reads	IGK Gini-Simpson	0.063	0.309483
IGL N reads	IGK Gini-Simpson	0.054	0.378966
BCR N clones	IGK Gini-Simpson	0.466	1.30159e-15
IGH N clones	IGK Gini-Simpson	0.309	3.00149e-07
IGK N clones	IGK Gini-Simpson	0.519	1.2361e-19
IGL N clones	IGK Gini-Simpson	0.487	4.16134e-17
BCR Length CDR3	IGK Gini-Simpson	-0.309	3.56879e-07
IGH Length CDR3	IGK Gini-Simpson	-0.251	4.14039e-05
IGK Length CDR3	IGK Gini-Simpson	0.023	0.713502
IGL Length CDR3	IGK Gini-Simpson	-0.058	0.351271
BCR Evenness	IGK Gini-Simpson	0.722	0
IGH Evenness	IGK Gini-Simpson	0.721	2.29414e-43
IGK Evenness	IGK Gini-Simpson	0.77	0
IGL Evenness	IGK Gini-Simpson	0.534	0
BCR Gini	IGK Gini-Simpson	-0.553	0
IGH Gini	IGK Gini-Simpson	-0.568	7.69042e-24
IGK Gini	IGK Gini-Simpson	-0.548	0
IGL Gini	IGK Gini-Simpson	-0.432	1.37493e-13
BCR Gini-Simpson	IGK Gini-Simpson	0.932	0
IGH Gini-Simpson	IGK Gini-Simpson	0.78	5.34903e-55
IGK Gini-Simpson	IGK Gini-Simpson	1	0
IGL Gini-Simpson	IGK Gini-Simpson	0.706	0
BCR Top	IGK Gini-Simpson	-0.865	0
IGH Top	IGK Gini-Simpson	-0.742	3.10313e-47
IGK Top	IGK Gini-Simpson	-0.965	0
IGL Top	IGK Gini-Simpson	-0.619	2.81785e-29
BCR 2nd	IGK Gini-Simpson	-0.885	0
IGH 2nd	IGK Gini-Simpson	-0.698	1.57427e-39
IGK 2nd	IGK Gini-Simpson	-0.85	0
IGL 2nd	IGK Gini-Simpson	-0.62	1.88799e-29
TILs (%)	IGK Gini-Simpson	-0.055	0.408085
BCR N reads	IGL Gini-Simpson	0.084	0.17261
IGH N reads	IGL Gini-Simpson	0.02	0.743948
IGK N reads	IGL Gini-Simpson	0.143	0.0197504
IGL N reads	IGL Gini-Simpson	0.064	0.299899
BCR N clones	IGL Gini-Simpson	0.475	3.13984e-16
IGH N clones	IGL Gini-Simpson	0.335	2.51801e-08
IGK N clones	IGL Gini-Simpson	0.514	3.17613e-19
IGL N clones	IGL Gini-Simpson	0.504	1.91575e-18
BCR Length CDR3	IGL Gini-Simpson	-0.271	8.56531e-06
IGH Length CDR3	IGL Gini-Simpson	-0.14	0.0234387
IGK Length CDR3	IGL Gini-Simpson	0.027	0.658963
IGL Length CDR3	IGL Gini-Simpson	-0.065	0.294989
BCR Evenness	IGL Gini-Simpson	0.61	0
IGH Evenness	IGL Gini-Simpson	0.598	8.79172e-27
IGK Evenness	IGL Gini-Simpson	0.499	0
IGL Evenness	IGL Gini-Simpson	0.71	0
BCR Gini	IGL Gini-Simpson	-0.456	0
IGH Gini	IGL Gini-Simpson	-0.452	1.17174e-14
IGK Gini	IGL Gini-Simpson	-0.36	2.2732e-09
IGL Gini	IGL Gini-Simpson	-0.493	0
BCR Gini-Simpson	IGL Gini-Simpson	0.85	0
IGH Gini-Simpson	IGL Gini-Simpson	0.718	5.59398e-43
IGK Gini-Simpson	IGL Gini-Simpson	0.706	0
IGL Gini-Simpson	IGL Gini-Simpson	1	0
BCR Top	IGL Gini-Simpson	-0.802	0
IGH Top	IGL Gini-Simpson	-0.676	2.01505e-36
IGK Top	IGL Gini-Simpson	-0.665	0
IGL Top	IGL Gini-Simpson	-0.958	1.42415e-143
BCR 2nd	IGL Gini-Simpson	-0.804	0
IGH 2nd	IGL Gini-Simpson	-0.718	7.77555e-43
IGK 2nd	IGL Gini-Simpson	-0.638	0
IGL 2nd	IGL Gini-Simpson	-0.801	2.51431e-60
TILs (%)	IGL Gini-Simpson	-0.01	0.879358
BCR N reads	BCR Top	-0.106	0.0864345
IGH N reads	BCR Top	-0.051	0.405175
IGK N reads	BCR Top	-0.139	0.0241935
IGL N reads	BCR Top	-0.116	0.0601374
BCR N clones	BCR Top	-0.461	2.72026e-15
IGH N clones	BCR Top	-0.356	2.72441e-09
IGK N clones	BCR Top	-0.485	5.57917e-17
IGL N clones	BCR Top	-0.484	7.10492e-17
BCR Length CDR3	BCR Top	0.201	0.0010386
IGH Length CDR3	BCR Top	0.215	0.000466582
IGK Length CDR3	BCR Top	-0.083	0.176416
IGL Length CDR3	BCR Top	0.068	0.270253
BCR Evenness	BCR Top	-0.656	0
IGH Evenness	BCR Top	-0.648	1.45973e-32
IGK Evenness	BCR Top	-0.612	0
IGL Evenness	BCR Top	-0.551	0
BCR Gini	BCR Top	0.438	1.88428e-14
IGH Gini	BCR Top	0.451	1.4109e-14
IGK Gini	BCR Top	0.39	7.53119e-11
IGL Gini	BCR Top	0.368	9.19995e-10
BCR Gini-Simpson	BCR Top	-0.956	0
IGH Gini-Simpson	BCR Top	-0.788	8.13917e-57
IGK Gini-Simpson	BCR Top	-0.865	0
IGL Gini-Simpson	BCR Top	-0.802	0
BCR Top	BCR Top	1	0
IGH Top	BCR Top	0.77	7.85e-53
IGK Top	BCR Top	0.885	0
IGL Top	BCR Top	0.777	1.19404e-54
BCR 2nd	BCR Top	0.884	0
IGH 2nd	BCR Top	0.686	7.49984e-38
IGK 2nd	BCR Top	0.7	0
IGL 2nd	BCR Top	0.6	3.49028e-27
TILs (%)	BCR Top	-0.033	0.614819
BCR N reads	IGH Top	-0.285	2.65965e-06
IGH N reads	IGH Top	-0.222	0.000277215
IGK N reads	IGH Top	-0.314	2.0013e-07
IGL N reads	IGH Top	-0.293	1.27259e-06
BCR N clones	IGH Top	-0.58	4.64133e-25
IGH N clones	IGH Top	-0.511	6.97315e-19
IGK N clones	IGH Top	-0.588	7.9899e-26
IGL N clones	IGH Top	-0.586	1.31958e-25
BCR Length CDR3	IGH Top	0.143	0.0207633
IGH Length CDR3	IGH Top	0.173	0.0050267
IGK Length CDR3	IGH Top	-0.039	0.524445
IGL Length CDR3	IGH Top	0.06	0.328701
BCR Evenness	IGH Top	-0.454	8.99664e-15
IGH Evenness	IGH Top	-0.582	4.00894e-25
IGK Evenness	IGH Top	-0.418	1.443e-12
IGL Evenness	IGH Top	-0.341	1.33445e-08
BCR Gini	IGH Top	0.24	8.54923e-05
IGH Gini	IGH Top	0.298	8.53159e-07
IGK Gini	IGH Top	0.186	0.00245549
IGL Gini	IGH Top	0.161	0.00900157
BCR Gini-Simpson	IGH Top	-0.822	1.11395e-65
IGH Gini-Simpson	IGH Top	-0.96	4.30646e-146
IGK Gini-Simpson	IGH Top	-0.742	3.10313e-47
IGL Gini-Simpson	IGH Top	-0.676	2.01505e-36
BCR Top	IGH Top	0.77	7.85e-53
IGH Top	IGH Top	1	0
IGK Top	IGH Top	0.726	2.01667e-44
IGL Top	IGH Top	0.638	1.74388e-31
BCR 2nd	IGH Top	0.831	1.7442e-68
IGH 2nd	IGH Top	0.767	4.51891e-52
IGK 2nd	IGH Top	0.644	3.0391e-32
IGL 2nd	IGH Top	0.548	5.46178e-22
TILs (%)	IGH Top	-0.116	0.0797792
BCR N reads	IGK Top	-0.002	0.974266
IGH N reads	IGK Top	0.063	0.310884
IGK N reads	IGK Top	-0.035	0.567235
IGL N reads	IGK Top	-0.022	0.716773
BCR N clones	IGK Top	-0.397	2.25414e-11
IGH N clones	IGK Top	-0.268	9.85211e-06
IGK N clones	IGK Top	-0.439	6.99213e-14
IGL N clones	IGK Top	-0.417	1.65055e-12
BCR Length CDR3	IGK Top	0.281	3.92914e-06
IGH Length CDR3	IGK Top	0.251	4.11533e-05
IGK Length CDR3	IGK Top	-0.051	0.412014
IGL Length CDR3	IGK Top	0.074	0.232089
BCR Evenness	IGK Top	-0.71	0
IGH Evenness	IGK Top	-0.713	6.56866e-42
IGK Evenness	IGK Top	-0.749	0
IGL Evenness	IGK Top	-0.528	0
BCR Gini	IGK Top	0.534	0
IGH Gini	IGK Top	0.552	2.15465e-22
IGK Gini	IGK Top	0.52	0
IGL Gini	IGK Top	0.424	6.37371e-13
BCR Gini-Simpson	IGK Top	-0.901	0
IGH Gini-Simpson	IGK Top	-0.742	3.01942e-47
IGK Gini-Simpson	IGK Top	-0.965	0
IGL Gini-Simpson	IGK Top	-0.665	0
BCR Top	IGK Top	0.885	0
IGH Top	IGK Top	0.726	2.01667e-44
IGK Top	IGK Top	1	0
IGL Top	IGK Top	0.606	6.95578e-28
BCR 2nd	IGK Top	0.87	0
IGH 2nd	IGK Top	0.648	1.44372e-32
IGK 2nd	IGK Top	0.786	0
IGL 2nd	IGK Top	0.561	2.57701e-23
TILs (%)	IGK Top	0.061	0.355358
BCR N reads	IGL Top	-0.075	0.222267
IGH N reads	IGL Top	-0.02	0.750669
IGK N reads	IGL Top	-0.126	0.0414
IGL N reads	IGL Top	-0.055	0.369315
BCR N clones	IGL Top	-0.395	2.70868e-11
IGH N clones	IGL Top	-0.285	2.60522e-06
IGK N clones	IGL Top	-0.422	8.33894e-13
IGL N clones	IGL Top	-0.424	5.9676e-13
BCR Length CDR3	IGL Top	0.218	0.000362999
IGH Length CDR3	IGL Top	0.113	0.0665805
IGK Length CDR3	IGL Top	-0.016	0.795323
IGL Length CDR3	IGL Top	0.032	0.603187
BCR Evenness	IGL Top	-0.564	1.29994e-23
IGH Evenness	IGL Top	-0.558	7.536e-23
IGK Evenness	IGL Top	-0.448	1.89848e-14
IGL Evenness	IGL Top	-0.672	4.17224e-36
BCR Gini	IGL Top	0.409	4.76568e-12
IGH Gini	IGL Top	0.407	6.75735e-12
IGK Gini	IGL Top	0.315	1.73495e-07
IGL Gini	IGL Top	0.446	2.5236e-14
BCR Gini-Simpson	IGL Top	-0.782	9.49544e-56
IGH Gini-Simpson	IGL Top	-0.656	1.0055e-33
IGK Gini-Simpson	IGL Top	-0.619	2.81785e-29
IGL Gini-Simpson	IGL Top	-0.958	1.42415e-143
BCR Top	IGL Top	0.777	1.19404e-54
IGH Top	IGL Top	0.638	1.74388e-31
IGK Top	IGL Top	0.606	6.95578e-28
IGL Top	IGL Top	1	0
BCR 2nd	IGL Top	0.767	2.57176e-52
IGH 2nd	IGL Top	0.657	9.03932e-34
IGK 2nd	IGL Top	0.564	1.41322e-23
IGL 2nd	IGL Top	0.704	9.43664e-41
TILs (%)	IGL Top	-0.006	0.925681
BCR N reads	BCR 2nd	-0.114	0.0633739
IGH N reads	BCR 2nd	-0.049	0.424704
IGK N reads	BCR 2nd	-0.146	0.0174976
IGL N reads	BCR 2nd	-0.131	0.0331051
BCR N clones	BCR 2nd	-0.495	9.28607e-18
IGH N clones	BCR 2nd	-0.376	2.59875e-10
IGK N clones	BCR 2nd	-0.526	3.73201e-20
IGL N clones	BCR 2nd	-0.516	2.36483e-19
BCR Length CDR3	BCR 2nd	0.235	0.000124974
IGH Length CDR3	BCR 2nd	0.182	0.00303553
IGK Length CDR3	BCR 2nd	-0.012	0.846919
IGL Length CDR3	BCR 2nd	0.087	0.158433
BCR Evenness	BCR 2nd	-0.669	0
IGH Evenness	BCR 2nd	-0.701	4.81751e-40
IGK Evenness	BCR 2nd	-0.644	0
IGL Evenness	BCR 2nd	-0.551	0
BCR Gini	BCR 2nd	0.469	0
IGH Gini	BCR 2nd	0.491	2.37472e-17
IGK Gini	BCR 2nd	0.422	9.12407e-13
IGL Gini	BCR 2nd	0.381	2.0167e-10
BCR Gini-Simpson	BCR 2nd	-0.935	0
IGH Gini-Simpson	BCR 2nd	-0.845	6.85904e-73
IGK Gini-Simpson	BCR 2nd	-0.885	0
IGL Gini-Simpson	BCR 2nd	-0.804	0
BCR Top	BCR 2nd	0.884	0
IGH Top	BCR 2nd	0.831	1.7442e-68
IGK Top	BCR 2nd	0.87	0
IGL Top	BCR 2nd	0.767	2.57176e-52
BCR 2nd	BCR 2nd	1	0
IGH 2nd	BCR 2nd	0.759	2.12371e-50
IGK 2nd	BCR 2nd	0.822	0
IGL 2nd	BCR 2nd	0.67	9.21803e-36
TILs (%)	BCR 2nd	-0.027	0.684217
BCR N reads	IGH 2nd	-0.281	3.79196e-06
IGH N reads	IGH 2nd	-0.212	0.000550656
IGK N reads	IGH 2nd	-0.313	2.31505e-07
IGL N reads	IGH 2nd	-0.295	1.16784e-06
BCR N clones	IGH 2nd	-0.603	2.79247e-27
IGH N clones	IGH 2nd	-0.519	1.85821e-19
IGK N clones	IGH 2nd	-0.613	1.86761e-28
IGL N clones	IGH 2nd	-0.62	3.07478e-29
BCR Length CDR3	IGH 2nd	0.116	0.0612897
IGH Length CDR3	IGH 2nd	0.077	0.211947
IGK Length CDR3	IGH 2nd	-0.06	0.330897
IGL Length CDR3	IGH 2nd	0.014	0.819721
BCR Evenness	IGH 2nd	-0.451	1.53131e-14
IGH Evenness	IGH 2nd	-0.489	3.91448e-17
IGK Evenness	IGH 2nd	-0.411	4.21518e-12
IGL Evenness	IGH 2nd	-0.39	5.66534e-11
BCR Gini	IGH 2nd	0.271	8.79253e-06
IGH Gini	IGH 2nd	0.303	5.52767e-07
IGK Gini	IGH 2nd	0.214	0.000496411
IGL Gini	IGH 2nd	0.212	0.000544068
BCR Gini-Simpson	IGH 2nd	-0.771	8.91544e-53
IGH Gini-Simpson	IGH 2nd	-0.843	8.05192e-72
IGK Gini-Simpson	IGH 2nd	-0.698	1.57427e-39
IGL Gini-Simpson	IGH 2nd	-0.718	7.77555e-43
BCR Top	IGH 2nd	0.686	7.49984e-38
IGH Top	IGH 2nd	0.767	4.51891e-52
IGK Top	IGH 2nd	0.648	1.44372e-32
IGL Top	IGH 2nd	0.657	9.03932e-34
BCR 2nd	IGH 2nd	0.759	2.12371e-50
IGH 2nd	IGH 2nd	1	0
IGK 2nd	IGH 2nd	0.683	2.54139e-37
IGL 2nd	IGH 2nd	0.65	7.13625e-33
TILs (%)	IGH 2nd	-0.147	0.0259741
BCR N reads	IGK 2nd	-0.007	0.914863
IGH N reads	IGK 2nd	0.065	0.291685
IGK N reads	IGK 2nd	-0.037	0.547163
IGL N reads	IGK 2nd	-0.039	0.523911
BCR N clones	IGK 2nd	-0.408	4.88753e-12
IGH N clones	IGK 2nd	-0.261	1.81236e-05
IGK N clones	IGK 2nd	-0.461	2.76218e-15
IGL N clones	IGK 2nd	-0.428	3.62249e-13
BCR Length CDR3	IGK 2nd	0.276	5.90657e-06
IGH Length CDR3	IGK 2nd	0.163	0.00824886
IGK Length CDR3	IGK 2nd	-0.03	0.623215
IGL Length CDR3	IGK 2nd	0.045	0.469352
BCR Evenness	IGK 2nd	-0.636	0
IGH Evenness	IGK 2nd	-0.625	8.07294e-30
IGK Evenness	IGK 2nd	-0.678	0
IGL Evenness	IGK 2nd	-0.484	0
BCR Gini	IGK 2nd	0.514	0
IGH Gini	IGK 2nd	0.514	4.1013e-19
IGK Gini	IGK 2nd	0.514	0
IGL Gini	IGK 2nd	0.398	2.69975e-11
BCR Gini-Simpson	IGK 2nd	-0.793	0
IGH Gini-Simpson	IGK 2nd	-0.675	2.18839e-36
IGK Gini-Simpson	IGK 2nd	-0.85	0
IGL Gini-Simpson	IGK 2nd	-0.638	0
BCR Top	IGK 2nd	0.7	0
IGH Top	IGK 2nd	0.644	3.0391e-32
IGK Top	IGK 2nd	0.786	0
IGL Top	IGK 2nd	0.564	1.41322e-23
BCR 2nd	IGK 2nd	0.822	0
IGH 2nd	IGK 2nd	0.683	2.54139e-37
IGK 2nd	IGK 2nd	1	0
IGL 2nd	IGK 2nd	0.566	8.28426e-24
TILs (%)	IGK 2nd	0.033	0.618804
BCR N reads	IGL 2nd	-0.012	0.84421
IGH N reads	IGL 2nd	0.053	0.395449
IGK N reads	IGL 2nd	-0.065	0.289597
IGL N reads	IGL 2nd	-0.001	0.988653
BCR N clones	IGL 2nd	-0.363	1.17004e-09
IGH N clones	IGL 2nd	-0.224	0.000249732
IGK N clones	IGL 2nd	-0.413	2.82069e-12
IGL N clones	IGL 2nd	-0.389	5.85599e-11
BCR Length CDR3	IGL 2nd	0.322	8.52753e-08
IGH Length CDR3	IGL 2nd	0.133	0.0316712
IGK Length CDR3	IGL 2nd	0.023	0.706635
IGL Length CDR3	IGL 2nd	0.071	0.250614
BCR Evenness	IGL 2nd	-0.564	1.3367e-23
IGH Evenness	IGL 2nd	-0.552	2.86625e-22
IGK Evenness	IGL 2nd	-0.487	3.86376e-17
IGL Evenness	IGL 2nd	-0.655	1.07521e-33
BCR Gini	IGL 2nd	0.47	6.55942e-16
IGH Gini	IGL 2nd	0.465	1.58289e-15
IGK Gini	IGL 2nd	0.39	5.27712e-11
IGL Gini	IGL 2nd	0.506	1.31582e-18
BCR Gini-Simpson	IGL 2nd	-0.692	6.6952e-39
IGH Gini-Simpson	IGL 2nd	-0.59	4.85552e-26
IGK Gini-Simpson	IGL 2nd	-0.62	1.88799e-29
IGL Gini-Simpson	IGL 2nd	-0.801	2.51431e-60
BCR Top	IGL 2nd	0.6	3.49028e-27
IGH Top	IGL 2nd	0.548	5.46178e-22
IGK Top	IGL 2nd	0.561	2.57701e-23
IGL Top	IGL 2nd	0.704	9.43664e-41
BCR 2nd	IGL 2nd	0.67	9.21803e-36
IGH 2nd	IGL 2nd	0.65	7.13625e-33
IGK 2nd	IGL 2nd	0.566	8.28426e-24
IGL 2nd	IGL 2nd	1	0
TILs (%)	IGL 2nd	0.042	0.528365
BCR N reads	TILs (%)	0.579	5.76932e-22
IGH N reads	TILs (%)	0.593	3.00092e-23
IGK N reads	TILs (%)	0.562	1.38163e-20
IGL N reads	TILs (%)	0.564	1.00852e-20
BCR N clones	TILs (%)	0.403	2.24708e-10
IGH N clones	TILs (%)	0.511	1.13879e-16
IGK N clones	TILs (%)	0.336	1.83095e-07
IGL N clones	TILs (%)	0.375	4.52172e-09
BCR Length CDR3	TILs (%)	0.396	4.50899e-10
IGH Length CDR3	TILs (%)	0.138	0.0371164
IGK Length CDR3	TILs (%)	-0.006	0.929866
IGL Length CDR3	TILs (%)	0.053	0.424483
BCR Evenness	TILs (%)	-0.361	1.77228e-08
IGH Evenness	TILs (%)	-0.347	6.95963e-08
IGK Evenness	TILs (%)	-0.356	2.95263e-08
IGL Evenness	TILs (%)	-0.361	1.76631e-08
BCR Gini	TILs (%)	0.484	6.33621e-15
IGH Gini	TILs (%)	0.494	1.39386e-15
IGK Gini	TILs (%)	0.492	1.95091e-15
IGL Gini	TILs (%)	0.493	1.73265e-15
BCR Gini-Simpson	TILs (%)	0.023	0.72923
IGH Gini-Simpson	TILs (%)	0.151	0.021876
IGK Gini-Simpson	TILs (%)	-0.055	0.408085
IGL Gini-Simpson	TILs (%)	-0.01	0.879358
BCR Top	TILs (%)	-0.033	0.614819
IGH Top	TILs (%)	-0.116	0.0797792
IGK Top	TILs (%)	0.061	0.355358
IGL Top	TILs (%)	-0.006	0.925681
BCR 2nd	TILs (%)	-0.027	0.684217
IGH 2nd	TILs (%)	-0.147	0.0259741
IGK 2nd	TILs (%)	0.033	0.618804
IGL 2nd	TILs (%)	0.042	0.528365
TILs (%)	TILs (%)	1	0
TCR N reads	TCR N reads	1	0
TRA N reads	TCR N reads	0.978	0
TRB N reads	TCR N reads	0.98	0
TRD N reads	TCR N reads	0.229	0.000179016
TRG N reads	TCR N reads	0.671	6.42503e-36
TCR N clones	TCR N reads	0.943	1.6954e-127
TRA N clones	TCR N reads	0.921	3.14829e-109
TRB N clones	TCR N reads	0.933	4.09456e-118
TRD N clones	TCR N reads	0.229	0.000170359
TRG N clones	TCR N reads	0.657	4.82507e-34
TCR Length CDR3	TCR N reads	0.086	0.165045
TRA Length CDR3	TCR N reads	-0.075	0.223526
TRB Length CDR3	TCR N reads	0.129	0.0364758
TRD Length CDR3	TCR N reads	0.322	0.0328477
TRG Length CDR3	TCR N reads	0.103	0.159304
TCR Evenness	TCR N reads	-0.36	1.61621e-09
TRA Evenness	TCR N reads	-0.265	1.44264e-05
TRB Evenness	TCR N reads	-0.381	2.16031e-10
TRD Evenness	TCR N reads	0.101	0.767804
TRG Evenness	TCR N reads	-0.092	0.287971
TCR Gini	TCR N reads	0.512	4.53122e-19
TRA Gini	TCR N reads	0.459	4.04476e-15
TRB Gini	TCR N reads	0.578	8.56218e-25
TRD Gini	TCR N reads	0.241	0.114409
TRG Gini	TCR N reads	0.297	3.71685e-05
TCR Gini-Simpson	TCR N reads	0.886	2.97302e-89
TRA Gini-Simpson	TCR N reads	0.888	3.82172e-90
TRB Gini-Simpson	TCR N reads	0.871	1.98918e-82
TRD Gini-Simpson	TCR N reads	0.385	0.00979512
TRG Gini-Simpson	TCR N reads	0.586	1.22158e-18
TCR Top	TCR N reads	-0.674	2.54678e-36
TRA Top	TCR N reads	-0.758	2.46141e-50
TRB Top	TCR N reads	-0.675	2.2857e-36
TRD Top	TCR N reads	-0.396	0.00786215
TRG Top	TCR N reads	-0.562	5.57537e-17
TCR 2nd	TCR N reads	-0.789	2.39793e-57
TRA 2nd	TCR N reads	-0.797	1.36894e-58
TRB 2nd	TCR N reads	-0.784	3.22002e-55
TRD 2nd	TCR N reads	0.29	0.387297
TRG 2nd	TCR N reads	-0.479	4.71383e-09
TILs (%)	TCR N reads	0.509	1.43441e-16
TCR N reads	TRA N reads	0.978	0
TRA N reads	TRA N reads	1	0
TRB N reads	TRA N reads	0.924	0
TRD N reads	TRA N reads	0.216	0.000402591
TRG N reads	TRA N reads	0.65	4.54474e-33
TCR N clones	TRA N reads	0.933	1.14937e-118
TRA N clones	TRA N reads	0.947	1.40954e-131
TRB N clones	TRA N reads	0.891	8.40203e-92
TRD N clones	TRA N reads	0.216	0.000404565
TRG N clones	TRA N reads	0.64	7.924e-32
TCR Length CDR3	TRA N reads	0.042	0.495994
TRA Length CDR3	TRA N reads	-0.066	0.286365
TRB Length CDR3	TRA N reads	0.109	0.077487
TRD Length CDR3	TRA N reads	0.285	0.0604268
TRG Length CDR3	TRA N reads	0.127	0.0824708
TCR Evenness	TRA N reads	-0.312	2.23752e-07
TRA Evenness	TRA N reads	-0.269	1.0737e-05
TRB Evenness	TRA N reads	-0.329	6.17124e-08
TRD Evenness	TRA N reads	0.096	0.778125
TRG Evenness	TRA N reads	-0.116	0.180481
TCR Gini	TRA N reads	0.467	9.81041e-16
TRA Gini	TRA N reads	0.47	7.3501e-16
TRB Gini	TRA N reads	0.518	1.80699e-19
TRD Gini	TRA N reads	0.203	0.186546
TRG Gini	TRA N reads	0.32	8.23923e-06
TCR Gini-Simpson	TRA N reads	0.89	1.73033e-91
TRA Gini-Simpson	TRA N reads	0.916	2.11748e-105
TRB Gini-Simpson	TRA N reads	0.84	2.62514e-71
TRD Gini-Simpson	TRA N reads	0.361	0.0161969
TRG Gini-Simpson	TRA N reads	0.594	3.13273e-19
TCR Top	TRA N reads	-0.697	1.01312e-39
TRA Top	TRA N reads	-0.779	6.03921e-55
TRB Top	TRA N reads	-0.666	3.96648e-35
TRD Top	TRA N reads	-0.371	0.0132565
TRG Top	TRA N reads	-0.567	2.57924e-17
TCR 2nd	TRA N reads	-0.795	9.6151e-59
TRA 2nd	TRA N reads	-0.827	1.1193e-66
TRB 2nd	TRA N reads	-0.758	1.34414e-49
TRD 2nd	TRA N reads	0.248	0.462611
TRG 2nd	TRA N reads	-0.501	7.07426e-10
TILs (%)	TRA N reads	0.493	1.61626e-15
TCR N reads	TRB N reads	0.98	0
TRA N reads	TRB N reads	0.924	0
TRB N reads	TRB N reads	1	0
TRD N reads	TRB N reads	0.203	0.000904058
TRG N reads	TRB N reads	0.63	1.47177e-30
TCR N clones	TRB N reads	0.921	3.49872e-109
TRA N clones	TRB N reads	0.87	1.30536e-82
TRB N clones	TRB N reads	0.945	1.59753e-129
TRD N clones	TRB N reads	0.206	0.000760792
TRG N clones	TRB N reads	0.618	3.3935e-29
TCR Length CDR3	TRB N reads	0.111	0.0715283
TRA Length CDR3	TRB N reads	-0.091	0.142032
TRB Length CDR3	TRB N reads	0.141	0.0219864
TRD Length CDR3	TRB N reads	0.347	0.021001
TRG Length CDR3	TRB N reads	0.087	0.233974
TCR Evenness	TRB N reads	-0.388	6.17983e-11
TRA Evenness	TRB N reads	-0.254	3.20231e-05
TRB Evenness	TRB N reads	-0.426	7.51976e-13
TRD Evenness	TRB N reads	0.115	0.737049
TRG Evenness	TRB N reads	-0.059	0.501594
TCR Gini	TRB N reads	0.534	7.29475e-21
TRA Gini	TRB N reads	0.435	1.42934e-13
TRB Gini	TRB N reads	0.621	2.19658e-29
TRD Gini	TRB N reads	0.232	0.129488
TRG Gini	TRB N reads	0.239	0.000981822
TCR Gini-Simpson	TRB N reads	0.855	7.93732e-77
TRA Gini-Simpson	TRB N reads	0.838	1.22001e-70
TRB Gini-Simpson	TRB N reads	0.874	8.35022e-84
TRD Gini-Simpson	TRB N reads	0.373	0.0126663
TRG Gini-Simpson	TRB N reads	0.532	4.75271e-15
TCR Top	TRB N reads	-0.634	4.28785e-31
TRA Top	TRB N reads	-0.716	1.32899e-42
TRB Top	TRB N reads	-0.661	1.87064e-34
TRD Top	TRB N reads	-0.383	0.0103287
TRG Top	TRB N reads	-0.514	5.11928e-14
TCR 2nd	TRB N reads	-0.758	1.29289e-50
TRA 2nd	TRB N reads	-0.745	1.91735e-47
TRB 2nd	TRB N reads	-0.783	6.92701e-55
TRD 2nd	TRB N reads	0.332	0.318682
TRG 2nd	TRB N reads	-0.417	5.23287e-07
TILs (%)	TRB N reads	0.508	1.72342e-16
TCR N reads	TRD N reads	0.229	0.000179016
TRA N reads	TRD N reads	0.216	0.000402591
TRB N reads	TRD N reads	0.203	0.000904058
TRD N reads	TRD N reads	1	0
TRG N reads	TRD N reads	0.255	2.74486e-05
TCR N clones	TRD N reads	0.235	0.000114997
TRA N clones	TRD N reads	0.228	0.000183391
TRB N clones	TRD N reads	0.215	0.00044218
TRD N clones	TRD N reads	0.997	2.83285e-292
TRG N clones	TRD N reads	0.28	3.90965e-06
TCR Length CDR3	TRD N reads	0.174	0.00453561
TRA Length CDR3	TRD N reads	0.113	0.0674411
TRB Length CDR3	TRD N reads	0.004	0.947615
TRD Length CDR3	TRD N reads	0.235	0.124338
TRG Length CDR3	TRD N reads	0.008	0.910241
TCR Evenness	TRD N reads	-0.081	0.191805
TRA Evenness	TRD N reads	-0.008	0.901949
TRB Evenness	TRD N reads	-0.058	0.353843
TRD Evenness	TRD N reads	-0.294	0.38089
TRG Evenness	TRD N reads	-0.058	0.506718
TCR Gini	TRD N reads	0.111	0.0724892
TRA Gini	TRD N reads	0.056	0.367256
TRB Gini	TRD N reads	0.098	0.112578
TRD Gini	TRD N reads	0.533	0.00019351
TRG Gini	TRD N reads	0.141	0.0547152
TCR Gini-Simpson	TRD N reads	0.231	0.000149989
TRA Gini-Simpson	TRD N reads	0.237	0.000104807
TRB Gini-Simpson	TRD N reads	0.206	0.00075423
TRD Gini-Simpson	TRD N reads	0.665	8.5779e-07
TRG Gini-Simpson	TRD N reads	0.282	9.41125e-05
TCR Top	TRD N reads	-0.176	0.00404727
TRA Top	TRD N reads	-0.216	0.000418455
TRB Top	TRD N reads	-0.158	0.0105253
TRD Top	TRD N reads	-0.663	9.2858e-07
TRG Top	TRD N reads	-0.282	9.30632e-05
TCR 2nd	TRD N reads	-0.202	0.000954231
TRA 2nd	TRD N reads	-0.219	0.000369164
TRB 2nd	TRD N reads	-0.187	0.00252447
TRD 2nd	TRD N reads	-0.514	0.105609
TRG 2nd	TRD N reads	-0.161	0.0636363
TILs (%)	TRD N reads	0.195	0.00298564
TCR N reads	TRG N reads	0.671	6.42503e-36
TRA N reads	TRG N reads	0.65	4.54474e-33
TRB N reads	TRG N reads	0.63	1.47177e-30
TRD N reads	TRG N reads	0.255	2.74486e-05
TRG N reads	TRG N reads	1	0
TCR N clones	TRG N reads	0.654	1.16412e-33
TRA N clones	TRG N reads	0.621	1.43099e-29
TRB N clones	TRG N reads	0.618	3.05553e-29
TRD N clones	TRG N reads	0.257	2.34352e-05
TRG N clones	TRG N reads	0.958	2.27299e-144
TCR Length CDR3	TRG N reads	0.007	0.911308
TRA Length CDR3	TRG N reads	0.043	0.484862
TRB Length CDR3	TRG N reads	0.041	0.506824
TRD Length CDR3	TRG N reads	0.082	0.594783
TRG Length CDR3	TRG N reads	0.057	0.435351
TCR Evenness	TRG N reads	-0.225	0.000231874
TRA Evenness	TRG N reads	-0.161	0.00921734
TRB Evenness	TRG N reads	-0.221	0.000345302
TRD Evenness	TRG N reads	-0.197	0.560994
TRG Evenness	TRG N reads	-0.391	3.01517e-06
TCR Gini	TRG N reads	0.309	3.12429e-07
TRA Gini	TRG N reads	0.29	1.73731e-06
TRB Gini	TRG N reads	0.334	2.92604e-08
TRD Gini	TRG N reads	0.324	0.0319424
TRG Gini	TRG N reads	0.598	1.67875e-19
TCR Gini-Simpson	TRG N reads	0.626	4.31256e-30
TRA Gini-Simpson	TRG N reads	0.599	5.63508e-27
TRB Gini-Simpson	TRG N reads	0.585	1.48656e-25
TRD Gini-Simpson	TRG N reads	0.343	0.022835
TRG Gini-Simpson	TRG N reads	0.852	6.72457e-54
TCR Top	TRG N reads	-0.472	5.05114e-16
TRA Top	TRG N reads	-0.509	1.0593e-18
TRB Top	TRG N reads	-0.442	4.90988e-14
TRD Top	TRG N reads	-0.343	0.0228478
TRG Top	TRG N reads	-0.812	3.33291e-45
TCR 2nd	TRG N reads	-0.557	6.1818e-23
TRA 2nd	TRG N reads	-0.535	1.06641e-20
TRB 2nd	TRG N reads	-0.527	6.61395e-20
TRD 2nd	TRG N reads	-0.192	0.57237
TRG 2nd	TRG N reads	-0.806	8.23061e-32
TILs (%)	TRG N reads	0.357	2.50386e-08
TCR N reads	TCR N clones	0.943	1.6954e-127
TRA N reads	TCR N clones	0.933	1.14937e-118
TRB N reads	TCR N clones	0.921	3.49872e-109
TRD N reads	TCR N clones	0.235	0.000114997
TRG N reads	TCR N clones	0.654	1.16412e-33
TCR N clones	TCR N clones	1	0
TRA N clones	TCR N clones	0.981	1.18108e-189
TRB N clones	TCR N clones	0.979	2.78402e-183
TRD N clones	TCR N clones	0.24	7.94942e-05
TRG N clones	TCR N clones	0.7	2.98761e-40
TCR Length CDR3	TCR N clones	0.057	0.359386
TRA Length CDR3	TCR N clones	-0.056	0.369702
TRB Length CDR3	TCR N clones	0.104	0.0924672
TRD Length CDR3	TCR N clones	0.294	0.0524198
TRG Length CDR3	TCR N clones	0.1	0.173615
TCR Evenness	TCR N clones	-0.241	7.42906e-05
TRA Evenness	TCR N clones	-0.172	0.00530302
TRB Evenness	TCR N clones	-0.282	4.13439e-06
TRD Evenness	TCR N clones	-0.05	0.882865
TRG Evenness	TCR N clones	-0.078	0.371584
TCR Gini	TCR N clones	0.404	8.74015e-12
TRA Gini	TCR N clones	0.372	4.87951e-10
TRB Gini	TCR N clones	0.492	1.9596e-17
TRD Gini	TCR N clones	0.279	0.0669167
TRG Gini	TCR N clones	0.3	3.09983e-05
TCR Gini-Simpson	TCR N clones	0.968	3.79952e-160
TRA Gini-Simpson	TCR N clones	0.966	9.72716e-156
TRB Gini-Simpson	TCR N clones	0.94	1.22094e-123
TRD Gini-Simpson	TCR N clones	0.383	0.0102154
TRG Gini-Simpson	TCR N clones	0.661	8.18067e-25
TCR Top	TCR N clones	-0.786	1.07698e-56
TRA Top	TCR N clones	-0.85	9.03353e-75
TRB Top	TCR N clones	-0.757	3.99221e-50
TRD Top	TCR N clones	-0.387	0.00947053
TRG Top	TCR N clones	-0.638	9.70047e-23
TCR 2nd	TCR N clones	-0.879	2.3342e-86
TRA 2nd	TCR N clones	-0.882	8.37845e-87
TRB 2nd	TCR N clones	-0.865	4.19613e-79
TRD 2nd	TCR N clones	0.126	0.711535
TRG 2nd	TCR N clones	-0.546	9.30311e-12
TILs (%)	TCR N clones	0.503	3.6898e-16
TCR N reads	TRA N clones	0.921	3.14829e-109
TRA N reads	TRA N clones	0.947	1.40954e-131
TRB N reads	TRA N clones	0.87	1.30536e-82
TRD N reads	TRA N clones	0.228	0.000183391
TRG N reads	TRA N clones	0.621	1.43099e-29
TCR N clones	TRA N clones	0.981	1.18108e-189
TRA N clones	TRA N clones	1	0
TRB N clones	TRA N clones	0.929	2.41706e-115
TRD N clones	TRA N clones	0.233	0.000137555
TRG N clones	TRA N clones	0.668	1.63411e-35
TCR Length CDR3	TRA N clones	0.037	0.549362
TRA Length CDR3	TRA N clones	-0.055	0.377266
TRB Length CDR3	TRA N clones	0.102	0.0977206
TRD Length CDR3	TRA N clones	0.261	0.0874244
TRG Length CDR3	TRA N clones	0.122	0.0952086
TCR Evenness	TRA N clones	-0.218	0.000352729
TRA Evenness	TRA N clones	-0.164	0.00784129
TRB Evenness	TRA N clones	-0.268	1.2378e-05
TRD Evenness	TRA N clones	0.009	0.978641
TRG Evenness	TRA N clones	-0.099	0.25638
TCR Gini	TRA N clones	0.38	1.68897e-10
TRA Gini	TRA N clones	0.37	6.19997e-10
TRB Gini	TRA N clones	0.469	8.69198e-16
TRD Gini	TRA N clones	0.233	0.12817
TRG Gini	TRA N clones	0.311	1.47378e-05
TCR Gini-Simpson	TRA N clones	0.957	2.61349e-142
TRA Gini-Simpson	TRA N clones	0.987	4.31271e-209
TRB Gini-Simpson	TRA N clones	0.891	2.10106e-91
TRD Gini-Simpson	TRA N clones	0.346	0.0214476
TRG Gini-Simpson	TRA N clones	0.645	2.10513e-23
TCR Top	TRA N clones	-0.785	1.94547e-56
TRA Top	TRA N clones	-0.869	1.17375e-81
TRB Top	TRA N clones	-0.72	2.40323e-43
TRD Top	TRA N clones	-0.35	0.0200108
TRG Top	TRA N clones	-0.619	3.92234e-21
TCR 2nd	TRA N clones	-0.868	1.44207e-81
TRA 2nd	TRA N clones	-0.904	8.20408e-98
TRB 2nd	TRA N clones	-0.817	2.16146e-63
TRD 2nd	TRA N clones	0.093	0.78453
TRG 2nd	TRA N clones	-0.549	6.43118e-12
TILs (%)	TRA N clones	0.481	1.041e-14
TCR N reads	TRB N clones	0.933	4.09456e-118
TRA N reads	TRB N clones	0.891	8.40203e-92
TRB N reads	TRB N clones	0.945	1.59753e-129
TRD N reads	TRB N clones	0.215	0.00044218
TRG N reads	TRB N clones	0.618	3.05553e-29
TCR N clones	TRB N clones	0.979	2.78402e-183
TRA N clones	TRB N clones	0.929	2.41706e-115
TRB N clones	TRB N clones	1	0
TRD N clones	TRB N clones	0.222	0.00028435
TRG N clones	TRB N clones	0.66	2.05989e-34
TCR Length CDR3	TRB N clones	0.07	0.254792
TRA Length CDR3	TRB N clones	-0.071	0.250216
TRB Length CDR3	TRB N clones	0.101	0.101804
TRD Length CDR3	TRB N clones	0.306	0.0437282
TRG Length CDR3	TRB N clones	0.082	0.26675
TCR Evenness	TRB N clones	-0.25	4.12745e-05
TRA Evenness	TRB N clones	-0.176	0.00436798
TRB Evenness	TRB N clones	-0.28	4.65144e-06
TRD Evenness	TRB N clones	-0.05	0.882865
TRG Evenness	TRB N clones	-0.052	0.547106
TCR Gini	TRB N clones	0.41	3.9233e-12
TRA Gini	TRB N clones	0.365	1.03433e-09
TRB Gini	TRB N clones	0.495	1.07871e-17
TRD Gini	TRB N clones	0.271	0.0756749
TRG Gini	TRB N clones	0.255	0.000432178
TCR Gini-Simpson	TRB N clones	0.946	3.97101e-130
TRA Gini-Simpson	TRB N clones	0.912	3.66434e-103
TRB Gini-Simpson	TRB N clones	0.961	3.65156e-148
TRD Gini-Simpson	TRB N clones	0.382	0.0105421
TRG Gini-Simpson	TRB N clones	0.602	7.61829e-20
TCR Top	TRB N clones	-0.764	1.09791e-51
TRA Top	TRB N clones	-0.805	4.17461e-61
TRB Top	TRB N clones	-0.775	4.83072e-54
TRD Top	TRB N clones	-0.386	0.00965264
TRG Top	TRB N clones	-0.586	1.27694e-18
TCR 2nd	TRB N clones	-0.86	2.03512e-78
TRA 2nd	TRB N clones	-0.828	6.01405e-67
TRB 2nd	TRB N clones	-0.886	1.10393e-87
TRD 2nd	TRB N clones	0.126	0.711535
TRG 2nd	TRB N clones	-0.483	3.47436e-09
TILs (%)	TRB N clones	0.505	2.7811e-16
TCR N reads	TRD N clones	0.229	0.000170359
TRA N reads	TRD N clones	0.216	0.000404565
TRB N reads	TRD N clones	0.206	0.000760792
TRD N reads	TRD N clones	0.997	2.83285e-292
TRG N reads	TRD N clones	0.257	2.34352e-05
TCR N clones	TRD N clones	0.24	7.94942e-05
TRA N clones	TRD N clones	0.233	0.000137555
TRB N clones	TRD N clones	0.222	0.00028435
TRD N clones	TRD N clones	1	0
TRG N clones	TRD N clones	0.285	2.54493e-06
TCR Length CDR3	TRD N clones	0.165	0.00728174
TRA Length CDR3	TRD N clones	0.117	0.0581485
TRB Length CDR3	TRD N clones	-0.003	0.96722
TRD Length CDR3	TRD N clones	0.061	0.693573
TRG Length CDR3	TRD N clones	0.002	0.983709
TCR Evenness	TRD N clones	-0.081	0.190236
TRA Evenness	TRD N clones	-0.014	0.825008
TRB Evenness	TRD N clones	-0.062	0.3193
TRD Evenness	TRD N clones	-0.084	0.805719
TRG Evenness	TRD N clones	-0.051	0.558734
TCR Gini	TRD N clones	0.114	0.0643169
TRA Gini	TRD N clones	0.063	0.308917
TRB Gini	TRD N clones	0.104	0.0924874
TRD Gini	TRD N clones	0.771	8.97293e-10
TRG Gini	TRD N clones	0.138	0.0592991
TCR Gini-Simpson	TRD N clones	0.238	9.5295e-05
TRA Gini-Simpson	TRD N clones	0.241	7.89394e-05
TRB Gini-Simpson	TRD N clones	0.214	0.000480846
TRD Gini-Simpson	TRD N clones	0.997	5.65628e-48
TRG Gini-Simpson	TRD N clones	0.293	4.6229e-05
TCR Top	TRD N clones	-0.185	0.00251625
TRA Top	TRD N clones	-0.221	0.00031407
TRB Top	TRD N clones	-0.163	0.00807727
TRD Top	TRD N clones	-0.991	2.11542e-38
TRG Top	TRD N clones	-0.293	4.63875e-05
TCR 2nd	TRD N clones	-0.21	0.000597982
TRA 2nd	TRD N clones	-0.22	0.000331851
TRB 2nd	TRD N clones	-0.192	0.00186671
TRD 2nd	TRD N clones	-0.55	0.0797802
TRG 2nd	TRD N clones	-0.177	0.0405538
TILs (%)	TRD N clones	0.202	0.00205582
TCR N reads	TRG N clones	0.657	4.82507e-34
TRA N reads	TRG N clones	0.64	7.924e-32
TRB N reads	TRG N clones	0.618	3.3935e-29
TRD N reads	TRG N clones	0.28	3.90965e-06
TRG N reads	TRG N clones	0.958	2.27299e-144
TCR N clones	TRG N clones	0.7	2.98761e-40
TRA N clones	TRG N clones	0.668	1.63411e-35
TRB N clones	TRG N clones	0.66	2.05989e-34
TRD N clones	TRG N clones	0.285	2.54493e-06
TRG N clones	TRG N clones	1	0
TCR Length CDR3	TRG N clones	0.025	0.684955
TRA Length CDR3	TRG N clones	0.065	0.293373
TRB Length CDR3	TRG N clones	0.061	0.327968
TRD Length CDR3	TRG N clones	0.083	0.59331
TRG Length CDR3	TRG N clones	0.045	0.537428
TCR Evenness	TRG N clones	-0.199	0.00112615
TRA Evenness	TRG N clones	-0.152	0.014189
TRB Evenness	TRG N clones	-0.211	0.000647536
TRD Evenness	TRG N clones	-0.264	0.432984
TRG Evenness	TRG N clones	-0.17	0.0499476
TCR Gini	TRG N clones	0.292	1.44289e-06
TRA Gini	TRG N clones	0.283	3.01358e-06
TRB Gini	TRG N clones	0.336	2.31084e-08
TRD Gini	TRG N clones	0.366	0.0144795
TRG Gini	TRG N clones	0.485	2.05762e-12
TCR Gini-Simpson	TRG N clones	0.677	1.02366e-36
TRA Gini-Simpson	TRG N clones	0.652	3.63429e-33
TRB Gini-Simpson	TRG N clones	0.627	3.63361e-30
TRD Gini-Simpson	TRG N clones	0.39	0.00889657
TRG Gini-Simpson	TRG N clones	0.993	7.18393e-171
TCR Top	TRG N clones	-0.523	6.69514e-20
TRA Top	TRG N clones	-0.557	7.21236e-23
TRB Top	TRG N clones	-0.48	1.50528e-16
TRD Top	TRG N clones	-0.385	0.00990785
TRG Top	TRG N clones	-0.964	1.74515e-108
TCR 2nd	TRG N clones	-0.614	9.51347e-29
TRA 2nd	TRG N clones	-0.584	2.66565e-25
TRB 2nd	TRG N clones	-0.57	9.38614e-24
TRD 2nd	TRG N clones	-0.241	0.476039
TRG 2nd	TRG N clones	-0.915	6.1058e-54
TILs (%)	TRG N clones	0.382	2.08881e-09
TCR N reads	TCR Length CDR3	0.086	0.165045
TRA N reads	TCR Length CDR3	0.042	0.495994
TRB N reads	TCR Length CDR3	0.111	0.0715283
TRD N reads	TCR Length CDR3	0.174	0.00453561
TRG N reads	TCR Length CDR3	0.007	0.911308
TCR N clones	TCR Length CDR3	0.057	0.359386
TRA N clones	TCR Length CDR3	0.037	0.549362
TRB N clones	TCR Length CDR3	0.07	0.254792
TRD N clones	TCR Length CDR3	0.165	0.00728174
TRG N clones	TCR Length CDR3	0.025	0.684955
TCR Length CDR3	TCR Length CDR3	1	0
TRA Length CDR3	TCR Length CDR3	0.481	1.33326e-16
TRB Length CDR3	TCR Length CDR3	0.663	1.12337e-34
TRD Length CDR3	TCR Length CDR3	0.12	0.43642
TRG Length CDR3	TCR Length CDR3	0.188	0.0097963
TCR Evenness	TCR Length CDR3	-0.167	0.00645109
TRA Evenness	TCR Length CDR3	0	0.999701
TRB Evenness	TCR Length CDR3	-0.185	0.00278041
TRD Evenness	TCR Length CDR3	-0.064	0.851193
TRG Evenness	TCR Length CDR3	-0.011	0.903372
TCR Gini	TCR Length CDR3	0.181	0.00312011
TRA Gini	TCR Length CDR3	0.015	0.814899
TRB Gini	TCR Length CDR3	0.214	0.000485822
TRD Gini	TCR Length CDR3	0.237	0.121952
TRG Gini	TCR Length CDR3	0.012	0.873868
TCR Gini-Simpson	TCR Length CDR3	0.028	0.65247
TRA Gini-Simpson	TCR Length CDR3	0.02	0.744032
TRB Gini-Simpson	TCR Length CDR3	0.026	0.675937
TRD Gini-Simpson	TCR Length CDR3	0.281	0.0644149
TRG Gini-Simpson	TCR Length CDR3	-0.002	0.978559
TCR Top	TCR Length CDR3	0.028	0.649418
TRA Top	TCR Length CDR3	-0.012	0.845373
TRB Top	TCR Length CDR3	0.035	0.570347
TRD Top	TCR Length CDR3	-0.286	0.059996
TRG Top	TCR Length CDR3	0.01	0.886771
TCR 2nd	TCR Length CDR3	-0.009	0.881362
TRA 2nd	TCR Length CDR3	-0.025	0.690086
TRB 2nd	TCR Length CDR3	0.006	0.929272
TRD 2nd	TCR Length CDR3	0.15	0.660661
TRG 2nd	TCR Length CDR3	-0.095	0.276675
TILs (%)	TCR Length CDR3	0.066	0.316043
TCR N reads	TRA Length CDR3	-0.075	0.223526
TRA N reads	TRA Length CDR3	-0.066	0.286365
TRB N reads	TRA Length CDR3	-0.091	0.142032
TRD N reads	TRA Length CDR3	0.113	0.0674411
TRG N reads	TRA Length CDR3	0.043	0.484862
TCR N clones	TRA Length CDR3	-0.056	0.369702
TRA N clones	TRA Length CDR3	-0.055	0.377266
TRB N clones	TRA Length CDR3	-0.071	0.250216
TRD N clones	TRA Length CDR3	0.117	0.0581485
TRG N clones	TRA Length CDR3	0.065	0.293373
TCR Length CDR3	TRA Length CDR3	0.481	1.33326e-16
TRA Length CDR3	TRA Length CDR3	1	0
TRB Length CDR3	TRA Length CDR3	-0.102	0.0998107
TRD Length CDR3	TRA Length CDR3	-0.329	0.0294521
TRG Length CDR3	TRA Length CDR3	-0.045	0.544716
TCR Evenness	TRA Length CDR3	0.049	0.428645
TRA Evenness	TRA Length CDR3	0.019	0.756203
TRB Evenness	TRA Length CDR3	0.079	0.204549
TRD Evenness	TRA Length CDR3	0.193	0.57032
TRG Evenness	TRA Length CDR3	0.017	0.845062
TCR Gini	TRA Length CDR3	-0.034	0.588011
TRA Gini	TRA Length CDR3	-0.018	0.773792
TRB Gini	TRA Length CDR3	-0.059	0.343275
TRD Gini	TRA Length CDR3	0.075	0.626221
TRG Gini	TRA Length CDR3	-0.013	0.864453
TCR Gini-Simpson	TRA Length CDR3	-0.032	0.60504
TRA Gini-Simpson	TRA Length CDR3	-0.045	0.469617
TRB Gini-Simpson	TRA Length CDR3	-0.058	0.351604
TRD Gini-Simpson	TRA Length CDR3	0.13	0.401111
TRG Gini-Simpson	TRA Length CDR3	-0.027	0.714861
TCR Top	TRA Length CDR3	-0.003	0.95622
TRA Top	TRA Length CDR3	0.031	0.613882
TRB Top	TRA Length CDR3	0.036	0.565304
TRD Top	TRA Length CDR3	-0.13	0.401703
TRG Top	TRA Length CDR3	0.024	0.744702
TCR 2nd	TRA Length CDR3	0.03	0.624102
TRA 2nd	TRA Length CDR3	0.02	0.741746
TRB 2nd	TRA Length CDR3	0.068	0.279757
TRD 2nd	TRA Length CDR3	0.514	0.105609
TRG 2nd	TRA Length CDR3	-0.009	0.91795
TILs (%)	TRA Length CDR3	-0.049	0.463727
TCR N reads	TRB Length CDR3	0.129	0.0364758
TRA N reads	TRB Length CDR3	0.109	0.077487
TRB N reads	TRB Length CDR3	0.141	0.0219864
TRD N reads	TRB Length CDR3	0.004	0.947615
TRG N reads	TRB Length CDR3	0.041	0.506824
TCR N clones	TRB Length CDR3	0.104	0.0924672
TRA N clones	TRB Length CDR3	0.102	0.0977206
TRB N clones	TRB Length CDR3	0.101	0.101804
TRD N clones	TRB Length CDR3	-0.003	0.96722
TRG N clones	TRB Length CDR3	0.061	0.327968
TCR Length CDR3	TRB Length CDR3	0.663	1.12337e-34
TRA Length CDR3	TRB Length CDR3	-0.102	0.0998107
TRB Length CDR3	TRB Length CDR3	1	0
TRD Length CDR3	TRB Length CDR3	0.18	0.241992
TRG Length CDR3	TRB Length CDR3	0.108	0.139775
TCR Evenness	TRB Length CDR3	-0.2	0.00112634
TRA Evenness	TRB Length CDR3	-0.066	0.290413
TRB Evenness	TRB Length CDR3	-0.28	4.8673e-06
TRD Evenness	TRB Length CDR3	0.339	0.307102
TRG Evenness	TRB Length CDR3	-0.071	0.412146
TCR Gini	TRB Length CDR3	0.203	0.000926697
TRA Gini	TRB Length CDR3	0.071	0.252991
TRB Gini	TRB Length CDR3	0.275	6.19835e-06
TRD Gini	TRB Length CDR3	0.015	0.921603
TRG Gini	TRB Length CDR3	0.065	0.377895
TCR Gini-Simpson	TRB Length CDR3	0.065	0.295708
TRA Gini-Simpson	TRB Length CDR3	0.073	0.23783
TRB Gini-Simpson	TRB Length CDR3	0.048	0.434445
TRD Gini-Simpson	TRB Length CDR3	0.139	0.367073
TRG Gini-Simpson	TRB Length CDR3	0.032	0.663624
TCR Top	TRB Length CDR3	0.017	0.784844
TRA Top	TRB Length CDR3	-0.029	0.644381
TRB Top	TRB Length CDR3	0.037	0.548451
TRD Top	TRB Length CDR3	-0.141	0.361855
TRG Top	TRB Length CDR3	-0.007	0.92623
TCR 2nd	TRB Length CDR3	-0.033	0.592988
TRA 2nd	TRB Length CDR3	-0.066	0.290942
TRB 2nd	TRB Length CDR3	-0.038	0.539209
TRD 2nd	TRB Length CDR3	0.72	0.0124847
TRG 2nd	TRB Length CDR3	-0.183	0.0341735
TILs (%)	TRB Length CDR3	0.119	0.0734898
TCR N reads	TRD Length CDR3	0.322	0.0328477
TRA N reads	TRD Length CDR3	0.285	0.0604268
TRB N reads	TRD Length CDR3	0.347	0.021001
TRD N reads	TRD Length CDR3	0.235	0.124338
TRG N reads	TRD Length CDR3	0.082	0.594783
TCR N clones	TRD Length CDR3	0.294	0.0524198
TRA N clones	TRD Length CDR3	0.261	0.0874244
TRB N clones	TRD Length CDR3	0.306	0.0437282
TRD N clones	TRD Length CDR3	0.061	0.693573
TRG N clones	TRD Length CDR3	0.083	0.59331
TCR Length CDR3	TRD Length CDR3	0.12	0.43642
TRA Length CDR3	TRD Length CDR3	-0.329	0.0294521
TRB Length CDR3	TRD Length CDR3	0.18	0.241992
TRD Length CDR3	TRD Length CDR3	1	0
TRG Length CDR3	TRD Length CDR3	0.101	0.547793
TCR Evenness	TRD Length CDR3	-0.323	0.0326449
TRA Evenness	TRD Length CDR3	-0.1	0.518395
TRB Evenness	TRD Length CDR3	-0.226	0.140406
TRD Evenness	TRD Length CDR3	0.267	0.427963
TRG Evenness	TRD Length CDR3	0.036	0.838949
TCR Gini	TRD Length CDR3	0.292	0.0543095
TRA Gini	TRD Length CDR3	0.107	0.489571
TRB Gini	TRD Length CDR3	0.265	0.0822925
TRD Gini	TRD Length CDR3	-0.071	0.647201
TRG Gini	TRD Length CDR3	-0.067	0.690661
TCR Gini-Simpson	TRD Length CDR3	0.207	0.177859
TRA Gini-Simpson	TRD Length CDR3	0.203	0.186839
TRB Gini-Simpson	TRD Length CDR3	0.302	0.0461553
TRD Gini-Simpson	TRD Length CDR3	0.067	0.66445
TRG Gini-Simpson	TRD Length CDR3	-0.077	0.647336
TCR Top	TRD Length CDR3	-0.112	0.468937
TRA Top	TRD Length CDR3	-0.122	0.429725
TRB Top	TRD Length CDR3	-0.257	0.0925982
TRD Top	TRD Length CDR3	-0.09	0.563073
TRG Top	TRD Length CDR3	0.134	0.422638
TCR 2nd	TRD Length CDR3	-0.089	0.566397
TRA 2nd	TRD Length CDR3	-0.125	0.419429
TRB 2nd	TRD Length CDR3	-0.22	0.15126
TRD 2nd	TRD Length CDR3	0.201	0.552478
TRG 2nd	TRD Length CDR3	-0.015	0.932741
TILs (%)	TRD Length CDR3	0.362	0.018471
TCR N reads	TRG Length CDR3	0.103	0.159304
TRA N reads	TRG Length CDR3	0.127	0.0824708
TRB N reads	TRG Length CDR3	0.087	0.233974
TRD N reads	TRG Length CDR3	0.008	0.910241
TRG N reads	TRG Length CDR3	0.057	0.435351
TCR N clones	TRG Length CDR3	0.1	0.173615
TRA N clones	TRG Length CDR3	0.122	0.0952086
TRB N clones	TRG Length CDR3	0.082	0.26675
TRD N clones	TRG Length CDR3	0.002	0.983709
TRG N clones	TRG Length CDR3	0.045	0.537428
TCR Length CDR3	TRG Length CDR3	0.188	0.0097963
TRA Length CDR3	TRG Length CDR3	-0.045	0.544716
TRB Length CDR3	TRG Length CDR3	0.108	0.139775
TRD Length CDR3	TRG Length CDR3	0.101	0.547793
TRG Length CDR3	TRG Length CDR3	1	0
TCR Evenness	TRG Length CDR3	-0.004	0.958906
TRA Evenness	TRG Length CDR3	0.047	0.524086
TRB Evenness	TRG Length CDR3	-0.029	0.699153
TRD Evenness	TRG Length CDR3	-0.03	0.930333
TRG Evenness	TRG Length CDR3	-0.098	0.260586
TCR Gini	TRG Length CDR3	0.004	0.957954
TRA Gini	TRG Length CDR3	-0.016	0.829766
TRB Gini	TRG Length CDR3	0.031	0.677765
TRD Gini	TRG Length CDR3	0.023	0.893058
TRG Gini	TRG Length CDR3	0.041	0.576163
TCR Gini-Simpson	TRG Length CDR3	0.118	0.107714
TRA Gini-Simpson	TRG Length CDR3	0.129	0.0790867
TRB Gini-Simpson	TRG Length CDR3	0.09	0.22202
TRD Gini-Simpson	TRG Length CDR3	-0.106	0.527571
TRG Gini-Simpson	TRG Length CDR3	0.044	0.55123
TCR Top	TRG Length CDR3	-0.058	0.434023
TRA Top	TRG Length CDR3	-0.12	0.102074
TRB Top	TRG Length CDR3	-0.058	0.428045
TRD Top	TRG Length CDR3	0.128	0.442702
TRG Top	TRG Length CDR3	-0.043	0.56086
TCR 2nd	TRG Length CDR3	-0.12	0.102568
TRA 2nd	TRG Length CDR3	-0.151	0.039029
TRB 2nd	TRG Length CDR3	-0.069	0.348153
TRD 2nd	TRG Length CDR3	-0.124	0.715435
TRG 2nd	TRG Length CDR3	-0.158	0.0687535
TILs (%)	TRG Length CDR3	0.066	0.406881
TCR N reads	TCR Evenness	-0.36	1.61621e-09
TRA N reads	TCR Evenness	-0.312	2.23752e-07
TRB N reads	TCR Evenness	-0.388	6.17983e-11
TRD N reads	TCR Evenness	-0.081	0.191805
TRG N reads	TCR Evenness	-0.225	0.000231874
TCR N clones	TCR Evenness	-0.241	7.42906e-05
TRA N clones	TCR Evenness	-0.218	0.000352729
TRB N clones	TCR Evenness	-0.25	4.12745e-05
TRD N clones	TCR Evenness	-0.081	0.190236
TRG N clones	TCR Evenness	-0.199	0.00112615
TCR Length CDR3	TCR Evenness	-0.167	0.00645109
TRA Length CDR3	TCR Evenness	0.049	0.428645
TRB Length CDR3	TCR Evenness	-0.2	0.00112634
TRD Length CDR3	TCR Evenness	-0.323	0.0326449
TRG Length CDR3	TCR Evenness	-0.004	0.958906
TCR Evenness	TCR Evenness	1	0
TRA Evenness	TCR Evenness	0.725	6.65471e-44
TRB Evenness	TCR Evenness	0.862	1.28962e-77
TRD Evenness	TCR Evenness	0.046	0.893459
TRG Evenness	TCR Evenness	0.249	0.00366083
TCR Gini	TCR Evenness	-0.954	3.46267e-139
TRA Gini	TCR Evenness	-0.722	1.34463e-43
TRB Gini	TCR Evenness	-0.837	1.86877e-70
TRD Gini	TCR Evenness	-0.069	0.654928
TRG Gini	TCR Evenness	-0.288	6.27172e-05
TCR Gini-Simpson	TCR Evenness	-0.061	0.323616
TRA Gini-Simpson	TCR Evenness	-0.119	0.0534394
TRB Gini-Simpson	TCR Evenness	-0.062	0.320195
TRD Gini-Simpson	TCR Evenness	-0.056	0.717677
TRG Gini-Simpson	TCR Evenness	-0.224	0.00204065
TCR Top	TCR Evenness	-0.259	2.08174e-05
TRA Top	TCR Evenness	-0.053	0.390385
TRB Top	TCR Evenness	-0.201	0.00106917
TRD Top	TCR Evenness	0.067	0.664645
TRG Top	TCR Evenness	0.196	0.00721105
TCR 2nd	TCR Evenness	-0.081	0.187937
TRA 2nd	TCR Evenness	0.003	0.965849
TRB 2nd	TCR Evenness	0.005	0.937665
TRD 2nd	TCR Evenness	-0.215	0.525435
TRG 2nd	TCR Evenness	0.185	0.0326284
TILs (%)	TCR Evenness	-0.169	0.0102958
TCR N reads	TRA Evenness	-0.265	1.44264e-05
TRA N reads	TRA Evenness	-0.269	1.0737e-05
TRB N reads	TRA Evenness	-0.254	3.20231e-05
TRD N reads	TRA Evenness	-0.008	0.901949
TRG N reads	TRA Evenness	-0.161	0.00921734
TCR N clones	TRA Evenness	-0.172	0.00530302
TRA N clones	TRA Evenness	-0.164	0.00784129
TRB N clones	TRA Evenness	-0.176	0.00436798
TRD N clones	TRA Evenness	-0.014	0.825008
TRG N clones	TRA Evenness	-0.152	0.014189
TCR Length CDR3	TRA Evenness	0	0.999701
TRA Length CDR3	TRA Evenness	0.019	0.756203
TRB Length CDR3	TRA Evenness	-0.066	0.290413
TRD Length CDR3	TRA Evenness	-0.1	0.518395
TRG Length CDR3	TRA Evenness	0.047	0.524086
TCR Evenness	TRA Evenness	0.725	6.65471e-44
TRA Evenness	TRA Evenness	1	0
TRB Evenness	TRA Evenness	0.45	3.26726e-14
TRD Evenness	TRA Evenness	-0.234	0.488687
TRG Evenness	TRA Evenness	0.244	0.00455099
TCR Gini	TRA Evenness	-0.752	1.07446e-48
TRA Gini	TRA Evenness	-0.948	2.89094e-130
TRB Gini	TRA Evenness	-0.483	1.28199e-16
TRD Gini	TRA Evenness	0.131	0.397671
TRG Gini	TRA Evenness	-0.255	0.000434243
TCR Gini-Simpson	TRA Evenness	-0.053	0.397974
TRA Gini-Simpson	TRA Evenness	-0.052	0.402021
TRB Gini-Simpson	TRA Evenness	-0.069	0.269098
TRD Gini-Simpson	TRA Evenness	0.099	0.523386
TRG Gini-Simpson	TRA Evenness	-0.139	0.0583112
TCR Top	TRA Evenness	-0.119	0.0538413
TRA Top	TRA Evenness	-0.207	0.000771305
TRB Top	TRA Evenness	-0.026	0.673394
TRD Top	TRA Evenness	-0.095	0.539884
TRG Top	TRA Evenness	0.1	0.175126
TCR 2nd	TRA Evenness	-0.076	0.223201
TRA 2nd	TRA Evenness	-0.081	0.193614
TRB 2nd	TRA Evenness	0.031	0.622307
TRD 2nd	TRA Evenness	-0.575	0.0642401
TRG 2nd	TRA Evenness	0.237	0.00586786
TILs (%)	TRA Evenness	-0.169	0.0105504
TCR N reads	TRB Evenness	-0.381	2.16031e-10
TRA N reads	TRB Evenness	-0.329	6.17124e-08
TRB N reads	TRB Evenness	-0.426	7.51976e-13
TRD N reads	TRB Evenness	-0.058	0.353843
TRG N reads	TRB Evenness	-0.221	0.000345302
TCR N clones	TRB Evenness	-0.282	4.13439e-06
TRA N clones	TRB Evenness	-0.268	1.2378e-05
TRB N clones	TRB Evenness	-0.28	4.65144e-06
TRD N clones	TRB Evenness	-0.062	0.3193
TRG N clones	TRB Evenness	-0.211	0.000647536
TCR Length CDR3	TRB Evenness	-0.185	0.00278041
TRA Length CDR3	TRB Evenness	0.079	0.204549
TRB Length CDR3	TRB Evenness	-0.28	4.8673e-06
TRD Length CDR3	TRB Evenness	-0.226	0.140406
TRG Length CDR3	TRB Evenness	-0.029	0.699153
TCR Evenness	TRB Evenness	0.862	1.28962e-77
TRA Evenness	TRB Evenness	0.45	3.26726e-14
TRB Evenness	TRB Evenness	1	0
TRD Evenness	TRB Evenness	-0.216	0.524316
TRG Evenness	TRB Evenness	0.124	0.154936
TCR Gini	TRB Evenness	-0.831	1.94889e-67
TRA Gini	TRB Evenness	-0.487	8.32767e-17
TRB Gini	TRB Evenness	-0.948	3.53582e-130
TRD Gini	TRB Evenness	0.04	0.797862
TRG Gini	TRB Evenness	-0.204	0.0052242
TCR Gini-Simpson	TRB Evenness	-0.119	0.0548354
TRA Gini-Simpson	TRB Evenness	-0.203	0.00102203
TRB Gini-Simpson	TRB Evenness	-0.08	0.198011
TRD Gini-Simpson	TRB Evenness	-0.006	0.969511
TRG Gini-Simpson	TRB Evenness	-0.3	3.12125e-05
TCR Top	TRB Evenness	-0.199	0.00130633
TRA Top	TRB Evenness	0.086	0.170175
TRB Top	TRB Evenness	-0.254	3.65597e-05
TRD Top	TRB Evenness	0.017	0.914848
TRG Top	TRB Evenness	0.284	8.71947e-05
TCR 2nd	TRB Evenness	-0.012	0.848077
TRA 2nd	TRB Evenness	0.113	0.0700742
TRB 2nd	TRB Evenness	0.035	0.571413
TRD 2nd	TRB Evenness	-0.5	0.11714
TRG 2nd	TRB Evenness	0.144	0.0967283
TILs (%)	TRB Evenness	-0.201	0.00242238
TCR N reads	TRD Evenness	0.101	0.767804
TRA N reads	TRD Evenness	0.096	0.778125
TRB N reads	TRD Evenness	0.115	0.737049
TRD N reads	TRD Evenness	-0.294	0.38089
TRG N reads	TRD Evenness	-0.197	0.560994
TCR N clones	TRD Evenness	-0.05	0.882865
TRA N clones	TRD Evenness	0.009	0.978641
TRB N clones	TRD Evenness	-0.05	0.882865
TRD N clones	TRD Evenness	-0.084	0.805719
TRG N clones	TRD Evenness	-0.264	0.432984
TCR Length CDR3	TRD Evenness	-0.064	0.851193
TRA Length CDR3	TRD Evenness	0.193	0.57032
TRB Length CDR3	TRD Evenness	0.339	0.307102
TRD Length CDR3	TRD Evenness	0.267	0.427963
TRG Length CDR3	TRD Evenness	-0.03	0.930333
TCR Evenness	TRD Evenness	0.046	0.893459
TRA Evenness	TRD Evenness	-0.234	0.488687
TRB Evenness	TRD Evenness	-0.216	0.524316
TRD Evenness	TRD Evenness	1	0
TRG Evenness	TRD Evenness	0.445	0.169709
TCR Gini	TRD Evenness	0.046	0.893459
TRA Gini	TRD Evenness	0.234	0.488687
TRB Gini	TRD Evenness	0.216	0.524316
TRD Gini	TRD Evenness	-0.944	1.3e-05
TRG Gini	TRD Evenness	-0.388	0.238751
TCR Gini-Simpson	TRD Evenness	-0.11	0.747265
TRA Gini-Simpson	TRD Evenness	-0.055	0.872288
TRB Gini-Simpson	TRD Evenness	-0.128	0.706637
TRD Gini-Simpson	TRD Evenness	0.352	0.288627
TRG Gini-Simpson	TRD Evenness	-0.222	0.511343
TCR Top	TRD Evenness	0.046	0.893459
TRA Top	TRD Evenness	-0.28	0.40462
TRB Top	TRD Evenness	0.06	0.861731
TRD Top	TRD Evenness	-0.545	0.0826419
TRG Top	TRD Evenness	0.148	0.663768
TCR 2nd	TRD Evenness	-0.216	0.524316
TRA 2nd	TRD Evenness	0	1
TRB 2nd	TRD Evenness	-0.161	0.637216
TRD 2nd	TRD Evenness	0.642	0.0333356
TRG 2nd	TRD Evenness	0.199	0.557315
TILs (%)	TRD Evenness	0.534	0.112049
TCR N reads	TRG Evenness	-0.092	0.287971
TRA N reads	TRG Evenness	-0.116	0.180481
TRB N reads	TRG Evenness	-0.059	0.501594
TRD N reads	TRG Evenness	-0.058	0.506718
TRG N reads	TRG Evenness	-0.391	3.01517e-06
TCR N clones	TRG Evenness	-0.078	0.371584
TRA N clones	TRG Evenness	-0.099	0.25638
TRB N clones	TRG Evenness	-0.052	0.547106
TRD N clones	TRG Evenness	-0.051	0.558734
TRG N clones	TRG Evenness	-0.17	0.0499476
TCR Length CDR3	TRG Evenness	-0.011	0.903372
TRA Length CDR3	TRG Evenness	0.017	0.845062
TRB Length CDR3	TRG Evenness	-0.071	0.412146
TRD Length CDR3	TRG Evenness	0.036	0.838949
TRG Length CDR3	TRG Evenness	-0.098	0.260586
TCR Evenness	TRG Evenness	0.249	0.00366083
TRA Evenness	TRG Evenness	0.244	0.00455099
TRB Evenness	TRG Evenness	0.124	0.154936
TRD Evenness	TRG Evenness	0.445	0.169709
TRG Evenness	TRG Evenness	1	0
TCR Gini	TRG Evenness	-0.284	0.000874397
TRA Gini	TRG Evenness	-0.278	0.00114666
TRB Gini	TRG Evenness	-0.163	0.0593666
TRD Gini	TRG Evenness	-0.118	0.501082
TRG Gini	TRG Evenness	-0.91	2.72674e-52
TCR Gini-Simpson	TRG Evenness	-0.019	0.828929
TRA Gini-Simpson	TRG Evenness	-0.05	0.568628
TRB Gini-Simpson	TRG Evenness	-0.019	0.831627
TRD Gini-Simpson	TRG Evenness	0.08	0.6494
TRG Gini-Simpson	TRG Evenness	-0.001	0.991167
TCR Top	TRG Evenness	-0.014	0.876496
TRA Top	TRG Evenness	-0.05	0.568238
TRB Top	TRG Evenness	-0.001	0.992542
TRD Top	TRG Evenness	-0.103	0.554177
TRG Top	TRG Evenness	-0.179	0.0386222
TCR 2nd	TRG Evenness	-0.057	0.51664
TRA 2nd	TRG Evenness	0.024	0.780777
TRB 2nd	TRG Evenness	0.062	0.475466
TRD 2nd	TRG Evenness	0.255	0.448548
TRG 2nd	TRG Evenness	0.331	9.57391e-05
TILs (%)	TRG Evenness	-0.057	0.545607
TCR N reads	TCR Gini	0.512	4.53122e-19
TRA N reads	TCR Gini	0.467	9.81041e-16
TRB N reads	TCR Gini	0.534	7.29475e-21
TRD N reads	TCR Gini	0.111	0.0724892
TRG N reads	TCR Gini	0.309	3.12429e-07
TCR N clones	TCR Gini	0.404	8.74015e-12
TRA N clones	TCR Gini	0.38	1.68897e-10
TRB N clones	TCR Gini	0.41	3.9233e-12
TRD N clones	TCR Gini	0.114	0.0643169
TRG N clones	TCR Gini	0.292	1.44289e-06
TCR Length CDR3	TCR Gini	0.181	0.00312011
TRA Length CDR3	TCR Gini	-0.034	0.588011
TRB Length CDR3	TCR Gini	0.203	0.000926697
TRD Length CDR3	TCR Gini	0.292	0.0543095
TRG Length CDR3	TCR Gini	0.004	0.957954
TCR Evenness	TCR Gini	-0.954	3.46267e-139
TRA Evenness	TCR Gini	-0.752	1.07446e-48
TRB Evenness	TCR Gini	-0.831	1.94889e-67
TRD Evenness	TCR Gini	0.046	0.893459
TRG Evenness	TCR Gini	-0.284	0.000874397
TCR Gini	TCR Gini	1	0
TRA Gini	TCR Gini	0.81	2.2385e-62
TRB Gini	TCR Gini	0.886	5.72269e-89
TRD Gini	TCR Gini	0.155	0.31622
TRG Gini	TCR Gini	0.334	2.97461e-06
TCR Gini-Simpson	TCR Gini	0.239	8.72071e-05
TRA Gini-Simpson	TCR Gini	0.284	2.74797e-06
TRB Gini-Simpson	TCR Gini	0.244	6.32659e-05
TRD Gini-Simpson	TCR Gini	0.171	0.26779
TRG Gini-Simpson	TCR Gini	0.283	8.53869e-05
TCR Top	TCR Gini	0.04	0.514028
TRA Top	TCR Gini	-0.111	0.0726543
TRB Top	TCR Gini	-0.004	0.953996
TRD Top	TCR Gini	-0.181	0.239003
TRG Top	TCR Gini	-0.249	0.000601003
TCR 2nd	TCR Gini	-0.098	0.113994
TRA 2nd	TCR Gini	-0.153	0.013495
TRB 2nd	TCR Gini	-0.166	0.00746204
TRD 2nd	TCR Gini	0.337	0.311492
TRG 2nd	TCR Gini	-0.241	0.00500812
TILs (%)	TCR Gini	0.242	0.000216895
TCR N reads	TRA Gini	0.459	4.04476e-15
TRA N reads	TRA Gini	0.47	7.3501e-16
TRB N reads	TRA Gini	0.435	1.42934e-13
TRD N reads	TRA Gini	0.056	0.367256
TRG N reads	TRA Gini	0.29	1.73731e-06
TCR N clones	TRA Gini	0.372	4.87951e-10
TRA N clones	TRA Gini	0.37	6.19997e-10
TRB N clones	TRA Gini	0.365	1.03433e-09
TRD N clones	TRA Gini	0.063	0.308917
TRG N clones	TRA Gini	0.283	3.01358e-06
TCR Length CDR3	TRA Gini	0.015	0.814899
TRA Length CDR3	TRA Gini	-0.018	0.773792
TRB Length CDR3	TRA Gini	0.071	0.252991
TRD Length CDR3	TRA Gini	0.107	0.489571
TRG Length CDR3	TRA Gini	-0.016	0.829766
TCR Evenness	TRA Gini	-0.722	1.34463e-43
TRA Evenness	TRA Gini	-0.948	2.89094e-130
TRB Evenness	TRA Gini	-0.487	8.32767e-17
TRD Evenness	TRA Gini	0.234	0.488687
TRG Evenness	TRA Gini	-0.278	0.00114666
TCR Gini	TRA Gini	0.81	2.2385e-62
TRA Gini	TRA Gini	1	0
TRB Gini	TRA Gini	0.573	2.6666e-24
TRD Gini	TRA Gini	-0.052	0.738959
TRG Gini	TRA Gini	0.314	1.2282e-05
TCR Gini-Simpson	TRA Gini	0.256	2.62914e-05
TRA Gini-Simpson	TRA Gini	0.266	1.19499e-05
TRB Gini-Simpson	TRA Gini	0.26	2.01278e-05
TRD Gini-Simpson	TRA Gini	0.025	0.870479
TRG Gini-Simpson	TRA Gini	0.234	0.0012583
TCR Top	TRA Gini	-0.073	0.240687
TRA Top	TRA Gini	-0.048	0.438765
TRB Top	TRA Gini	-0.13	0.0349351
TRD Top	TRA Gini	-0.032	0.836238
TRG Top	TRA Gini	-0.193	0.00824036
TCR 2nd	TRA Gini	-0.135	0.0280521
TRA 2nd	TRA Gini	-0.097	0.116325
TRB 2nd	TRA Gini	-0.209	0.000725208
TRD 2nd	TRA Gini	0.575	0.0642401
TRG 2nd	TRA Gini	-0.268	0.00177959
TILs (%)	TRA Gini	0.25	0.000135716
TCR N reads	TRB Gini	0.578	8.56218e-25
TRA N reads	TRB Gini	0.518	1.80699e-19
TRB N reads	TRB Gini	0.621	2.19658e-29
TRD N reads	TRB Gini	0.098	0.112578
TRG N reads	TRB Gini	0.334	2.92604e-08
TCR N clones	TRB Gini	0.492	1.9596e-17
TRA N clones	TRB Gini	0.469	8.69198e-16
TRB N clones	TRB Gini	0.495	1.07871e-17
[truncated: 771 more rows]

## Sheet: Supplementary data 6
Var1	Var2	coef	pvalue
BCR N reads	BCR N reads	1	0
BCR N clones	BCR N reads	0.765	4.3711e-50
BCR Evenness	BCR N reads	-0.525	0
BCR Gini	BCR N reads	0.758	0
IgG N reads	BCR N reads	0.977	0
IgG N clones	BCR N reads	0.885	2.00376e-85
IgG Evenness	BCR N reads	-0.373	1.23068e-09
IgG Gini	BCR N reads	0.699	0
IgM N reads	BCR N reads	0.721	5.33835e-42
IgM N clones	BCR N reads	0.623	1.1399e-28
IgM Evenness	BCR N reads	-0.456	7.2982e-14
IgM Gini	BCR N reads	0.617	2.36088e-27
IgA N reads	BCR N reads	0.571	2.40783e-23
IgA N clones	BCR N reads	0.392	9.28467e-11
IgA Evenness	BCR N reads	-0.392	1.41225e-10
IgA Gini	BCR N reads	0.573	2.08717e-23
BCR N reads	BCR N clones	0.765	4.3711e-50
BCR N clones	BCR N clones	1	0
BCR Evenness	BCR N clones	-0.169	0.00709399
BCR Gini	BCR N clones	0.392	9.60388e-11
IgG N reads	BCR N clones	0.688	5.32819e-37
IgG N clones	BCR N clones	0.891	1.82053e-88
IgG Evenness	BCR N clones	-0.091	0.149219
IgG Gini	BCR N clones	0.386	1.87761e-10
IgM N reads	BCR N clones	0.63	1.81142e-29
IgM N clones	BCR N clones	0.773	1.06701e-51
IgM Evenness	BCR N clones	-0.239	0.000170162
IgM Gini	BCR N clones	0.436	6.56227e-13
IgA N reads	BCR N clones	0.724	1.33806e-42
IgA N clones	BCR N clones	0.772	1.9555e-51
IgA Evenness	BCR N clones	-0.147	0.0204832
IgA Gini	BCR N clones	0.407	1.73141e-11
BCR N reads	BCR Evenness	-0.525	0
BCR N clones	BCR Evenness	-0.169	0.00709399
BCR Evenness	BCR Evenness	1	0
BCR Gini	BCR Evenness	-0.913	0
IgG N reads	BCR Evenness	-0.602	0
IgG N clones	BCR Evenness	-0.38	3.96048e-10
IgG Evenness	BCR Evenness	0.887	0
IgG Gini	BCR Evenness	-0.921	0
IgM N reads	BCR Evenness	-0.356	5.27518e-09
IgM N clones	BCR Evenness	-0.196	0.00164978
IgM Evenness	BCR Evenness	0.515	7.28396e-18
IgM Gini	BCR Evenness	-0.521	1.43753e-18
IgA N reads	BCR Evenness	0.003	0.965763
IgA N clones	BCR Evenness	0.079	0.212181
IgA Evenness	BCR Evenness	0.391	1.59682e-10
IgA Gini	BCR Evenness	-0.417	5.16855e-12
BCR N reads	BCR Gini	0.758	0
BCR N clones	BCR Gini	0.392	9.60388e-11
BCR Evenness	BCR Gini	-0.913	0
BCR Gini	BCR Gini	1	0
IgG N reads	BCR Gini	0.821	0
IgG N clones	BCR Gini	0.628	2.71766e-29
IgG Evenness	BCR Gini	-0.741	0
IgG Gini	BCR Gini	0.945	0
IgM N reads	BCR Gini	0.521	4.41459e-19
IgM N clones	BCR Gini	0.373	8.77799e-10
IgM Evenness	BCR Gini	-0.559	2.32497e-21
IgM Gini	BCR Gini	0.632	6.80896e-29
IgA N reads	BCR Gini	0.142	0.0235913
IgA N clones	BCR Gini	0.034	0.594388
IgA Evenness	BCR Gini	-0.469	5.39308e-15
IgA Gini	BCR Gini	0.54	1.64986e-20
BCR N reads	IgG N reads	0.977	0
BCR N clones	IgG N reads	0.688	5.32819e-37
BCR Evenness	IgG N reads	-0.602	0
BCR Gini	IgG N reads	0.821	0
IgG N reads	IgG N reads	1	0
IgG N clones	IgG N reads	0.882	2.861e-84
IgG Evenness	IgG N reads	-0.44	1.0533e-13
IgG Gini	IgG N reads	0.757	0
IgM N reads	IgG N reads	0.678	1.40749e-35
IgM N clones	IgG N reads	0.562	1.50847e-22
IgM Evenness	IgG N reads	-0.482	1.53192e-15
IgM Gini	IgG N reads	0.623	6.7273e-28
IgA N reads	IgG N reads	0.46	1.07604e-14
IgA N clones	IgG N reads	0.284	4.14637e-06
IgA Evenness	IgG N reads	-0.429	1.3424e-12
IgA Gini	IgG N reads	0.578	6.62965e-24
BCR N reads	IgG N clones	0.885	2.00376e-85
BCR N clones	IgG N clones	0.891	1.82053e-88
BCR Evenness	IgG N clones	-0.38	3.96048e-10
BCR Gini	IgG N clones	0.628	2.71766e-29
IgG N reads	IgG N clones	0.882	2.861e-84
IgG N clones	IgG N clones	1	0
IgG Evenness	IgG N clones	-0.214	0.000618862
IgG Gini	IgG N clones	0.556	4.76163e-22
IgM N reads	IgG N clones	0.666	5.56091e-34
IgM N clones	IgG N clones	0.704	2.40308e-39
IgM Evenness	IgG N clones	-0.388	3.92344e-10
IgM Gini	IgG N clones	0.558	1.28031e-21
IgA N reads	IgG N clones	0.535	3.21148e-20
IgA N clones	IgG N clones	0.506	5.96804e-18
IgA Evenness	IgG N clones	-0.319	2.79299e-07
IgA Gini	IgG N clones	0.519	8.34923e-19
BCR N reads	IgG Evenness	-0.373	1.23068e-09
BCR N clones	IgG Evenness	-0.091	0.149219
BCR Evenness	IgG Evenness	0.887	0
BCR Gini	IgG Evenness	-0.741	0
IgG N reads	IgG Evenness	-0.44	1.0533e-13
IgG N clones	IgG Evenness	-0.214	0.000618862
IgG Evenness	IgG Evenness	1	0
IgG Gini	IgG Evenness	-0.877	0
IgM N reads	IgG Evenness	-0.245	8.21311e-05
IgM N clones	IgG Evenness	-0.14	0.0263719
IgM Evenness	IgG Evenness	0.408	3.55006e-11
IgM Gini	IgG Evenness	-0.392	1.72939e-10
IgA N reads	IgG Evenness	-0.017	0.787902
IgA N clones	IgG Evenness	0.041	0.520257
IgA Evenness	IgG Evenness	0.322	2.10737e-07
IgA Gini	IgG Evenness	-0.352	8.84279e-09
BCR N reads	IgG Gini	0.699	0
BCR N clones	IgG Gini	0.386	1.87761e-10
BCR Evenness	IgG Gini	-0.921	0
BCR Gini	IgG Gini	0.945	0
IgG N reads	IgG Gini	0.757	0
IgG N clones	IgG Gini	0.556	4.76163e-22
IgG Evenness	IgG Gini	-0.877	0
IgG Gini	IgG Gini	1	0
IgM N reads	IgG Gini	0.482	3.71128e-16
IgM N clones	IgG Gini	0.367	1.58881e-09
IgM Evenness	IgG Gini	-0.514	8.13117e-18
IgM Gini	IgG Gini	0.575	4.2693e-23
IgA N reads	IgG Gini	0.198	0.00152659
IgA N clones	IgG Gini	0.11	0.0805985
IgA Evenness	IgG Gini	-0.424	2.82183e-12
IgA Gini	IgG Gini	0.513	2.49226e-18
BCR N reads	IgM N reads	0.721	5.33835e-42
BCR N clones	IgM N reads	0.63	1.81142e-29
BCR Evenness	IgM N reads	-0.356	5.27518e-09
BCR Gini	IgM N reads	0.521	4.41459e-19
IgG N reads	IgM N reads	0.678	1.40749e-35
IgG N clones	IgM N reads	0.666	5.56091e-34
IgG Evenness	IgM N reads	-0.245	8.21311e-05
IgG Gini	IgM N reads	0.482	3.71128e-16
IgM N reads	IgM N reads	1	0
IgM N clones	IgM N reads	0.848	1.52433e-71
IgM Evenness	IgM N reads	-0.659	1.22824e-31
IgM Gini	IgM N reads	0.845	1.12169e-68
IgA N reads	IgM N reads	0.496	3.57805e-17
IgA N clones	IgM N reads	0.387	1.64376e-10
IgA Evenness	IgM N reads	-0.213	0.000709772
IgA Gini	IgM N reads	0.385	2.45232e-10
BCR N reads	IgM N clones	0.623	1.1399e-28
BCR N clones	IgM N clones	0.773	1.06701e-51
BCR Evenness	IgM N clones	-0.196	0.00164978
BCR Gini	IgM N clones	0.373	8.77799e-10
IgG N reads	IgM N clones	0.562	1.50847e-22
IgG N clones	IgM N clones	0.704	2.40308e-39
IgG Evenness	IgM N clones	-0.14	0.0263719
IgG Gini	IgM N clones	0.367	1.58881e-09
IgM N reads	IgM N clones	0.848	1.52433e-71
IgM N clones	IgM N clones	1	0
IgM Evenness	IgM N clones	-0.34	5.62608e-08
IgM Gini	IgM N clones	0.581	1.13278e-23
IgA N reads	IgM N clones	0.583	1.60671e-24
IgA N clones	IgM N clones	0.617	4.99617e-28
IgA Evenness	IgM N clones	-0.153	0.0157229
IgA Gini	IgM N clones	0.36	3.80321e-09
BCR N reads	IgM Evenness	-0.456	7.2982e-14
BCR N clones	IgM Evenness	-0.239	0.000170162
BCR Evenness	IgM Evenness	0.515	7.28396e-18
BCR Gini	IgM Evenness	-0.559	2.32497e-21
IgG N reads	IgM Evenness	-0.482	1.53192e-15
IgG N clones	IgM Evenness	-0.388	3.92344e-10
IgG Evenness	IgM Evenness	0.408	3.55006e-11
IgG Gini	IgM Evenness	-0.514	8.13117e-18
IgM N reads	IgM Evenness	-0.659	1.22824e-31
IgM N clones	IgM Evenness	-0.34	5.62608e-08
IgM Evenness	IgM Evenness	1	0
IgM Gini	IgM Evenness	-0.939	6.41096e-114
IgA N reads	IgM Evenness	-0.041	0.527527
IgA N clones	IgM Evenness	0.045	0.486367
IgA Evenness	IgM Evenness	0.265	2.99e-05
IgA Gini	IgM Evenness	-0.305	1.31763e-06
BCR N reads	IgM Gini	0.617	2.36088e-27
BCR N clones	IgM Gini	0.436	6.56227e-13
BCR Evenness	IgM Gini	-0.521	1.43753e-18
BCR Gini	IgM Gini	0.632	6.80896e-29
IgG N reads	IgM Gini	0.623	6.7273e-28
IgG N clones	IgM Gini	0.558	1.28031e-21
IgG Evenness	IgM Gini	-0.392	1.72939e-10
IgG Gini	IgM Gini	0.575	4.2693e-23
IgM N reads	IgM Gini	0.845	1.12169e-68
IgM N clones	IgM Gini	0.581	1.13278e-23
IgM Evenness	IgM Gini	-0.939	6.41096e-114
IgM Gini	IgM Gini	1	0
IgA N reads	IgM Gini	0.216	0.000637976
IgA N clones	IgM Gini	0.134	0.0352866
IgA Evenness	IgM Gini	-0.298	2.23546e-06
IgA Gini	IgM Gini	0.402	5.72767e-11
BCR N reads	IgA N reads	0.571	2.40783e-23
BCR N clones	IgA N reads	0.724	1.33806e-42
BCR Evenness	IgA N reads	0.003	0.965763
BCR Gini	IgA N reads	0.142	0.0235913
IgG N reads	IgA N reads	0.46	1.07604e-14
IgG N clones	IgA N reads	0.535	3.21148e-20
IgG Evenness	IgA N reads	-0.017	0.787902
IgG Gini	IgA N reads	0.198	0.00152659
IgM N reads	IgA N reads	0.496	3.57805e-17
IgM N clones	IgA N reads	0.583	1.60671e-24
IgM Evenness	IgA N reads	-0.041	0.527527
IgM Gini	IgA N reads	0.216	0.000637976
IgA N reads	IgA N reads	1	0
IgA N clones	IgA N reads	0.866	8.3433e-78
IgA Evenness	IgA N reads	-0.191	0.00252878
IgA Gini	IgA N reads	0.465	6.58677e-15
BCR N reads	IgA N clones	0.392	9.28467e-11
BCR N clones	IgA N clones	0.772	1.9555e-51
BCR Evenness	IgA N clones	0.079	0.212181
BCR Gini	IgA N clones	0.034	0.594388
IgG N reads	IgA N clones	0.284	4.14637e-06
IgG N clones	IgA N clones	0.506	5.96804e-18
IgG Evenness	IgA N clones	0.041	0.520257
IgG Gini	IgA N clones	0.11	0.0805985
IgM N reads	IgA N clones	0.387	1.64376e-10
IgM N clones	IgA N clones	0.617	4.99617e-28
IgM Evenness	IgA N clones	0.045	0.486367
IgM Gini	IgA N clones	0.134	0.0352866
IgA N reads	IgA N clones	0.866	8.3433e-78
IgA N clones	IgA N clones	1	0
IgA Evenness	IgA N clones	0.081	0.200842
IgA Gini	IgA N clones	0.21	0.000810799
BCR N reads	IgA Evenness	-0.392	1.41225e-10
BCR N clones	IgA Evenness	-0.147	0.0204832
BCR Evenness	IgA Evenness	0.391	1.59682e-10
BCR Gini	IgA Evenness	-0.469	5.39308e-15
IgG N reads	IgA Evenness	-0.429	1.3424e-12
IgG N clones	IgA Evenness	-0.319	2.79299e-07
IgG Evenness	IgA Evenness	0.322	2.10737e-07
IgG Gini	IgA Evenness	-0.424	2.82183e-12
IgM N reads	IgA Evenness	-0.213	0.000709772
IgM N clones	IgA Evenness	-0.153	0.0157229
IgM Evenness	IgA Evenness	0.265	2.99e-05
IgM Gini	IgA Evenness	-0.298	2.23546e-06
IgA N reads	IgA Evenness	-0.191	0.00252878
IgA N clones	IgA Evenness	0.081	0.200842
IgA Evenness	IgA Evenness	1	0
IgA Gini	IgA Evenness	-0.918	3.34924e-101
BCR N reads	IgA Gini	0.573	2.08717e-23
BCR N clones	IgA Gini	0.407	1.73141e-11
BCR Evenness	IgA Gini	-0.417	5.16855e-12
BCR Gini	IgA Gini	0.54	1.64986e-20
IgG N reads	IgA Gini	0.578	6.62965e-24
IgG N clones	IgA Gini	0.519	8.34923e-19
IgG Evenness	IgA Gini	-0.352	8.84279e-09
IgG Gini	IgA Gini	0.513	2.49226e-18
IgM N reads	IgA Gini	0.385	2.45232e-10
IgM N clones	IgA Gini	0.36	3.80321e-09
IgM Evenness	IgA Gini	-0.305	1.31763e-06
IgM Gini	IgA Gini	0.402	5.72767e-11
IgA N reads	IgA Gini	0.465	6.58677e-15
IgA N clones	IgA Gini	0.21	0.000810799
IgA Evenness	IgA Gini	-0.918	3.34924e-101
IgA Gini	IgA Gini	1	0

## Sheet: Supplementary data 7
Var1	Var2	coef	pvalue
BCR N reads	BCR N reads	1	0
BCR N clones	BCR N reads	0.803	6.83678e-61
BCR Evenness	BCR N reads	-0.537	0
BCR Gini	BCR N reads	0.727	0
IgG N reads	BCR N reads	0.921	5.34491e-109
IgG N clones	BCR N reads	0.909	2.27866e-101
IgG Evenness	BCR N reads	-0.352	6.84773e-09
IgG Gini	BCR N reads	0.703	2.86048e-40
IgM N reads	BCR N reads	0.771	3.36339e-53
IgM N clones	BCR N reads	0.754	9.50657e-50
IgM Evenness	BCR N reads	-0.462	5.84802e-13
IgM Gini	BCR N reads	0.646	5.75591e-29
IgA N reads	BCR N reads	0.627	3.43086e-30
IgA N clones	BCR N reads	0.506	1.32788e-18
IgA Evenness	BCR N reads	-0.486	2.04125e-16
IgA Gini	BCR N reads	0.586	3.90527e-25
BCR N reads	BCR N clones	0.803	6.83678e-61
BCR N clones	BCR N clones	1	0
BCR Evenness	BCR N clones	-0.09	0.145159
BCR Gini	BCR N clones	0.286	2.3945e-06
IgG N reads	BCR N clones	0.622	1.26709e-29
IgG N clones	BCR N clones	0.756	4.06782e-50
IgG Evenness	BCR N clones	-0.005	0.940188
IgG Gini	BCR N clones	0.321	1.17782e-07
IgM N reads	BCR N clones	0.632	7.50865e-31
IgM N clones	BCR N clones	0.739	6.65e-47
IgM Evenness	BCR N clones	-0.145	0.0319344
IgM Gini	BCR N clones	0.415	3.86088e-11
IgA N reads	BCR N clones	0.802	1.27585e-60
IgA N clones	BCR N clones	0.811	6.89174e-63
IgA Evenness	BCR N clones	-0.252	5.17057e-05
IgA Gini	BCR N clones	0.439	1.63546e-13
BCR N reads	BCR Evenness	-0.537	0
BCR N clones	BCR Evenness	-0.09	0.145159
BCR Evenness	BCR Evenness	1	0
BCR Gini	BCR Evenness	-0.945	0
IgG N reads	BCR Evenness	-0.722	7.06305e-44
IgG N clones	BCR Evenness	-0.527	2.6037e-20
IgG Evenness	BCR Evenness	0.804	0
IgG Gini	BCR Evenness	-0.891	7.29931e-91
IgM N reads	BCR Evenness	-0.369	6.26571e-10
IgM N clones	BCR Evenness	-0.252	3.48692e-05
IgM Evenness	BCR Evenness	0.457	1.00059e-12
IgM Gini	BCR Evenness	-0.424	1.46251e-11
IgA N reads	BCR Evenness	0.005	0.930948
IgA N clones	BCR Evenness	0.148	0.0160431
IgA Evenness	BCR Evenness	0.521	5.20182e-19
IgA Gini	BCR Evenness	-0.45	3.40526e-14
BCR N reads	BCR Gini	0.727	0
BCR N clones	BCR Gini	0.286	2.3945e-06
BCR Evenness	BCR Gini	-0.945	0
BCR Gini	BCR Gini	1	0
IgG N reads	BCR Gini	0.87	2.31563e-82
IgG N clones	BCR Gini	0.716	9.15496e-43
IgG Evenness	BCR Gini	-0.709	0
IgG Gini	BCR Gini	0.916	1.12705e-104
IgM N reads	BCR Gini	0.534	6.707e-21
IgM N clones	BCR Gini	0.425	5.60554e-13
IgM Evenness	BCR Gini	-0.553	5.93543e-19
IgM Gini	BCR Gini	0.568	2.54107e-21
IgA N reads	BCR Gini	0.14	0.0224756
IgA N clones	BCR Gini	-0.015	0.812647
IgA Evenness	BCR Gini	-0.585	1.19386e-24
IgA Gini	BCR Gini	0.546	2.06195e-21
BCR N reads	IgG N reads	0.921	5.34491e-109
BCR N clones	IgG N reads	0.622	1.26709e-29
BCR Evenness	IgG N reads	-0.722	7.06305e-44
BCR Gini	IgG N reads	0.87	2.31563e-82
IgG N reads	IgG N reads	1	0
IgG N clones	IgG N reads	0.945	1.28456e-129
IgG Evenness	IgG N reads	-0.519	0
IgG Gini	IgG N reads	0.847	5.76631e-73
IgM N reads	IgG N reads	0.708	2.14952e-41
IgM N clones	IgG N reads	0.647	1.10903e-32
IgM Evenness	IgG N reads	-0.53	3.14434e-17
IgM Gini	IgG N reads	0.66	1.63359e-30
IgA N reads	IgG N reads	0.422	7.53096e-13
IgA N clones	IgG N reads	0.288	1.99712e-06
IgA Evenness	IgG N reads	-0.562	1.71467e-22
IgA Gini	IgG N reads	0.605	4.8087e-27
BCR N reads	IgG N clones	0.909	2.27866e-101
BCR N clones	IgG N clones	0.756	4.06782e-50
BCR Evenness	IgG N clones	-0.527	2.6037e-20
BCR Gini	IgG N clones	0.716	9.15496e-43
IgG N reads	IgG N clones	0.945	1.28456e-129
IgG N clones	IgG N clones	1	0
IgG Evenness	IgG N clones	-0.302	7.0744e-07
IgG Gini	IgG N clones	0.672	1.31543e-35
IgM N reads	IgG N clones	0.707	2.46268e-41
IgM N clones	IgG N clones	0.7	3.17249e-40
IgM Evenness	IgG N clones	-0.464	4.07926e-13
IgM Gini	IgG N clones	0.639	3.41559e-28
IgA N reads	IgG N clones	0.511	5.59798e-19
IgA N clones	IgG N clones	0.412	3.02903e-12
IgA Evenness	IgG N clones	-0.533	5.23511e-20
IgA Gini	IgG N clones	0.611	1.08993e-27
BCR N reads	IgG Evenness	-0.352	6.84773e-09
BCR N clones	IgG Evenness	-0.005	0.940188
BCR Evenness	IgG Evenness	0.804	0
BCR Gini	IgG Evenness	-0.709	0
IgG N reads	IgG Evenness	-0.519	0
IgG N clones	IgG Evenness	-0.302	7.0744e-07
IgG Evenness	IgG Evenness	1	0
IgG Gini	IgG Evenness	-0.861	0
IgM N reads	IgG Evenness	-0.252	3.94234e-05
IgM N clones	IgG Evenness	-0.165	0.00767658
IgM Evenness	IgG Evenness	0.285	1.86898e-05
IgM Gini	IgG Evenness	-0.277	1.74598e-05
IgA N reads	IgG Evenness	-0.009	0.883425
IgA N clones	IgG Evenness	0.079	0.202232
IgA Evenness	IgG Evenness	0.358	5.23831e-09
IgA Gini	IgG Evenness	-0.309	4.84731e-07
BCR N reads	IgG Gini	0.703	2.86048e-40
BCR N clones	IgG Gini	0.321	1.17782e-07
BCR Evenness	IgG Gini	-0.891	7.29931e-91
BCR Gini	IgG Gini	0.916	1.12705e-104
IgG N reads	IgG Gini	0.847	5.76631e-73
IgG N clones	IgG Gini	0.672	1.31543e-35
IgG Evenness	IgG Gini	-0.861	0
IgG Gini	IgG Gini	1	0
IgM N reads	IgG Gini	0.521	1.35534e-19
IgM N clones	IgG Gini	0.438	1.11223e-13
IgM Evenness	IgG Gini	-0.451	2.39261e-12
IgM Gini	IgG Gini	0.514	4.00898e-17
IgA N reads	IgG Gini	0.213	0.000546449
IgA N clones	IgG Gini	0.093	0.13348
IgA Evenness	IgG Gini	-0.502	1.61019e-17
IgA Gini	IgG Gini	0.501	1.21669e-17
BCR N reads	IgM N reads	0.771	3.36339e-53
BCR N clones	IgM N reads	0.632	7.50865e-31
BCR Evenness	IgM N reads	-0.369	6.26571e-10
BCR Gini	IgM N reads	0.534	6.707e-21
IgG N reads	IgM N reads	0.708	2.14952e-41
IgG N clones	IgM N reads	0.707	2.46268e-41
IgG Evenness	IgM N reads	-0.252	3.94234e-05
IgG Gini	IgM N reads	0.521	1.35534e-19
IgM N reads	IgM N reads	1	0
IgM N clones	IgM N reads	0.94	1.72789e-124
IgM Evenness	IgM N reads	-0.683	2.0729e-31
IgM Gini	IgM N reads	0.902	2.14764e-86
IgA N reads	IgM N reads	0.562	2.00787e-23
IgA N clones	IgM N reads	0.45	1.55635e-14
IgA Evenness	IgM N reads	-0.385	2.33847e-10
IgA Gini	IgM N reads	0.493	4.14031e-17
BCR N reads	IgM N clones	0.754	9.50657e-50
BCR N clones	IgM N clones	0.739	6.65e-47
BCR Evenness	IgM N clones	-0.252	3.48692e-05
BCR Gini	IgM N clones	0.425	5.60554e-13
IgG N reads	IgM N clones	0.647	1.10903e-32
IgG N clones	IgM N clones	0.7	3.17249e-40
IgG Evenness	IgM N clones	-0.165	0.00767658
IgG Gini	IgM N clones	0.438	1.11223e-13
IgM N reads	IgM N clones	0.94	1.72789e-124
IgM N clones	IgM N clones	1	0
IgM Evenness	IgM N clones	-0.426	4.44848e-11
IgM Gini	IgM N clones	0.752	9.4548e-44
IgA N reads	IgM N clones	0.658	4.43968e-34
IgA N clones	IgM N clones	0.595	1.13315e-26
IgA Evenness	IgM N clones	-0.341	2.756e-08
IgA Gini	IgM N clones	0.483	1.86283e-16
BCR N reads	IgM Evenness	-0.462	5.84802e-13
BCR N clones	IgM Evenness	-0.145	0.0319344
BCR Evenness	IgM Evenness	0.457	1.00059e-12
BCR Gini	IgM Evenness	-0.553	5.93543e-19
IgG N reads	IgM Evenness	-0.53	3.14434e-17
IgG N clones	IgM Evenness	-0.464	4.07926e-13
IgG Evenness	IgM Evenness	0.285	1.86898e-05
IgG Gini	IgM Evenness	-0.451	2.39261e-12
IgM N reads	IgM Evenness	-0.683	2.0729e-31
IgM N clones	IgM Evenness	-0.426	4.44848e-11
IgM Evenness	IgM Evenness	1	0
IgM Gini	IgM Evenness	-0.912	3.97909e-86
IgA N reads	IgM Evenness	-0.027	0.685767
IgA N clones	IgM Evenness	0.115	0.0896149
IgA Evenness	IgM Evenness	0.342	2.42302e-07
IgA Gini	IgM Evenness	-0.343	2.09455e-07
BCR N reads	IgM Gini	0.646	5.75591e-29
BCR N clones	IgM Gini	0.415	3.86088e-11
BCR Evenness	IgM Gini	-0.424	1.46251e-11
BCR Gini	IgM Gini	0.568	2.54107e-21
IgG N reads	IgM Gini	0.66	1.63359e-30
IgG N clones	IgM Gini	0.639	3.41559e-28
IgG Evenness	IgM Gini	-0.277	1.74598e-05
IgG Gini	IgM Gini	0.514	4.00898e-17
IgM N reads	IgM Gini	0.902	2.14764e-86
IgM N clones	IgM Gini	0.752	9.4548e-44
IgM Evenness	IgM Gini	-0.912	3.97909e-86
IgM Gini	IgM Gini	1	0
IgA N reads	IgM Gini	0.297	3.9006e-06
IgA N clones	IgM Gini	0.164	0.012166
IgA Evenness	IgM Gini	-0.425	1.7733e-11
IgA Gini	IgM Gini	0.477	1.47483e-14
BCR N reads	IgA N reads	0.627	3.43086e-30
BCR N clones	IgA N reads	0.802	1.27585e-60
BCR Evenness	IgA N reads	0.005	0.930948
BCR Gini	IgA N reads	0.14	0.0224756
IgG N reads	IgA N reads	0.422	7.53096e-13
IgG N clones	IgA N reads	0.511	5.59798e-19
IgG Evenness	IgA N reads	-0.009	0.883425
IgG Gini	IgA N reads	0.213	0.000546449
IgM N reads	IgA N reads	0.562	2.00787e-23
IgM N clones	IgA N reads	0.658	4.43968e-34
IgM Evenness	IgA N reads	-0.027	0.685767
IgM Gini	IgA N reads	0.297	3.9006e-06
IgA N reads	IgA N reads	1	0
IgA N clones	IgA N reads	0.925	4.93345e-112
IgA Evenness	IgA N reads	-0.335	4.76342e-08
IgA Gini	IgA N reads	0.577	3.30478e-24
BCR N reads	IgA N clones	0.506	1.32788e-18
BCR N clones	IgA N clones	0.811	6.89174e-63
BCR Evenness	IgA N clones	0.148	0.0160431
BCR Gini	IgA N clones	-0.015	0.812647
IgG N reads	IgA N clones	0.288	1.99712e-06
IgG N clones	IgA N clones	0.412	3.02903e-12
IgG Evenness	IgA N clones	0.079	0.202232
IgG Gini	IgA N clones	0.093	0.13348
IgM N reads	IgA N clones	0.45	1.55635e-14
IgM N clones	IgA N clones	0.595	1.13315e-26
IgM Evenness	IgA N clones	0.115	0.0896149
IgM Gini	IgA N clones	0.164	0.012166
IgA N reads	IgA N clones	0.925	4.93345e-112
IgA N clones	IgA N clones	1	0
IgA Evenness	IgA N clones	-0.062	0.328313
IgA Gini	IgA N clones	0.324	1.06914e-07
BCR N reads	IgA Evenness	-0.486	2.04125e-16
BCR N clones	IgA Evenness	-0.252	5.17057e-05
BCR Evenness	IgA Evenness	0.521	5.20182e-19
BCR Gini	IgA Evenness	-0.585	1.19386e-24
IgG N reads	IgA Evenness	-0.562	1.71467e-22
IgG N clones	IgA Evenness	-0.533	5.23511e-20
IgG Evenness	IgA Evenness	0.358	5.23831e-09
IgG Gini	IgA Evenness	-0.502	1.61019e-17
IgM N reads	IgA Evenness	-0.385	2.33847e-10
IgM N clones	IgA Evenness	-0.341	2.756e-08
IgM Evenness	IgA Evenness	0.342	2.42302e-07
IgM Gini	IgA Evenness	-0.425	1.7733e-11
IgA N reads	IgA Evenness	-0.335	4.76342e-08
IgA N clones	IgA Evenness	-0.062	0.328313
IgA Evenness	IgA Evenness	1	0
IgA Gini	IgA Evenness	-0.95	1.31721e-128
BCR N reads	IgA Gini	0.586	3.90527e-25
BCR N clones	IgA Gini	0.439	1.63546e-13
BCR Evenness	IgA Gini	-0.45	3.40526e-14
BCR Gini	IgA Gini	0.546	2.06195e-21
IgG N reads	IgA Gini	0.605	4.8087e-27
IgG N clones	IgA Gini	0.611	1.08993e-27
IgG Evenness	IgA Gini	-0.309	4.84731e-07
IgG Gini	IgA Gini	0.501	1.21669e-17
IgM N reads	IgA Gini	0.493	4.14031e-17
IgM N clones	IgA Gini	0.483	1.86283e-16
IgM Evenness	IgA Gini	-0.343	2.09455e-07
IgM Gini	IgA Gini	0.477	1.47483e-14
IgA N reads	IgA Gini	0.577	3.30478e-24
IgA N clones	IgA Gini	0.324	1.06914e-07
IgA Evenness	IgA Gini	-0.95	1.31721e-128
IgA Gini	IgA Gini	1	0

## Sheet: Supplementary data 8
BCR/TCR feature	Group 1	Group 2	P	FDR	method	Study
Nreads_BCR	HR-	HR+	0.00031831	0.00509296	Wilcoxon	NeoALTTO
Nclones_BCR	HR-	HR+	0.000821397	0.00657118	Wilcoxon	NeoALTTO
Length_CDR3_BCR	HR-	HR+	0.647321	0.853557	Wilcoxon	NeoALTTO
Evenness_BCR	HR-	HR+	0.0485911	0.194364	Wilcoxon	NeoALTTO
Gini_BCR	HR-	HR+	0.0180525	0.0962803	Wilcoxon	NeoALTTO
Gini_Simpson_BCR	HR-	HR+	0.764291	0.873475	Wilcoxon	NeoALTTO
Top_BCR	HR-	HR+	0.897747	0.897747	Wilcoxon	NeoALTTO
Second_BCR	HR-	HR+	0.842452	0.897747	Wilcoxon	NeoALTTO
Nreads_TCR	HR-	HR+	0.693515	0.853557	Wilcoxon	NeoALTTO
Nclones_TCR	HR-	HR+	0.503413	0.853557	Wilcoxon	NeoALTTO
Length_CDR3_TCR	HR-	HR+	0.297684	0.853557	Wilcoxon	NeoALTTO
Evenness_TCR	HR-	HR+	0.603684	0.853557	Wilcoxon	NeoALTTO
Gini_TCR	HR-	HR+	0.364444	0.853557	Wilcoxon	NeoALTTO
Gini_Simpson_TCR	HR-	HR+	0.489856	0.853557	Wilcoxon	NeoALTTO
Top_TCR	HR-	HR+	0.501299	0.853557	Wilcoxon	NeoALTTO
Second_TCR	HR-	HR+	0.548913	0.853557	Wilcoxon	NeoALTTO
Nreads_BCR	HR-	HR+	2.18388e-05	0.00017471	Wilcoxon	CALGB 40601
Nclones_BCR	HR-	HR+	7.44138e-06	0.000119062	Wilcoxon	CALGB 40601
Length_CDR3_BCR	HR-	HR+	0.207171	0.273559	Wilcoxon	CALGB 40601
Evenness_BCR	HR-	HR+	0.2687	0.307086	Wilcoxon	CALGB 40601
Gini_BCR	HR-	HR+	0.0227065	0.0419509	Wilcoxon	CALGB 40601
Gini_Simpson_BCR	HR-	HR+	0.075667	0.121067	Wilcoxon	CALGB 40601
Top_BCR	HR-	HR+	0.176597	0.256869	Wilcoxon	CALGB 40601
Second_BCR	HR-	HR+	0.0235974	0.0419509	Wilcoxon	CALGB 40601
Nreads_TCR	HR-	HR+	0.0113492	0.0259411	Wilcoxon	CALGB 40601
Nclones_TCR	HR-	HR+	0.0046257	0.0186579	Wilcoxon	CALGB 40601
Length_CDR3_TCR	HR-	HR+	0.222267	0.273559	Wilcoxon	CALGB 40601
Evenness_TCR	HR-	HR+	0.775406	0.775406	Wilcoxon	CALGB 40601
Gini_TCR	HR-	HR+	0.416439	0.444201	Wilcoxon	CALGB 40601
Gini_Simpson_TCR	HR-	HR+	0.00466448	0.0186579	Wilcoxon	CALGB 40601
Top_TCR	HR-	HR+	0.00997081	0.0259411	Wilcoxon	CALGB 40601
Second_TCR	HR-	HR+	0.00722224	0.0231112	Wilcoxon	CALGB 40601

## Sheet: Supplementary data 9
PAM50	Study
Her2	NeoALTTO
Basal	NeoALTTO
LumA	NeoALTTO
LumB	NeoALTTO
Basal	NeoALTTO
LumB	NeoALTTO
Her2	NeoALTTO
Her2	NeoALTTO
Her2	NeoALTTO
Her2	NeoALTTO
Her2	NeoALTTO
Her2	NeoALTTO
Normal	NeoALTTO
Her2	NeoALTTO
Her2	NeoALTTO
Her2	NeoALTTO
LumA	NeoALTTO
Her2	NeoALTTO
Basal	NeoALTTO
Her2	NeoALTTO
Her2	NeoALTTO
Normal	NeoALTTO
Her2	NeoALTTO
Her2	NeoALTTO
Her2	NeoALTTO
Her2	NeoALTTO
Her2	NeoALTTO
Her2	NeoALTTO
Her2	NeoALTTO
Her2	NeoALTTO
LumB	NeoALTTO
Her2	NeoALTTO
LumB	NeoALTTO
Her2	NeoALTTO
Normal	NeoALTTO
Basal	NeoALTTO
Her2	NeoALTTO
Her2	NeoALTTO
Her2	NeoALTTO
LumA	NeoALTTO
Her2	NeoALTTO
Her2	NeoALTTO
Normal	NeoALTTO
Her2	NeoALTTO
Her2	NeoALTTO
Normal	NeoALTTO
Her2	NeoALTTO
Her2	NeoALTTO
LumA	NeoALTTO
Her2	NeoALTTO
LumB	NeoALTTO
LumB	NeoALTTO
Normal	NeoALTTO
Her2	NeoALTTO
Her2	NeoALTTO
LumB	NeoALTTO
Her2	NeoALTTO
Her2	NeoALTTO
LumA	NeoALTTO
Her2	NeoALTTO
Her2	NeoALTTO
LumA	NeoALTTO
Her2	NeoALTTO
LumB	NeoALTTO
LumB	NeoALTTO
Her2	NeoALTTO
Her2	NeoALTTO
Her2	NeoALTTO
Her2	NeoALTTO
Her2	NeoALTTO
Her2	NeoALTTO
Her2	NeoALTTO
Her2	NeoALTTO
Basal	NeoALTTO
Normal	NeoALTTO
LumB	NeoALTTO
Normal	NeoALTTO
LumB	NeoALTTO
Her2	NeoALTTO
Basal	NeoALTTO
Her2	NeoALTTO
Her2	NeoALTTO
Her2	NeoALTTO
LumB	NeoALTTO
Basal	NeoALTTO
Her2	NeoALTTO
Her2	NeoALTTO
Normal	NeoALTTO
Her2	NeoALTTO
Her2	NeoALTTO
Her2	NeoALTTO
Her2	NeoALTTO
Her2	NeoALTTO
Her2	NeoALTTO
Her2	NeoALTTO
LumA	NeoALTTO
Her2	NeoALTTO
Basal	NeoALTTO
Basal	NeoALTTO
Her2	NeoALTTO
Her2	NeoALTTO
Her2	NeoALTTO
Basal	NeoALTTO
Her2	NeoALTTO
LumB	NeoALTTO
Her2	NeoALTTO
LumA	NeoALTTO
Her2	NeoALTTO
Her2	NeoALTTO
Her2	NeoALTTO
Basal	NeoALTTO
Her2	NeoALTTO
Her2	NeoALTTO
Her2	NeoALTTO
Normal	NeoALTTO
Her2	NeoALTTO
Her2	NeoALTTO
Her2	NeoALTTO
Her2	NeoALTTO
Her2	NeoALTTO
LumB	NeoALTTO
Her2	NeoALTTO
Her2	NeoALTTO
LumA	NeoALTTO
LumB	NeoALTTO
LumA	NeoALTTO
Her2	NeoALTTO
Normal	NeoALTTO
Her2	NeoALTTO
Her2	NeoALTTO
Her2	NeoALTTO
Her2	NeoALTTO
Her2	NeoALTTO
Her2	NeoALTTO
Her2	NeoALTTO
Her2	NeoALTTO
LumB	NeoALTTO
Her2	NeoALTTO
Normal	NeoALTTO
Her2	NeoALTTO
LumA	NeoALTTO
Her2	NeoALTTO
Basal	NeoALTTO
Her2	NeoALTTO
Her2	NeoALTTO
Her2	NeoALTTO
Her2	NeoALTTO
Her2	NeoALTTO
Her2	NeoALTTO
Her2	NeoALTTO
Her2	NeoALTTO
LumB	NeoALTTO
LumB	NeoALTTO
LumB	NeoALTTO
Her2	NeoALTTO
LumA	NeoALTTO
Her2	NeoALTTO
Her2	NeoALTTO
Her2	NeoALTTO
Her2	NeoALTTO
Her2	NeoALTTO
LumB	NeoALTTO
Basal	NeoALTTO
Her2	NeoALTTO
Her2	NeoALTTO
LumB	NeoALTTO
Her2	NeoALTTO
LumB	NeoALTTO
Her2	NeoALTTO
Normal	NeoALTTO
Her2	NeoALTTO
LumA	NeoALTTO
Her2	NeoALTTO
Her2	NeoALTTO
Her2	NeoALTTO
LumA	NeoALTTO
Her2	NeoALTTO
Her2	NeoALTTO
Her2	NeoALTTO
Her2	NeoALTTO
Her2	NeoALTTO
LumA	NeoALTTO
LumB	NeoALTTO
Her2	NeoALTTO
Her2	NeoALTTO
LumB	NeoALTTO
Her2	NeoALTTO
Her2	NeoALTTO
Normal	NeoALTTO
Normal	NeoALTTO
Her2	NeoALTTO
LumA	NeoALTTO
Basal	NeoALTTO
Basal	NeoALTTO
Her2	NeoALTTO
Her2	NeoALTTO
LumB	NeoALTTO
Basal	NeoALTTO
LumB	NeoALTTO
Her2	NeoALTTO
LumB	NeoALTTO
Basal	NeoALTTO
LumA	NeoALTTO
LumB	NeoALTTO
LumB	NeoALTTO
Her2	NeoALTTO
LumB	NeoALTTO
LumB	NeoALTTO
Her2	NeoALTTO
LumB	NeoALTTO
LumB	NeoALTTO
Basal	NeoALTTO
Her2	NeoALTTO
Her2	NeoALTTO
Her2	NeoALTTO
LumA	NeoALTTO
Her2	NeoALTTO
LumA	NeoALTTO
Her2	NeoALTTO
Her2	NeoALTTO
Basal	NeoALTTO
Her2	NeoALTTO
Her2	NeoALTTO
LumB	NeoALTTO
Her2	NeoALTTO
LumA	NeoALTTO
Her2	NeoALTTO
LumA	NeoALTTO
Her2	NeoALTTO
LumB	NeoALTTO
Her2	NeoALTTO
Normal	NeoALTTO
LumB	NeoALTTO
Her2	NeoALTTO
Her2	NeoALTTO
Normal	NeoALTTO
Her2	NeoALTTO
Her2	NeoALTTO
Her2	NeoALTTO
LumA	NeoALTTO
Basal	NeoALTTO
Her2	NeoALTTO
Her2	NeoALTTO
LumB	NeoALTTO
LumB	NeoALTTO
Basal	NeoALTTO
Normal	NeoALTTO
Her2	NeoALTTO
Normal	NeoALTTO
LumB	NeoALTTO
LumB	NeoALTTO
Her2	NeoALTTO
Her2	NeoALTTO
LumB	NeoALTTO
Her2	CALGB 40601
Her2	CALGB 40601
Her2	CALGB 40601
Her2	CALGB 40601
Her2	CALGB 40601
Basal	CALGB 40601
LumA	CALGB 40601
Her2	CALGB 40601
Her2	CALGB 40601
Her2	CALGB 40601
Her2	CALGB 40601
LumB	CALGB 40601
Her2	CALGB 40601
LumB	CALGB 40601
Her2	CALGB 40601
Her2	CALGB 40601
Her2	CALGB 40601
Her2	CALGB 40601
Her2	CALGB 40601
Her2	CALGB 40601
LumA	CALGB 40601
Her2	CALGB 40601
Her2	CALGB 40601
Normal	CALGB 40601
Her2	CALGB 40601
Her2	CALGB 40601
Her2	CALGB 40601
Her2	CALGB 40601
Her2	CALGB 40601
LumA	CALGB 40601
Basal	CALGB 40601
Her2	CALGB 40601
Her2	CALGB 40601
LumA	CALGB 40601
Normal	CALGB 40601
LumB	CALGB 40601
Her2	CALGB 40601
Her2	CALGB 40601
Her2	CALGB 40601
Her2	CALGB 40601
LumA	CALGB 40601
LumB	CALGB 40601
Normal	CALGB 40601
LumB	CALGB 40601
Her2	CALGB 40601
Her2	CALGB 40601
Basal	CALGB 40601
Her2	CALGB 40601
Her2	CALGB 40601
Her2	CALGB 40601
Her2	CALGB 40601
LumB	CALGB 40601
Her2	CALGB 40601
LumB	CALGB 40601
Her2	CALGB 40601
Her2	CALGB 40601
Her2	CALGB 40601
LumA	CALGB 40601
Her2	CALGB 40601
Basal	CALGB 40601
Her2	CALGB 40601
Her2	CALGB 40601
LumB	CALGB 40601
Her2	CALGB 40601
Her2	CALGB 40601
Her2	CALGB 40601
Her2	CALGB 40601
Her2	CALGB 40601
Normal	CALGB 40601
Her2	CALGB 40601
Her2	CALGB 40601
Basal	CALGB 40601
Her2	CALGB 40601
Her2	CALGB 40601
Her2	CALGB 40601
Basal	CALGB 40601
Her2	CALGB 40601
Her2	CALGB 40601
LumB	CALGB 40601
Basal	CALGB 40601
Her2	CALGB 40601
LumB	CALGB 40601
Her2	CALGB 40601
Her2	CALGB 40601
Basal	CALGB 40601
LumB	CALGB 40601
Her2	CALGB 40601
Her2	CALGB 40601
Normal	CALGB 40601
Basal	CALGB 40601
Her2	CALGB 40601
Her2	CALGB 40601
Her2	CALGB 40601
Her2	CALGB 40601
LumA	CALGB 40601
Her2	CALGB 40601
Normal	CALGB 40601
Her2	CALGB 40601
Her2	CALGB 40601
Basal	CALGB 40601
Her2	CALGB 40601
Normal	CALGB 40601
Her2	CALGB 40601
LumB	CALGB 40601
Normal	CALGB 40601
Her2	CALGB 40601
Her2	CALGB 40601
Basal	CALGB 40601
Her2	CALGB 40601
Her2	CALGB 40601
LumA	CALGB 40601
Her2	CALGB 40601
Her2	CALGB 40601
Her2	CALGB 40601
Her2	CALGB 40601
LumB	CALGB 40601
Her2	CALGB 40601
Her2	CALGB 40601
Her2	CALGB 40601
LumA	CALGB 40601
Her2	CALGB 40601
LumA	CALGB 40601
Her2	CALGB 40601
Her2	CALGB 40601
Normal	CALGB 40601
Her2	CALGB 40601
Normal	CALGB 40601
Her2	CALGB 40601
Normal	CALGB 40601
LumB	CALGB 40601
LumA	CALGB 40601
LumA	CALGB 40601
Normal	CALGB 40601
Normal	CALGB 40601
Her2	CALGB 40601
Her2	CALGB 40601
Her2	CALGB 40601
Her2	CALGB 40601
Her2	CALGB 40601
Her2	CALGB 40601
LumB	CALGB 40601
Basal	CALGB 40601
LumA	CALGB 40601
Her2	CALGB 40601
Normal	CALGB 40601
Her2	CALGB 40601
Her2	CALGB 40601
Basal	CALGB 40601
Her2	CALGB 40601
Her2	CALGB 40601
Her2	CALGB 40601
Her2	CALGB 40601
Her2	CALGB 40601
Her2	CALGB 40601
Normal	CALGB 40601
Basal	CALGB 40601
Her2	CALGB 40601
LumA	CALGB 40601
Her2	CALGB 40601
Her2	CALGB 40601
Her2	CALGB 40601
Normal	CALGB 40601
Basal	CALGB 40601
Her2	CALGB 40601
LumB	CALGB 40601
Her2	CALGB 40601
Normal	CALGB 40601
Her2	CALGB 40601
Her2	CALGB 40601
LumA	CALGB 40601
Her2	CALGB 40601
Normal	CALGB 40601
Normal	CALGB 40601
LumA	CALGB 40601
Normal	CALGB 40601
Normal	CALGB 40601
Normal	CALGB 40601
Her2	CALGB 40601
LumB	CALGB 40601
Basal	CALGB 40601
Her2	CALGB 40601
Normal	CALGB 40601
LumB	CALGB 40601
Normal	CALGB 40601
Her2	CALGB 40601
Normal	CALGB 40601
Her2	CALGB 40601
Normal	CALGB 40601
Normal	CALGB 40601
LumB	CALGB 40601
Her2	CALGB 40601
Her2	CALGB 40601
Her2	CALGB 40601
LumB	CALGB 40601
Her2	CALGB 40601
LumA	CALGB 40601
Her2	CALGB 40601
Normal	CALGB 40601
Her2	CALGB 40601
Basal	CALGB 40601
LumB	CALGB 40601
Her2	CALGB 40601
LumB	CALGB 40601
Her2	CALGB 40601
LumB	CALGB 40601
Her2	CALGB 40601
LumB	CALGB 40601
Her2	CALGB 40601
LumA	CALGB 40601
Her2	CALGB 40601
Normal	CALGB 40601
Her2	CALGB 40601
Basal	CALGB 40601
LumB	CALGB 40601
Her2	CALGB 40601
LumB	CALGB 40601
LumB	CALGB 40601
Her2	CALGB 40601
Her2	CALGB 40601
Basal	CALGB 40601
Her2	CALGB 40601
LumA	CALGB 40601
LumB	CALGB 40601
LumB	CALGB 40601
Her2	CALGB 40601
Basal	CALGB 40601
LumB	CALGB 40601
LumA	CALGB 40601
Normal	CALGB 40601
LumA	CALGB 40601
LumA	CALGB 40601
LumA	CALGB 40601
Her2	CALGB 40601
Her2	CALGB 40601
Her2	CALGB 40601
Normal	CALGB 40601
LumB	CALGB 40601
LumB	CALGB 40601
LumA	CALGB 40601
Normal	CALGB 40601
Her2	CALGB 40601
Basal	CALGB 40601
Her2	CALGB 40601
Normal	CALGB 40601
LumA	CALGB 40601
Her2	CALGB 40601
LumB	CALGB 40601
Her2	CALGB 40601
LumA	CALGB 40601
LumA	CALGB 40601
Her2	CALGB 40601
Her2	CALGB 40601
Her2	CALGB 40601
Basal	CALGB 40601
Her2	CALGB 40601
LumB	CALGB 40601
Her2	CALGB 40601
Her2	CALGB 40601
Her2	CALGB 40601
Her2	CALGB 40601
LumB	CALGB 40601
LumA	CALGB 40601
Her2	CALGB 40601
Her2	CALGB 40601

## Sheet: Supplementary data 10
BCR/TCR feature	P	FDR	method	Study
Nreads_BCR	0.000156222	0.000833184	Kruskal-Wallis	NeoALTTO
Nclones_BCR	0.0316422	0.0632843	Kruskal-Wallis	NeoALTTO
Length_CDR3_BCR	0.0370634	0.0658905	Kruskal-Wallis	NeoALTTO
Evenness_BCR	4.34394e-06	5.45671e-05	Kruskal-Wallis	NeoALTTO
Gini_BCR	6.82089e-06	5.45671e-05	Kruskal-Wallis	NeoALTTO
Gini_Simpson_BCR	0.000725677	0.00290271	Kruskal-Wallis	NeoALTTO
Top_BCR	0.00910542	0.0242811	Kruskal-Wallis	NeoALTTO
Second_BCR	0.0050278	0.016089	Kruskal-Wallis	NeoALTTO
Nreads_TCR	0.0132813	0.0303573	Kruskal-Wallis	NeoALTTO
Nclones_TCR	0.0937031	0.136295	Kruskal-Wallis	NeoALTTO
Length_CDR3_TCR	0.845503	0.845503	Kruskal-Wallis	NeoALTTO
Evenness_TCR	0.653171	0.696716	Kruskal-Wallis	NeoALTTO
Gini_TCR	0.50729	0.57976	Kruskal-Wallis	NeoALTTO
Gini_Simpson_TCR	0.104022	0.138697	Kruskal-Wallis	NeoALTTO
Top_TCR	0.160581	0.197639	Kruskal-Wallis	NeoALTTO
Second_TCR	0.0774481	0.123917	Kruskal-Wallis	NeoALTTO
Nreads_BCR	0.000896749	0.00204971	Kruskal-Wallis	CALGB 40601
Nclones_BCR	0.00518541	0.0103708	Kruskal-Wallis	CALGB 40601
Length_CDR3_BCR	3.89155e-08	2.07549e-07	Kruskal-Wallis	CALGB 40601
Evenness_BCR	2.92855e-08	2.07549e-07	Kruskal-Wallis	CALGB 40601
Gini_BCR	1.88144e-08	2.07549e-07	Kruskal-Wallis	CALGB 40601
Gini_Simpson_BCR	2.10653e-06	6.74091e-06	Kruskal-Wallis	CALGB 40601
Top_BCR	6.67134e-05	0.000177902	Kruskal-Wallis	CALGB 40601
Second_BCR	9.79169e-07	3.91668e-06	Kruskal-Wallis	CALGB 40601
Nreads_TCR	0.02867	0.0352861	Kruskal-Wallis	CALGB 40601
Nclones_TCR	0.0283813	0.0352861	Kruskal-Wallis	CALGB 40601
Length_CDR3_TCR	0.399159	0.399159	Kruskal-Wallis	CALGB 40601
Evenness_TCR	0.0142462	0.0253266	Kruskal-Wallis	CALGB 40601
Gini_TCR	0.0158584	0.0253734	Kruskal-Wallis	CALGB 40601
Gini_Simpson_TCR	0.0235241	0.0342168	Kruskal-Wallis	CALGB 40601
Top_TCR	0.0752431	0.0802593	Kruskal-Wallis	CALGB 40601
Second_TCR	0.0590412	0.0674756	Kruskal-Wallis	CALGB 40601

[truncated: 4 more sheets: Supplementary data 11, Supplementary data 12, Supplementary data 13, Supplementary data 14]
