# Supplementary material for: Immunological and clinicopathological features predict HER2-positive breast cancer prognosis in the neoadjuvant NeoALTTO and CALGB 40601 randomized trials
Source: Nat Commun. 2023 Nov 3;14:7053. doi: 10.1038/s41467-023-42635-2 (PMC10624889; doi:10.1038/s41467-023-42635-2)
Supplement: Supplementary file 6 — Supplementary Data 15−20 [file 41467_2023_42635_MOESM6_ESM.xlsx]

## Sheet: Supplementary data 15
T cells	CD8+ T cells	Cytotoxic lymphocytes	NK cells	B cell lineage	Monocytic lineage	Myeloid dendritic cells	Neutrophils	Endothelial cells	Fibroblasts
6.0556	3.33174	3.76685	0.361655	217.144	92.5034	3.95156	16.798	6.30126	423.578
21.8866	14.5451	11.8572	1.65684	688.163	43.2324	18.4033	9.38606	13.2111	243.651
2.21751	3.54672	4.36225	0.345284	7.83098	7.40734	0.824687	8.15403	5.38823	1952.47
0.972117	0.113169	0.4078	0.12769	5.93942	9.43472	1.00115	13.4699	6.22635	336.028
16.1727	9.9521	13.1007	1.42237	103.387	30.9147	5.76773	7.72562	7.82323	138.676
3.13975	2.45226	3.14078	0.398849	65.887	30.282	2.39967	11.4719	4.92671	265.72
2.5797	3.35037	2.09419	0.201607	82.7974	11.2606	1.88738	11.7198	2.18892	57.665
2.55055	0.352486	1.62333	0.224764	77.8247	23.511	1.63965	11.8706	6.85849	309.01
4.50791	1.5326	5.01459	0.347913	271.372	40.7897	3.92383	5.54187	9.22205	732.671
7.51075	4.71056	4.1168	0.729969	143.774	22.1948	4.08279	7.54804	7.23421	285.404
5.9053	3.28851	6.14113	0.494164	325.423	29.7501	1.87006	14.3083	5.85623	301.043
8.63496	5.14399	12.7563	0.955961	74.3407	70.1631	6.09139	10.3055	8.83393	563.979
13.3524	12.069	10.1708	7.36153	37.3302	17.3359	22.6692	25.956	19.1088	166.096
6.15762	4.0582	5.39914	0.79222	131.82	49.9692	3.61447	16.5313	14.1158	685.488
3.72852	4.04726	8.60943	0.732744	536.303	28.5287	2.91077	6.65577	8.93082	870.266
3.09117	2.3788	4.97821	0.186107	157.758	28.4379	12.8368	10.5576	5.05492	306.254
13.4633	16.0641	11.2304	1.33969	717.65	29.0588	13.2221	7.87004	14.7505	461.303
6.03626	8.10929	7.06658	0.299507	48.5673	52.7258	6.58858	6.04902	6.72585	277.586
15.3345	8.80498	10.9551	1.03831	258.204	37.4524	13.6006	8.41335	10.6816	292.825
5.78177	3.04661	6.78568	0.690214	165.493	52.9884	5.83903	10.1184	8.04375	348.379
3.93243	5.59293	4.31526	0.27714	135.051	23.9207	2.50186	8.17669	9.18565	301.235
4.18514	1.01694	3.43725	0.323016	98.4017	20.758	3.31654	14.5942	10.386	499.686
3.7711	3.30685	3.8379	0.219205	192.403	23.2755	2.46878	8.36797	10.6069	367.715
2.98005	1.4316	2.17554	0.454946	89.0245	49.6376	3.33984	9.88386	10.3901	421.016
1.71296	0.499366	1.11262	0.148947	65.9473	87.6065	6.94603	14.0752	8.84381	514.853
22.4631	34.0197	19.197	1.93441	824.766	46.5771	11.7028	7.18807	3.40023	180.029
7.6144	6.30598	7.4399	0.625512	175.088	31.5378	4.17844	7.62612	10.3333	396.4
2.44927	2.23317	3.42728	0.183153	53.2764	57.6904	4.6283	11.187	10.7334	1140
2.68632	1.96142	3.5705	0.184172	1.35063	19.292	2.03979	8.30763	12.4806	269.533
7.7762	7.20148	7.14818	0.954795	268.728	29.8134	3.69808	10.7457	4.82271	315.094
7.12371	1.16137	4.97739	0.44645	137.954	34.2717	2.67515	11.022	4.80732	495.194
21.1136	13.6933	13.1906	1.02652	393.758	40.4923	10.5664	7.23303	10.1655	229.333
4.62123	1.45197	6.21643	0.360614	408.073	43.4599	4.60566	5.48757	6.08031	167.638
7.52291	4.60593	6.05654	0.693216	233.596	22.224	5.59281	12.5533	6.31369	372.955
5.13924	3.04211	2.76495	0.270671	225.582	40.3776	5.06359	18.7079	14.6364	699.011
4.36235	2.11199	2.54584	0.586552	494.635	34.8983	4.57798	13.5944	8.94008	710.19
3.13298	2.65385	2.60741	0.287615	278.629	57.453	2.34143	13.7428	6.19399	327.441
4.17334	1.63206	2.06447	0.317706	424.163	41.9002	4.7159	7.33976	6.35769	914.072
1.63163	1.06912	1.97675	0.466437	44.4761	25.4377	1.99711	16.622	10.1302	987.462
4.24767	1.84706	2.71369	0.348392	301.787	43.2832	5.16402	8.80093	9.04275	1271.61
5.59752	5.65346	4.3411	2.85377	36.4004	12.6587	4.27241	8.74406	11.5682	1062.41
5.49018	2.43685	2.58062	0.204258	43.8541	20.998	3.79574	5.94457	6.05535	103.458
13.7337	6.26829	4.98815	0.894491	195.036	19.3678	13.0059	8.59109	11.826	733.775
8.33908	5.09321	6.61858	0.447644	663.359	43.0764	5.30466	7.13574	7.50716	513.365
12.3019	9.63873	6.63287	0.505754	257.975	29.3652	7.95649	8.15614	12.2511	217.239
20.4673	11.2633	12.4992	0.898893	268.897	32.4698	14.8057	9.9772	10.9034	462.746
5.49489	2.5056	4.44141	0.585978	372.095	53.0846	6.41191	8.61548	8.18329	536.361
7.56576	7.84085	4.93556	0.168107	194.177	29.7594	4.3011	9.24362	11.5603	585.744
11.7953	9.81813	15.7847	0.767149	564.501	48.3673	7.85759	8.79316	7.77446	734.327
1.93811	0.328955	1.63234	0.586578	76.2124	13.0859	1.43949	7.00916	7.18845	354.382
5.2001	3.77688	4.06252	0.338889	70.5301	25.7856	7.12884	5.14915	4.57648	215.811
1.41647	2.86579	1.22941	0.0862419	19.7135	25.3603	3.09905	11.841	9.33698	289.386
7.11161	1.86748	4.75483	0.707363	302.224	27.8573	11.268	10.8497	14.5341	667.176
10.399	6.39384	8.30527	0.420521	270.936	29.2869	4.95868	9.22572	6.29782	389.277
2.86707	0.703937	2.52564	0.0923949	101.512	185.24	4.0809	13.6724	6.88539	464.877
1.08307	0.221305	1.45877	0.0779518	18.9069	11.6235	1.83239	8.5572	7.0085	1236.35
3.53158	2.70586	4.28747	0.72887	490.511	55.5432	6.48115	15.7498	7.10702	700.327
5.72102	16.5984	4.92992	0.472803	469.801	40.0146	7.1633	8.41965	7.52767	533.659
2.71183	5.44706	3.26137	0.375142	168.842	10.6956	5.30959	6.53082	6.56388	491.647
3.88671	3.21131	5.64049	0.423735	139.837	40.2583	2.14973	9.14068	5.10755	163.277
5.87817	4.26499	7.73732	0.743762	382.578	29.9952	3.9916	8.47686	5.18267	132.093
4.04109	2.46084	2.61282	0.60662	140.093	11.4709	3.59732	11.3166	10.3111	558.331
5.12022	1.60733	7.16343	0.458956	406.29	36.0646	8.07679	12.1392	6.72544	265.391
8.55789	7.53769	8.63744	0.424108	154.841	43.7464	7.90432	6.85739	4.02897	366.408
3.25814	2.77815	5.01454	0.568532	288.56	14.69	2.38631	7.80289	6.35967	409.57
2.38073	1.03628	1.45407	0.178931	117.818	18.3478	2.90531	8.23242	6.46265	176.353
2.1596	0	0.932378	0.207956	17.8468	23.0947	1.2814	10.3002	6.53424	567.172
7.63814	5.9863	10.8645	0.73273	126.132	49.0178	9.33667	11.3743	10.3127	322.032
6.03673	6.65555	5.42251	0.533459	226.952	88.2567	6.14734	11.9907	9.06072	354.965
2.49336	1.44331	1.66243	0.447956	24.9361	28.4631	2.70482	10.1849	7.7866	1245.82
3.48321	1.1008	2.48694	0.166245	357.269	16.718	1.99656	7.98481	4.89306	434.634
2.51978	3.57533	2.45992	0.265564	118.187	14.0758	2.68783	13.7193	8.45395	387.242
2.32239	1.20007	1.327	0.234345	33.5893	9.28776	4.41939	9.16753	7.39596	487.973
3.06169	1.67071	1.69839	0.435119	505.542	48.5411	4.09941	8.24437	7.4671	749.262
29.5157	27.748	30.0315	2.01949	475.692	52.2398	23.3502	7.24656	5.89918	146.68
4.52526	2.48392	2.60402	0.293533	22.9747	25.7652	1.77734	11.9602	9.00773	497.515
6.76381	8.2245	7.59747	0.883254	137.079	44.8391	1.54664	8.69414	6.31346	115.334
10.8224	11.3289	14.3249	1.00961	240.821	45.0949	7.71144	8.37377	6.12565	381.87
4.1871	3.10457	7.70328	0.523366	98.358	28.4428	5.66619	8.59144	6.54817	355.826
7.17165	8.82403	12.8345	0.850972	390.017	29.7669	4.49031	8.6991	9.60615	271.019
10.8735	10.4622	15.6045	1.68411	349.585	96.6773	10.0941	9.67076	7.8008	244.312
14.4154	10.7185	11.0945	0.991864	437.739	83.2412	12.0836	9.62152	13.7013	486.635
3.839	2.9952	3.51737	0.312628	330.91	25.1008	2.08821	6.5782	7.03728	191.341
0.609917	0.07453	0.840481	0.258055	19.0368	9.89601	0.952716	10.7906	3.21557	463.718
13.9348	21.4212	29.0822	1.16294	342.734	42.8313	7.8835	12.6178	7.85082	453.855
5.66328	3.63999	7.51421	0.581133	345.347	39.7436	3.74804	9.40664	8.75399	974.788
4.86022	4.38486	3.27435	0.525448	62.4456	41.416	4.4674	8.2389	9.30716	413.915
8.34971	4.28508	3.57703	0.812368	233.519	41.7226	9.01818	13.7948	19.5494	753.559
5.45451	7.99804	6.95528	0.216938	296.219	32.5053	8.87383	5.2318	5.62193	1140.83
11.3205	9.26216	13.1755	1.06559	556.962	51.7539	8.64787	10.3004	9.46839	213.949
5.4915	4.33128	7.28289	0.462786	228.386	33.545	2.79244	14.6478	8.86744	429.639
3.462	2.05166	3.65045	0.37476	764.382	27.7076	2.09403	9.67446	9.87307	374.5
5.7801	3.4712	3.6835	0.510882	98.8505	52.3649	3.94519	10.6387	11.1686	310.863
2.03163	1.50002	1.90325	0.526241	39.2839	9.06416	1.47275	6.55791	4.39166	89.0225
19.1167	24.454	17.6159	0.948769	921.748	50.9737	9.75231	7.19049	9.21957	289.561
2.04813	1.08431	1.72277	0.295021	167.207	18.1578	3.15184	18.4457	6.43251	585.251
5.57109	5.22321	4.70694	0.67981	278.056	23.6246	2.60179	6.83548	8.38952	242.994
3.95222	1.3283	4.97133	0.561843	243.249	24.3838	2.36029	9.219	7.16235	257.711
5.79879	2.48871	5.2402	0.355631	260.365	18.6092	4.621	7.63036	8.7275	216.204
3.0188	0.694602	2.35667	0.293987	107.235	21.3554	2.3511	11.2964	11.8253	611.32
12.1148	14.7624	13.2976	0.86805	121.36	35.5513	8.32004	7.64873	7.9305	435.182
2.90596	0.582595	1.52977	0.161621	414.955	50.2524	4.31449	11.0614	4.15611	429.245
3.41002	1.85676	3.37378	0.243501	212.253	26.5385	5.46184	11.9333	6.96951	205.576
9.95672	13.5353	12.4162	0.8096	124.125	21.5079	12.3932	10.1717	8.84515	679.626
13.0592	21.7614	16.4422	0.827051	605.663	30.9966	7.5375	5.44923	4.65155	178.798
4.30626	2.46177	3.10464	0.352755	170.498	33.8713	1.76826	7.34072	9.22737	616.582
2.2599	7.78204	1.52893	0.268203	77.4954	8.55211	1.14382	13.0425	11.2835	754.575
3.94885	2.62466	2.47844	0.350029	98.8176	15.4284	3.34969	10.0389	16.1321	566.251
4.15333	0.45045	3.09889	0.157848	15.561	22.0198	1.9597	8.86372	9.01152	658.215
12.1655	10.5658	13.9922	0.825862	408.188	44.8416	5.37466	6.32948	6.29302	394.44
3.21185	10.3007	3.69017	0.304949	292.632	18.2459	3.16953	5.44811	9.87559	167.825
12.0717	7.79776	11.5492	0.526683	329.44	31.0266	8.86215	8.28101	5.15036	229.814
2.03352	1.73468	1.90919	0.315271	14.699	21.6169	1.7922	9.27453	11.4984	1356.91
1.89415	1.4951	2.20477	0.260118	367.347	20.9084	6.45553	8.28189	4.48929	329.326
4.23392	1.1433	3.51047	0.654648	241.656	14.4407	5.00521	7.06823	15.0937	846.824
2.59242	2.49107	3.7859	0.670622	140.362	59.0304	7.53554	23.7273	14.814	578.623
3.34104	6.80956	3.75323	0.255045	431.18	20.9124	1.89614	11.6536	5.31593	263.28
0.916541	0.062127	0.839678	0.184072	23.0836	21.9603	0.807232	8.01911	6.41831	608.833
3.77049	2.03639	2.58225	0.251153	52.614	21.889	8.28938	7.33688	14.9609	611.621
10.8768	8.79063	10.2632	0.546314	191.855	53.5781	3.99674	14.0715	8.96292	250.663
7.41061	10.5568	7.61159	0.391393	183.025	29.0269	3.76184	7.92873	5.50348	210.831
1.78487	0.643981	1.2488	0.114261	104.783	28.2768	1.68072	11.158	8.95696	312.118
4.5539	3.07015	5.76985	0.383922	365.164	25.2759	3.42695	13.4874	8.18796	408.239
3.58583	3.12805	3.59754	0.371157	41.5972	12.4231	2.65034	9.40203	8.29221	323.263
4.06833	2.17629	2.89672	0.338249	282.226	31.1511	3.89748	13.5145	4.32139	140.203
3.89009	1.78089	2.65916	0.349208	115.814	18.8562	4.21485	9.52048	8.55567	350.229
2.48834	1.07872	2.53655	0.279323	28.0062	44.761	0.79037	9.96649	8.28707	985.701
9.16594	11.184	8.19641	0.501811	350.424	38.7525	7.15643	9.67528	7.85168	289.664
3.35419	2.38301	2.73961	0.321323	205.616	44.0983	4.19434	4.5722	4.88075	382.909
4.44234	3.86025	4.42312	0.509129	239.013	26.9998	2.31294	10.1653	6.62005	550.172
1.09483	1.80424	0.47976	0.128315	25.2321	52.2128	0.985864	8.15928	5.97214	129.602
3.02615	3.03381	3.46559	0.338223	163.237	45.7661	4.2053	19.5779	6.69172	243.702
5.62917	5.27852	4.96736	0.132287	180.719	27.2758	2.48955	12.5733	9.22769	566.166
2.68921	7.63289	3.43533	0.195944	141.974	12.7508	2.42593	8.92663	6.41543	338.426
2.51666	3.22383	3.70178	0.367217	821.341	25.2893	1.99664	8.0602	10.7925	200.011
6.05903	8.80059	6.83455	0.655854	383.472	17.3135	1.91677	9.80494	5.68663	382.548
16.6495	26.4929	33.9375	1.78417	411.44	35.5528	8.58261	5.75745	5.44764	222.342
9.69036	12.4827	14.0832	0.584131	448.166	47.5951	9.24205	11.2276	11.8261	541.642
6.31385	1.24381	4.5661	0.515419	315.342	23.1047	3.81324	11.2852	11.5636	458.481
2.25832	0.56548	1.20096	0.21563	507.852	18.1008	1.91668	7.93159	6.06108	77.4057
4.1166	3.48846	4.02162	0.456507	97.5839	12.8444	3.8821	11.6013	9.19895	453.038
3.21334	1.74213	2.18854	0.293489	359.546	31.1723	2.56353	6.00535	7.57349	605.669
2.79445	0.170335	1.62555	0.113659	502.025	30.5556	6.37038	4.89439	4.24599	341.294
2.57164	0.479064	2.72155	0.27042	451.118	26.4708	2.86615	6.37427	5.88387	427.331
9.26505	8.2356	9.86614	1.04699	154.442	34	9.48023	10.8608	19.3293	658.686
4.5224	5.53223	4.14704	0.345224	278.183	23.7574	3.95147	8.60255	10.3329	399.412
15.0959	15.1943	9.32515	0.939458	533.616	56.181	9.40069	16.8511	9.28051	521.863
5.30046	3.5226	4.76783	0.417513	196.602	26.7307	4.19231	11.8741	15.1538	1011.33
1.63839	0.785024	0.896947	0.178616	13.6722	34.6065	2.36245	11.3307	6.1139	1280.53
2.57009	2.01058	4.54156	0.270922	282.675	23.1984	2.47681	3.69028	5.05314	197.07
4.54899	3.45198	4.42941	0.440417	537.486	32.3138	3.28263	15.9766	7.48843	548.262
2.67473	3.60645	2.81485	0.237221	354.608	17.0307	1.86683	14.4532	3.9722	415.053
3.55166	2.37177	4.2807	0.250885	230.318	19.8873	3.39412	5.25457	5.07783	318.305
6.52509	7.00014	8.23967	0.549861	185.618	29.7832	2.21167	8.29585	6.9416	893.344
8.86196	6.69629	11.6071	0.928359	720.305	86.2321	6.58223	11.5517	6.56458	280.013
0.598642	3.18576	0.224059	0.0749121	4.83976	5.58163	1.17267	9.21134	4.9378	547.878
2.28203	0.079808	1.51705	0.0887876	34.6613	22.9701	4.12986	11.4458	4.92994	631.491
23.1135	27.0047	18.3588	1.23012	394.811	40.9016	15.3556	8.87242	8.31073	277.523
2.01626	0.411829	1.61432	0.266367	377.298	23.3003	1.64674	7.91126	7.66065	371.039
6.9126	10.4392	6.73983	0.698495	247.668	32.4126	7.10389	6.37931	13.1096	247.066
6.12615	3.07159	3.29464	0.328977	221.08	31.7081	15.6908	6.65229	11.1225	363.888
2.34882	3.85498	1.50426	0.359501	49.5829	10.2816	3.44793	11.4421	7.25159	573.519
14.2194	10.6308	8.3173	0.608505	507.447	37.6759	14.0058	7.54342	13.575	457.718
3.25299	2.7182	2.5482	0.360482	72.0552	17.6071	2.87992	15.7502	9.02899	533.907
11.7214	9.86213	9.42803	0.665555	261.792	41.4429	55.1924	11.7577	12.011	319.263
1.90403	0.580217	1.45615	0.221897	136.801	10.1349	1.62579	16.0887	5.19319	189.739
7.14971	7.18605	6.00791	0.579528	160.898	23.7779	5.3986	17.2665	13.1838	425.134
2.88773	0.336751	1.27833	1.93311	3.55354	26.3572	2.85624	9.54963	11.0958	1103.54
6.80548	6.27544	11.5689	0.589081	721.518	25.786	3.6267	7.97277	10.5253	487.121
9.39198	7.33021	8.2017	0.672164	175.144	29.6935	14.4764	8.97319	13.4057	826.747
1.93264	0.922911	1.96901	0.161002	101.175	22.3591	5.08897	6.22744	9.15136	637.013
6.64059	5.81752	5.00249	0.401833	137.32	27.6111	3.82338	6.43864	5.3773	358.605
3.14557	0.200844	1.61619	0.259336	47.4507	46.374	3.26618	9.94691	12.3584	192.036
7.65062	6.15118	6.53544	0.537218	37.0863	21.3784	5.53719	11.5695	11.8821	533.19
2.02324	1.41549	1.88576	0.162642	158.527	21.7303	3.28742	5.72	5.68804	937.437
2.15283	1.08143	2.71695	0.293947	97.578	19.0527	2.59146	6.83371	4.96402	857.522
1.84704	1.70914	1.07798	0.0969098	58.985	8.81934	1.18708	10.5527	5.57807	531.927
6.22181	7.89085	6.92585	0.476059	90.3191	30.9914	4.35551	6.51419	14.4789	1062.49
3.66999	2.91771	4.53275	0.358349	490.138	38.4095	4.13728	11.0254	6.84299	301.676
3.2474	2.48111	3.66424	0.388348	130.047	23.1807	4.22308	5.37461	7.78369	665.176
1.69721	0.683365	3.89698	0.34494	112.784	42.0142	3.1466	7.64247	7.77607	832.486
9.60636	5.25063	4.06341	0.757852	90.1712	21.9945	15.7335	11.1143	10.4389	587.21
20.6417	15.0115	19.6774	1.2282	378.486	44.9543	10.5711	7.93164	5.54505	222.018
1.91477	0.315127	1.5502	0.199661	5.87769	13.2211	1.66377	6.67301	6.32084	143.797
3.16822	1.59082	2.91604	0.218244	35.8548	20.4601	2.75639	6.59804	6.10677	352.969
4.88057	7.07919	6.72458	0.370536	229.145	28.5613	4.3818	9.60254	6.60787	655.05
10.1479	10.4484	10.4654	0.812836	498.54	48.4096	5.29318	6.80598	7.67025	585.231
5.41115	4.14801	10.3305	0.38092	449.04	42.2697	2.93344	6.2873	6.49052	229.471
9.85945	5.7954	6.61102	0.703349	165.147	22.3888	7.59482	9.88239	9.33479	541.265
9.17793	8.91324	8.30485	0.850938	305.108	32.0742	8.7844	7.83729	8.93318	715.48
7.0073	5.03682	6.00191	0.519436	411.954	35.8716	5.81322	6.85402	7.57179	521.037
2.37415	0.823794	1.23353	0.228462	63.2204	7.61401	4.41473	27.6743	8.55538	204.745
9.61132	5.44378	17.3651	1.3088	520.616	32.7237	4.99184	10.7552	10.7146	321.512
21.0201	24.7993	27.2384	2.76631	215.469	37.2273	11.1756	10.5487	12.1293	1226.99
5.14229	4.78674	5.14027	0.440787	349.516	43.5046	3.36683	6.85356	8.27595	367.736
9.21881	6.86108	11.4106	0.457732	236.221	47.1087	6.69057	5.02236	4.57573	474.588
2.77679	2.52897	2.3709	0.2326	17.262	23.1325	2.19478	6.32562	5.0967	504.571
5.94806	2.99092	3.75922	0.557352	354.946	36.6467	2.17404	15.2328	14.5277	779.134
5.24004	3.02078	6.96886	0.334249	243.027	60.4748	3.65669	7.01359	6.657	320.405
10.0407	9.08064	10.4805	0.426108	277.319	46.493	7.85609	5.17589	7.03102	418.015
5.11569	2.95359	4.89019	0.326069	116.5	32.3262	4.03595	6.3446	4.7477	360.662
4.44798	5.54834	4.633	0.510328	412.976	39.3441	3.48831	8.04275	7.8323	303.887
3.31859	3.90355	2.91399	0.551379	235.642	16.4345	3.20784	5.40893	7.90412	978.007
6.59447	4.92318	6.17033	0.353466	167.576	27.7395	5.66156	5.16558	5.89635	200.525
4.04668	5.49853	2.90585	0.667931	12.3939	18.844	4.27097	12.2303	13.0621	905.652
21.7115	17.3193	15.826	1.74413	565.84	42.1529	11.4563	8.40685	9.11912	227.487
2.19256	0.895157	2.06649	0.438067	127.205	21.6113	1.43293	10.9109	6.85672	719.243
7.69893	5.58824	8.2735	0.744172	167.559	36.3996	13.0773	10.409	8.55499	388.117
1.62066	0.194261	1.41178	0.21088	97.6365	40.8246	3.53621	8.1175	7.66874	439.658
1.00478	0.257988	0.65787	0.130776	46.2157	8.39217	2.32743	7.44025	7.69902	259.335
12.5452	10.5871	9.03919	0.481846	131.585	36.6232	11.5696	6.15149	6.62708	377.139
3.17603	1.39049	1.70696	0.18467	178.07	19.8511	20.5496	32.0801	5.90466	81.1446
10.2036	7.15727	10.7754	0.863338	699.29	38.9627	6.67471	5.6785	6.24258	403.33
12.6724	7.73476	10.0167	0.814075	410.024	63.4215	10.559	6.21089	8.29725	502.09
3.99696	1.83296	3.97594	0.473448	96.6538	71.5843	15.8501	14.459	9.68772	1074.89
5.28097	2.91521	2.50832	0.331575	59.5743	17.8757	5.78217	11.5331	8.21908	509.892
9.55125	10.9716	8.61845	0.593838	243.682	22.5333	5.8315	8.76806	7.17973	693.429
3.65542	3.69342	3.06207	0.393753	146.769	10.0905	6.45541	23.9376	10.2619	396.283
7.68134	6.83207	5.98322	0.721637	382.573	37.0474	4.61331	8.14016	8.63299	583.158
12.8756	10.657	17.3856	1.01011	1221.53	69.3939	9.03234	5.84225	7.13238	634.575
21.2111	26.5638	27.8124	1.82468	842.07	51.387	5.92373	8.70112	16.1808	499.759
1.55403	0.419318	1.75072	0.200928	88.703	18.9935	2.31139	7.94211	5.84662	418.273
9.52528	2.64713	8.27867	0.657913	116.001	22.9057	4.93593	6.89788	5.46283	165.4
6.18116	3.27745	4.31469	0.469554	443.043	31.3326	3.74386	5.59708	5.25376	387.097
8.6962	3.1785	5.37247	0.696035	528.87	42.6792	4.11812	7.10407	7.91017	279.725
8.62488	6.89477	9.73196	0.687854	186.932	20.0325	6.7074	6.50567	5.8135	568.044
4.66659	5.0273	5.89268	0.658233	576.129	98.5751	5.90963	7.95247	8.9008	689.237
3.68085	1.66261	2.02944	0.424213	103.932	16.2506	7.25202	8.00494	11.8026	420.343
5.05315	3.39143	4.22125	0.920751	82.2852	14.4143	5.34619	8.85063	8.70505	228.148
3.15412	1.18504	2.04371	0.535104	35.1939	12.7678	3.09612	4.21808	4.66545	118.502
20.9694	10.1898	10.882	1.9194	41.2198	41.1548	10.503	10.1083	12.5816	422.912
6.20767	3.86145	4.59779	0.547034	342.463	16.3771	10.5174	15.0566	17.722	761.498
5.00741	6.74922	4.30344	0.392916	58.3041	12.5612	6.23843	14.2377	5.57441	76.953
2.21676	1.47485	2.99406	0.325311	261.133	15.4089	2.03941	10.0771	9.99296	486.367
8.8876	7.98188	7.80147	0.768313	155.745	22.9231	7.0564	13.6022	15.0627	644.154
6.86386	3.36933	4.98392	3.95049	261.192	13.7923	7.865	12.5342	11.4203	582.515
6.48777	8.13459	5.31	0.67733	272.85	19.7436	4.55182	12.9295	12.1726	1233.56
4.30276	4.61575	9.04699	0.661693	132.81	20.6012	3.33011	7.97142	7.93498	476.565
10.3327	3.08212	16.5442	1.02882	54.4243	35.7546	4.04173	9.11355	8.80742	318.108
2.7949	2.69947	2.19086	0.275069	161.702	29.3171	3.51368	11.9685	6.11078	970.29
26.1741	25.6488	25.3777	2.12605	179.345	37.4104	12.5805	8.75345	11.1814	358.437
2.68978	0.923414	1.393	0.212937	297.181	34.1577	2.80209	14.9223	10.3046	941.134
2.4142	1.98276	2.68659	0.120045	637.523	32.5172	2.99696	8.98337	2.59672	175.087
4.54197	4.34762	5.33315	0.614063	241.105	16.4558	3.14658	13.4227	6.39472	376.54
8.86479	9.15989	11.9334	0.73765	449.38	27.4324	4.64665	4.81437	4.82252	95.3055
3.78007	2.11232	3.11845	0.269223	90.0699	21.0156	1.71406	11.8441	8.05641	315.129
10.6698	9.29048	8.69169	0.780751	119.206	21.1767	14.8571	19.5112	14.9871	544.537
10.5784	5.3644	9.62636	1.16356	212.94	46.2773	10.5381	8.88525	9.54475	422.512
4.71229	1.18744	0.71588	0.140227	67.3428	17.6569	5.1156	18.5831	11.255	257.188
1.58661	0.331206	1.81307	0.264913	25.478	21.444	3.34316	7.1659	12.6253	396.775
13.8718	9.93202	10.0526	1.30625	343.66	34.2946	6.82583	9.65753	7.73479	334.024
2.42101	1.9536	3.54076	0.391145	348.933	23.2157	1.34848	6.03106	3.59431	283.903
3.11194	0.949027	3.50573	0.331653	321.382	85.8989	1.84874	29.0964	6.97531	567.029
9.90644	13.943	13.8011	0.392297	87.9347	50.5903	4.6987	6.48863	4.46351	226.556

## Sheet: Supplementary data 16
T cells	CD8+ T cells	Cytotoxic lymphocytes	NK cells	B cell lineage	Monocytic lineage	Myeloid dendritic cells	Neutrophils	Endothelial cells	Fibroblasts
14.2542	11.8929	16.578	0.682937	2093.45	48.2063	6.83008	5.87639	9.90627	740.842
14.7151	13.9063	19.687	1.44323	13098.3	31.7811	19.5984	2.41605	3.9778	1162.47
7.23222	4.98712	6.91125	0.31318	6861.85	20.2405	2.33196	3.46046	5.38018	277.317
11.3062	6.38457	9.38443	0.232753	670.048	12.3219	3.46394	4.29369	5.97847	409.826
4.11303	1.19246	1.93382	0.15655	325.365	19.6129	2.53765	4.02856	3.93123	401.535
5.01035	3.28592	6.21176	0.245742	1385.23	10.7329	51.896	3.46829	2.4055	138.25
4.9511	1.49795	1.93192	0.286645	212.796	14.1143	3.63247	7.39657	8.60018	337.845
3.75397	1.52796	2.84214	0.227428	7072.32	20.1599	1.8448	4.32837	3.76445	320.058
5.02152	2.00797	4.55318	0.180338	365.347	26.8357	2.18756	6.49834	8.5933	581.319
3.60269	1.34717	2.50077	0.200772	425.853	9.99579	1.03455	4.26408	6.766	405.312
6.47385	3.26701	5.44107	0.285515	4118.26	25.1696	3.7958	8.53985	7.16331	308.124
8.23364	8.23212	5.20277	1.07302	2285.08	17.0876	3.05489	5.86708	5.16651	295.464
3.35881	1.59407	3.80824	0.237155	4230.39	24.8344	2.90243	3.91936	5.67367	222.401
4.58926	1.36555	1.32621	0.093716	1006.22	8.2858	30.8289	4.1928	6.82603	394.216
9.68487	2.72218	7.62008	0.220778	191.596	12.7579	3.56989	6.71549	5.46925	382.8
3.80874	0.730707	1.12352	0.142191	245.093	8.02872	3.39432	6.45544	6.65683	222.572
5.32645	1.03961	1.40409	0.190208	615.249	8.42998	5.40478	7.36877	8.46183	341.845
12.9153	11.1567	8.15813	0.678193	4673.85	19.4724	6.39355	7.08675	6.74411	285.387
4.6606	1.77414	2.61189	0.230287	505.771	7.9654	1.65099	5.44621	5.49766	390.234
3.97804	1.77003	2.53502	0.282702	228.993	11.3078	2.60647	7.02972	5.00324	160.961
7.46142	4.25718	4.60744	0.337627	6868.86	16.7849	3.17423	5.69848	3.5165	730.939
5.12546	3.47258	4.59444	0.405927	1502.39	28.9898	3.30894	7.66813	4.78409	765.626
5.85166	4.45547	4.86441	0.210807	7532.47	22.4584	4.40525	3.0599	8.59592	448.767
12.5465	12.8986	8.18151	0.534139	1033.48	31.783	10.0122	8.18609	17.8609	1125.99
5.19886	2.33841	3.75554	0.279285	167.712	30.5027	7.41163	4.6942	7.153	281.709
7.90389	6.89977	8.02155	0.601916	638.062	20.8412	6.41542	7.74741	10.7634	1232.45
6.99047	4.59357	3.3087	0.376892	3764.34	24.4068	3.54899	5.43174	5.85387	353.02
5.86499	3.33109	4.48246	0.442799	1555.72	33.5864	6.96541	7.51687	5.07966	867.002
8.74811	4.47878	3.57618	0.250198	7234.8	18.0606	4.12246	4.33625	3.72215	135.875
8.5258	2.01545	4.07932	0.302763	550.247	12.0057	6.18681	7.65025	10.1476	957.896
9.8833	7.38596	33.7079	0.735909	4721.25	26.7203	3.9804	4.69954	8.63152	312.157
4.35804	4.07362	3.41404	0.347806	769.926	20.8481	2.73254	11.8533	9.14003	195.584
7.22886	6.08745	9.30803	0.571531	6582.89	24.4696	5.11465	5.06719	5.52832	296.736
7.26363	3.6157	7.57599	0.331541	523.079	12.3124	2.12233	9.19141	6.15133	82.6741
4.69533	1.40887	2.43966	0.160558	287.357	6.99944	5.01395	7.71268	11.7202	505.7
7.4856	3.3926	8.89038	0.43759	259.357	19.7159	2.34509	8.56996	7.54234	330.671
5.37003	2.46941	4.39579	0.382293	248.855	23.7906	1.7336	12.8647	5.86534	673.137
7.12153	2.57681	6.01311	0.264841	5173.76	31.2584	5.91773	4.47506	4.59514	308.179
3.08961	0.328343	1.05392	0.223873	2472.08	13.6735	5.69824	7.47615	5.65601	157.871
7.01763	5.2414	3.71132	0.305241	591.105	18.7939	2.97758	6.92714	10.7632	510.182
20.2184	14.0779	12.0553	0.66864	1147.08	25.8735	4.60975	5.45336	9.37782	386.86
2.05971	1.12392	0.554032	0.197203	36.5191	10.5972	1.06982	6.55487	3.54999	817.701
29.7716	17.3776	19.6952	1.1957	1529.31	23.7443	15.6038	6.06469	9.99121	182.201
16.9527	17.0691	20.5198	0.742607	2048.3	31.9592	7.97149	7.22252	5.58539	245.321
8.91888	20.8449	20.3014	0.783953	4864.29	41.0269	51.753	5.74004	4.39676	255.562
10.5543	14.0171	9.26805	0.578527	3889.76	24.7038	7.34829	4.5385	11.268	910.04
9.98499	2.86767	6.7349	0.482355	119.373	42.2521	41.171	5.75442	5.57795	504.176
3.27944	1.33486	1.15972	0.289043	146.477	5.8846	1.67679	6.44779	6.85766	537.891
7.78553	4.30812	6.22282	0.354632	4617.61	31.0098	8.49872	4.42666	5.02243	350.992
2.4027	0.171204	0.650275	0.169756	130.938	10.933	1.47676	5.41396	7.43773	630.181
6.37947	1.62614	2.74964	0.314512	1078.32	27.0095	9.39955	5.4408	12.4045	945.429
2.77338	0.371507	0.504771	0.116568	8.6613	7.72195	1.20323	5.91695	5.80156	436.617
3.96132	1.15663	3.46881	0.38153	150.603	12.9175	3.90831	5.58404	8.37521	426.333
9.06028	4.60986	11.6817	0.58766	574.018	20.6769	4.81829	6.5951	5.34287	583.894
3.95103	0.374409	0.891203	0.335059	160.271	15.916	1.15764	6.80424	7.499	1212.55
4.41464	1.60497	3.54117	0.264304	693.904	20.3079	26.3276	6.93263	8.69172	704.356
5.42189	3.51379	4.39738	0.587861	550.278	36.7353	3.49309	10.4574	9.06671	863.298
4.7275	1.04146	1.54086	0.290902	127.601	15.0071	5.45763	7.11085	7.41998	776.18
5.50625	1.74472	4.51809	0.314877	270.464	26.9236	2.01186	7.45678	8.47253	1028.87
9.53617	5.10706	5.36912	0.57767	1166.44	25.283	8.20987	6.37557	14.5022	849.312
31.1979	23.7473	26.4336	1.0253	866.173	36.081	13.1885	7.47534	12.2281	418.884
5.03766	3.55211	6.24887	0.48886	3340.77	22.5992	2.46424	8.63962	9.14647	320.526
3.81326	0.580128	1.16792	0.518863	3.31482	5.47739	1.8241	12.2027	3.92766	63.8544
4.99508	2.11528	1.90995	0.296367	454.236	15.8874	2.15821	7.35952	6.10725	549.751
3.34038	1.00955	0.868313	0.150052	112.254	10.5824	1.73482	6.06574	8.36396	694.237
27.9022	14.2421	24.0359	1.46435	2840.48	38.4694	10.8873	4.98863	6.86497	151.497
11.6666	11.7756	14.9403	0.664254	4769.3	29.7355	4.54588	4.09702	6.06991	166.707
11.1119	5.09102	7.48632	0.611241	415.807	25.7869	5.09641	6.08715	9.73499	650.865
5.48118	1.68725	2.15756	0.202347	305.039	8.5713	3.54225	7.77075	9.25299	287.924
4.81767	0.62371	1.74838	0.206683	407.004	14.6808	2.43136	6.26829	6.4328	549.914
5.32045	0.968968	1.34109	0.473957	826.771	14.4293	5.09326	7.58425	7.89572	610.933
7.26443	4.97222	7.31193	0.548727	5253.66	17.9157	5.17999	9.13418	5.06314	370.57
12.1262	2.73268	7.57941	0.526768	339.054	44.2679	51.5912	26.8372	33.5587	1465.14
4.8282	3.00638	2.98582	0.175184	2884.78	26.0329	5.30013	5.5892	4.96104	304.019
4.90167	1.5375	5.65012	0.592654	1220.78	17.4169	2.08685	7.12661	4.37968	370.089
5.67409	2.04939	3.32935	0.432927	582.229	26.2056	3.02277	8.42733	13.7144	1583.64
6.25969	3.46165	2.60644	0.357805	581.361	38.8423	5.04839	7.66211	17.1207	1266.72
6.07416	3.41043	2.92745	0.299466	1174.12	10.6635	5.89909	6.11258	14.303	358.533
3.34781	0.487804	1.00334	0.182994	19.5444	17.8844	1.68085	5.51642	6.59343	355.688
11.7414	4.36901	4.73895	0.586904	214.358	28.685	9.11183	6.34162	14.5039	1107.83
2.79183	0.96758	1.61077	0.153767	59.8418	16.2576	1.67179	3.74855	4.53864	206.443
2.67251	0.383001	0.348344	0.257463	52.7958	20.5557	0.921052	17.3831	5.48846	971.832
6.41183	0.712096	2.20635	0.150674	55.5949	21.1073	2.06766	7.58269	11.1351	716.027
7.4181	7.07573	6.0197	0.335718	1333.67	27.1954	5.89256	5.53606	9.72462	688.552
22.4806	14.5783	15.0677	0.774427	2648.9	32.1109	16.8448	6.75647	13.8996	294.693
8.03169	3.58114	4.39566	0.237313	539.032	21.6885	3.96824	6.9039	6.73879	444.004
6.18477	2.71651	6.17094	0.333092	10450	20.6047	1.49436	2.9948	4.5005	504.495
4.75755	3.03026	3.69734	0.168588	181.413	29.1149	11.0157	6.08222	6.18779	221.473
6.51291	4.69349	3.08776	0.386376	584.402	11.3242	7.12858	9.55891	12.0421	572.684
13.5487	7.19889	10.8483	0.77797	804.586	44.4727	5.82548	5.82641	9.42638	683.792
8.0992	4.5781	7.73383	0.572285	492.951	18.4231	4.84948	5.73354	5.3855	93.8367
11.5552	11.0645	14.5962	0.697698	1917.2	40.9372	7.49526	5.85827	5.26571	177.261
17.3199	15.5799	18.1066	0.632358	1237.76	39.075	6.98852	7.10336	9.97312	574.302
7.36099	2.97695	10.146	0.476344	424.43	23.6499	5.66659	5.55554	5.99019	182.388
1.45282	0.230785	0.707518	0.226589	30.3896	3.86809	2.1839	6.97349	9.12453	154.541
4.70706	2.26084	7.89984	0.370065	737.369	32.254	6.74756	5.46411	6.53766	434.188
3.44776	0.245048	2.88293	0.251874	64.8691	20.1652	5.1609	7.99806	24.4868	703.243
7.84825	3.52044	5.54022	0.408917	568.585	23.223	4.5729	5.35067	6.93931	368.014
4.22383	1.23296	3.35271	0.311909	2158.81	21.0472	1.77744	11.3033	6.26192	339.77
12.6292	9.73634	29.5071	0.783665	3026.88	43.8125	10.9734	7.90762	5.12869	136.219
24.2133	9.08767	8.71503	0.624917	331.816	21.1994	10.7933	7.45805	12.1483	394.78
5.4108	0.839755	5.10554	0.566153	327.709	22.9171	7.64515	12.7441	39.4354	651.302
5.97101	2.06642	3.42247	0.265062	2129.3	28.9535	5.36564	6.19589	5.54408	292.803
5.49137	2.88612	3.37588	0.298573	76.0404	16.3593	4.93325	5.69641	6.14209	282.426
5.16767	5.33736	4.05459	0.281161	562.579	9.20671	4.87237	16.4038	22.9174	452.1
5.94855	2.59174	6.60008	0.506345	211.156	21.3323	3.24722	7.68576	6.77924	482.379
19.6959	16.2383	15.0648	0.690231	4279.18	27.7391	10.0887	4.70165	10.2176	319.014
13.2015	5.02389	15.1403	1.02654	4751.8	30.8234	7.56066	9.88607	7.63734	386.911
3.13024	0.476239	1.00692	0.179474	37.2935	8.12664	1.35604	5.57707	8.24569	357.448
5.0336	3.70107	3.40103	0.281317	1537.05	31.8267	3.27286	6.3614	5.98228	569.131
5.96593	3.00214	2.18322	0.203798	103.068	9.97037	2.82351	8.97152	11.3176	324.147
4.92483	1.2245	2.45801	0.410939	59.2042	30.7474	8.7824	8.39462	6.67656	773.444
10.2131	2.98272	4.42422	0.263287	743.388	21.0262	10.2835	6.1589	16.2924	658.584
3.43578	0.923931	4.17062	0.24475	127.754	9.93322	2.49536	9.81429	23.6451	226.459
3.82191	0.696536	2.57983	0.240363	3987.68	16.1574	2.1583	4.52311	3.52688	247.529
2.35345	1.05886	0.93426	0.240596	17.9544	6.07428	0.982935	4.54502	4.90002	633.272
3.23727	0.458731	1.38809	0.252966	616.181	11.6972	1.66843	6.67321	7.49597	495.737
5.32284	2.49549	2.03572	0.445173	198.951	26.9057	1.58964	5.97358	4.50544	329.711
7.557	3.24041	5.0047	0.438122	1714.15	20.3566	2.73199	5.13068	5.56624	497.913
5.07744	3.78348	4.09739	0.645857	592.505	10.184	3.98807	11.3368	14.0654	855.049
4.13018	1.21508	2.17285	0.279635	864.69	13.3085	2.85219	8.53934	6.2531	761.915
6.12587	3.14569	3.33431	0.418702	790.448	10.2623	3.30063	10.2624	9.15781	1065.5
11.1327	7.83566	6.38206	0.413857	1136.1	16.2496	7.99773	4.49644	6.20874	108.598
8.27069	1.16513	4.07206	1.06214	657.907	54.4626	6.44983	9.46337	29.4074	1711.98
7.02996	1.58656	35.3181	0.363474	554.004	18.7741	6.19372	7.9249	26.3435	657.126
17.8836	8.56497	8.2979	0.460602	1340.45	18.3327	11.1134	3.99636	18.7483	1025.07
6.73227	3.673	6.38749	0.461421	762.482	24.3925	10.4457	8.15432	28.8924	938.027
7.76827	3.32799	13.4027	0.748344	375.298	62.2648	10.2409	12.7001	32.9662	827.472
3.05987	1.54332	2.45181	0.214166	479.956	2.75244	1.23463	9.89492	2.71863	98.6328
10.1146	4.60582	5.22861	0.373666	493.523	15.3211	7.07365	7.33833	12.4232	642.823
10.9674	5.66105	9.78004	0.355207	550.787	10.7556	7.89327	5.51573	11.1428	382.421
11.0278	5.13741	10.122	0.50129	262.118	18.6126	11.8677	10.1368	23.635	332.218
3.98747	1.07427	1.82198	0.1449	416.393	9.78742	2.60715	5.50342	11.8033	80.6728
5.36312	4.03882	4.22501	0.289068	2407.04	9.75508	4.1049	4.49242	13.1447	421.575
6.03713	1.86043	2.72001	0.145404	136.346	26.6149	4.80066	4.21759	11.4744	1147.92
14.2666	7.30739	8.66856	0.261295	473.625	17.353	5.15907	2.89354	6.49284	174.061
4.13441	0.912763	1.99288	0.194992	220.701	21.3152	1.66827	4.44867	11.0985	895.452
2.7531	1.0841	1.70428	0.10032	1311.42	8.7047	1.23157	3.82635	2.83863	208.663
6.29052	3.25404	9.16634	0.272647	2476.35	19.0001	2.36298	3.4228	7.18014	512.995
3.52915	1.55552	1.99773	0.139795	36.573	14.1158	1.51939	4.83137	6.62241	540.115
4.36314	1.69371	1.25205	0.12744	625.031	3.83928	1.55769	2.49713	3.00936	222.04
21.1214	21.4121	20.9662	0.84281	2350.31	19.72	6.96646	5.52888	11.9722	227.108
4.20635	2.90339	1.88727	0.43966	122.963	6.52417	2.71537	7.33873	13.4056	613.625
10.8935	5.56691	2.83604	0.126486	559.962	13.9781	3.21276	3.12922	10.5413	369.732
13.1436	13.7117	10.8384	1.23462	3079.55	29.3	15.2899	11.8105	30.0766	774.149
4.00882	1.12615	1.58029	0.131784	677.883	6.22492	3.73254	4.27422	9.61138	319.63
7.12035	3.53132	3.34304	0.215576	1316.9	17.0767	5.15657	3.93558	8.47147	169.746
3.178	0.575716	1.35203	0.155795	55.6364	7.19778	1.05174	8.55572	4.24267	60.8275
2.82355	0.552287	1.68804	0.0839922	1623.76	9.79226	1.55789	2.14395	2.73986	183.014
4.8992	2.54708	2.01381	0.0989932	558.364	5.15667	1.3354	2.88535	2.65213	256.801
9.17744	5.16918	5.16548	0.327891	870.983	9.03338	5.53931	3.58641	7.06784	188.906
2.90631	0.938467	1.11718	0.253021	495.42	7.44029	1.57977	5.6199	6.68748	573.5
3.85091	1.82316	1.53407	0.173211	3214.35	20.3725	1.67986	4.724	4.87456	514.603
2.94984	0.429314	1.10325	0.0857131	63.1515	11.9516	1.38413	7.42302	6.63151	1129.21
8.34033	5.48471	6.24488	0.440513	1712.07	15.8459	5.68934	5.87969	18.9204	580.703
5.86369	4.03592	3.67365	0.362058	1723.52	21.2437	3.91105	5.72521	8.55285	620.376
6.71342	2.8777	8.3904	0.631143	574.186	28.2076	4.27573	6.19666	7.73509	320.542
6.44158	2.12237	2.00163	0.353273	174.484	42.0471	6.89394	15.5336	10.6654	992.799
12.9039	10.0404	11.0177	0.413449	879.012	21.5332	7.72661	9.29182	6.77256	300.704
8.62045	5.33576	4.70332	0.332707	720.708	14.9025	4.47545	7.07697	7.27446	811.816
19.5984	15.7134	14.1317	1.06612	1546.73	35.0137	13.3279	5.81318	12.8335	1772.57
7.17606	2.99851	5.01987	0.48144	950.171	17.95	8.92926	6.16983	38.2047	1476.97
27.4374	25.8661	19.2844	1.00504	2527.9	28.3669	14.5668	7.80361	14.2799	676.647
5.64708	6.65837	6.66965	0.354552	975.213	25.2444	8.45396	6.86921	4.73046	377.87
8.31648	5.86132	5.80101	0.430996	590.742	23.7817	11.2099	7.1418	9.1507	524.037
7.60383	3.90571	4.40395	0.355978	757.144	13.0026	10.1487	5.29425	19.4456	492.751
16.9596	7.62497	7.5086	0.620867	866.781	20.9776	12.5978	6.3282	26.0424	611.999
3.47173	0.824089	2.89709	0.307878	931.53	23.0918	1.61373	8.13053	11.643	496.292
10.5096	9.15105	16.0408	0.698755	4270.74	35.2702	5.65733	5.65255	9.63193	273.127
3.06784	1.37705	2.54673	0.295106	176.158	10.9882	5.63303	5.64237	19.6241	679.074
7.7206	2.71125	6.35066	0.277632	437.903	47.629	3.1565	6.66714	15.0641	995.738
4.69309	2.05508	3.84299	0.318461	328.167	12.3743	4.20768	7.40098	24.0984	304.92
7.69785	1.40946	3.73586	0.334678	70.8547	19.5204	9.30833	10.5928	29.0179	830
11.3862	9.36803	12.279	0.578222	5628.26	20.2778	5.8251	3.72878	10.6893	274.969
12.0439	4.4632	5.00945	0.404143	763.128	16.9449	11.3137	6.83286	20.1511	569.013
7.8898	2.50981	2.89857	0.486756	746.38	17.9526	8.65954	5.75355	19.2158	1121.65
7.81768	2.94868	4.20088	0.484014	820.05	17.614	6.73197	10.9081	19.0377	587.386
16.0635	8.73396	8.75443	0.310801	1864.22	7.5832	3.15112	2.13513	3.3235	150.95
3.02835	0.071535	0.527014	0.213389	44.7986	16.3301	1.64405	5.42148	19.0986	2446.75
4.76884	0.533819	3.3995	0.416957	33.0743	13.5542	5.41226	13.5021	34.041	300.259
10.6009	6.24774	11.9891	0.575018	85.7913	50.6268	12.5415	8.43155	21.7461	1815.11
10.8235	7.57192	7.50861	0.401952	434.072	11.1005	7.08632	6.59291	14.6943	136.485
3.85905	0.118128	1.01632	0.165774	5.22581	7.6011	0.644181	7.06705	4.39817	267.962
4.72314	1.58756	6.46341	0.285474	509.023	35.0297	8.46927	5.40747	18.9639	934.151
15.5344	6.43398	10.9406	0.720784	2934.41	46.7494	12.3389	5.95845	12.1784	939.128
5.43366	2.3637	3.26412	0.224645	450.847	14.1387	5.3876	6.10019	15.1272	1058.89
5.31001	1.77049	3.53293	0.330069	745.652	11.3776	5.19747	8.44112	17.2831	459.469
4.30983	0.485739	6.08301	0.25566	119.115	12.6611	4.72233	8.60984	27.0443	431.281
9.28055	7.98862	9.06276	1.09671	201.981	22.7913	4.71365	10.383	14.3841	443.437
11.1368	5.10492	12.25	0.928674	2780.94	42.0679	3.87032	7.53968	6.2598	464.207
6.79179	4.67	7.34463	0.716481	1909.98	26.4521	2.74786	21.7707	5.08773	286.669
8.70941	7.41499	9.47343	0.316809	8546.89	17.3621	5.45581	5.07153	10.3741	208.945
11.4697	14.336	39.9377	1.85434	6665.88	28.9034	5.56003	4.44473	3.30571	250.995
3.37868	1.73584	4.46904	0.304135	38.483	23.9579	2.27367	23.1912	7.87543	496.495
6.33955	5.29291	8.06999	0.384349	2753.14	30.3499	3.09512	6.73821	6.62061	602.231
13.9696	9.08373	9.54369	0.545658	285.352	35.3796	12.1418	12.0152	18.967	870.124
17.3749	10.012	9.08262	0.470725	234.614	23.9507	5.16137	6.2375	10.5727	232.091
6.3941	2.64502	3.88562	0.262847	85.8087	11.8024	22.6105	13.9441	19.899	529.557
6.55534	4.89999	9.66382	0.409453	1862.35	32.805	3.81672	7.60983	5.18408	857.621
8.75766	4.24349	5.19803	0.502096	398.742	28.1213	2.71054	7.18741	6.23949	190.765
10.6903	9.11041	12.918	0.916301	1001.29	20.123	4.05669	9.50712	6.43707	288.212
12.3183	7.57373	5.7537	0.480082	1446.84	26.6222	12.8312	7.71421	14.1857	863.983
4.71067	0.774475	1.34482	0.220377	66.4503	13.6177	5.80881	8.05594	11.5973	984.002
6.46166	3.30961	5.59006	0.381303	322.39	15.6321	2.58663	5.56282	8.37561	193.022
5.97625	2.6034	2.84021	0.365494	1407.89	24.3818	2.04467	6.77495	3.87441	381.887
4.49142	1.22756	3.18159	0.183063	884.893	17.6229	3.86506	5.72179	5.1508	603.12
2.0154	0.426563	0.842134	0.0944326	230.349	14.9905	1.66477	7.17039	3.95806	102.402
6.3691	3.68134	6.32068	0.448279	5096.08	24.9913	36.8823	4.28524	8.13463	467.497
8.7987	2.38219	6.515	0.71016	2736.18	25.0663	5.49524	7.45606	4.90468	581.667
4.25751	1.34867	2.43776	0.290126	216.147	25.0251	6.04049	5.96572	10.8716	515.024
9.42102	3.14518	5.18692	0.335294	694.426	13.6919	4.10938	7.75093	5.68862	218.513
14.4398	8.25245	10.6625	0.680559	3009.9	27.9555	8.74623	5.25585	8.06439	561.143
9.11285	5.58293	8.25737	0.487651	1419.15	19.9803	9.21119	10.0924	13.7215	422.099
2.44054	1.5114	2.79533	0.157956	1858.37	20.601	1.85564	5.9228	4.7362	673.921
3.06083	1.06434	2.60526	0.329181	97.1484	12.1033	1.43254	5.34115	5.8065	643.049
1.02571	0.557685	0.24	0.0764092	45.6272	3.88289	0.603679	2.20017	1.34877	52.7163
12.8794	9.22063	12.0267	0.487139	4257.09	27.0751	5.30218	8.20897	4.1268	415.009
3.03001	0.58821	1.72405	0.119921	93.7966	15.4532	1.31534	5.30735	4.98331	1221.66
4.24704	1.50242	1.93286	0.232609	50.4856	10.9453	1.01046	8.96592	4.79832	305.523
30.4869	23.5122	26.5597	1.02935	1197.69	32.4056	19.5926	6.26902	11.5876	609.943
3.22393	2.03559	3.27418	0.173322	9234.02	41.5269	2.51263	4.03276	2.90282	121.362
4.53145	1.72679	2.0439	0.197791	468.138	10.2919	4.5013	5.67012	10.2569	401.389
6.16146	1.7032	3.76592	0.488393	334.813	23.8855	2.08132	6.99766	6.74196	731.69
9.72017	8.29191	6.43843	0.508076	908.01	26.797	9.79622	7.18075	7.09769	311.459
3.91117	2.2511	2.7203	0.22777	785.542	15.5054	1.65955	6.09529	4.9007	888.087
9.50179	6.81094	8.37911	0.395242	594.232	20.7	6.03374	11.3864	9.17731	849.016
9.21163	5.67487	5.89091	0.38063	392.614	8.00106	3.01702	5.29828	6.07541	202.873
9.23316	11.0559	9.3989	0.710708	1763.78	16.2013	9.61677	5.43361	8.24484	456.967
3.52431	1.07208	1.59322	0.302827	65.6373	8.29809	2.89794	9.75631	16.0773	456.769
2.0268	0.844143	1.3111	0.0965239	86.7059	10.2078	1.67997	3.84165	7.25104	294.184
3.22837	0.419935	0.749055	0.988378	553.571	8.96761	2.06176	7.81801	5.13479	473.458
5.58502	3.60779	5.12532	0.224604	594.928	9.90042	5.95849	4.21137	7.20299	401.71
5.79414	3.1271	3.44623	0.430893	135.393	27.2817	7.94713	4.26916	11.0138	2595.14
6.37319	0.981557	3.55174	0.399445	2239.15	21.9062	13.175	7.89409	10.4117	1299.8
13.6824	10.6484	10.4153	0.604114	1951.84	17.6707	6.70396	4.66645	20.7664	479.138
5.12421	0.960343	2.76285	0.39058	19.137	33.7582	12.9703	13.0446	37.4957	1124.13
11.6026	8.60372	15.6988	0.786473	1401.38	45.909	9.62657	7.20558	7.2227	275.38
5.46923	2.82109	4.86389	0.248149	571.453	18.7765	3.03097	4.01915	5.14864	766.034
4.56898	2.46187	2.26648	0.279952	945.576	12.0246	6.76974	6.29442	15.7295	493.283
5.91644	2.27026	3.49983	0.447453	2049.33	21.689	9.29993	12.3885	33.5547	913.815
1.82876	0.406172	0.602984	0.249167	107.421	7.99677	0.88679	6.12461	6.09945	479.654
3.07789	2.17335	3.06685	0.57128	10.8051	24.6523	3.52213	19.2257	16.1982	547.339
10.1915	5.61794	7.10931	0.728044	757.025	26.2492	18.5667	12.0058	8.33532	366.752
8.43703	3.93443	4.54646	0.358728	990.183	12.9887	7.9626	8.31229	16.702	440.625
6.50515	4.30658	4.71595	0.8498	743.61	22.9183	5.24525	9.12555	19.9407	496.118
4.17668	0.857542	3.114	0.267483	449.708	10.286	12.2368	4.6064	4.02604	121.556
4.42723	1.12247	1.82695	0.299175	213.96	13.1377	3.53581	7.81493	8.00365	206.725
3.91554	2.1435	4.34688	0.36789	386.985	8.56062	1.75034	7.31746	5.20773	636.213
10.5237	9.04358	9.7689	0.744835	536.764	57.9961	12.2592	6.10412	14.9742	1259.09
2.99889	1.06601	1.14835	0.124657	440.849	4.4292	3.09492	3.22362	2.10631	195.305
4.07099	0.941489	2.75924	0.285698	674.354	29.7741	9.95439	7.65152	18.6364	2748.53
5.90128	3.93842	8.35149	0.360977	1611.98	22.116	2.4976	7.35103	6.72175	306.714
4.7987	2.45721	4.48164	0.405775	619.544	9.22018	1.78102	6.62568	7.46182	111.748
8.29577	5.68976	6.61507	0.645686	1658.56	15.7407	10.1491	6.43178	10.1885	280.051
7.15844	1.78656	2.3588	0.297842	217.976	40.6688	9.37019	7.07707	11.4759	1077.06
7.91792	5.69759	5.15623	0.439207	291.65	24.8553	2.20495	7.49007	7.44227	877.167
3.07289	0.914996	2.2355	0.170193	92.2066	12.0242	2.80312	4.90921	7.40887	1316.14
15.7075	9.19265	8.20412	0.489242	3443.83	15.4635	9.8072	5.79804	8.474	293.648
5.02874	0.566834	1.50285	0.209513	211.526	11.19	1.37471	12.3999	5.21077	337.338
16.3403	10.4089	11.5485	0.642904	2656.01	30.6704	19.7461	6.26619	14.3656	1060.89
2.31618	0.249027	1.03331	0.391853	1175.5	8.36992	0.797736	7.60691	4.38818	139.944
3.77644	4.4644	2.16105	0.173173	111.474	8.81796	3.31974	4.66079	4.79705	105.195
4.45004	1.31018	5.67819	0.429258	343.089	22.3264	6.0127	16.0727	16.6324	561.138
13.2876	8.37514	11.0285	0.405626	3105.02	27.8468	10.2228	19.6686	8.67163	369.542

## Sheet: Supplementary data 17
Var1	Var2	Rho	P value
T cells	Prognostic score	-0.33	4.52384e-07
CD8+ T cells	Prognostic score	-0.29	9.28711e-06
Cytotoxic lymphocytes	Prognostic score	-0.39	7.16614e-10
B cell lineage	Prognostic score	-0.51	0
NK cells	Prognostic score	-0.21	0.00141781
Monocytic lineage	Prognostic score	-0.27	2.47327e-05
Myeloid dendritic cells	Prognostic score	-0.25	0.000151814
Neutrophils	Prognostic score	0.29	8.24868e-06
Endothelial cells	Prognostic score	0.22	0.000694263
Fibroblasts	Prognostic score	0.24	0.000177008
BCR N reads	Prognostic score	-0.51	0
BCR N clones	Prognostic score	-0.32	8.48082e-07
BCR Length CDR3	Prognostic score	-0.2	0.00249103
BCR Evenness	Prognostic score	0.59	0
BCR Gini	Prognostic score	-0.64	0
BCR Gini-Simpson	Prognostic score	0.18	0.00526604
BCR Top	Prognostic score	-0.14	0.0347859
BCR 2nd	Prognostic score	-0.2	0.00277047
TCR N reads	Prognostic score	-0.33	2.97763e-07
TCR N clones	Prognostic score	-0.38	2.74049e-09
TCR Length CDR3	Prognostic score	-0.11	0.0897998
TCR Evenness	Prognostic score	-0.06	0.36809
TCR Gini	Prognostic score	0	0.97954
TCR Gini-Simpson	Prognostic score	-0.36	2.45314e-08
TCR Top	Prognostic score	0.28	1.67809e-05
TCR 2nd	Prognostic score	0.3	4.08356e-06
TILs	Prognostic score	-0.67	1.65673e-31
Prognostic score	Prognostic score	1	0
T cells	TILs	0.31	2.00534e-06
CD8+ T cells	TILs	0.31	1.30244e-06
Cytotoxic lymphocytes	TILs	0.39	4.83075e-10
B cell lineage	TILs	0.54	2.88331e-19
NK cells	TILs	0.22	0.00063686
Monocytic lineage	TILs	0.27	3.33012e-05
Myeloid dendritic cells	TILs	0.25	0.000143565
Neutrophils	TILs	-0.15	0.0186864
Endothelial cells	TILs	-0.16	0.0120402
Fibroblasts	TILs	-0.29	9.05536e-06
BCR N reads	TILs	0.57	3.26797e-21
BCR N clones	TILs	0.5	4.23274e-16
BCR Length CDR3	TILs	0.12	0.0787554
BCR Evenness	TILs	-0.3	3.75829e-06
BCR Gini	TILs	0.46	2.46662e-13
BCR Gini-Simpson	TILs	0.16	0.0122986
BCR Top	TILs	-0.18	0.00496831
BCR 2nd	TILs	-0.15	0.025301
TCR N reads	TILs	0.33	2.14925e-07
TCR N clones	TILs	0.37	6.77957e-09
TCR Length CDR3	TILs	0	0.94878
TCR Evenness	TILs	0.03	0.603214
TCR Gini	TILs	0.03	0.703123
TCR Gini-Simpson	TILs	0.35	3.57643e-08
TCR Top	TILs	-0.29	9.41401e-06
TCR 2nd	TILs	-0.29	1.02728e-05
TILs	TILs	1	0
Prognostic score	TILs	-0.67	1.65673e-31
T cells	TCR 2nd	-0.76	1.04227e-47
CD8+ T cells	TCR 2nd	-0.6	7.28833e-26
Cytotoxic lymphocytes	TCR 2nd	-0.68	6.11761e-35
B cell lineage	TCR 2nd	-0.39	8.59978e-11
NK cells	TCR 2nd	-0.59	5.05237e-25
Monocytic lineage	TCR 2nd	-0.42	1.99913e-12
Myeloid dendritic cells	TCR 2nd	-0.65	4.8078e-31
Neutrophils	TCR 2nd	0.07	0.243604
Endothelial cells	TCR 2nd	-0.15	0.0177336
Fibroblasts	TCR 2nd	0.12	0.0609868
BCR N reads	TCR 2nd	-0.33	6.43982e-08
BCR N clones	TCR 2nd	-0.57	3.94837e-23
BCR Length CDR3	TCR 2nd	-0.01	0.860041
BCR Evenness	TCR 2nd	0.11	0.0915509
BCR Gini	TCR 2nd	-0.21	0.00094213
BCR Gini-Simpson	TCR 2nd	-0.26	2.15949e-05
BCR Top	TCR 2nd	0.22	0.000387808
BCR 2nd	TCR 2nd	0.21	0.000855526
TCR N reads	TCR 2nd	-0.66	1.33073e-32
TCR N clones	TCR 2nd	-0.91	1.93633e-96
TCR Length CDR3	TCR 2nd	-0.06	0.310253
TCR Evenness	TCR 2nd	-0.47	3.89414e-15
TCR Gini	TCR 2nd	0.28	8.43146e-06
TCR Gini-Simpson	TCR 2nd	-0.95	4.22322e-125
TCR Top	TCR 2nd	0.94	3.79316e-115
TCR 2nd	TCR 2nd	1	0
TILs	TCR 2nd	-0.29	1.02728e-05
Prognostic score	TCR 2nd	0.3	4.08356e-06
T cells	TCR Top	-0.69	2.57741e-37
CD8+ T cells	TCR Top	-0.54	5.86973e-21
Cytotoxic lymphocytes	TCR Top	-0.63	1.94761e-29
B cell lineage	TCR Top	-0.42	4.01969e-12
NK cells	TCR Top	-0.54	2.87542e-20
Monocytic lineage	TCR Top	-0.4	3.03575e-11
Myeloid dendritic cells	TCR Top	-0.59	4.13759e-25
Neutrophils	TCR Top	0.12	0.059519
Endothelial cells	TCR Top	-0.11	0.0918923
Fibroblasts	TCR Top	0.11	0.0697667
BCR N reads	TCR Top	-0.37	2.16298e-09
BCR N clones	TCR Top	-0.58	5.61508e-24
BCR Length CDR3	TCR Top	-0.01	0.895652
BCR Evenness	TCR Top	0.13	0.0342871
BCR Gini	TCR Top	-0.24	0.000134838
BCR Gini-Simpson	TCR Top	-0.28	7.77575e-06
BCR Top	TCR Top	0.24	0.000154321
BCR 2nd	TCR Top	0.22	0.000441288
TCR N reads	TCR Top	-0.64	1.45923e-30
TCR N clones	TCR Top	-0.87	2.10372e-79
TCR Length CDR3	TCR Top	-0.06	0.346869
TCR Evenness	TCR Top	-0.51	6.80859e-18
TCR Gini	TCR Top	0.27	1.85505e-05
TCR Gini-Simpson	TCR Top	-0.92	6.85215e-103
TCR Top	TCR Top	1	0
TCR 2nd	TCR Top	0.94	3.79316e-115
TILs	TCR Top	-0.29	9.41401e-06
Prognostic score	TCR Top	0.28	1.67809e-05
T cells	TCR Gini-Simpson	0.83	9.62416e-67
CD8+ T cells	TCR Gini-Simpson	0.69	1.27832e-36
Cytotoxic lymphocytes	TCR Gini-Simpson	0.77	7.50971e-51
B cell lineage	TCR Gini-Simpson	0.48	8.35607e-16
NK cells	TCR Gini-Simpson	0.65	4.33724e-32
Monocytic lineage	TCR Gini-Simpson	0.48	3.25714e-16
Myeloid dendritic cells	TCR Gini-Simpson	0.69	1.30265e-37
Neutrophils	TCR Gini-Simpson	-0.15	0.017726
Endothelial cells	TCR Gini-Simpson	0.13	0.0435638
Fibroblasts	TCR Gini-Simpson	-0.14	0.0282308
BCR N reads	TCR Gini-Simpson	0.42	1.79535e-12
BCR N clones	TCR Gini-Simpson	0.62	9.95741e-28
BCR Length CDR3	TCR Gini-Simpson	0.07	0.253846
BCR Evenness	TCR Gini-Simpson	-0.17	0.00640943
BCR Gini	TCR Gini-Simpson	0.29	2.22332e-06
BCR Gini-Simpson	TCR Gini-Simpson	0.27	1.29803e-05
BCR Top	TCR Gini-Simpson	-0.23	0.000208571
BCR 2nd	TCR Gini-Simpson	-0.23	0.000293178
TCR N reads	TCR Gini-Simpson	0.78	6.02406e-53
TCR N clones	TCR Gini-Simpson	0.99	1.26591e-213
TCR Length CDR3	TCR Gini-Simpson	0.08	0.181324
TCR Evenness	TCR Gini-Simpson	0.31	4.03746e-07
TCR Gini	TCR Gini-Simpson	-0.11	0.0828169
TCR Gini-Simpson	TCR Gini-Simpson	1	0
TCR Top	TCR Gini-Simpson	-0.92	6.85215e-103
TCR 2nd	TCR Gini-Simpson	-0.95	4.22322e-125
TILs	TCR Gini-Simpson	0.35	3.57643e-08
Prognostic score	TCR Gini-Simpson	-0.36	2.45314e-08
T cells	TCR Gini	0.12	0.0494065
CD8+ T cells	TCR Gini	0.18	0.00422928
Cytotoxic lymphocytes	TCR Gini	0.16	0.013515
B cell lineage	TCR Gini	0.07	0.252688
NK cells	TCR Gini	0.08	0.211204
Monocytic lineage	TCR Gini	0.05	0.398053
Myeloid dendritic cells	TCR Gini	-0.05	0.460558
Neutrophils	TCR Gini	-0.1	0.110329
Endothelial cells	TCR Gini	-0.06	0.370324
Fibroblasts	TCR Gini	-0.02	0.700196
BCR N reads	TCR Gini	0.18	0.00361598
BCR N clones	TCR Gini	-0.07	0.290564
BCR Length CDR3	TCR Gini	0.08	0.218973
BCR Evenness	TCR Gini	-0.07	0.23984
BCR Gini	TCR Gini	0.11	0.0742657
BCR Gini-Simpson	TCR Gini	-0.08	0.228382
BCR Top	TCR Gini	0.06	0.322857
BCR 2nd	TCR Gini	0.04	0.577335
TCR N reads	TCR Gini	0.34	2.0419e-08
TCR N clones	TCR Gini	-0.01	0.861377
TCR Length CDR3	TCR Gini	0.03	0.645379
TCR Evenness	TCR Gini	-0.94	5.67579e-120
TCR Gini	TCR Gini	1	0
TCR Gini-Simpson	TCR Gini	-0.11	0.0828169
TCR Top	TCR Gini	0.27	1.85505e-05
TCR 2nd	TCR Gini	0.28	8.43146e-06
TILs	TCR Gini	0.03	0.703123
Prognostic score	TCR Gini	0	0.97954
T cells	TCR Evenness	0.04	0.494327
CD8+ T cells	TCR Evenness	-0.05	0.468233
Cytotoxic lymphocytes	TCR Evenness	0	0.960996
B cell lineage	TCR Evenness	0.05	0.450629
NK cells	TCR Evenness	0.03	0.595266
Monocytic lineage	TCR Evenness	0.04	0.487643
Myeloid dendritic cells	TCR Evenness	0.15	0.0172427
Neutrophils	TCR Evenness	0.05	0.439539
Endothelial cells	TCR Evenness	0.08	0.184329
Fibroblasts	TCR Evenness	0.01	0.935822
BCR N reads	TCR Evenness	-0.06	0.374815
BCR N clones	TCR Evenness	0.2	0.00184973
BCR Length CDR3	TCR Evenness	-0.09	0.176096
BCR Evenness	TCR Evenness	0.02	0.734093
BCR Gini	TCR Evenness	-0.03	0.66074
BCR Gini-Simpson	TCR Evenness	0.14	0.0256394
BCR Top	TCR Evenness	-0.11	0.0797067
BCR 2nd	TCR Evenness	-0.09	0.164661
TCR N reads	TCR Evenness	-0.14	0.0255379
TCR N clones	TCR Evenness	0.21	0.000962217
TCR Length CDR3	TCR Evenness	-0.02	0.793501
TCR Evenness	TCR Evenness	1	0
TCR Gini	TCR Evenness	-0.94	5.67579e-120
TCR Gini-Simpson	TCR Evenness	0.31	4.03746e-07
TCR Top	TCR Evenness	-0.51	6.80859e-18
TCR 2nd	TCR Evenness	-0.47	3.89414e-15
TILs	TCR Evenness	0.03	0.603214
Prognostic score	TCR Evenness	-0.06	0.36809
T cells	TCR Length CDR3	0.1	0.101135
CD8+ T cells	TCR Length CDR3	0.1	0.102613
Cytotoxic lymphocytes	TCR Length CDR3	0.15	0.017183
B cell lineage	TCR Length CDR3	0.05	0.459497
NK cells	TCR Length CDR3	0.08	0.177991
Monocytic lineage	TCR Length CDR3	-0.07	0.275908
Myeloid dendritic cells	TCR Length CDR3	0.04	0.495549
Neutrophils	TCR Length CDR3	-0.06	0.324059
Endothelial cells	TCR Length CDR3	0.02	0.805707
Fibroblasts	TCR Length CDR3	-0.08	0.205524
BCR N reads	TCR Length CDR3	0.05	0.408397
BCR N clones	TCR Length CDR3	-0.01	0.88205
BCR Length CDR3	TCR Length CDR3	0.05	0.468576
BCR Evenness	TCR Length CDR3	-0.09	0.140455
BCR Gini	TCR Length CDR3	0.11	0.0914197
BCR Gini-Simpson	TCR Length CDR3	-0.11	0.0809048
BCR Top	TCR Length CDR3	0.1	0.130643
BCR 2nd	TCR Length CDR3	0.11	0.0716252
TCR N reads	TCR Length CDR3	0.11	0.0765499
TCR N clones	TCR Length CDR3	0.1	0.114906
TCR Length CDR3	TCR Length CDR3	1	0
TCR Evenness	TCR Length CDR3	-0.02	0.793501
TCR Gini	TCR Length CDR3	0.03	0.645379
TCR Gini-Simpson	TCR Length CDR3	0.08	0.181324
TCR Top	TCR Length CDR3	-0.06	0.346869
TCR 2nd	TCR Length CDR3	-0.06	0.310253
TILs	TCR Length CDR3	0	0.94878
Prognostic score	TCR Length CDR3	-0.11	0.0897998
T cells	TCR N clones	0.85	8.80496e-74
CD8+ T cells	TCR N clones	0.72	3.38047e-41
Cytotoxic lymphocytes	TCR N clones	0.8	3.57132e-57
B cell lineage	TCR N clones	0.5	2.86871e-17
NK cells	TCR N clones	0.66	1.10212e-32
Monocytic lineage	TCR N clones	0.5	1.75465e-17
Myeloid dendritic cells	TCR N clones	0.7	1.69176e-38
Neutrophils	TCR N clones	-0.16	0.0121323
Endothelial cells	TCR N clones	0.13	0.0461421
Fibroblasts	TCR N clones	-0.15	0.0207516
BCR N reads	TCR N clones	0.45	4.26061e-14
BCR N clones	TCR N clones	0.61	1.53248e-27
BCR Length CDR3	TCR N clones	0.11	0.0934111
BCR Evenness	TCR N clones	-0.2	0.00142263
BCR Gini	TCR N clones	0.32	1.42547e-07
BCR Gini-Simpson	TCR N clones	0.26	2.57753e-05
BCR Top	TCR N clones	-0.22	0.00035485
BCR 2nd	TCR N clones	-0.22	0.000346418
TCR N reads	TCR N clones	0.82	5.65981e-64
TCR N clones	TCR N clones	1	0
TCR Length CDR3	TCR N clones	0.1	0.114906
TCR Evenness	TCR N clones	0.21	0.000962217
TCR Gini	TCR N clones	-0.01	0.861377
TCR Gini-Simpson	TCR N clones	0.99	1.26591e-213
TCR Top	TCR N clones	-0.87	2.10372e-79
TCR 2nd	TCR N clones	-0.91	1.93633e-96
TILs	TCR N clones	0.37	6.77957e-09
Prognostic score	TCR N clones	-0.38	2.74049e-09
T cells	TCR N reads	0.89	0
CD8+ T cells	TCR N reads	0.8	0
Cytotoxic lymphocytes	TCR N reads	0.82	0
B cell lineage	TCR N reads	0.49	0
NK cells	TCR N reads	0.68	0
Monocytic lineage	TCR N reads	0.4	5.69644e-11
Myeloid dendritic cells	TCR N reads	0.59	0
Neutrophils	TCR N reads	-0.16	0.0103015
Endothelial cells	TCR N reads	0.13	0.0422542
Fibroblasts	TCR N reads	-0.14	0.0295302
BCR N reads	TCR N reads	0.53	0
BCR N clones	TCR N reads	0.46	1.06711e-14
BCR Length CDR3	TCR N reads	0.13	0.0408615
BCR Evenness	TCR N reads	-0.15	0.015894
BCR Gini	TCR N reads	0.28	8.80547e-06
BCR Gini-Simpson	TCR N reads	0.23	0.000213635
BCR Top	TCR N reads	-0.21	0.000728988
BCR 2nd	TCR N reads	-0.21	0.000886201
TCR N reads	TCR N reads	1	0
TCR N clones	TCR N reads	0.82	5.65981e-64
TCR Length CDR3	TCR N reads	0.11	0.0765499
TCR Evenness	TCR N reads	-0.14	0.0255379
TCR Gini	TCR N reads	0.34	2.0419e-08
TCR Gini-Simpson	TCR N reads	0.78	6.02406e-53
TCR Top	TCR N reads	-0.64	1.45923e-30
TCR 2nd	TCR N reads	-0.66	1.33073e-32
TILs	TCR N reads	0.33	2.14925e-07
Prognostic score	TCR N reads	-0.33	2.97763e-07
T cells	BCR 2nd	-0.17	0.00774548
CD8+ T cells	BCR 2nd	-0.17	0.00731373
Cytotoxic lymphocytes	BCR 2nd	-0.15	0.0147166
B cell lineage	BCR 2nd	-0.14	0.0213347
NK cells	BCR 2nd	-0.2	0.00116936
Monocytic lineage	BCR 2nd	0.03	0.605676
Myeloid dendritic cells	BCR 2nd	-0.22	0.000403572
Neutrophils	BCR 2nd	-0.12	0.0541832
Endothelial cells	BCR 2nd	-0.13	0.0333882
Fibroblasts	BCR 2nd	0	0.982979
BCR N reads	BCR 2nd	-0.14	0.0228112
BCR N clones	BCR 2nd	-0.44	9.93644e-14
BCR Length CDR3	BCR 2nd	0.1	0.10856
BCR Evenness	BCR 2nd	-0.62	1.66536e-28
BCR Gini	BCR 2nd	0.34	3.37669e-08
BCR Gini-Simpson	BCR 2nd	-0.96	2.20618e-143
BCR Top	BCR 2nd	0.93	1.79123e-113
BCR 2nd	BCR 2nd	1	0
TCR N reads	BCR 2nd	-0.21	0.000886201
TCR N clones	BCR 2nd	-0.22	0.000346418
TCR Length CDR3	BCR 2nd	0.11	0.0716252
TCR Evenness	BCR 2nd	-0.09	0.164661
TCR Gini	BCR 2nd	0.04	0.577335
TCR Gini-Simpson	BCR 2nd	-0.23	0.000293178
TCR Top	BCR 2nd	0.22	0.000441288
TCR 2nd	BCR 2nd	0.21	0.000855526
TILs	BCR 2nd	-0.15	0.025301
Prognostic score	BCR 2nd	-0.2	0.00277047
T cells	BCR Top	-0.17	0.00691505
CD8+ T cells	BCR Top	-0.19	0.00289312
Cytotoxic lymphocytes	BCR Top	-0.18	0.00493353
B cell lineage	BCR Top	-0.18	0.00404504
NK cells	BCR Top	-0.22	0.000371183
Monocytic lineage	BCR Top	0.04	0.524615
Myeloid dendritic cells	BCR Top	-0.2	0.00149539
Neutrophils	BCR Top	-0.12	0.0480657
Endothelial cells	BCR Top	-0.09	0.169354
Fibroblasts	BCR Top	0.05	0.472222
BCR N reads	BCR Top	-0.19	0.00217899
BCR N clones	BCR Top	-0.46	1.97142e-14
BCR Length CDR3	BCR Top	0.03	0.645757
BCR Evenness	BCR Top	-0.59	9.09618e-25
BCR Gini	BCR Top	0.29	3.68861e-06
BCR Gini-Simpson	BCR Top	-0.95	1.78484e-126
BCR Top	BCR Top	1	0
BCR 2nd	BCR Top	0.93	1.79123e-113
TCR N reads	BCR Top	-0.21	0.000728988
TCR N clones	BCR Top	-0.22	0.00035485
TCR Length CDR3	BCR Top	0.1	0.130643
TCR Evenness	BCR Top	-0.11	0.0797067
TCR Gini	BCR Top	0.06	0.322857
TCR Gini-Simpson	BCR Top	-0.23	0.000208571
TCR Top	BCR Top	0.24	0.000154321
TCR 2nd	BCR Top	0.22	0.000387808
TILs	BCR Top	-0.18	0.00496831
Prognostic score	BCR Top	-0.14	0.0347859
T cells	BCR Gini-Simpson	0.2	0.00169897
CD8+ T cells	BCR Gini-Simpson	0.2	0.00144889
Cytotoxic lymphocytes	BCR Gini-Simpson	0.18	0.00503112
B cell lineage	BCR Gini-Simpson	0.17	0.00839488
NK cells	BCR Gini-Simpson	0.24	0.000137081
Monocytic lineage	BCR Gini-Simpson	-0.03	0.622531
Myeloid dendritic cells	BCR Gini-Simpson	0.27	1.48044e-05
Neutrophils	BCR Gini-Simpson	0.13	0.033431
Endothelial cells	BCR Gini-Simpson	0.15	0.0137082
Fibroblasts	BCR Gini-Simpson	-0.01	0.927153
BCR N reads	BCR Gini-Simpson	0.16	0.0125243
BCR N clones	BCR Gini-Simpson	0.51	4.99463e-18
BCR Length CDR3	BCR Gini-Simpson	-0.09	0.134374
BCR Evenness	BCR Gini-Simpson	0.65	0
BCR Gini	BCR Gini-Simpson	-0.36	2.71666e-09
BCR Gini-Simpson	BCR Gini-Simpson	1	0
BCR Top	BCR Gini-Simpson	-0.95	1.78484e-126
BCR 2nd	BCR Gini-Simpson	-0.96	2.20618e-143
TCR N reads	BCR Gini-Simpson	0.23	0.000213635
TCR N clones	BCR Gini-Simpson	0.26	2.57753e-05
TCR Length CDR3	BCR Gini-Simpson	-0.11	0.0809048
TCR Evenness	BCR Gini-Simpson	0.14	0.0256394
TCR Gini	BCR Gini-Simpson	-0.08	0.228382
TCR Gini-Simpson	BCR Gini-Simpson	0.27	1.29803e-05
TCR Top	BCR Gini-Simpson	-0.28	7.77575e-06
TCR 2nd	BCR Gini-Simpson	-0.26	2.15949e-05
TILs	BCR Gini-Simpson	0.16	0.0122986
Prognostic score	BCR Gini-Simpson	0.18	0.00526604
T cells	BCR Gini	0.22	0.000330076
CD8+ T cells	BCR Gini	0.18	0.00363481
Cytotoxic lymphocytes	BCR Gini	0.33	1.04793e-07
B cell lineage	BCR Gini	0.74	0
NK cells	BCR Gini	0.14	0.0308103
Monocytic lineage	BCR Gini	0.43	3.1424e-13
Myeloid dendritic cells	BCR Gini	0.1	0.117101
Neutrophils	BCR Gini	-0.22	0.000353576
Endothelial cells	BCR Gini	-0.22	0.000437026
Fibroblasts	BCR Gini	-0.16	0.00904134
BCR N reads	BCR Gini	0.76	0
BCR N clones	BCR Gini	0.39	9.60388e-11
BCR Length CDR3	BCR Gini	0.37	1.89669e-09
BCR Evenness	BCR Gini	-0.91	0
BCR Gini	BCR Gini	1	0
BCR Gini-Simpson	BCR Gini	-0.36	2.71666e-09
BCR Top	BCR Gini	0.29	3.68861e-06
BCR 2nd	BCR Gini	0.34	3.37669e-08
TCR N reads	BCR Gini	0.28	8.80547e-06
TCR N clones	BCR Gini	0.32	1.42547e-07
TCR Length CDR3	BCR Gini	0.11	0.0914197
TCR Evenness	BCR Gini	-0.03	0.66074
TCR Gini	BCR Gini	0.11	0.0742657
TCR Gini-Simpson	BCR Gini	0.29	2.22332e-06
TCR Top	BCR Gini	-0.24	0.000134838
TCR 2nd	BCR Gini	-0.21	0.00094213
TILs	BCR Gini	0.46	2.46662e-13
Prognostic score	BCR Gini	-0.64	0
T cells	BCR Evenness	-0.12	0.054401
CD8+ T cells	BCR Evenness	-0.09	0.163009
Cytotoxic lymphocytes	BCR Evenness	-0.2	0.00131625
B cell lineage	BCR Evenness	-0.52	0
NK cells	BCR Evenness	-0.02	0.780312
Monocytic lineage	BCR Evenness	-0.39	2.33378e-10
Myeloid dendritic cells	BCR Evenness	-0.02	0.778502
Neutrophils	BCR Evenness	0.21	0.000731601
Endothelial cells	BCR Evenness	0.2	0.00113055
Fibroblasts	BCR Evenness	0.11	0.0782196
BCR N reads	BCR Evenness	-0.53	0
BCR N clones	BCR Evenness	-0.17	0.00709399
BCR Length CDR3	BCR Evenness	-0.31	5.92134e-07
BCR Evenness	BCR Evenness	1	0
BCR Gini	BCR Evenness	-0.91	0
BCR Gini-Simpson	BCR Evenness	0.65	0
BCR Top	BCR Evenness	-0.59	9.09618e-25
BCR 2nd	BCR Evenness	-0.62	1.66536e-28
TCR N reads	BCR Evenness	-0.15	0.015894
TCR N clones	BCR Evenness	-0.2	0.00142263
TCR Length CDR3	BCR Evenness	-0.09	0.140455
TCR Evenness	BCR Evenness	0.02	0.734093
TCR Gini	BCR Evenness	-0.07	0.23984
TCR Gini-Simpson	BCR Evenness	-0.17	0.00640943
TCR Top	BCR Evenness	0.13	0.0342871
TCR 2nd	BCR Evenness	0.11	0.0915509
TILs	BCR Evenness	-0.3	3.75829e-06
Prognostic score	BCR Evenness	0.59	0
T cells	BCR Length CDR3	0.07	0.290611
CD8+ T cells	BCR Length CDR3	0.05	0.459132
Cytotoxic lymphocytes	BCR Length CDR3	0.12	0.047133
B cell lineage	BCR Length CDR3	0.23	0.000292943
NK cells	BCR Length CDR3	0.07	0.258256
Monocytic lineage	BCR Length CDR3	0.18	0.00501047
Myeloid dendritic cells	BCR Length CDR3	0.02	0.782874
Neutrophils	BCR Length CDR3	-0.01	0.848265
Endothelial cells	BCR Length CDR3	-0.07	0.288425
Fibroblasts	BCR Length CDR3	-0.07	0.244911
BCR N reads	BCR Length CDR3	0.27	1.13737e-05
BCR N clones	BCR Length CDR3	0.09	0.139064
BCR Length CDR3	BCR Length CDR3	1	0
BCR Evenness	BCR Length CDR3	-0.31	5.92134e-07
BCR Gini	BCR Length CDR3	0.37	1.89669e-09
BCR Gini-Simpson	BCR Length CDR3	-0.09	0.134374
BCR Top	BCR Length CDR3	0.03	0.645757
BCR 2nd	BCR Length CDR3	0.1	0.10856
TCR N reads	BCR Length CDR3	0.13	0.0408615
TCR N clones	BCR Length CDR3	0.11	0.0934111
TCR Length CDR3	BCR Length CDR3	0.05	0.468576
TCR Evenness	BCR Length CDR3	-0.09	0.176096
TCR Gini	BCR Length CDR3	0.08	0.218973
TCR Gini-Simpson	BCR Length CDR3	0.07	0.253846
TCR Top	BCR Length CDR3	-0.01	0.895652
TCR 2nd	BCR Length CDR3	-0.01	0.860041
TILs	BCR Length CDR3	0.12	0.0787554
Prognostic score	BCR Length CDR3	-0.2	0.00249103
T cells	BCR N clones	0.44	1.06839e-13
CD8+ T cells	BCR N clones	0.4	4.69169e-11
Cytotoxic lymphocytes	BCR N clones	0.46	9.83739e-15
B cell lineage	BCR N clones	0.8	1.17388e-56
NK cells	BCR N clones	0.36	5.3898e-09
Monocytic lineage	BCR N clones	0.4	6.07436e-11
Myeloid dendritic cells	BCR N clones	0.4	2.50237e-11
Neutrophils	BCR N clones	-0.07	0.274063
Endothelial cells	BCR N clones	0.04	0.563538
Fibroblasts	BCR N clones	-0.09	0.131295
BCR N reads	BCR N clones	0.77	4.3711e-50
BCR N clones	BCR N clones	1	0
BCR Length CDR3	BCR N clones	0.09	0.139064
BCR Evenness	BCR N clones	-0.17	0.00709399
BCR Gini	BCR N clones	0.39	9.60388e-11
BCR Gini-Simpson	BCR N clones	0.51	4.99463e-18
BCR Top	BCR N clones	-0.46	1.97142e-14
BCR 2nd	BCR N clones	-0.44	9.93644e-14
TCR N reads	BCR N clones	0.46	1.06711e-14
TCR N clones	BCR N clones	0.61	1.53248e-27
TCR Length CDR3	BCR N clones	-0.01	0.88205
TCR Evenness	BCR N clones	0.2	0.00184973
TCR Gini	BCR N clones	-0.07	0.290564
TCR Gini-Simpson	BCR N clones	0.62	9.95741e-28
TCR Top	BCR N clones	-0.58	5.61508e-24
TCR 2nd	BCR N clones	-0.57	3.94837e-23
TILs	BCR N clones	0.5	4.23274e-16
Prognostic score	BCR N clones	-0.32	8.48082e-07
T cells	BCR N reads	0.42	2.5396e-12
CD8+ T cells	BCR N reads	0.41	2.45945e-11
Cytotoxic lymphocytes	BCR N reads	0.49	0
B cell lineage	BCR N reads	0.95	0
NK cells	BCR N reads	0.33	6.82099e-08
Monocytic lineage	BCR N reads	0.43	3.29548e-13
Myeloid dendritic cells	BCR N reads	0.25	6.00728e-05
Neutrophils	BCR N reads	-0.15	0.0185669
Endothelial cells	BCR N reads	-0.08	0.194985
Fibroblasts	BCR N reads	-0.13	0.0393964
BCR N reads	BCR N reads	1	0
BCR N clones	BCR N reads	0.77	4.3711e-50
BCR Length CDR3	BCR N reads	0.27	1.13737e-05
BCR Evenness	BCR N reads	-0.53	0
BCR Gini	BCR N reads	0.76	0
BCR Gini-Simpson	BCR N reads	0.16	0.0125243
BCR Top	BCR N reads	-0.19	0.00217899
BCR 2nd	BCR N reads	-0.14	0.0228112
TCR N reads	BCR N reads	0.53	0
TCR N clones	BCR N reads	0.45	4.26061e-14
TCR Length CDR3	BCR N reads	0.05	0.408397
TCR Evenness	BCR N reads	-0.06	0.374815
TCR Gini	BCR N reads	0.18	0.00361598
TCR Gini-Simpson	BCR N reads	0.42	1.79535e-12
TCR Top	BCR N reads	-0.37	2.16298e-09
TCR 2nd	BCR N reads	-0.33	6.43982e-08
TILs	BCR N reads	0.57	3.26797e-21
Prognostic score	BCR N reads	-0.51	0
T cells	Fibroblasts	-0.11	0.0755192
CD8+ T cells	Fibroblasts	-0.11	0.0782157
Cytotoxic lymphocytes	Fibroblasts	-0.14	0.021229
B cell lineage	Fibroblasts	-0.11	0.0755616
NK cells	Fibroblasts	0	0.945278
Monocytic lineage	Fibroblasts	0	0.976219
Myeloid dendritic cells	Fibroblasts	-0.01	0.881707
Neutrophils	Fibroblasts	0.18	0.0051983
Endothelial cells	Fibroblasts	0.36	5.01815e-09
Fibroblasts	Fibroblasts	1	0
BCR N reads	Fibroblasts	-0.13	0.0393964
BCR N clones	Fibroblasts	-0.09	0.131295
BCR Length CDR3	Fibroblasts	-0.07	0.244911
BCR Evenness	Fibroblasts	0.11	0.0782196
BCR Gini	Fibroblasts	-0.16	0.00904134
BCR Gini-Simpson	Fibroblasts	-0.01	0.927153
BCR Top	Fibroblasts	0.05	0.472222
BCR 2nd	Fibroblasts	0	0.982979
TCR N reads	Fibroblasts	-0.14	0.0295302
TCR N clones	Fibroblasts	-0.15	0.0207516
TCR Length CDR3	Fibroblasts	-0.08	0.205524
TCR Evenness	Fibroblasts	0.01	0.935822
TCR Gini	Fibroblasts	-0.02	0.700196
TCR Gini-Simpson	Fibroblasts	-0.14	0.0282308
TCR Top	Fibroblasts	0.11	0.0697667
TCR 2nd	Fibroblasts	0.12	0.0609868
TILs	Fibroblasts	-0.29	9.05536e-06
Prognostic score	Fibroblasts	0.24	0.000177008
T cells	Endothelial cells	0.25	4.44595e-05
CD8+ T cells	Endothelial cells	0.19	0.00302657
Cytotoxic lymphocytes	Endothelial cells	0.13	0.0371199
B cell lineage	Endothelial cells	-0.04	0.526764
NK cells	Endothelial cells	0.32	3.38371e-07
Monocytic lineage	Endothelial cells	0.06	0.314045
Myeloid dendritic cells	Endothelial cells	0.29	1.96501e-06
Neutrophils	Endothelial cells	0.31	5.91831e-07
Endothelial cells	Endothelial cells	1	0
Fibroblasts	Endothelial cells	0.36	5.01815e-09
BCR N reads	Endothelial cells	-0.08	0.194985
BCR N clones	Endothelial cells	0.04	0.563538
BCR Length CDR3	Endothelial cells	-0.07	0.288425
BCR Evenness	Endothelial cells	0.2	0.00113055
BCR Gini	Endothelial cells	-0.22	0.000437026
BCR Gini-Simpson	Endothelial cells	0.15	0.0137082
BCR Top	Endothelial cells	-0.09	0.169354
BCR 2nd	Endothelial cells	-0.13	0.0333882
TCR N reads	Endothelial cells	0.13	0.0422542
TCR N clones	Endothelial cells	0.13	0.0461421
TCR Length CDR3	Endothelial cells	0.02	0.805707
TCR Evenness	Endothelial cells	0.08	0.184329
TCR Gini	Endothelial cells	-0.06	0.370324
TCR Gini-Simpson	Endothelial cells	0.13	0.0435638
TCR Top	Endothelial cells	-0.11	0.0918923
TCR 2nd	Endothelial cells	-0.15	0.0177336
TILs	Endothelial cells	-0.16	0.0120402
Prognostic score	Endothelial cells	0.22	0.000694263
T cells	Neutrophils	-0.1	0.107932
CD8+ T cells	Neutrophils	-0.11	0.0682888
Cytotoxic lymphocytes	Neutrophils	-0.18	0.00341768
B cell lineage	Neutrophils	-0.17	0.00562873
NK cells	Neutrophils	-0.03	0.648399
Monocytic lineage	Neutrophils	-0.04	0.477061
Myeloid dendritic cells	Neutrophils	-0.03	0.57855
Neutrophils	Neutrophils	1	0
Endothelial cells	Neutrophils	0.31	5.91831e-07
Fibroblasts	Neutrophils	0.18	0.0051983
BCR N reads	Neutrophils	-0.15	0.0185669
BCR N clones	Neutrophils	-0.07	0.274063
BCR Length CDR3	Neutrophils	-0.01	0.848265
BCR Evenness	Neutrophils	0.21	0.000731601
BCR Gini	Neutrophils	-0.22	0.000353576
BCR Gini-Simpson	Neutrophils	0.13	0.033431
BCR Top	Neutrophils	-0.12	0.0480657
BCR 2nd	Neutrophils	-0.12	0.0541832
TCR N reads	Neutrophils	-0.16	0.0103015
TCR N clones	Neutrophils	-0.16	0.0121323
TCR Length CDR3	Neutrophils	-0.06	0.324059
TCR Evenness	Neutrophils	0.05	0.439539
TCR Gini	Neutrophils	-0.1	0.110329
TCR Gini-Simpson	Neutrophils	-0.15	0.017726
TCR Top	Neutrophils	0.12	0.059519
TCR 2nd	Neutrophils	0.07	0.243604
TILs	Neutrophils	-0.15	0.0186864
Prognostic score	Neutrophils	0.29	8.24868e-06
T cells	Myeloid dendritic cells	0.73	0
CD8+ T cells	Myeloid dendritic cells	0.6	0
Cytotoxic lymphocytes	Myeloid dendritic cells	0.62	0
B cell lineage	Myeloid dendritic cells	0.33	1.33077e-07
NK cells	Myeloid dendritic cells	0.58	0
Monocytic lineage	Myeloid dendritic cells	0.4	3.32944e-11
Myeloid dendritic cells	Myeloid dendritic cells	1	0
Neutrophils	Myeloid dendritic cells	-0.03	0.57855
Endothelial cells	Myeloid dendritic cells	0.29	1.96501e-06
Fibroblasts	Myeloid dendritic cells	-0.01	0.881707
BCR N reads	Myeloid dendritic cells	0.25	6.00728e-05
BCR N clones	Myeloid dendritic cells	0.4	2.50237e-11
BCR Length CDR3	Myeloid dendritic cells	0.02	0.782874
BCR Evenness	Myeloid dendritic cells	-0.02	0.778502
BCR Gini	Myeloid dendritic cells	0.1	0.117101
BCR Gini-Simpson	Myeloid dendritic cells	0.27	1.48044e-05
BCR Top	Myeloid dendritic cells	-0.2	0.00149539
BCR 2nd	Myeloid dendritic cells	-0.22	0.000403572
TCR N reads	Myeloid dendritic cells	0.59	0
TCR N clones	Myeloid dendritic cells	0.7	1.69176e-38
TCR Length CDR3	Myeloid dendritic cells	0.04	0.495549
TCR Evenness	Myeloid dendritic cells	0.15	0.0172427
TCR Gini	Myeloid dendritic cells	-0.05	0.460558
TCR Gini-Simpson	Myeloid dendritic cells	0.69	1.30265e-37
TCR Top	Myeloid dendritic cells	-0.59	4.13759e-25
TCR 2nd	Myeloid dendritic cells	-0.65	4.8078e-31
TILs	Myeloid dendritic cells	0.25	0.000143565
Prognostic score	Myeloid dendritic cells	-0.25	0.000151814
T cells	Monocytic lineage	0.45	0
CD8+ T cells	Monocytic lineage	0.33	1.3519e-07
Cytotoxic lymphocytes	Monocytic lineage	0.48	0
B cell lineage	Monocytic lineage	0.43	1.31722e-12
NK cells	Monocytic lineage	0.34	5.01121e-08
Monocytic lineage	Monocytic lineage	1	0
Myeloid dendritic cells	Monocytic lineage	0.4	3.32944e-11
Neutrophils	Monocytic lineage	-0.04	0.477061
Endothelial cells	Monocytic lineage	0.06	0.314045
Fibroblasts	Monocytic lineage	0	0.976219
BCR N reads	Monocytic lineage	0.43	3.29548e-13
BCR N clones	Monocytic lineage	0.4	6.07436e-11
BCR Length CDR3	Monocytic lineage	0.18	0.00501047
BCR Evenness	Monocytic lineage	-0.39	2.33378e-10
BCR Gini	Monocytic lineage	0.43	3.1424e-13
BCR Gini-Simpson	Monocytic lineage	-0.03	0.622531
BCR Top	Monocytic lineage	0.04	0.524615
BCR 2nd	Monocytic lineage	0.03	0.605676
TCR N reads	Monocytic lineage	0.4	5.69644e-11
TCR N clones	Monocytic lineage	0.5	1.75465e-17
TCR Length CDR3	Monocytic lineage	-0.07	0.275908
TCR Evenness	Monocytic lineage	0.04	0.487643
TCR Gini	Monocytic lineage	0.05	0.398053
TCR Gini-Simpson	Monocytic lineage	0.48	3.25714e-16
TCR Top	Monocytic lineage	-0.4	3.03575e-11
TCR 2nd	Monocytic lineage	-0.42	1.99913e-12
TILs	Monocytic lineage	0.27	3.33012e-05
Prognostic score	Monocytic lineage	-0.27	2.47327e-05
T cells	NK cells	0.79	0
CD8+ T cells	NK cells	0.69	0
Cytotoxic lymphocytes	NK cells	0.78	0
B cell lineage	NK cells	0.39	2.81089e-10
NK cells	NK cells	1	0
Monocytic lineage	NK cells	0.34	5.01121e-08
Myeloid dendritic cells	NK cells	0.58	0
Neutrophils	NK cells	-0.03	0.648399
Endothelial cells	NK cells	0.32	3.38371e-07
Fibroblasts	NK cells	0	0.945278
BCR N reads	NK cells	0.33	6.82099e-08
BCR N clones	NK cells	0.36	5.3898e-09
BCR Length CDR3	NK cells	0.07	0.258256
BCR Evenness	NK cells	-0.02	0.780312
BCR Gini	NK cells	0.14	0.0308103
BCR Gini-Simpson	NK cells	0.24	0.000137081
BCR Top	NK cells	-0.22	0.000371183
BCR 2nd	NK cells	-0.2	0.00116936
TCR N reads	NK cells	0.68	0
TCR N clones	NK cells	0.66	1.10212e-32
TCR Length CDR3	NK cells	0.08	0.177991
TCR Evenness	NK cells	0.03	0.595266
TCR Gini	NK cells	0.08	0.211204
TCR Gini-Simpson	NK cells	0.65	4.33724e-32
TCR Top	NK cells	-0.54	2.87542e-20
TCR 2nd	NK cells	-0.59	5.05237e-25
TILs	NK cells	0.22	0.00063686
Prognostic score	NK cells	-0.21	0.00141781
T cells	B cell lineage	0.45	0
CD8+ T cells	B cell lineage	0.41	2.00107e-11
Cytotoxic lymphocytes	B cell lineage	0.5	0
B cell lineage	B cell lineage	1	0
NK cells	B cell lineage	0.39	2.81089e-10
Monocytic lineage	B cell lineage	0.43	1.31722e-12
Myeloid dendritic cells	B cell lineage	0.33	1.33077e-07
Neutrophils	B cell lineage	-0.17	0.00562873
Endothelial cells	B cell lineage	-0.04	0.526764
Fibroblasts	B cell lineage	-0.11	0.0755616
BCR N reads	B cell lineage	0.95	0
BCR N clones	B cell lineage	0.8	1.17388e-56
BCR Length CDR3	B cell lineage	0.23	0.000292943
BCR Evenness	B cell lineage	-0.52	0
BCR Gini	B cell lineage	0.74	0
BCR Gini-Simpson	B cell lineage	0.17	0.00839488
BCR Top	B cell lineage	-0.18	0.00404504
BCR 2nd	B cell lineage	-0.14	0.0213347
TCR N reads	B cell lineage	0.49	0
TCR N clones	B cell lineage	0.5	2.86871e-17
TCR Length CDR3	B cell lineage	0.05	0.459497
TCR Evenness	B cell lineage	0.05	0.450629
TCR Gini	B cell lineage	0.07	0.252688
TCR Gini-Simpson	B cell lineage	0.48	8.35607e-16
TCR Top	B cell lineage	-0.42	4.01969e-12
TCR 2nd	B cell lineage	-0.39	8.59978e-11
TILs	B cell lineage	0.54	2.88331e-19
Prognostic score	B cell lineage	-0.51	0
T cells	Cytotoxic lymphocytes	0.9	0
CD8+ T cells	Cytotoxic lymphocytes	0.84	0
Cytotoxic lymphocytes	Cytotoxic lymphocytes	1	0
B cell lineage	Cytotoxic lymphocytes	0.5	0
NK cells	Cytotoxic lymphocytes	0.78	0
Monocytic lineage	Cytotoxic lymphocytes	0.48	0
Myeloid dendritic cells	Cytotoxic lymphocytes	0.62	0
Neutrophils	Cytotoxic lymphocytes	-0.18	0.00341768
Endothelial cells	Cytotoxic lymphocytes	0.13	0.0371199
Fibroblasts	Cytotoxic lymphocytes	-0.14	0.021229
BCR N reads	Cytotoxic lymphocytes	0.49	0
BCR N clones	Cytotoxic lymphocytes	0.46	9.83739e-15
BCR Length CDR3	Cytotoxic lymphocytes	0.12	0.047133
BCR Evenness	Cytotoxic lymphocytes	-0.2	0.00131625
BCR Gini	Cytotoxic lymphocytes	0.33	1.04793e-07
BCR Gini-Simpson	Cytotoxic lymphocytes	0.18	0.00503112
BCR Top	Cytotoxic lymphocytes	-0.18	0.00493353
BCR 2nd	Cytotoxic lymphocytes	-0.15	0.0147166
TCR N reads	Cytotoxic lymphocytes	0.82	0
TCR N clones	Cytotoxic lymphocytes	0.8	3.57132e-57
TCR Length CDR3	Cytotoxic lymphocytes	0.15	0.017183
TCR Evenness	Cytotoxic lymphocytes	0	0.960996
TCR Gini	Cytotoxic lymphocytes	0.16	0.013515
TCR Gini-Simpson	Cytotoxic lymphocytes	0.77	7.50971e-51
TCR Top	Cytotoxic lymphocytes	-0.63	1.94761e-29
TCR 2nd	Cytotoxic lymphocytes	-0.68	6.11761e-35
TILs	Cytotoxic lymphocytes	0.39	4.83075e-10
Prognostic score	Cytotoxic lymphocytes	-0.39	7.16614e-10
T cells	CD8+ T cells	0.84	0
CD8+ T cells	CD8+ T cells	1	0
Cytotoxic lymphocytes	CD8+ T cells	0.84	0
B cell lineage	CD8+ T cells	0.41	2.00107e-11
NK cells	CD8+ T cells	0.69	0
Monocytic lineage	CD8+ T cells	0.33	1.3519e-07
Myeloid dendritic cells	CD8+ T cells	0.6	0
Neutrophils	CD8+ T cells	-0.11	0.0682888
Endothelial cells	CD8+ T cells	0.19	0.00302657
Fibroblasts	CD8+ T cells	-0.11	0.0782157
BCR N reads	CD8+ T cells	0.41	2.45945e-11
BCR N clones	CD8+ T cells	0.4	4.69169e-11
BCR Length CDR3	CD8+ T cells	0.05	0.459132
BCR Evenness	CD8+ T cells	-0.09	0.163009
BCR Gini	CD8+ T cells	0.18	0.00363481
BCR Gini-Simpson	CD8+ T cells	0.2	0.00144889
BCR Top	CD8+ T cells	-0.19	0.00289312
BCR 2nd	CD8+ T cells	-0.17	0.00731373
TCR N reads	CD8+ T cells	0.8	0
TCR N clones	CD8+ T cells	0.72	3.38047e-41
TCR Length CDR3	CD8+ T cells	0.1	0.102613
TCR Evenness	CD8+ T cells	-0.05	0.468233
TCR Gini	CD8+ T cells	0.18	0.00422928
TCR Gini-Simpson	CD8+ T cells	0.69	1.27832e-36
TCR Top	CD8+ T cells	-0.54	5.86973e-21
TCR 2nd	CD8+ T cells	-0.6	7.28833e-26
TILs	CD8+ T cells	0.31	1.30244e-06
Prognostic score	CD8+ T cells	-0.29	9.28711e-06
T cells	T cells	1	0
CD8+ T cells	T cells	0.84	0
Cytotoxic lymphocytes	T cells	0.9	0
B cell lineage	T cells	0.45	0
NK cells	T cells	0.79	0
Monocytic lineage	T cells	0.45	0
Myeloid dendritic cells	T cells	0.73	0
Neutrophils	T cells	-0.1	0.107932
Endothelial cells	T cells	0.25	4.44595e-05
Fibroblasts	T cells	-0.11	0.0755192
BCR N reads	T cells	0.42	2.5396e-12
BCR N clones	T cells	0.44	1.06839e-13
BCR Length CDR3	T cells	0.07	0.290611
BCR Evenness	T cells	-0.12	0.054401
BCR Gini	T cells	0.22	0.000330076
BCR Gini-Simpson	T cells	0.2	0.00169897
BCR Top	T cells	-0.17	0.00691505
BCR 2nd	T cells	-0.17	0.00774548
TCR N reads	T cells	0.89	0
TCR N clones	T cells	0.85	8.80496e-74
TCR Length CDR3	T cells	0.1	0.101135
TCR Evenness	T cells	0.04	0.494327
TCR Gini	T cells	0.12	0.0494065
TCR Gini-Simpson	T cells	0.83	9.62416e-67
TCR Top	T cells	-0.69	2.57741e-37
TCR 2nd	T cells	-0.76	1.04227e-47
TILs	T cells	0.31	2.00534e-06
Prognostic score	T cells	-0.33	4.52384e-07

## Sheet: Supplementary data 18
Var1	Var2	Rho	P value
T cells	Prognostic score	-0.33	2.9622e-07
CD8+ T cells	Prognostic score	-0.38	2.57388e-09
Cytotoxic lymphocytes	Prognostic score	-0.39	8.50664e-10
B cell lineage	Prognostic score	-0.53	0
NK cells	Prognostic score	-0.32	7.99537e-07
Monocytic lineage	Prognostic score	-0.28	1.49454e-05
Myeloid dendritic cells	Prognostic score	-0.12	0.0760251
Neutrophils	Prognostic score	0.14	0.0336753
Endothelial cells	Prognostic score	0.33	4.02116e-07
Fibroblasts	Prognostic score	0.21	0.00129016
BCR N reads	Prognostic score	-0.58	0
BCR N clones	Prognostic score	-0.27	2.88642e-05
BCR Length CDR3	Prognostic score	-0.52	0
BCR Evenness	Prognostic score	0.67	0
BCR Gini	Prognostic score	-0.73	0
BCR Gini-Simpson	Prognostic score	0.28	2.03466e-05
BCR Top	Prognostic score	-0.24	0.000238507
BCR 2nd	Prognostic score	-0.3	3.6773e-06
TCR N reads	Prognostic score	-0.43	1.29764e-11
TCR N clones	Prognostic score	-0.44	2.93628e-12
TCR Length CDR3	Prognostic score	-0.02	0.732829
TCR Evenness	Prognostic score	0.1	0.125747
TCR Gini	Prognostic score	-0.19	0.00391629
TCR Gini-Simpson	Prognostic score	-0.42	2.08795e-11
TCR Top	Prognostic score	0.36	1.3728e-08
TCR 2nd	Prognostic score	0.35	6.72432e-08
TILs	Prognostic score	-0.72	9.42537e-38
Prognostic score	Prognostic score	1	0
T cells	TILs	0.41	1.63827e-10
CD8+ T cells	TILs	0.44	3.23457e-12
Cytotoxic lymphocytes	TILs	0.49	4.53725e-15
B cell lineage	TILs	0.56	5.42799e-20
NK cells	TILs	0.4	4.37046e-10
Monocytic lineage	TILs	0.38	3.10829e-09
Myeloid dendritic cells	TILs	0.29	7.38987e-06
Neutrophils	TILs	-0.11	0.0913015
Endothelial cells	TILs	-0.25	0.000156154
Fibroblasts	TILs	-0.21	0.00128603
BCR N reads	TILs	0.58	5.76932e-22
BCR N clones	TILs	0.4	2.24708e-10
BCR Length CDR3	TILs	0.4	4.50899e-10
BCR Evenness	TILs	-0.36	1.77228e-08
BCR Gini	TILs	0.48	6.33621e-15
BCR Gini-Simpson	TILs	0.02	0.72923
BCR Top	TILs	-0.03	0.614819
BCR 2nd	TILs	-0.03	0.684217
TCR N reads	TILs	0.51	1.43441e-16
TCR N clones	TILs	0.5	3.6898e-16
TCR Length CDR3	TILs	0.07	0.316043
TCR Evenness	TILs	-0.17	0.0102958
TCR Gini	TILs	0.24	0.000216895
TCR Gini-Simpson	TILs	0.48	1.97813e-14
TCR Top	TILs	-0.38	1.7329e-09
TCR 2nd	TILs	-0.41	7.00995e-11
TILs	TILs	1	0
Prognostic score	TILs	-0.72	9.42537e-38
T cells	TCR 2nd	-0.76	1.12808e-50
CD8+ T cells	TCR 2nd	-0.69	6.05909e-39
Cytotoxic lymphocytes	TCR 2nd	-0.66	4.10588e-34
B cell lineage	TCR 2nd	-0.5	9.39872e-18
NK cells	TCR 2nd	-0.52	1.79084e-19
Monocytic lineage	TCR 2nd	-0.44	3.15156e-14
Myeloid dendritic cells	TCR 2nd	-0.49	1.9415e-17
Neutrophils	TCR 2nd	0.09	0.145734
Endothelial cells	TCR 2nd	-0.1	0.0900585
Fibroblasts	TCR 2nd	0.03	0.573456
BCR N reads	TCR 2nd	-0.5	2.03496e-18
BCR N clones	TCR 2nd	-0.54	3.22242e-21
BCR Length CDR3	TCR 2nd	-0.28	5.70525e-06
BCR Evenness	TCR 2nd	0.25	4.98483e-05
BCR Gini	TCR 2nd	-0.35	5.44654e-09
BCR Gini-Simpson	TCR 2nd	-0.18	0.00387123
BCR Top	TCR 2nd	0.14	0.0233167
BCR 2nd	TCR 2nd	0.11	0.0772605
TCR N reads	TCR 2nd	-0.79	2.39793e-57
TCR N clones	TCR 2nd	-0.88	2.3342e-86
TCR Length CDR3	TCR 2nd	-0.01	0.881362
TCR Evenness	TCR 2nd	-0.08	0.187937
TCR Gini	TCR 2nd	-0.1	0.113994
TCR Gini-Simpson	TCR 2nd	-0.93	2.04058e-114
TCR Top	TCR 2nd	0.85	1.93002e-76
TCR 2nd	TCR 2nd	1	0
TILs	TCR 2nd	-0.41	7.00995e-11
Prognostic score	TCR 2nd	0.35	6.72432e-08
T cells	TCR Top	-0.68	1.11079e-36
CD8+ T cells	TCR Top	-0.59	1.22443e-26
Cytotoxic lymphocytes	TCR Top	-0.59	9.27537e-26
B cell lineage	TCR Top	-0.46	3.18198e-15
NK cells	TCR Top	-0.49	3.86068e-17
Monocytic lineage	TCR Top	-0.43	2.53281e-13
Myeloid dendritic cells	TCR Top	-0.41	2.57575e-12
Neutrophils	TCR Top	0.03	0.622863
Endothelial cells	TCR Top	-0.11	0.0873896
Fibroblasts	TCR Top	-0.01	0.884866
BCR N reads	TCR Top	-0.47	4.5688e-16
BCR N clones	TCR Top	-0.51	6.68119e-19
BCR Length CDR3	TCR Top	-0.29	1.29481e-06
BCR Evenness	TCR Top	0.26	2.11208e-05
BCR Gini	TCR Top	-0.35	8.06617e-09
BCR Gini-Simpson	TCR Top	-0.15	0.0147775
BCR Top	TCR Top	0.11	0.0679834
BCR 2nd	TCR Top	0.08	0.171033
TCR N reads	TCR Top	-0.67	2.54678e-36
TCR N clones	TCR Top	-0.79	1.07698e-56
TCR Length CDR3	TCR Top	0.03	0.649418
TCR Evenness	TCR Top	-0.26	2.08174e-05
TCR Gini	TCR Top	0.04	0.514028
TCR Gini-Simpson	TCR Top	-0.89	3.53694e-91
TCR Top	TCR Top	1	0
TCR 2nd	TCR Top	0.85	1.93002e-76
TILs	TCR Top	-0.38	1.7329e-09
Prognostic score	TCR Top	0.36	1.3728e-08
T cells	TCR Gini-Simpson	0.84	9.77636e-71
CD8+ T cells	TCR Gini-Simpson	0.79	1.99118e-58
Cytotoxic lymphocytes	TCR Gini-Simpson	0.76	3.11461e-50
B cell lineage	TCR Gini-Simpson	0.56	1.79667e-23
NK cells	TCR Gini-Simpson	0.61	1.57155e-28
Monocytic lineage	TCR Gini-Simpson	0.52	7.76079e-20
Myeloid dendritic cells	TCR Gini-Simpson	0.54	3.9078e-21
Neutrophils	TCR Gini-Simpson	-0.08	0.183917
Endothelial cells	TCR Gini-Simpson	0.13	0.0397885
Fibroblasts	TCR Gini-Simpson	-0.05	0.458806
BCR N reads	TCR Gini-Simpson	0.58	4.54973e-25
BCR N clones	TCR Gini-Simpson	0.58	1.71031e-25
BCR Length CDR3	TCR Gini-Simpson	0.32	1.02381e-07
BCR Evenness	TCR Gini-Simpson	-0.31	3.17183e-07
BCR Gini	TCR Gini-Simpson	0.42	1.04839e-12
BCR Gini-Simpson	TCR Gini-Simpson	0.16	0.00992051
BCR Top	TCR Gini-Simpson	-0.13	0.0402596
BCR 2nd	TCR Gini-Simpson	-0.1	0.122547
TCR N reads	TCR Gini-Simpson	0.89	2.97302e-89
TCR N clones	TCR Gini-Simpson	0.97	3.79952e-160
TCR Length CDR3	TCR Gini-Simpson	0.03	0.65247
TCR Evenness	TCR Gini-Simpson	-0.06	0.323616
TCR Gini	TCR Gini-Simpson	0.24	8.72071e-05
TCR Gini-Simpson	TCR Gini-Simpson	1	0
TCR Top	TCR Gini-Simpson	-0.89	3.53694e-91
TCR 2nd	TCR Gini-Simpson	-0.93	2.04058e-114
TILs	TCR Gini-Simpson	0.48	1.97813e-14
Prognostic score	TCR Gini-Simpson	-0.42	2.08795e-11
T cells	TCR Gini	0.37	6.85749e-10
CD8+ T cells	TCR Gini	0.47	6.16069e-16
Cytotoxic lymphocytes	TCR Gini	0.44	9.0922e-14
B cell lineage	TCR Gini	0.28	3.73735e-06
NK cells	TCR Gini	0.21	0.000443265
Monocytic lineage	TCR Gini	0.16	0.00773985
Myeloid dendritic cells	TCR Gini	0.22	0.000269914
Neutrophils	TCR Gini	-0.14	0.0185807
Endothelial cells	TCR Gini	0.11	0.0649223
Fibroblasts	TCR Gini	-0.08	0.221233
BCR N reads	TCR Gini	0.29	2.32787e-06
BCR N clones	TCR Gini	0.21	0.000518874
BCR Length CDR3	TCR Gini	0.05	0.433004
BCR Evenness	TCR Gini	-0.15	0.0150729
BCR Gini	TCR Gini	0.21	0.000642996
BCR Gini-Simpson	TCR Gini	0.02	0.719507
BCR Top	TCR Gini	-0.03	0.682544
BCR 2nd	TCR Gini	-0.03	0.657003
TCR N reads	TCR Gini	0.51	4.53122e-19
TCR N clones	TCR Gini	0.4	8.74015e-12
TCR Length CDR3	TCR Gini	0.18	0.00312011
TCR Evenness	TCR Gini	-0.95	3.46267e-139
TCR Gini	TCR Gini	1	0
TCR Gini-Simpson	TCR Gini	0.24	8.72071e-05
TCR Top	TCR Gini	0.04	0.514028
TCR 2nd	TCR Gini	-0.1	0.113994
TILs	TCR Gini	0.24	0.000216895
Prognostic score	TCR Gini	-0.19	0.00391629
T cells	TCR Evenness	-0.23	0.000222818
CD8+ T cells	TCR Evenness	-0.34	1.18855e-08
Cytotoxic lymphocytes	TCR Evenness	-0.31	3.09853e-07
B cell lineage	TCR Evenness	-0.17	0.00680424
NK cells	TCR Evenness	-0.14	0.0195966
Monocytic lineage	TCR Evenness	-0.1	0.0940196
Myeloid dendritic cells	TCR Evenness	-0.15	0.0120881
Neutrophils	TCR Evenness	0.11	0.0759599
Endothelial cells	TCR Evenness	-0.1	0.0999006
Fibroblasts	TCR Evenness	0.06	0.300809
BCR N reads	TCR Evenness	-0.17	0.00566047
BCR N clones	TCR Evenness	-0.1	0.101909
BCR Length CDR3	TCR Evenness	0.01	0.824177
BCR Evenness	TCR Evenness	0.07	0.286839
BCR Gini	TCR Evenness	-0.11	0.0835515
BCR Gini-Simpson	TCR Evenness	-0.01	0.859576
BCR Top	TCR Evenness	0.02	0.722535
BCR 2nd	TCR Evenness	0.03	0.641053
TCR N reads	TCR Evenness	-0.36	1.61621e-09
TCR N clones	TCR Evenness	-0.24	7.42906e-05
TCR Length CDR3	TCR Evenness	-0.17	0.00645109
TCR Evenness	TCR Evenness	1	0
TCR Gini	TCR Evenness	-0.95	3.46267e-139
TCR Gini-Simpson	TCR Evenness	-0.06	0.323616
TCR Top	TCR Evenness	-0.26	2.08174e-05
TCR 2nd	TCR Evenness	-0.08	0.187937
TILs	TCR Evenness	-0.17	0.0102958
Prognostic score	TCR Evenness	0.1	0.125747
T cells	TCR Length CDR3	0	0.984803
CD8+ T cells	TCR Length CDR3	0.06	0.368681
Cytotoxic lymphocytes	TCR Length CDR3	0.05	0.401798
B cell lineage	TCR Length CDR3	0.1	0.0988408
NK cells	TCR Length CDR3	0.01	0.844935
Monocytic lineage	TCR Length CDR3	0.04	0.470001
Myeloid dendritic cells	TCR Length CDR3	-0.01	0.91073
Neutrophils	TCR Length CDR3	0.01	0.905798
Endothelial cells	TCR Length CDR3	-0.03	0.612518
Fibroblasts	TCR Length CDR3	-0.04	0.558189
BCR N reads	TCR Length CDR3	0.09	0.14629
BCR N clones	TCR Length CDR3	0.02	0.780504
BCR Length CDR3	TCR Length CDR3	-0.02	0.724628
BCR Evenness	TCR Length CDR3	-0.14	0.0237953
BCR Gini	TCR Length CDR3	0.13	0.0316701
BCR Gini-Simpson	TCR Length CDR3	-0.11	0.0781126
BCR Top	TCR Length CDR3	0.15	0.0179029
BCR 2nd	TCR Length CDR3	0.09	0.157262
TCR N reads	TCR Length CDR3	0.09	0.165045
TCR N clones	TCR Length CDR3	0.06	0.359386
TCR Length CDR3	TCR Length CDR3	1	0
TCR Evenness	TCR Length CDR3	-0.17	0.00645109
TCR Gini	TCR Length CDR3	0.18	0.00312011
TCR Gini-Simpson	TCR Length CDR3	0.03	0.65247
TCR Top	TCR Length CDR3	0.03	0.649418
TCR 2nd	TCR Length CDR3	-0.01	0.881362
TILs	TCR Length CDR3	0.07	0.316043
Prognostic score	TCR Length CDR3	-0.02	0.732829
T cells	TCR N clones	0.87	6.75334e-81
CD8+ T cells	TCR N clones	0.85	1.45655e-76
Cytotoxic lymphocytes	TCR N clones	0.8	8.48755e-60
B cell lineage	TCR N clones	0.6	1.80023e-27
NK cells	TCR N clones	0.63	1.72142e-30
Monocytic lineage	TCR N clones	0.53	2.11617e-20
Myeloid dendritic cells	TCR N clones	0.55	2.1341e-22
Neutrophils	TCR N clones	-0.11	0.0822219
Endothelial cells	TCR N clones	0.13	0.0318217
Fibroblasts	TCR N clones	-0.07	0.284521
BCR N reads	TCR N clones	0.62	6.81589e-29
BCR N clones	TCR N clones	0.6	9.61952e-28
BCR Length CDR3	TCR N clones	0.31	3.85712e-07
BCR Evenness	TCR N clones	-0.32	8.14329e-08
BCR Gini	TCR N clones	0.44	4.37153e-14
BCR Gini-Simpson	TCR N clones	0.16	0.0104335
BCR Top	TCR N clones	-0.13	0.0341982
BCR 2nd	TCR N clones	-0.1	0.0897821
TCR N reads	TCR N clones	0.94	1.6954e-127
TCR N clones	TCR N clones	1	0
TCR Length CDR3	TCR N clones	0.06	0.359386
TCR Evenness	TCR N clones	-0.24	7.42906e-05
TCR Gini	TCR N clones	0.4	8.74015e-12
TCR Gini-Simpson	TCR N clones	0.97	3.79952e-160
TCR Top	TCR N clones	-0.79	1.07698e-56
TCR 2nd	TCR N clones	-0.88	2.3342e-86
TILs	TCR N clones	0.5	3.6898e-16
Prognostic score	TCR N clones	-0.44	2.93628e-12
T cells	TCR N reads	0.89	0
CD8+ T cells	TCR N reads	0.91	0
Cytotoxic lymphocytes	TCR N reads	0.84	0
B cell lineage	TCR N reads	0.64	0
NK cells	TCR N reads	0.64	0
Monocytic lineage	TCR N reads	0.53	0
Myeloid dendritic cells	TCR N reads	0.59	0
Neutrophils	TCR N reads	-0.14	0.0252542
Endothelial cells	TCR N reads	0.12	0.0442881
Fibroblasts	TCR N reads	-0.07	0.22797
BCR N reads	TCR N reads	0.64	0
BCR N clones	TCR N reads	0.56	1.55279e-23
BCR Length CDR3	TCR N reads	0.27	1.07259e-05
BCR Evenness	TCR N reads	-0.31	3.73801e-07
BCR Gini	TCR N reads	0.43	1.88575e-13
BCR Gini-Simpson	TCR N reads	0.15	0.0121294
BCR Top	TCR N reads	-0.13	0.0302235
BCR 2nd	TCR N reads	-0.11	0.0647718
TCR N reads	TCR N reads	1	0
TCR N clones	TCR N reads	0.94	1.6954e-127
TCR Length CDR3	TCR N reads	0.09	0.165045
TCR Evenness	TCR N reads	-0.36	1.61621e-09
TCR Gini	TCR N reads	0.51	4.53122e-19
TCR Gini-Simpson	TCR N reads	0.89	2.97302e-89
TCR Top	TCR N reads	-0.67	2.54678e-36
TCR 2nd	TCR N reads	-0.79	2.39793e-57
TILs	TCR N reads	0.51	1.43441e-16
Prognostic score	TCR N reads	-0.43	1.29764e-11
T cells	BCR 2nd	-0.11	0.073772
CD8+ T cells	BCR 2nd	-0.15	0.0134342
Cytotoxic lymphocytes	BCR 2nd	-0.08	0.192101
B cell lineage	BCR 2nd	-0.16	0.0107389
NK cells	BCR 2nd	-0.09	0.149664
Monocytic lineage	BCR 2nd	0	0.952094
Myeloid dendritic cells	BCR 2nd	-0.24	9.2407e-05
Neutrophils	BCR 2nd	-0.07	0.291912
Endothelial cells	BCR 2nd	-0.27	1.26445e-05
Fibroblasts	BCR 2nd	-0.05	0.453119
BCR N reads	BCR 2nd	-0.11	0.0633739
BCR N clones	BCR 2nd	-0.5	9.28607e-18
BCR Length CDR3	BCR 2nd	0.23	0.000124974
BCR Evenness	BCR 2nd	-0.67	0
BCR Gini	BCR 2nd	0.47	0
BCR Gini-Simpson	BCR 2nd	-0.93	0
BCR Top	BCR 2nd	0.88	0
BCR 2nd	BCR 2nd	1	0
TCR N reads	BCR 2nd	-0.11	0.0647718
TCR N clones	BCR 2nd	-0.1	0.0897821
TCR Length CDR3	BCR 2nd	0.09	0.157262
TCR Evenness	BCR 2nd	0.03	0.641053
TCR Gini	BCR 2nd	-0.03	0.657003
TCR Gini-Simpson	BCR 2nd	-0.1	0.122547
TCR Top	BCR 2nd	0.08	0.171033
TCR 2nd	BCR 2nd	0.11	0.0772605
TILs	BCR 2nd	-0.03	0.684217
Prognostic score	BCR 2nd	-0.3	3.6773e-06
T cells	BCR Top	-0.16	0.00990825
CD8+ T cells	BCR Top	-0.19	0.00257147
Cytotoxic lymphocytes	BCR Top	-0.1	0.0916594
B cell lineage	BCR Top	-0.15	0.0126477
NK cells	BCR Top	-0.14	0.0192696
Monocytic lineage	BCR Top	0	0.99475
Myeloid dendritic cells	BCR Top	-0.25	4.34454e-05
Neutrophils	BCR Top	-0.07	0.29213
Endothelial cells	BCR Top	-0.27	1.20559e-05
Fibroblasts	BCR Top	-0.09	0.143419
BCR N reads	BCR Top	-0.11	0.0864345
BCR N clones	BCR Top	-0.46	2.72026e-15
BCR Length CDR3	BCR Top	0.2	0.0010386
BCR Evenness	BCR Top	-0.66	0
BCR Gini	BCR Top	0.44	1.88428e-14
BCR Gini-Simpson	BCR Top	-0.96	0
BCR Top	BCR Top	1	0
BCR 2nd	BCR Top	0.88	0
TCR N reads	BCR Top	-0.13	0.0302235
TCR N clones	BCR Top	-0.13	0.0341982
TCR Length CDR3	BCR Top	0.15	0.0179029
TCR Evenness	BCR Top	0.02	0.722535
TCR Gini	BCR Top	-0.03	0.682544
TCR Gini-Simpson	BCR Top	-0.13	0.0402596
TCR Top	BCR Top	0.11	0.0679834
TCR 2nd	BCR Top	0.14	0.0233167
TILs	BCR Top	-0.03	0.614819
Prognostic score	BCR Top	-0.24	0.000238507
T cells	BCR Gini-Simpson	0.16	0.008567
CD8+ T cells	BCR Gini-Simpson	0.2	0.00144743
Cytotoxic lymphocytes	BCR Gini-Simpson	0.11	0.0841153
B cell lineage	BCR Gini-Simpson	0.19	0.0020206
NK cells	BCR Gini-Simpson	0.13	0.0314084
Monocytic lineage	BCR Gini-Simpson	-0.02	0.78248
Myeloid dendritic cells	BCR Gini-Simpson	0.26	1.98894e-05
Neutrophils	BCR Gini-Simpson	0.05	0.395923
Endothelial cells	BCR Gini-Simpson	0.29	2.53883e-06
Fibroblasts	BCR Gini-Simpson	0.07	0.25499
BCR N reads	BCR Gini-Simpson	0.13	0.0303954
BCR N clones	BCR Gini-Simpson	0.55	4.52215e-22
BCR Length CDR3	BCR Gini-Simpson	-0.25	5.67856e-05
BCR Evenness	BCR Gini-Simpson	0.69	0
BCR Gini	BCR Gini-Simpson	-0.48	0
BCR Gini-Simpson	BCR Gini-Simpson	1	0
BCR Top	BCR Gini-Simpson	-0.96	0
BCR 2nd	BCR Gini-Simpson	-0.93	0
TCR N reads	BCR Gini-Simpson	0.15	0.0121294
TCR N clones	BCR Gini-Simpson	0.16	0.0104335
TCR Length CDR3	BCR Gini-Simpson	-0.11	0.0781126
TCR Evenness	BCR Gini-Simpson	-0.01	0.859576
TCR Gini	BCR Gini-Simpson	0.02	0.719507
TCR Gini-Simpson	BCR Gini-Simpson	0.16	0.00992051
TCR Top	BCR Gini-Simpson	-0.15	0.0147775
TCR 2nd	BCR Gini-Simpson	-0.18	0.00387123
TILs	BCR Gini-Simpson	0.02	0.72923
Prognostic score	BCR Gini-Simpson	0.28	2.03466e-05
T cells	BCR Gini	0.3	6.31364e-07
CD8+ T cells	BCR Gini	0.35	1.05737e-08
Cytotoxic lymphocytes	BCR Gini	0.42	2.17652e-12
B cell lineage	BCR Gini	0.65	0
NK cells	BCR Gini	0.23	0.000158903
Monocytic lineage	BCR Gini	0.34	2.11358e-08
Myeloid dendritic cells	BCR Gini	0.08	0.193241
Neutrophils	BCR Gini	-0.27	1.08068e-05
Endothelial cells	BCR Gini	-0.35	6.26201e-09
Fibroblasts	BCR Gini	-0.2	0.000877318
BCR N reads	BCR Gini	0.73	0
BCR N clones	BCR Gini	0.29	2.3945e-06
BCR Length CDR3	BCR Gini	0.68	0
BCR Evenness	BCR Gini	-0.95	0
BCR Gini	BCR Gini	1	0
BCR Gini-Simpson	BCR Gini	-0.48	0
BCR Top	BCR Gini	0.44	1.88428e-14
BCR 2nd	BCR Gini	0.47	0
TCR N reads	BCR Gini	0.43	1.88575e-13
TCR N clones	BCR Gini	0.44	4.37153e-14
TCR Length CDR3	BCR Gini	0.13	0.0316701
TCR Evenness	BCR Gini	-0.11	0.0835515
TCR Gini	BCR Gini	0.21	0.000642996
TCR Gini-Simpson	BCR Gini	0.42	1.04839e-12
TCR Top	BCR Gini	-0.35	8.06617e-09
TCR 2nd	BCR Gini	-0.35	5.44654e-09
TILs	BCR Gini	0.48	6.33621e-15
Prognostic score	BCR Gini	-0.73	0
T cells	BCR Evenness	-0.21	0.000818321
CD8+ T cells	BCR Evenness	-0.22	0.000256303
Cytotoxic lymphocytes	BCR Evenness	-0.3	6.20926e-07
B cell lineage	BCR Evenness	-0.47	0
NK cells	BCR Evenness	-0.15	0.0155883
Monocytic lineage	BCR Evenness	-0.26	1.63212e-05
Myeloid dendritic cells	BCR Evenness	0.01	0.881656
Neutrophils	BCR Evenness	0.24	0.000113728
Endothelial cells	BCR Evenness	0.35	3.82146e-09
Fibroblasts	BCR Evenness	0.16	0.00954243
BCR N reads	BCR Evenness	-0.54	0
BCR N clones	BCR Evenness	-0.09	0.145159
BCR Length CDR3	BCR Evenness	-0.62	0
BCR Evenness	BCR Evenness	1	0
BCR Gini	BCR Evenness	-0.95	0
BCR Gini-Simpson	BCR Evenness	0.69	0
BCR Top	BCR Evenness	-0.66	0
BCR 2nd	BCR Evenness	-0.67	0
TCR N reads	BCR Evenness	-0.31	3.73801e-07
TCR N clones	BCR Evenness	-0.32	8.14329e-08
TCR Length CDR3	BCR Evenness	-0.14	0.0237953
TCR Evenness	BCR Evenness	0.07	0.286839
TCR Gini	BCR Evenness	-0.15	0.0150729
TCR Gini-Simpson	BCR Evenness	-0.31	3.17183e-07
TCR Top	BCR Evenness	0.26	2.11208e-05
TCR 2nd	BCR Evenness	0.25	4.98483e-05
TILs	BCR Evenness	-0.36	1.77228e-08
Prognostic score	BCR Evenness	0.67	0
T cells	BCR Length CDR3	0.2	0.000939311
CD8+ T cells	BCR Length CDR3	0.21	0.000449595
Cytotoxic lymphocytes	BCR Length CDR3	0.3	5.59582e-07
B cell lineage	BCR Length CDR3	0.42	2.54894e-12
NK cells	BCR Length CDR3	0.23	0.000126996
Monocytic lineage	BCR Length CDR3	0.31	4.58354e-07
Myeloid dendritic cells	BCR Length CDR3	0.05	0.387862
Neutrophils	BCR Length CDR3	-0.09	0.167696
Endothelial cells	BCR Length CDR3	-0.23	0.000134041
Fibroblasts	BCR Length CDR3	-0.14	0.0197594
BCR N reads	BCR Length CDR3	0.52	0
BCR N clones	BCR Length CDR3	0.24	8.09583e-05
BCR Length CDR3	BCR Length CDR3	1	0
BCR Evenness	BCR Length CDR3	-0.62	0
BCR Gini	BCR Length CDR3	0.68	0
BCR Gini-Simpson	BCR Length CDR3	-0.25	5.67856e-05
BCR Top	BCR Length CDR3	0.2	0.0010386
BCR 2nd	BCR Length CDR3	0.23	0.000124974
TCR N reads	BCR Length CDR3	0.27	1.07259e-05
TCR N clones	BCR Length CDR3	0.31	3.85712e-07
TCR Length CDR3	BCR Length CDR3	-0.02	0.724628
TCR Evenness	BCR Length CDR3	0.01	0.824177
TCR Gini	BCR Length CDR3	0.05	0.433004
TCR Gini-Simpson	BCR Length CDR3	0.32	1.02381e-07
TCR Top	BCR Length CDR3	-0.29	1.29481e-06
TCR 2nd	BCR Length CDR3	-0.28	5.70525e-06
TILs	BCR Length CDR3	0.4	4.50899e-10
Prognostic score	BCR Length CDR3	-0.52	0
T cells	BCR N clones	0.45	1.90001e-14
CD8+ T cells	BCR N clones	0.51	3.90401e-19
Cytotoxic lymphocytes	BCR N clones	0.45	8.88738e-15
B cell lineage	BCR N clones	0.83	4.62747e-68
NK cells	BCR N clones	0.36	1.11154e-09
Monocytic lineage	BCR N clones	0.26	1.78867e-05
Myeloid dendritic cells	BCR N clones	0.34	1.39973e-08
Neutrophils	BCR N clones	-0.17	0.00620117
Endothelial cells	BCR N clones	0.03	0.677908
Fibroblasts	BCR N clones	-0.12	0.0536634
BCR N reads	BCR N clones	0.8	6.83678e-61
BCR N clones	BCR N clones	1	0
BCR Length CDR3	BCR N clones	0.24	8.09583e-05
BCR Evenness	BCR N clones	-0.09	0.145159
BCR Gini	BCR N clones	0.29	2.3945e-06
BCR Gini-Simpson	BCR N clones	0.55	4.52215e-22
BCR Top	BCR N clones	-0.46	2.72026e-15
BCR 2nd	BCR N clones	-0.5	9.28607e-18
TCR N reads	BCR N clones	0.56	1.55279e-23
TCR N clones	BCR N clones	0.6	9.61952e-28
TCR Length CDR3	BCR N clones	0.02	0.780504
TCR Evenness	BCR N clones	-0.1	0.101909
TCR Gini	BCR N clones	0.21	0.000518874
TCR Gini-Simpson	BCR N clones	0.58	1.71031e-25
TCR Top	BCR N clones	-0.51	6.68119e-19
TCR 2nd	BCR N clones	-0.54	3.22242e-21
TILs	BCR N clones	0.4	2.24708e-10
Prognostic score	BCR N clones	-0.27	2.88642e-05
T cells	BCR N reads	0.48	0
CD8+ T cells	BCR N reads	0.57	0
Cytotoxic lymphocytes	BCR N reads	0.56	0
B cell lineage	BCR N reads	0.97	0
NK cells	BCR N reads	0.39	3.95056e-11
Monocytic lineage	BCR N reads	0.38	2.76127e-10
Myeloid dendritic cells	BCR N reads	0.32	1.41945e-07
Neutrophils	BCR N reads	-0.26	2.24282e-05
Endothelial cells	BCR N reads	-0.16	0.0085824
Fibroblasts	BCR N reads	-0.2	0.0014194
BCR N reads	BCR N reads	1	0
BCR N clones	BCR N reads	0.8	6.83678e-61
BCR Length CDR3	BCR N reads	0.52	0
BCR Evenness	BCR N reads	-0.54	0
BCR Gini	BCR N reads	0.73	0
BCR Gini-Simpson	BCR N reads	0.13	0.0303954
BCR Top	BCR N reads	-0.11	0.0864345
BCR 2nd	BCR N reads	-0.11	0.0633739
TCR N reads	BCR N reads	0.64	0
TCR N clones	BCR N reads	0.62	6.81589e-29
TCR Length CDR3	BCR N reads	0.09	0.14629
TCR Evenness	BCR N reads	-0.17	0.00566047
TCR Gini	BCR N reads	0.29	2.32787e-06
TCR Gini-Simpson	BCR N reads	0.58	4.54973e-25
TCR Top	BCR N reads	-0.47	4.5688e-16
TCR 2nd	BCR N reads	-0.5	2.03496e-18
TILs	BCR N reads	0.58	5.76932e-22
Prognostic score	BCR N reads	-0.58	0
T cells	Fibroblasts	0.05	0.442538
CD8+ T cells	Fibroblasts	-0.07	0.27997
Cytotoxic lymphocytes	Fibroblasts	-0.03	0.594041
B cell lineage	Fibroblasts	-0.15	0.0180555
NK cells	Fibroblasts	0.13	0.0400981
Monocytic lineage	Fibroblasts	0.3	5.22155e-07
Myeloid dendritic cells	Fibroblasts	0.19	0.00193703
Neutrophils	Fibroblasts	0.23	0.000127002
Endothelial cells	Fibroblasts	0.46	0
Fibroblasts	Fibroblasts	1	0
BCR N reads	Fibroblasts	-0.2	0.0014194
BCR N clones	Fibroblasts	-0.12	0.0536634
BCR Length CDR3	Fibroblasts	-0.14	0.0197594
BCR Evenness	Fibroblasts	0.16	0.00954243
BCR Gini	Fibroblasts	-0.2	0.000877318
BCR Gini-Simpson	Fibroblasts	0.07	0.25499
BCR Top	Fibroblasts	-0.09	0.143419
BCR 2nd	Fibroblasts	-0.05	0.453119
TCR N reads	Fibroblasts	-0.07	0.22797
TCR N clones	Fibroblasts	-0.07	0.284521
TCR Length CDR3	Fibroblasts	-0.04	0.558189
TCR Evenness	Fibroblasts	0.06	0.300809
TCR Gini	Fibroblasts	-0.08	0.221233
TCR Gini-Simpson	Fibroblasts	-0.05	0.458806
TCR Top	Fibroblasts	-0.01	0.884866
TCR 2nd	Fibroblasts	0.03	0.573456
TILs	Fibroblasts	-0.21	0.00128603
Prognostic score	Fibroblasts	0.21	0.00129016
T cells	Endothelial cells	0.29	1.38797e-06
CD8+ T cells	Endothelial cells	0.16	0.0112608
Cytotoxic lymphocytes	Endothelial cells	0.2	0.00112753
B cell lineage	Endothelial cells	-0.14	0.0212474
NK cells	Endothelial cells	0.28	4.26586e-06
Monocytic lineage	Endothelial cells	0.17	0.00493619
Myeloid dendritic cells	Endothelial cells	0.49	0
Neutrophils	Endothelial cells	0.35	5.10162e-09
Endothelial cells	Endothelial cells	1	0
Fibroblasts	Endothelial cells	0.46	0
BCR N reads	Endothelial cells	-0.16	0.0085824
BCR N clones	Endothelial cells	0.03	0.677908
BCR Length CDR3	Endothelial cells	-0.23	0.000134041
BCR Evenness	Endothelial cells	0.35	3.82146e-09
BCR Gini	Endothelial cells	-0.35	6.26201e-09
BCR Gini-Simpson	Endothelial cells	0.29	2.53883e-06
BCR Top	Endothelial cells	-0.27	1.20559e-05
BCR 2nd	Endothelial cells	-0.27	1.26445e-05
TCR N reads	Endothelial cells	0.12	0.0442881
TCR N clones	Endothelial cells	0.13	0.0318217
TCR Length CDR3	Endothelial cells	-0.03	0.612518
TCR Evenness	Endothelial cells	-0.1	0.0999006
TCR Gini	Endothelial cells	0.11	0.0649223
TCR Gini-Simpson	Endothelial cells	0.13	0.0397885
TCR Top	Endothelial cells	-0.11	0.0873896
TCR 2nd	Endothelial cells	-0.1	0.0900585
TILs	Endothelial cells	-0.25	0.000156154
Prognostic score	Endothelial cells	0.33	4.02116e-07
T cells	Neutrophils	0.03	0.579633
CD8+ T cells	Neutrophils	-0.07	0.278828
Cytotoxic lymphocytes	Neutrophils	0.03	0.612851
B cell lineage	Neutrophils	-0.23	0.000136676
NK cells	Neutrophils	0.29	1.7614e-06
Monocytic lineage	Neutrophils	0.13	0.0317985
Myeloid dendritic cells	Neutrophils	0.11	0.0732097
Neutrophils	Neutrophils	1	0
Endothelial cells	Neutrophils	0.35	5.10162e-09
Fibroblasts	Neutrophils	0.23	0.000127002
BCR N reads	Neutrophils	-0.26	2.24282e-05
BCR N clones	Neutrophils	-0.17	0.00620117
BCR Length CDR3	Neutrophils	-0.09	0.167696
BCR Evenness	Neutrophils	0.24	0.000113728
BCR Gini	Neutrophils	-0.27	1.08068e-05
BCR Gini-Simpson	Neutrophils	0.05	0.395923
BCR Top	Neutrophils	-0.07	0.29213
BCR 2nd	Neutrophils	-0.07	0.291912
TCR N reads	Neutrophils	-0.14	0.0252542
TCR N clones	Neutrophils	-0.11	0.0822219
TCR Length CDR3	Neutrophils	0.01	0.905798
TCR Evenness	Neutrophils	0.11	0.0759599
TCR Gini	Neutrophils	-0.14	0.0185807
TCR Gini-Simpson	Neutrophils	-0.08	0.183917
TCR Top	Neutrophils	0.03	0.622863
TCR 2nd	Neutrophils	0.09	0.145734
TILs	Neutrophils	-0.11	0.0913015
Prognostic score	Neutrophils	0.14	0.0336753
T cells	Myeloid dendritic cells	0.67	0
CD8+ T cells	Myeloid dendritic cells	0.57	0
Cytotoxic lymphocytes	Myeloid dendritic cells	0.6	0
B cell lineage	Myeloid dendritic cells	0.33	5.31106e-08
NK cells	Myeloid dendritic cells	0.54	0
Monocytic lineage	Myeloid dendritic cells	0.5	0
Myeloid dendritic cells	Myeloid dendritic cells	1	0
Neutrophils	Myeloid dendritic cells	0.11	0.0732097
Endothelial cells	Myeloid dendritic cells	0.49	0
Fibroblasts	Myeloid dendritic cells	0.19	0.00193703
BCR N reads	Myeloid dendritic cells	0.32	1.41945e-07
BCR N clones	Myeloid dendritic cells	0.34	1.39973e-08
BCR Length CDR3	Myeloid dendritic cells	0.05	0.387862
BCR Evenness	Myeloid dendritic cells	0.01	0.881656
BCR Gini	Myeloid dendritic cells	0.08	0.193241
BCR Gini-Simpson	Myeloid dendritic cells	0.26	1.98894e-05
BCR Top	Myeloid dendritic cells	-0.25	4.34454e-05
BCR 2nd	Myeloid dendritic cells	-0.24	9.2407e-05
TCR N reads	Myeloid dendritic cells	0.59	0
TCR N clones	Myeloid dendritic cells	0.55	2.1341e-22
TCR Length CDR3	Myeloid dendritic cells	-0.01	0.91073
TCR Evenness	Myeloid dendritic cells	-0.15	0.0120881
TCR Gini	Myeloid dendritic cells	0.22	0.000269914
TCR Gini-Simpson	Myeloid dendritic cells	0.54	3.9078e-21
TCR Top	Myeloid dendritic cells	-0.41	2.57575e-12
TCR 2nd	Myeloid dendritic cells	-0.49	1.9415e-17
TILs	Myeloid dendritic cells	0.29	7.38987e-06
Prognostic score	Myeloid dendritic cells	-0.12	0.0760251
T cells	Monocytic lineage	0.53	0
CD8+ T cells	Monocytic lineage	0.49	0
Cytotoxic lymphocytes	Monocytic lineage	0.6	0
B cell lineage	Monocytic lineage	0.37	9.79876e-10
NK cells	Monocytic lineage	0.57	0
Monocytic lineage	Monocytic lineage	1	0
Myeloid dendritic cells	Monocytic lineage	0.5	0
Neutrophils	Monocytic lineage	0.13	0.0317985
Endothelial cells	Monocytic lineage	0.17	0.00493619
Fibroblasts	Monocytic lineage	0.3	5.22155e-07
BCR N reads	Monocytic lineage	0.38	2.76127e-10
BCR N clones	Monocytic lineage	0.26	1.78867e-05
BCR Length CDR3	Monocytic lineage	0.31	4.58354e-07
BCR Evenness	Monocytic lineage	-0.26	1.63212e-05
BCR Gini	Monocytic lineage	0.34	2.11358e-08
BCR Gini-Simpson	Monocytic lineage	-0.02	0.78248
BCR Top	Monocytic lineage	0	0.99475
BCR 2nd	Monocytic lineage	0	0.952094
TCR N reads	Monocytic lineage	0.53	0
TCR N clones	Monocytic lineage	0.53	2.11617e-20
TCR Length CDR3	Monocytic lineage	0.04	0.470001
TCR Evenness	Monocytic lineage	-0.1	0.0940196
TCR Gini	Monocytic lineage	0.16	0.00773985
TCR Gini-Simpson	Monocytic lineage	0.52	7.76079e-20
TCR Top	Monocytic lineage	-0.43	2.53281e-13
TCR 2nd	Monocytic lineage	-0.44	3.15156e-14
TILs	Monocytic lineage	0.38	3.10829e-09
Prognostic score	Monocytic lineage	-0.28	1.49454e-05
T cells	NK cells	0.72	0
CD8+ T cells	NK cells	0.69	0
Cytotoxic lymphocytes	NK cells	0.75	0
B cell lineage	NK cells	0.4	1.5801e-11
NK cells	NK cells	1	0
Monocytic lineage	NK cells	0.57	0
Myeloid dendritic cells	NK cells	0.54	0
Neutrophils	NK cells	0.29	1.7614e-06
Endothelial cells	NK cells	0.28	4.26586e-06
Fibroblasts	NK cells	0.13	0.0400981
BCR N reads	NK cells	0.39	3.95056e-11
BCR N clones	NK cells	0.36	1.11154e-09
BCR Length CDR3	NK cells	0.23	0.000126996
BCR Evenness	NK cells	-0.15	0.0155883
BCR Gini	NK cells	0.23	0.000158903
BCR Gini-Simpson	NK cells	0.13	0.0314084
BCR Top	NK cells	-0.14	0.0192696
BCR 2nd	NK cells	-0.09	0.149664
TCR N reads	NK cells	0.64	0
TCR N clones	NK cells	0.63	1.72142e-30
TCR Length CDR3	NK cells	0.01	0.844935
TCR Evenness	NK cells	-0.14	0.0195966
TCR Gini	NK cells	0.21	0.000443265
TCR Gini-Simpson	NK cells	0.61	1.57155e-28
TCR Top	NK cells	-0.49	3.86068e-17
TCR 2nd	NK cells	-0.52	1.79084e-19
TILs	NK cells	0.4	4.37046e-10
Prognostic score	NK cells	-0.32	7.99537e-07
T cells	B cell lineage	0.48	0
CD8+ T cells	B cell lineage	0.58	0
Cytotoxic lymphocytes	B cell lineage	0.54	0
B cell lineage	B cell lineage	1	0
NK cells	B cell lineage	0.4	1.5801e-11
Monocytic lineage	B cell lineage	0.37	9.79876e-10
Myeloid dendritic cells	B cell lineage	0.33	5.31106e-08
Neutrophils	B cell lineage	-0.23	0.000136676
Endothelial cells	B cell lineage	-0.14	0.0212474
Fibroblasts	B cell lineage	-0.15	0.0180555
BCR N reads	B cell lineage	0.97	0
BCR N clones	B cell lineage	0.83	4.62747e-68
BCR Length CDR3	B cell lineage	0.42	2.54894e-12
BCR Evenness	B cell lineage	-0.47	0
BCR Gini	B cell lineage	0.65	0
BCR Gini-Simpson	B cell lineage	0.19	0.0020206
BCR Top	B cell lineage	-0.15	0.0126477
BCR 2nd	B cell lineage	-0.16	0.0107389
TCR N reads	B cell lineage	0.64	0
TCR N clones	B cell lineage	0.6	1.80023e-27
TCR Length CDR3	B cell lineage	0.1	0.0988408
TCR Evenness	B cell lineage	-0.17	0.00680424
TCR Gini	B cell lineage	0.28	3.73735e-06
TCR Gini-Simpson	B cell lineage	0.56	1.79667e-23
TCR Top	B cell lineage	-0.46	3.18198e-15
TCR 2nd	B cell lineage	-0.5	9.39872e-18
TILs	B cell lineage	0.56	5.42799e-20
Prognostic score	B cell lineage	-0.53	0
T cells	Cytotoxic lymphocytes	0.85	0
CD8+ T cells	Cytotoxic lymphocytes	0.85	0
Cytotoxic lymphocytes	Cytotoxic lymphocytes	1	0
B cell lineage	Cytotoxic lymphocytes	0.54	0
NK cells	Cytotoxic lymphocytes	0.75	0
Monocytic lineage	Cytotoxic lymphocytes	0.6	0
Myeloid dendritic cells	Cytotoxic lymphocytes	0.6	0
Neutrophils	Cytotoxic lymphocytes	0.03	0.612851
Endothelial cells	Cytotoxic lymphocytes	0.2	0.00112753
Fibroblasts	Cytotoxic lymphocytes	-0.03	0.594041
BCR N reads	Cytotoxic lymphocytes	0.56	0
BCR N clones	Cytotoxic lymphocytes	0.45	8.88738e-15
BCR Length CDR3	Cytotoxic lymphocytes	0.3	5.59582e-07
BCR Evenness	Cytotoxic lymphocytes	-0.3	6.20926e-07
BCR Gini	Cytotoxic lymphocytes	0.42	2.17652e-12
BCR Gini-Simpson	Cytotoxic lymphocytes	0.11	0.0841153
BCR Top	Cytotoxic lymphocytes	-0.1	0.0916594
BCR 2nd	Cytotoxic lymphocytes	-0.08	0.192101
TCR N reads	Cytotoxic lymphocytes	0.84	0
TCR N clones	Cytotoxic lymphocytes	0.8	8.48755e-60
TCR Length CDR3	Cytotoxic lymphocytes	0.05	0.401798
TCR Evenness	Cytotoxic lymphocytes	-0.31	3.09853e-07
TCR Gini	Cytotoxic lymphocytes	0.44	9.0922e-14
TCR Gini-Simpson	Cytotoxic lymphocytes	0.76	3.11461e-50
TCR Top	Cytotoxic lymphocytes	-0.59	9.27537e-26
TCR 2nd	Cytotoxic lymphocytes	-0.66	4.10588e-34
TILs	Cytotoxic lymphocytes	0.49	4.53725e-15
Prognostic score	Cytotoxic lymphocytes	-0.39	8.50664e-10
T cells	CD8+ T cells	0.88	0
CD8+ T cells	CD8+ T cells	1	0
Cytotoxic lymphocytes	CD8+ T cells	0.85	0
B cell lineage	CD8+ T cells	0.58	0
NK cells	CD8+ T cells	0.69	0
Monocytic lineage	CD8+ T cells	0.49	0
Myeloid dendritic cells	CD8+ T cells	0.57	0
Neutrophils	CD8+ T cells	-0.07	0.278828
Endothelial cells	CD8+ T cells	0.16	0.0112608
Fibroblasts	CD8+ T cells	-0.07	0.27997
BCR N reads	CD8+ T cells	0.57	0
BCR N clones	CD8+ T cells	0.51	3.90401e-19
BCR Length CDR3	CD8+ T cells	0.21	0.000449595
BCR Evenness	CD8+ T cells	-0.22	0.000256303
BCR Gini	CD8+ T cells	0.35	1.05737e-08
BCR Gini-Simpson	CD8+ T cells	0.2	0.00144743
BCR Top	CD8+ T cells	-0.19	0.00257147
BCR 2nd	CD8+ T cells	-0.15	0.0134342
TCR N reads	CD8+ T cells	0.91	0
TCR N clones	CD8+ T cells	0.85	1.45655e-76
TCR Length CDR3	CD8+ T cells	0.06	0.368681
TCR Evenness	CD8+ T cells	-0.34	1.18855e-08
TCR Gini	CD8+ T cells	0.47	6.16069e-16
TCR Gini-Simpson	CD8+ T cells	0.79	1.99118e-58
TCR Top	CD8+ T cells	-0.59	1.22443e-26
TCR 2nd	CD8+ T cells	-0.69	6.05909e-39
TILs	CD8+ T cells	0.44	3.23457e-12
Prognostic score	CD8+ T cells	-0.38	2.57388e-09
T cells	T cells	1	0
CD8+ T cells	T cells	0.88	0
Cytotoxic lymphocytes	T cells	0.85	0
B cell lineage	T cells	0.48	0
NK cells	T cells	0.72	0
Monocytic lineage	T cells	0.53	0
Myeloid dendritic cells	T cells	0.67	0
Neutrophils	T cells	0.03	0.579633
Endothelial cells	T cells	0.29	1.38797e-06
Fibroblasts	T cells	0.05	0.442538
BCR N reads	T cells	0.48	0
BCR N clones	T cells	0.45	1.90001e-14
BCR Length CDR3	T cells	0.2	0.000939311
BCR Evenness	T cells	-0.21	0.000818321
BCR Gini	T cells	0.3	6.31364e-07
BCR Gini-Simpson	T cells	0.16	0.008567
BCR Top	T cells	-0.16	0.00990825
BCR 2nd	T cells	-0.11	0.073772
TCR N reads	T cells	0.89	0
TCR N clones	T cells	0.87	6.75334e-81
TCR Length CDR3	T cells	0	0.984803
TCR Evenness	T cells	-0.23	0.000222818
TCR Gini	T cells	0.37	6.85749e-10
TCR Gini-Simpson	T cells	0.84	9.77636e-71
TCR Top	T cells	-0.68	1.11079e-36
TCR 2nd	T cells	-0.76	1.12808e-50
TILs	T cells	0.41	1.63827e-10
Prognostic score	T cells	-0.33	2.9622e-07

## Sheet: Supplementary data 19
MCP-counter cell type	P	FDR	method	Study
T_cells	0.002	0.005	Kruskal-Wallis	NeoALTTO
CD8_pos_T_cells	0.004	0.006	Kruskal-Wallis	NeoALTTO
Cytotoxic_lymphocytes	3.16e-05	1.58e-04	Kruskal-Wallis	NeoALTTO
NK_cells	0.007	0.009	Kruskal-Wallis	NeoALTTO
B_cell_lineage	7.45e-10	7.45e-09	Kruskal-Wallis	NeoALTTO
Monocytic_lineage	0.003	0.006	Kruskal-Wallis	NeoALTTO
Myeloid_dendritic_cells	0.057	0.063	Kruskal-Wallis	NeoALTTO
Neutrophils	0.002	0.005	Kruskal-Wallis	NeoALTTO
Endothelial_cells	0.024	0.030	Kruskal-Wallis	NeoALTTO
Fibroblasts	0.628	0.628	Kruskal-Wallis	NeoALTTO
T_cells	3.43e-05	8.58e-05	Kruskal-Wallis	CALGB 40601
CD8_pos_T_cells	1.21e-05	4.03e-05	Kruskal-Wallis	CALGB 40601
Cytotoxic_lymphocytes	2.96e-06	1.48e-05	Kruskal-Wallis	CALGB 40601
NK_cells	1.52e-04	2.54e-04	Kruskal-Wallis	CALGB 40601
B_cell_lineage	3.15e-10	3.15e-09	Kruskal-Wallis	CALGB 40601
Monocytic_lineage	8.67e-05	1.73e-04	Kruskal-Wallis	CALGB 40601
Myeloid_dendritic_cells	0.227	0.250	Kruskal-Wallis	CALGB 40601
Neutrophils	0.250	0.250	Kruskal-Wallis	CALGB 40601
Endothelial_cells	4.30e-04	6.14e-04	Kruskal-Wallis	CALGB 40601
Fibroblasts	0.175	0.219	Kruskal-Wallis	CALGB 40601

## Sheet: Supplementary data 20
MCP-counter cell type	group1	group2	P	FDR	method	Study
T_cells	pCR, good	pCR, poor	0.254	0.423	Wilcoxon	NeoALTTO
T_cells	pCR, good	RD, good	0.902	0.950	Wilcoxon	NeoALTTO
T_cells	pCR, good	RD, poor	0.003	0.017	Wilcoxon	NeoALTTO
T_cells	pCR, poor	RD, good	0.269	0.436	Wilcoxon	NeoALTTO
T_cells	pCR, poor	RD, poor	0.078	0.155	Wilcoxon	NeoALTTO
T_cells	RD, good	RD, poor	0.003	0.017	Wilcoxon	NeoALTTO
CD8_pos_T_cells	pCR, good	pCR, poor	0.099	0.186	Wilcoxon	NeoALTTO
CD8_pos_T_cells	pCR, good	RD, good	0.628	0.802	Wilcoxon	NeoALTTO
CD8_pos_T_cells	pCR, good	RD, poor	0.003	0.018	Wilcoxon	NeoALTTO
CD8_pos_T_cells	pCR, poor	RD, good	0.090	0.175	Wilcoxon	NeoALTTO
CD8_pos_T_cells	pCR, poor	RD, poor	0.369	0.501	Wilcoxon	NeoALTTO
CD8_pos_T_cells	RD, good	RD, poor	0.005	0.025	Wilcoxon	NeoALTTO
Cytotoxic_lymphocytes	pCR, good	pCR, poor	0.039	0.101	Wilcoxon	NeoALTTO
Cytotoxic_lymphocytes	pCR, good	RD, good	0.977	0.977	Wilcoxon	NeoALTTO
Cytotoxic_lymphocytes	pCR, good	RD, poor	9.03e-05	0.001	Wilcoxon	NeoALTTO
Cytotoxic_lymphocytes	pCR, poor	RD, good	0.062	0.136	Wilcoxon	NeoALTTO
Cytotoxic_lymphocytes	pCR, poor	RD, poor	0.181	0.319	Wilcoxon	NeoALTTO
Cytotoxic_lymphocytes	RD, good	RD, poor	2.28e-04	0.003	Wilcoxon	NeoALTTO
NK_cells	pCR, good	pCR, poor	0.829	0.938	Wilcoxon	NeoALTTO
NK_cells	pCR, good	RD, good	0.696	0.845	Wilcoxon	NeoALTTO
NK_cells	pCR, good	RD, poor	0.039	0.101	Wilcoxon	NeoALTTO
NK_cells	pCR, poor	RD, good	0.784	0.922	Wilcoxon	NeoALTTO
NK_cells	pCR, poor	RD, poor	0.006	0.028	Wilcoxon	NeoALTTO
NK_cells	RD, good	RD, poor	0.014	0.046	Wilcoxon	NeoALTTO
B_cell_lineage	pCR, good	pCR, poor	3.04e-04	0.003	Wilcoxon	NeoALTTO
B_cell_lineage	pCR, good	RD, good	0.161	0.293	Wilcoxon	NeoALTTO
B_cell_lineage	pCR, good	RD, poor	6.48e-05	0.001	Wilcoxon	NeoALTTO
B_cell_lineage	pCR, poor	RD, good	5.72e-07	1.72e-05	Wilcoxon	NeoALTTO
B_cell_lineage	pCR, poor	RD, poor	0.819	0.938	Wilcoxon	NeoALTTO
B_cell_lineage	RD, good	RD, poor	1.02e-08	6.14e-07	Wilcoxon	NeoALTTO
Monocytic_lineage	pCR, good	pCR, poor	0.008	0.029	Wilcoxon	NeoALTTO
Monocytic_lineage	pCR, good	RD, good	0.704	0.845	Wilcoxon	NeoALTTO
Monocytic_lineage	pCR, good	RD, poor	0.004	0.019	Wilcoxon	NeoALTTO
Monocytic_lineage	pCR, poor	RD, good	0.025	0.078	Wilcoxon	NeoALTTO
Monocytic_lineage	pCR, poor	RD, poor	0.883	0.947	Wilcoxon	NeoALTTO
Monocytic_lineage	RD, good	RD, poor	0.011	0.038	Wilcoxon	NeoALTTO
Myeloid_dendritic_cells	pCR, good	pCR, poor	0.311	0.479	Wilcoxon	NeoALTTO
Myeloid_dendritic_cells	pCR, good	RD, good	0.856	0.947	Wilcoxon	NeoALTTO
Myeloid_dendritic_cells	pCR, good	RD, poor	0.040	0.101	Wilcoxon	NeoALTTO
Myeloid_dendritic_cells	pCR, poor	RD, good	0.299	0.473	Wilcoxon	NeoALTTO
Myeloid_dendritic_cells	pCR, poor	RD, poor	0.371	0.501	Wilcoxon	NeoALTTO
Myeloid_dendritic_cells	RD, good	RD, poor	0.026	0.079	Wilcoxon	NeoALTTO
Neutrophils	pCR, good	pCR, poor	0.039	0.101	Wilcoxon	NeoALTTO
Neutrophils	pCR, good	RD, good	0.884	0.947	Wilcoxon	NeoALTTO
Neutrophils	pCR, good	RD, poor	0.001	0.011	Wilcoxon	NeoALTTO
Neutrophils	pCR, poor	RD, good	0.054	0.126	Wilcoxon	NeoALTTO
Neutrophils	pCR, poor	RD, poor	0.414	0.540	Wilcoxon	NeoALTTO
Neutrophils	RD, good	RD, poor	0.008	0.029	Wilcoxon	NeoALTTO
Endothelial_cells	pCR, good	pCR, poor	0.043	0.104	Wilcoxon	NeoALTTO
Endothelial_cells	pCR, good	RD, good	0.249	0.423	Wilcoxon	NeoALTTO
Endothelial_cells	pCR, good	RD, poor	0.699	0.845	Wilcoxon	NeoALTTO
Endothelial_cells	pCR, poor	RD, good	0.002	0.017	Wilcoxon	NeoALTTO
Endothelial_cells	pCR, poor	RD, poor	0.066	0.137	Wilcoxon	NeoALTTO
Endothelial_cells	RD, good	RD, poor	0.064	0.136	Wilcoxon	NeoALTTO
Fibroblasts	pCR, good	pCR, poor	0.340	0.498	Wilcoxon	NeoALTTO
Fibroblasts	pCR, good	RD, good	0.940	0.955	Wilcoxon	NeoALTTO
Fibroblasts	pCR, good	RD, poor	0.334	0.498	Wilcoxon	NeoALTTO
Fibroblasts	pCR, poor	RD, good	0.367	0.501	Wilcoxon	NeoALTTO
Fibroblasts	pCR, poor	RD, poor	0.927	0.955	Wilcoxon	NeoALTTO
Fibroblasts	RD, good	RD, poor	0.376	0.501	Wilcoxon	NeoALTTO
T_cells	pCR, good	pCR, poor	0.057	0.110	Wilcoxon	CALGB 40601
T_cells	pCR, good	RD, good	0.042	0.089	Wilcoxon	CALGB 40601
T_cells	pCR, good	RD, poor	0.007	0.018	Wilcoxon	CALGB 40601
T_cells	pCR, poor	RD, good	8.91e-04	0.004	Wilcoxon	CALGB 40601
T_cells	pCR, poor	RD, poor	0.762	0.855	Wilcoxon	CALGB 40601
T_cells	RD, good	RD, poor	1.53e-05	3.06e-04	Wilcoxon	CALGB 40601
CD8_pos_T_cells	pCR, good	pCR, poor	0.006	0.017	Wilcoxon	CALGB 40601
CD8_pos_T_cells	pCR, good	RD, good	0.154	0.250	Wilcoxon	CALGB 40601
CD8_pos_T_cells	pCR, good	RD, poor	0.001	0.005	Wilcoxon	CALGB 40601
CD8_pos_T_cells	pCR, poor	RD, good	5.34e-04	0.003	Wilcoxon	CALGB 40601
CD8_pos_T_cells	pCR, poor	RD, poor	0.992	0.992	Wilcoxon	CALGB 40601
CD8_pos_T_cells	RD, good	RD, poor	3.15e-05	3.78e-04	Wilcoxon	CALGB 40601
Cytotoxic_lymphocytes	pCR, good	pCR, poor	0.002	0.007	Wilcoxon	CALGB 40601
Cytotoxic_lymphocytes	pCR, good	RD, good	0.277	0.405	Wilcoxon	CALGB 40601
Cytotoxic_lymphocytes	pCR, good	RD, poor	2.13e-04	0.002	Wilcoxon	CALGB 40601
Cytotoxic_lymphocytes	pCR, poor	RD, good	4.19e-04	0.003	Wilcoxon	CALGB 40601
Cytotoxic_lymphocytes	pCR, poor	RD, poor	0.837	0.866	Wilcoxon	CALGB 40601
Cytotoxic_lymphocytes	RD, good	RD, poor	2.64e-05	3.78e-04	Wilcoxon	CALGB 40601
NK_cells	pCR, good	pCR, poor	0.013	0.030	Wilcoxon	CALGB 40601
NK_cells	pCR, good	RD, good	0.142	0.237	Wilcoxon	CALGB 40601
NK_cells	pCR, good	RD, poor	0.009	0.021	Wilcoxon	CALGB 40601
NK_cells	pCR, poor	RD, good	5.34e-04	0.003	Wilcoxon	CALGB 40601
NK_cells	pCR, poor	RD, poor	0.725	0.849	Wilcoxon	CALGB 40601
NK_cells	RD, good	RD, poor	2.62e-04	0.002	Wilcoxon	CALGB 40601
B_cell_lineage	pCR, good	pCR, poor	0.003	0.011	Wilcoxon	CALGB 40601
B_cell_lineage	pCR, good	RD, good	0.578	0.738	Wilcoxon	CALGB 40601
B_cell_lineage	pCR, good	RD, poor	1.63e-09	9.79e-08	Wilcoxon	CALGB 40601
B_cell_lineage	pCR, poor	RD, good	0.015	0.034	Wilcoxon	CALGB 40601
B_cell_lineage	pCR, poor	RD, poor	0.051	0.102	Wilcoxon	CALGB 40601
B_cell_lineage	RD, good	RD, poor	3.36e-07	1.01e-05	Wilcoxon	CALGB 40601
Monocytic_lineage	pCR, good	pCR, poor	0.004	0.013	Wilcoxon	CALGB 40601
Monocytic_lineage	pCR, good	RD, good	0.811	0.864	Wilcoxon	CALGB 40601
Monocytic_lineage	pCR, good	RD, poor	1.52e-04	0.002	Wilcoxon	CALGB 40601
Monocytic_lineage	pCR, poor	RD, good	0.007	0.018	Wilcoxon	CALGB 40601
Monocytic_lineage	pCR, poor	RD, poor	0.821	0.864	Wilcoxon	CALGB 40601
Monocytic_lineage	RD, good	RD, poor	0.002	0.007	Wilcoxon	CALGB 40601
Myeloid_dendritic_cells	pCR, good	pCR, poor	0.591	0.739	Wilcoxon	CALGB 40601
Myeloid_dendritic_cells	pCR, good	RD, good	0.616	0.754	Wilcoxon	CALGB 40601
Myeloid_dendritic_cells	pCR, good	RD, poor	0.120	0.206	Wilcoxon	CALGB 40601
Myeloid_dendritic_cells	pCR, poor	RD, good	0.454	0.634	Wilcoxon	CALGB 40601
Myeloid_dendritic_cells	pCR, poor	RD, poor	0.533	0.711	Wilcoxon	CALGB 40601
Myeloid_dendritic_cells	RD, good	RD, poor	0.061	0.114	Wilcoxon	CALGB 40601
Neutrophils	pCR, good	pCR, poor	0.098	0.174	Wilcoxon	CALGB 40601
Neutrophils	pCR, good	RD, good	0.210	0.315	Wilcoxon	CALGB 40601
Neutrophils	pCR, good	RD, poor	0.078	0.142	Wilcoxon	CALGB 40601
Neutrophils	pCR, poor	RD, good	0.655	0.786	Wilcoxon	CALGB 40601
Neutrophils	pCR, poor	RD, poor	0.925	0.941	Wilcoxon	CALGB 40601
Neutrophils	RD, good	RD, poor	0.736	0.849	Wilcoxon	CALGB 40601
Endothelial_cells	pCR, good	pCR, poor	0.007	0.019	Wilcoxon	CALGB 40601
Endothelial_cells	pCR, good	RD, good	0.560	0.731	Wilcoxon	CALGB 40601
Endothelial_cells	pCR, good	RD, poor	0.002	0.007	Wilcoxon	CALGB 40601
Endothelial_cells	pCR, poor	RD, good	0.006	0.017	Wilcoxon	CALGB 40601
Endothelial_cells	pCR, poor	RD, poor	0.783	0.855	Wilcoxon	CALGB 40601
Endothelial_cells	RD, good	RD, poor	0.002	0.007	Wilcoxon	CALGB 40601
Fibroblasts	pCR, good	pCR, poor	0.203	0.313	Wilcoxon	CALGB 40601
Fibroblasts	pCR, good	RD, good	0.435	0.621	Wilcoxon	CALGB 40601
Fibroblasts	pCR, good	RD, poor	0.046	0.096	Wilcoxon	CALGB 40601
Fibroblasts	pCR, poor	RD, good	0.522	0.711	Wilcoxon	CALGB 40601
Fibroblasts	pCR, poor	RD, poor	0.778	0.855	Wilcoxon	CALGB 40601
Fibroblasts	RD, good	RD, poor	0.161	0.254	Wilcoxon	CALGB 40601
