# Supplementary material for: Immunological and clinicopathological features predict HER2-positive breast cancer prognosis in the neoadjuvant NeoALTTO and CALGB 40601 randomized trials
Source: Nat Commun. 2023 Nov 3;14:7053. doi: 10.1038/s41467-023-42635-2 (PMC10624889; doi:10.1038/s41467-023-42635-2)
Supplement: Supplementary file 7 — Supplementary Data 21−31 [file 41467_2023_42635_MOESM7_ESM.xlsx]

## Sheet: Supplementary data 21
HALLMARK_ADIPOGENESIS	HALLMARK_ALLOGRAFT_REJECTION	HALLMARK_ANDROGEN_RESPONSE	HALLMARK_ANGIOGENESIS	HALLMARK_APICAL_JUNCTION	HALLMARK_APICAL_SURFACE	HALLMARK_APOPTOSIS	HALLMARK_CHOLESTEROL_HOMEOSTASIS	HALLMARK_COAGULATION	HALLMARK_COMPLEMENT	HALLMARK_DNA_REPAIR	HALLMARK_E2F_TARGETS	HALLMARK_EPITHELIAL_MESENCHYMAL_TRANSITION	HALLMARK_ESTROGEN_RESPONSE_EARLY	HALLMARK_ESTROGEN_RESPONSE_LATE	HALLMARK_FATTY_ACID_METABOLISM	HALLMARK_G2M_CHECKPOINT	HALLMARK_GLYCOLYSIS	HALLMARK_HEDGEHOG_SIGNALING	HALLMARK_HYPOXIA	HALLMARK_IL2_STAT5_SIGNALING	HALLMARK_IL6_JAK_STAT3_SIGNALING	HALLMARK_INFLAMMATORY_RESPONSE	HALLMARK_INTERFERON_ALPHA_RESPONSE	HALLMARK_INTERFERON_GAMMA_RESPONSE	HALLMARK_KRAS_SIGNALING_DN	HALLMARK_KRAS_SIGNALING_UP	HALLMARK_MITOTIC_SPINDLE	HALLMARK_MTORC1_SIGNALING	HALLMARK_MYC_TARGETS_V1	HALLMARK_MYC_TARGETS_V2	HALLMARK_MYOGENESIS	HALLMARK_NOTCH_SIGNALING	HALLMARK_OXIDATIVE_PHOSPHORYLATION	HALLMARK_P53_PATHWAY	HALLMARK_PI3K_AKT_MTOR_SIGNALING	HALLMARK_PROTEIN_SECRETION	HALLMARK_REACTIVE_OXYGEN_SPECIES_PATHWAY	HALLMARK_TGF_BETA_SIGNALING	HALLMARK_TNFA_SIGNALING_VIA_NFKB	HALLMARK_UNFOLDED_PROTEIN_RESPONSE	HALLMARK_WNT_BETA_CATENIN_SIGNALING
0.187459	-0.11463	0.283929	-0.0392676	-0.16926	0.123515	-0.0431581	0.213307	0.0793118	0.114022	-0.20715	-0.388188	0.0121144	-0.136663	-0.137793	0.232653	-0.316862	-0.0503543	-0.0397361	-0.12785	0.0365841	-0.0435308	-0.0790854	-0.143284	-0.230079	-0.08552	0.0541879	-0.152269	0.168902	-0.0445743	-0.127859	-0.0858281	0.131259	0.101368	-0.1033	0.0113446	0.233886	0.173126	0.0864092	-0.11161	0.217288	-0.187716
-0.167828	0.595461	-0.0542978	-0.0863939	0.0370715	0.179233	0.207692	-0.120395	0.0571555	0.279462	-0.386721	-0.327983	-0.255436	-0.17978	-0.226216	-0.182342	-0.25653	-0.402517	0.125184	-0.0356704	0.390137	0.558992	0.492879	0.601888	0.622258	0.111837	0.338823	-0.101732	-0.272174	-0.459127	-0.386576	-0.0884618	-0.153231	-0.53223	0.183546	-0.045009	-0.118052	-0.107847	0.207782	0.468079	-0.0599287	0.172637
0.0283072	-0.165017	0.168749	0.48771	0.383527	0.0628729	0.240699	0.283801	0.266579	-0.0236898	-0.080768	-0.388619	0.609883	0.276348	0.113578	0.024816	-0.380426	0.25721	0.469111	0.337714	0.20277	-0.0919083	0.0236545	0.450979	0.23546	0.0291187	0.167602	0.143288	0.0108539	-0.317752	0.0259703	0.35955	0.485612	-0.115576	0.218156	-0.0381055	0.251516	0.0611781	0.431458	0.0505139	-0.0116755	0.418986
-0.287524	-0.640865	-0.3492	-0.366277	0.0234539	0.0391198	-0.213913	-0.0402009	-0.362612	-0.409142	0.0400144	-0.181942	-0.356064	0.327179	0.2139	-0.270781	0.0544662	0.0354032	-0.0144543	0.00410762	-0.308503	-0.432462	-0.508519	0.150526	-0.201892	0.0106193	-0.489093	0.129249	-0.373821	-0.440467	-0.289733	-0.00780115	-0.153504	-0.462699	-0.125803	-0.00611262	-0.351564	-0.37994	0.232214	-0.252127	-0.192659	0.308237
-0.683599	-0.270311	-0.609018	-0.679594	-0.537719	-0.519644	-0.489542	-0.710098	-0.571247	-0.413267	-0.518653	-0.449607	-0.690629	-0.467522	-0.510589	-0.60534	-0.392979	-0.616079	-0.377143	-0.595165	-0.493687	-0.340978	-0.384599	0.595531	0.337637	-0.195531	-0.465632	-0.455558	-0.667632	-0.558249	-0.574845	-0.497759	-0.562545	-0.652668	-0.552658	-0.531604	-0.620746	-0.597362	-0.573378	-0.453321	-0.549251	-0.417531
-0.145395	-0.340447	-0.122526	-0.269718	-0.110865	-0.28318	-0.13948	-0.150651	-0.19769	-0.0678342	0.222452	0.409123	-0.426228	0.124645	0.175438	-0.13372	0.398412	-0.0198002	-0.169144	-0.292044	-0.104133	-0.232922	-0.0368007	0.59154	0.31642	-0.0601886	-0.165813	0.110841	0.071123	0.072499	-0.0439286	-0.361946	-0.116835	-0.154724	-0.026826	0.195889	0.119408	-0.124124	0.00822296	-0.031327	-0.101825	-0.120204
0.0108118	-0.451733	-0.402298	-0.428856	-0.367761	-0.155878	-0.240918	-0.217824	-0.353067	-0.397727	0.447761	0.509173	-0.641646	0.305443	0.369229	-0.0314806	0.308246	-0.104672	-0.431247	-0.245512	-0.418508	-0.45367	-0.490475	0.152881	-0.159928	-0.00102552	-0.471196	-0.0139618	-0.128598	0.396848	0.407718	-0.333735	-0.412447	0.417287	-0.023409	-0.0923286	-0.355698	-0.0911037	-0.497397	-0.496404	-0.051471	-0.266653
-0.164174	-0.635539	-0.243479	-0.568053	-0.472736	-0.467768	-0.478565	-0.486384	-0.494176	-0.492364	0.0578505	0.282387	-0.586199	-0.382444	-0.321632	-0.19535	0.320177	-0.31701	-0.370123	-0.46535	-0.450192	-0.682746	-0.650318	-0.579641	-0.609488	-0.2745	-0.494003	-0.198037	-0.117226	0.410642	0.441971	-0.503633	-0.179048	0.268872	-0.350679	-0.0443203	-0.121369	-0.247115	-0.326659	-0.587989	0.0812713	-0.371775
0.258077	0.504717	0.330482	0.488877	0.313789	-0.080921	0.432536	0.488288	0.396545	0.452446	0.343957	0.460303	0.604665	-0.0946618	0.171606	0.29247	0.31093	0.45405	0.112918	0.511658	0.398797	0.447003	0.492289	0.626425	0.607453	0.0303848	0.383356	0.0870057	0.585899	0.552784	0.384724	0.322906	0.153294	0.535984	0.371982	0.374821	0.338791	0.543856	0.190624	0.435778	0.261056	0.0331591
-0.611999	-0.532054	-0.540316	-0.591186	-0.551039	-0.370844	-0.642486	-0.655585	-0.548849	-0.561415	-0.567635	-0.495434	-0.569365	-0.598008	-0.617116	-0.591296	-0.398596	-0.636213	-0.555934	-0.606095	-0.554126	-0.661842	-0.60715	-0.691639	-0.660733	-0.267284	-0.442075	-0.393888	-0.619881	-0.540885	-0.592356	-0.471487	-0.501757	-0.685391	-0.59223	-0.589028	-0.503145	-0.665804	-0.602691	-0.640335	-0.487666	-0.530485
0.146497	0.364713	0.163859	-0.0894327	0.13709	0.228137	0.278155	0.408998	0.0205678	0.0774033	0.207814	0.506072	-0.156633	-0.127126	0.0199347	0.193909	0.469922	0.389321	-0.0956372	0.160047	0.0520564	0.345696	0.209577	0.626411	0.501374	-0.0552104	-0.0800887	0.230969	0.38478	0.444208	0.489723	-0.0588978	0.211601	-0.0447634	0.166981	0.160321	-0.159774	0.304507	0.194377	0.300827	0.103263	0.310247
-0.628651	-0.263797	-0.59582	-0.382419	-0.36636	-0.238856	-0.506373	-0.627061	-0.26828	-0.30709	-0.60456	-0.585834	-0.251816	-0.605489	-0.603492	-0.610041	-0.528813	-0.577249	-0.134053	-0.451096	-0.489843	-0.324663	-0.256503	-0.231338	-0.258579	-0.321443	-0.309046	-0.379376	-0.630558	-0.690925	-0.734491	-0.343611	-0.602857	-0.715102	-0.52529	-0.523423	-0.555478	-0.541272	-0.486747	-0.422909	-0.581925	-0.565545
-0.657647	-0.570092	-0.677488	-0.564391	-0.539919	-0.530183	-0.639922	-0.629829	-0.516879	-0.580483	-0.650049	-0.682204	-0.637525	-0.613777	-0.608931	-0.613677	-0.647117	-0.621523	-0.49104	-0.599316	-0.582418	-0.57629	-0.532497	-0.643011	-0.643916	-0.244794	-0.572945	-0.6441	-0.690231	-0.807934	-0.628022	-0.452198	-0.565467	-0.76291	-0.61004	-0.670407	-0.772783	-0.658141	-0.714805	-0.606592	-0.746435	-0.508385
0.236485	0.109374	0.377061	0.196507	0.133724	0.0836957	0.147964	0.305168	0.267761	0.211608	-0.345101	-0.5034	0.476937	-0.0413883	-0.126715	0.226502	-0.416253	0.100865	0.0666751	0.299526	0.148461	0.272192	0.209914	-0.26647	-0.0838855	-0.0840044	0.309303	-0.128685	0.150225	-0.363011	-0.421355	-0.00722851	0.131808	-0.039701	-0.141574	0.0418368	0.273236	-0.0231378	0.088822	0.148756	-0.0319974	-0.17767
0.301718	0.101393	0.0628137	0.276065	0.292686	0.156604	0.246767	0.403732	0.251501	0.122716	-0.0260049	0.104647	0.486583	-0.0545445	0.0401116	0.225548	0.0364317	0.156756	0.2632	0.0248533	0.142924	-0.0403612	0.209725	-0.447478	-0.18927	0.0917546	0.14952	0.0181569	0.202649	0.0924851	0.0709044	0.207335	0.0604141	0.0856538	0.0534973	-0.130493	0.134031	0.237405	-0.0583751	0.150007	0.0111173	-0.00296405
0.176925	-0.348346	-0.150108	0.0752673	-0.186315	0.183166	-0.1079	0.0811898	-0.0902637	-0.172363	0.228993	0.128193	-0.249094	0.0290481	0.027342	0.0486064	0.119956	0.0346678	0.0619848	0.0363713	-0.151159	-0.112013	-0.188366	-0.0404094	-0.150404	-0.050987	-0.322979	-0.0129393	0.153405	0.086072	0.258009	-0.140885	-0.0395126	0.275791	0.00537218	0.0633539	0.130083	0.0139747	0.114334	-0.130979	0.0618869	0.0626638
0.0613563	0.524339	0.0436423	0.278185	0.0992163	0.123596	0.338507	-0.230481	0.295648	0.393063	-0.184498	-0.546689	0.263318	0.0419756	-0.0519081	0.129771	-0.552843	-0.136263	0.0337166	0.169597	0.292869	0.41264	0.266766	0.288953	0.438798	0.108051	0.384114	-0.224887	-0.278655	-0.3901	-0.584952	0.173521	0.0582665	-0.0629425	0.139866	0.0155684	0.139031	0.163332	0.291581	0.210414	-0.149138	0.139298
0.194932	0.281985	0.0700109	0.111332	-0.121051	-0.113794	-0.0490688	0.0236812	0.0850291	0.144072	0.381516	0.469267	-0.17002	-0.3331	-0.113765	0.089733	0.294003	0.0588066	-0.38199	-0.18966	0.109439	-0.114838	-0.00333672	-0.163218	-0.00196314	-0.213241	0.0605222	-0.0269355	0.413593	0.447173	0.180956	-0.167841	-0.0755145	0.48538	-0.0448281	0.143094	0.405023	0.26683	0.0518425	-0.0634416	0.234356	-0.299253
-0.186147	0.513469	-0.285435	0.0556507	0.150163	0.0401208	0.0458179	-0.30752	-0.0679518	0.222642	-0.196671	-0.126503	-0.188649	-0.290184	-0.203059	-0.1959	-0.188413	-0.378646	0.330413	-0.148535	0.14895	0.49265	0.329934	0.610003	0.552157	0.199652	0.228845	-0.116331	-0.396544	-0.275622	0.112393	0.0231539	0.306847	-0.370139	0.152652	-0.286637	-0.458527	-0.0310347	-0.255007	0.355172	-0.33576	0.444652
0.449048	0.511794	0.424419	0.0525722	0.0964494	0.11574	0.324266	0.399334	0.267127	0.350205	0.226426	0.278653	0.210889	0.0421769	0.0936363	0.372085	0.13654	0.350948	-0.062279	0.400568	0.390612	0.537085	0.434723	-0.0713149	0.32194	-0.0782801	0.189998	0.0846886	0.525064	0.349819	0.399368	-0.0927541	0.103192	0.526352	0.213266	0.474835	0.307125	0.548281	0.0784228	0.432429	0.199936	-0.0791285
0.107828	-0.0505897	0.0873901	-0.19419	-0.0378321	0.028406	-0.16024	-0.0556706	-0.339724	-0.195779	0.162505	0.453796	-0.338573	-0.0865347	-0.0274852	0.0375709	0.428215	0.149799	-0.171592	-0.172451	-0.179018	-0.221151	-0.246876	-0.627475	-0.511249	-0.104693	-0.220313	0.27377	0.260595	0.482967	0.517648	-0.157876	0.0226591	0.198971	-0.163668	0.0952916	0.216231	-0.0202779	0.0892313	-0.190684	0.375992	-0.215015
-0.16021	-0.395549	-0.401739	-0.0911799	-0.042836	0.132247	-0.292943	-0.228013	-0.203358	-0.338744	-0.328598	-0.597411	-0.276905	-0.193532	-0.287613	-0.151541	-0.518771	-0.352248	0.0935258	-0.372973	-0.236137	-0.176488	-0.292722	-0.204845	-0.354129	0.0785977	-0.275376	-0.303412	-0.504628	-0.546256	-0.027211	0.0366718	0.102925	-0.429089	-0.10651	-0.388312	-0.499816	-0.396164	-0.0550196	-0.387279	-0.430235	0.26207
0.216847	-0.212011	0.0180729	-0.105631	0.0990354	0.122247	-0.126801	0.0378068	-0.233359	-0.238946	0.103776	0.425347	-0.147622	-0.0339378	0.00130511	0.0793134	0.432535	0.149805	0.0192512	-0.114753	-0.147859	-0.160951	-0.23545	-0.624163	-0.542362	-0.114873	-0.16453	0.312129	0.263079	0.411869	0.549391	-0.0301577	0.0195037	0.133742	-0.0479158	0.118941	0.115091	0.146333	0.252455	-0.0997285	0.381135	-0.093627
-0.117035	-0.578114	-0.0238348	0.0660311	-0.143843	-0.150411	-0.3111	-0.0866055	-0.197428	-0.415878	-0.265737	-0.616124	-0.12877	-0.400253	-0.372118	-0.236853	-0.536497	-0.285163	-0.0329683	-0.291529	-0.387613	-0.476649	-0.492232	-0.429157	-0.499446	-0.242078	-0.296409	-0.190835	-0.363291	-0.417126	-0.348858	-0.0870623	-0.235348	-0.418097	-0.339037	-0.384738	-0.0362268	-0.102258	-0.0073712	-0.411962	-0.0580546	-0.20738
0.206767	-0.529255	0.126726	0.0685274	0.200144	0.141949	-0.13612	0.259531	0.075165	-0.252969	0.0997527	0.150475	0.224183	0.0259418	-0.00249708	0.0879389	0.129703	0.0935244	0.0254809	0.108079	-0.26799	-0.336963	-0.363525	-0.621962	-0.511099	-0.0933167	-0.220589	0.041478	0.0380576	-0.11882	0.256521	0.0843712	0.259586	-0.0312622	0.198293	-0.0327185	-0.058567	-0.0532557	0.0124058	-0.115792	-0.102784	-0.219594
-0.129314	0.553127	-0.0577904	-0.589426	-0.344059	-0.122317	0.0219927	-0.232811	-0.224449	0.235867	-0.114738	-0.0813391	-0.563085	-0.420499	-0.30371	0.0724622	-0.0735463	-0.240786	-0.381717	-0.249667	0.174511	0.33689	0.218981	0.535114	0.547744	0.0167315	0.0949479	-0.102684	-0.154521	-0.356478	-0.426156	-0.387231	-0.332453	-0.26938	-0.0736767	0.164263	0.060173	-0.0208887	-0.414583	-0.0654358	-0.100268	-0.21937
-0.366068	-0.117582	-0.320124	-0.128736	-0.25481	-0.198988	-0.295203	-0.272359	-0.195608	-0.276489	-0.0547721	-0.215402	-0.29449	-0.500926	-0.484002	-0.323171	-0.313614	-0.331919	-0.214866	-0.452718	-0.385419	-0.392465	-0.356548	-0.421328	-0.428768	-0.122173	-0.240399	-0.229403	-0.408748	-0.00615691	-0.0785076	-0.211271	0.290139	-0.15084	-0.268762	-0.264026	-0.483463	-0.00678702	-0.274091	-0.282739	-0.401965	-0.167306
-0.128525	-0.28745	0.0967273	0.515368	0.193449	-0.0719015	0.03572	-0.154824	0.404949	0.0756354	-0.320762	-0.589019	0.621222	-0.259443	-0.317947	-0.161857	-0.601357	-0.11783	0.270468	0.0707865	0.0124076	-0.172524	-0.0771217	-0.428434	-0.37728	-0.0385433	0.21788	-0.161147	-0.334701	-0.414618	-0.51633	0.349299	0.230444	-0.269863	-0.023947	-0.255782	0.0877645	-0.305741	0.437692	-0.00686156	-0.279385	0.120451
-0.247017	-0.522715	-0.220724	-0.356701	-0.135509	-0.226461	-0.218876	-0.444477	-0.325091	-0.37904	-0.0607486	0.313306	-0.39491	-0.287699	-0.231579	-0.41308	0.337813	-0.293843	-0.210316	-0.272405	-0.328298	-0.470958	-0.326273	-0.573001	-0.541572	-0.182509	-0.283928	0.332264	-0.218039	0.227704	0.157311	-0.16413	0.0250973	-0.142323	-0.141998	-0.0963117	-0.268556	-0.340073	0.20449	0.0434567	-0.177633	-0.238954
-0.282512	0.135185	-0.436453	-0.44832	-0.248734	-0.050988	-0.256566	-0.479023	-0.247827	-0.151207	0.0091046	0.333693	-0.298557	-0.193718	-0.0467333	-0.279395	0.331993	-0.208522	-0.214229	-0.0708825	-0.104598	0.0250555	-0.101107	-0.4403	-0.159299	-0.0342229	-0.267237	0.0946667	-0.295862	-0.0688338	0.0384197	-0.265853	-0.0036405	-0.16987	-0.200276	-0.223195	-0.494625	0.121876	-0.224088	-0.137836	-0.243416	0.122213
-0.223998	0.334432	-0.254379	0.13691	-0.0374054	0.0213258	0.14378	-0.179033	-0.0694325	0.257933	0.0942487	0.185088	0.306992	0.358114	0.244876	-0.115569	0.262681	-0.112163	-0.00594506	0.0654063	0.112408	0.41232	0.331676	0.664469	0.569652	-0.10908	-0.0458562	0.126001	-0.287145	-0.193597	-0.0381789	-0.054874	0.355885	-0.268428	0.131621	0.166934	-0.121323	-0.296488	0.369619	0.416876	-0.0855794	0.229714
0.0432809	0.578029	-0.0819277	-0.32075	-0.209463	-0.325612	-0.0047941	0.0151114	-0.157574	0.170513	0.0744316	0.528203	-0.520969	-0.395962	-0.192112	0.0896384	0.410068	-0.191623	-0.371222	-0.276345	0.175059	0.400547	0.328317	0.556578	0.543203	-0.146998	0.19827	0.0521787	0.228357	0.430255	0.20579	-0.331091	-0.158553	0.352095	-0.0192328	0.25304	-0.0504865	0.194706	-0.287659	0.16299	-0.0592123	-0.324765
-0.328021	0.166863	-0.193571	-0.340107	-0.387539	-0.213857	-0.114967	0.0869639	-0.347032	-0.142123	0.168218	0.519825	-0.44436	0.0517398	0.0559015	-0.222885	0.445699	-0.202107	-0.375716	-0.212881	-0.0855442	-0.051038	0.0532468	0.413686	0.307671	-0.128039	-0.299554	-0.0129435	0.058091	0.410026	0.565506	-0.266783	-0.0028067	-0.030299	-0.218128	-0.122343	-0.350373	-0.0558217	-0.117412	-0.0280734	0.109831	-0.238099
-0.353902	0.0810681	-0.254319	-0.188121	-0.347156	-0.272741	-0.252471	-0.374625	-0.316154	-0.288167	-0.385012	-0.634852	-0.233552	-0.242021	-0.32293	-0.28606	-0.538881	-0.455418	-0.386139	-0.406478	-0.324671	-0.222272	-0.188888	-0.339402	-0.217226	-0.217657	-0.151331	-0.31843	-0.455788	-0.411025	-0.556074	-0.139524	0.066975	-0.442877	-0.339771	-0.390931	-0.414793	-0.331705	-0.329912	-0.360312	-0.27633	-0.18939
-0.21639	-0.264771	-0.12417	0.0941882	-0.0334697	-0.0867683	-0.241938	-0.428575	0.0770922	-0.178893	-0.309785	-0.689739	0.324763	-0.262991	-0.349274	-0.28023	-0.621421	-0.302191	0.206127	-0.334904	-0.134153	-0.126327	-0.238358	-0.296063	-0.333751	-0.074705	0.0280458	-0.383128	-0.468676	-0.551681	-0.554486	0.126277	0.276248	-0.325466	-0.0857749	-0.413734	-0.126005	-0.279652	0.0630329	-0.17119	-0.428165	0.188569
0.119421	0.418661	0.173846	0.647757	0.346728	0.202302	0.355928	-0.0840049	0.515259	0.405824	0.0414265	-0.267977	0.665601	0.12106	0.173036	-0.0493946	-0.273949	0.247738	0.174819	0.444677	0.3557	0.497455	0.478152	-0.295631	0.0682669	-0.0330547	0.446212	-0.0699777	0.193114	-0.039788	0.159072	0.252869	0.419814	-0.116137	0.333703	0.104115	0.0492334	0.224085	0.318096	0.490153	0.192977	0.312739
0.102435	-0.190014	0.37285	-0.0749433	-0.134457	0.0494353	-0.0124363	0.161734	0.0105576	-0.0152463	0.013315	-0.0679674	-0.0235272	0.0129369	0.0727518	0.264456	-0.191098	0.396867	-0.23815	0.236683	-0.0722438	-0.0378065	-0.116402	-0.0454778	-0.128504	0.0418288	-0.0659899	-0.350605	0.34923	0.392849	0.387559	-0.0877401	-0.199037	0.500021	-0.00109638	-0.0837436	0.270102	0.43356	-0.148061	0.0389208	0.148102	-0.210387
0.066004	0.377145	-0.137096	0.53095	0.268974	0.0479025	0.272716	-0.0442418	0.358013	0.231773	0.0557769	-0.313132	0.622304	0.241004	0.133071	-0.113599	-0.241294	0.127785	0.254464	0.404977	0.265208	0.448103	0.393014	0.527633	0.470503	0.00573858	0.274807	-0.0116755	-0.0367093	0.0484995	0.0885147	0.198471	0.471311	0.16753	0.234768	-0.0851559	-0.159731	0.129481	0.273313	0.476879	0.200436	0.315726
0.274195	-0.483002	0.158918	0.406145	0.240804	0.218279	0.0244334	0.331878	0.331266	-0.212945	-0.160752	-0.479972	0.513639	0.00143932	-0.101743	0.175033	-0.48354	0.297008	0.354948	0.278843	-0.208092	-0.279889	-0.255407	-0.603163	-0.561033	-0.0526978	-0.0627363	-0.176504	0.146347	-0.381948	-0.388542	0.234185	0.468696	0.221507	0.040567	-0.267143	0.0610896	-0.144764	0.0982628	-0.279071	0.0376065	0.218456
-0.104045	0.220606	-0.0146015	0.491605	0.299756	0.254648	0.3061	0.36908	0.397623	0.238349	-0.240426	-0.617131	0.649606	0.185048	0.0962427	-0.266612	-0.563468	-0.0659555	0.298321	0.277837	0.162716	0.281744	0.377456	-0.16027	-0.000527811	-0.00754145	0.159821	-0.0809676	-0.233572	-0.548966	-0.493531	0.289926	0.425009	-0.325895	0.0822974	-0.0454696	0.0549908	-0.0229435	0.457338	0.408231	-0.3777	0.306892
-0.428344	-0.449984	-0.443496	-0.251339	-0.0853363	-0.0411316	-0.366151	-0.370625	-0.143103	-0.301611	-0.463117	-0.466232	-0.0502834	-0.281959	-0.381986	-0.395067	-0.435802	-0.405489	0.0193962	-0.3531	-0.383847	-0.486672	-0.321398	-0.529959	-0.481686	0.0452046	-0.348932	-0.31367	-0.524801	-0.603558	-0.509532	-0.040791	-0.252044	-0.564326	-0.456671	-0.395896	-0.517489	-0.488736	-0.349323	-0.455631	-0.520298	-0.234241
0.156163	0.0828974	0.0943047	-0.39295	-0.26718	-0.220428	-0.196548	0.050594	-0.284461	0.00329912	0.24317	0.47794	-0.50355	0.211131	0.242282	0.234582	0.509046	0.0538302	-0.359032	0.015497	-0.130746	-0.0969879	-0.111676	0.260902	0.0782892	-0.028323	-0.202015	-0.0232762	0.371735	0.582682	0.516746	-0.214688	0.00425929	0.240177	0.0581858	-0.00715971	0.0129052	0.488716	-0.300319	-0.098847	0.207681	-0.222742
-0.376859	0.206108	-0.290881	0.31201	0.0435389	0.0435528	-0.187054	-0.268964	0.145934	-0.0260649	-0.488878	-0.652343	0.394592	-0.383749	-0.473673	-0.40781	-0.611001	-0.452557	0.140448	-0.262632	-0.055613	0.0485062	-0.104889	-0.212776	-0.0234937	-0.0853775	0.219568	-0.317901	-0.549847	-0.567109	-0.66558	0.146705	0.00475778	-0.594102	-0.345683	-0.441393	-0.450119	-0.476275	-0.166299	-0.159706	-0.459765	0.0565831
-0.176763	0.461526	-0.0593413	0.0808633	0.0115685	0.0745238	-0.0231462	-0.165015	0.0897638	0.0743422	-0.390106	-0.27972	0.338812	-0.422466	-0.451822	-0.381906	-0.287559	-0.307675	0.122117	0.00537013	0.147234	0.411061	0.345061	0.181976	0.34787	-0.15951	0.125903	-0.158589	-0.157683	-0.37259	-0.300554	0.131483	-0.241251	-0.390958	-0.196446	-0.316173	-0.285287	-0.232961	-0.121893	0.223276	-0.0272329	-0.0697858
-0.122455	0.519451	-0.15058	-0.121365	-0.222153	-0.214317	0.0188396	-0.28101	-0.191864	0.0918304	0.017361	0.328887	-0.401698	-0.305338	-0.156988	-0.126352	0.190924	-0.0719113	-0.122843	-0.100332	0.160476	0.204346	0.288656	0.453794	0.479655	0.0272273	0.21432	-0.0782303	0.0463486	0.318117	0.365026	-0.375795	0.0544357	0.0625812	-0.144515	-0.0559875	-0.301161	-0.170227	-0.329787	0.164873	0.0214492	0.0256441
-0.301057	0.058362	-0.22938	-0.00174451	-0.078549	-0.280842	-0.199649	-0.0861581	0.068532	-0.0131859	-0.35731	-0.424979	0.203527	-0.367529	-0.384244	-0.290851	-0.417859	-0.385122	0.0328286	-0.299544	-0.018045	0.0407033	0.00318965	-0.398354	-0.32489	-0.136411	0.0479575	-0.191872	-0.378869	-0.465616	-0.400772	0.111171	0.0191942	-0.50627	-0.310411	-0.454799	-0.506019	-0.0997721	-0.338829	-0.145922	-0.394884	0.158702
-0.178231	0.0961429	-0.316002	-0.0379596	-0.040255	0.0457772	-0.241532	-0.432034	-0.180564	-0.174832	-0.12057	0.0491208	-0.0580502	-0.11715	-0.136764	-0.315996	0.107105	-0.374364	-0.0474793	-0.391238	-0.112607	-0.0890323	-0.0164905	0.0550955	0.0033278	-0.0830008	-0.289061	0.128556	-0.415147	-0.445273	-0.411736	-0.120991	0.202655	-0.372905	-0.208159	-0.173306	-0.500403	-0.213096	-0.217192	-0.266845	-0.465473	-0.286293
-0.199413	0.534099	0.0163819	0.416027	0.0792679	-0.00154503	0.307594	-0.303172	0.333296	0.428575	-0.331559	-0.608832	0.526674	-0.0155573	-0.0727997	-0.290167	-0.518722	-0.191787	0.0838216	0.142619	0.343607	0.468814	0.476151	0.145343	0.396702	-0.0911193	0.345705	-0.213619	-0.292841	-0.439865	-0.531244	0.119328	0.253087	-0.276648	0.0246039	0.0527796	-0.0434338	0.043517	0.202954	0.477069	-0.322393	0.251525
-0.472446	-0.652247	-0.604437	-0.560792	-0.493675	-0.430696	-0.598838	-0.510408	-0.589702	-0.577825	-0.315711	-0.196815	-0.539342	-0.434192	-0.407638	-0.395018	-0.216501	-0.463503	-0.5027	-0.503213	-0.590307	-0.586041	-0.594142	-0.058388	-0.386168	-0.286448	-0.631398	-0.38617	-0.428683	-0.142873	0.230859	-0.424113	-0.672557	-0.345873	-0.583888	-0.574783	-0.57952	-0.534185	-0.581108	-0.595214	-0.445726	-0.493282
0.114209	0.172225	0.22624	-0.209382	-0.295278	0.0533271	0.200808	0.17416	-0.104888	-0.00194116	0.301335	0.375468	-0.318534	0.286858	0.35026	0.256813	0.102794	0.233173	-0.497984	0.148901	-0.0413318	0.156348	0.158018	0.113517	0.029588	-0.0452715	-0.0252302	-0.316686	0.360966	0.530085	0.318517	-0.235227	-0.150788	0.465957	0.156478	0.13301	0.299641	0.249388	-0.112854	0.388057	0.278429	-0.181861
-0.0243985	-0.518162	-0.0610496	-0.0185049	-0.14873	-0.18202	-0.26522	0.0487392	-0.152852	-0.309993	0.128062	0.389052	-0.346768	0.417527	0.388028	0.219326	0.209198	0.0761441	-0.211925	-0.238105	-0.306601	-0.347767	-0.371255	-0.369325	-0.485068	-0.109931	-0.202861	0.143606	0.0766061	0.00295024	-0.184163	-0.183662	0.00210326	0.108008	-0.0525258	-0.0313502	0.339964	0.024589	-0.206276	-0.410186	-0.00474658	-0.0690643
-0.248465	-0.419039	-0.461885	-0.0416738	-0.213223	-0.296533	-0.440029	-0.48414	-0.244425	-0.384961	-0.478698	-0.721411	-0.180532	-0.438279	-0.456268	-0.402499	-0.619702	-0.508737	0.281661	-0.415293	-0.313991	-0.388285	-0.479202	-0.655671	-0.548551	-0.0916877	-0.149569	-0.391478	-0.63638	-0.662666	-0.506008	0.129285	-0.14482	-0.636391	-0.318359	-0.425571	-0.536776	-0.583438	-0.0193107	-0.356289	-0.529557	0.0285755
-0.195193	0.378514	-0.236796	-0.308436	-0.267329	-0.314295	-0.0561535	-0.221304	-0.110719	0.100861	0.129816	-0.332618	-0.338156	-0.20285	-0.231666	-0.28866	-0.315544	-0.348626	-0.457935	-0.376561	-0.0171188	0.0954181	0.056463	0.696368	0.5493	-0.0707762	-0.0217631	-0.394621	-0.29942	0.0171627	-0.030865	-0.197893	-0.0991925	-0.0585122	-0.113973	-0.142155	-0.302548	0.207417	-0.420413	-0.123557	-0.360736	-0.534698
0.0966734	-0.122754	0.384577	-0.00475512	-0.294109	-0.265361	-0.0851003	-0.00846674	-0.115289	-0.0177246	-0.140818	0.327173	-0.144944	-0.229554	-0.166329	0.194518	0.294739	0.147093	-0.240739	-0.0608526	-0.156832	-0.19064	-0.114319	0.0860391	0.0381715	-0.213175	0.0831948	0.153815	0.360876	0.317959	-0.268248	-0.463711	-0.371916	0.172063	-0.250263	0.033483	0.599649	-0.0232552	-0.0674332	-0.274445	0.0441072	-0.450722
0.20473	-0.535582	0.273053	0.26534	0.210996	0.246667	0.116506	0.354064	0.268241	-0.0984967	0.0141476	-0.167914	0.58289	0.458252	0.373876	0.373619	-0.212593	0.20639	0.127793	0.224501	-0.145974	-0.412783	-0.299811	-0.462065	-0.496623	-0.055313	-0.0135462	-0.00942273	-0.126853	0.0995398	-0.412799	0.329904	0.0823041	0.149921	-0.0883296	-0.0624625	0.379719	-0.0431038	0.470228	-0.173603	-0.0642115	-0.115253
0.378966	0.39536	0.396147	0.487023	0.354685	0.25404	0.432975	0.301669	0.499978	0.44463	-0.000140669	-0.259862	0.627725	0.0779169	0.17554	0.123172	-0.165699	0.449706	0.303495	0.411353	0.315005	0.501824	0.523487	0.210974	0.374522	-0.0108845	0.405541	0.13432	0.228303	-0.0478273	-0.284542	0.28465	0.481476	0.239894	0.292432	0.220415	0.345236	0.489739	0.457245	0.566853	0.101902	0.102506
0.00308831	0.25968	-0.105926	0.442221	0.0879714	0.0635369	0.130404	-0.122568	0.130808	0.126937	-0.0778069	-0.314441	0.399371	0.203885	0.172806	-0.0559159	-0.291839	0.0304239	0.108633	0.25514	0.165417	0.381428	0.239215	0.265199	0.261024	0.022144	0.168732	-0.176162	-0.261836	-0.430224	-0.480963	0.113068	-0.109425	-0.109703	-0.00257052	-0.246464	-0.0844629	-0.183966	0.0256389	0.308251	-0.311351	-0.335853
0.130698	-0.378168	-0.089857	-0.0997305	-0.186209	-0.076605	-0.255474	-0.102448	-0.142698	-0.389998	0.0650334	-0.277934	-0.270645	0.434413	0.323022	0.2586	-0.434108	-0.257238	-0.481616	-0.287087	-0.33332	-0.314866	-0.322381	-0.48457	-0.480068	-0.0396132	-0.0992723	-0.454558	-0.412315	-0.00901661	-0.220327	0.0177789	0.189757	0.344025	-0.0638674	-0.273423	-0.114818	-0.0915137	-0.396294	-0.352794	-0.236666	-0.0669865
0.287617	-0.0357575	0.041753	-0.255192	0.154269	0.161073	0.0870663	0.463326	-0.11456	-0.0300561	0.299389	0.469643	-0.393771	0.315913	0.370491	0.256259	0.489504	0.375322	-0.0676473	0.184418	0.0341903	-0.0555516	-0.099524	0.588689	0.377613	0.108717	-0.149199	0.371904	0.541145	0.42934	0.592454	-0.0152409	0.0146177	0.313082	0.198207	0.437873	0.293061	0.33784	-0.0849369	0.101884	0.443767	0.139025
-0.177574	-0.188674	-0.384206	-0.52944	-0.415258	-0.315186	-0.424958	-0.47161	-0.500558	-0.375424	0.0113737	-0.107722	-0.650216	-0.394606	-0.342265	-0.227414	-0.320858	-0.204077	-0.223455	-0.352238	-0.34881	-0.419089	-0.431305	-0.613192	-0.466622	-0.0856318	-0.314914	-0.282211	-0.222265	0.0261016	0.0341452	-0.370093	-0.462488	0.229553	-0.459899	-0.378222	-0.0558156	-0.355571	-0.619848	-0.531796	-0.172155	-0.445665
-0.265829	-0.621417	-0.196271	-0.0657292	-0.15087	-0.0312616	-0.333735	0.0138246	-0.249448	-0.451443	-0.343855	0.144068	-0.248019	0.35949	0.21144	-0.105243	-0.0112411	-0.364041	0.0148507	-0.394544	-0.321456	-0.518143	-0.523191	-0.716586	-0.664198	0.0320598	-0.20161	0.0297497	-0.496888	-0.4503	-0.531552	-0.000777545	0.109952	-0.413549	-0.281767	-0.41627	-0.231333	-0.433786	-0.168937	-0.508818	-0.401853	-0.0314645
-0.452873	-0.300122	-0.357709	-0.487629	-0.235675	-0.167046	-0.408998	-0.353976	-0.410187	-0.374214	-0.455788	-0.488369	-0.486994	-0.446578	-0.429777	-0.500506	-0.3842	-0.311634	-0.188959	-0.215507	-0.242608	-0.30598	-0.231084	-0.539966	-0.385551	-0.141254	-0.365697	-0.188792	-0.442467	-0.640202	-0.416418	-0.258535	-0.227432	-0.580948	-0.354119	-0.37124	-0.586571	-0.510327	-0.440192	-0.130144	-0.398685	-0.281785
-0.0873642	0.323086	-0.166113	-0.401709	-0.300471	-0.164986	-0.0439806	-0.188528	-0.26832	0.116082	0.274156	0.454183	-0.382728	0.0554535	0.0816785	-0.14507	0.373163	-0.272118	-0.494955	-0.227213	0.0684757	0.244327	0.00385869	-0.0387536	0.141682	-0.120167	-0.150999	0.0108215	0.089565	0.473837	0.266949	-0.369777	-0.172731	0.25412	0.043033	0.0608031	0.0064155	0.356439	-0.228078	0.167921	0.094153	-0.344922
-0.115966	-0.465654	0.123159	-0.277508	-0.280686	-0.0567091	-0.235216	0.0831298	-0.073197	-0.354569	0.215601	0.548005	-0.269595	0.419724	0.315851	0.0666825	0.394776	-0.0413558	-0.372285	-0.241281	-0.290754	-0.542195	-0.489438	-0.609342	-0.569942	-0.130809	-0.426576	0.032728	0.0123049	0.43909	0.53061	-0.317158	-0.257901	0.339822	-0.145516	-0.101518	0.214685	-0.306179	-0.00748732	-0.484992	0.147472	-0.380131
0.0960289	-0.554024	-0.0462506	-0.546457	-0.253774	-0.0809194	-0.419442	-0.280076	-0.453083	-0.42012	-0.0135107	0.374762	-0.66586	-0.312053	-0.328912	-0.0639212	0.418534	-0.153211	-0.4882	-0.458001	-0.436715	-0.537134	-0.498512	-0.714388	-0.681314	-0.246083	-0.451593	0.12382	0.177586	0.495823	0.533035	-0.354938	-0.390912	0.392246	-0.286019	-0.108379	-0.0442914	0.0621036	-0.323031	-0.54226	0.20416	-0.311599
-0.255105	-0.593805	-0.165928	-0.0561834	0.234286	0.118271	-0.128392	0.0740891	0.00882155	-0.290992	0.033552	0.43085	0.3368	0.416403	0.371406	-0.28658	0.439067	0.138349	0.164979	-0.0613474	-0.363566	-0.47508	-0.462827	-0.527255	-0.535349	0.0268772	-0.299763	0.38425	-0.270162	-0.390526	-0.15734	0.174562	0.13531	-0.519805	-0.0410676	0.0310544	-0.209702	-0.374031	0.402324	-0.239959	-0.131191	0.318367
0.328305	0.359871	0.143308	0.109587	0.0419813	0.399899	-0.0172773	-0.00045419	-0.0153852	0.181332	-0.037239	0.147262	-0.189722	0.0453299	0.101067	0.1551	0.180628	0.239121	0.0146975	0.249464	0.273614	0.330784	0.236346	-0.360892	-0.0244596	-0.0445217	0.146344	0.0447188	0.249327	-0.0425873	-0.0864309	-0.226354	-0.116022	0.27156	-0.00331478	0.250603	0.166564	0.164022	-0.148113	0.125203	-0.0422842	0.0722619
0.311529	0.196022	-0.0373577	-0.121449	0.161266	0.0516511	-0.0377613	0.173328	0.122345	0.113203	-0.0530876	-0.391505	-0.165408	-0.121398	-0.0820602	0.109686	-0.30663	0.0464861	0.0201715	0.0571186	0.0441813	0.0657287	0.0659273	-0.437971	-0.115434	0.133345	-0.0028556	-0.0863307	0.186097	-0.202009	-0.348014	-0.0125479	-0.00253429	0.310666	0.0821758	0.0963743	-0.149182	0.148077	-0.0949335	-0.186326	-0.154155	-0.350283
-0.379588	-0.432472	0.0170672	0.388005	0.175673	-0.0353509	-0.0216688	0.139356	0.192435	-0.157781	-0.323242	-0.529903	0.501506	0.0938937	-0.0391071	-0.252208	-0.454143	0.0398596	0.247238	0.0643622	0.011843	-0.295998	-0.160518	-0.368813	-0.405625	-0.0549841	-0.0394916	-0.157036	-0.355508	-0.532467	-0.57991	0.133541	0.328119	-0.528971	-0.00264595	-0.362304	0.0161209	-0.137369	0.374141	-0.0721132	-0.252743	0.280451
0.123404	-0.091513	0.0898945	-0.302404	0.00999926	-0.0286826	0.0752158	0.126111	0.073575	-0.070011	0.210125	0.45972	0.177433	0.460141	0.393484	0.103395	0.397551	0.381561	-0.298722	0.399653	-0.00865587	-0.0417437	-0.0189756	-0.502923	-0.365345	0.0344723	-0.103331	0.167124	0.333719	0.456901	0.404372	0.075667	0.0228382	0.189781	0.058669	0.31312	0.122471	0.166626	0.0431696	0.0371102	0.257738	0.0151894
0.00513093	-0.449926	-0.0916999	-0.414226	-0.197872	0.11126	-0.20602	-0.115225	-0.303785	-0.29996	-0.00676334	0.10201	-0.385996	0.21466	0.249595	0.101796	0.0142241	0.0413961	-0.0487111	-0.255468	-0.271561	-0.375287	-0.440039	0.297395	-0.144821	0.0773079	-0.242697	-0.263727	-0.227988	0.126697	0.0836264	-0.233919	-0.120591	0.197004	-0.201961	-0.289646	-0.00137393	-0.107398	-0.246788	-0.481997	-0.236763	-0.230478
-0.265696	-0.599401	-0.125891	-0.401405	-0.229666	-0.256918	-0.339209	-0.408463	-0.30565	-0.48276	0.030287	-0.351755	-0.281367	-0.321464	-0.37905	-0.265026	-0.310379	-0.164332	-0.397364	-0.432215	-0.448668	-0.652528	-0.531234	-0.552078	-0.616676	-0.172182	-0.355577	-0.247698	-0.367259	-0.0172341	0.0026418	-0.146996	-0.0846707	0.0878024	-0.17172	-0.327738	-0.104307	-0.27532	-0.312836	-0.517934	-0.170716	-0.365007
0.116439	-0.0216867	0.106676	0.573464	0.139337	0.0329838	0.226963	0.183674	0.321037	0.214207	-0.0911822	-0.198572	0.606044	-0.146145	-0.000879262	0.120551	-0.218226	0.367258	0.19382	0.469878	0.207713	0.369458	0.295532	-0.379601	-0.130446	-0.0485158	0.335947	-0.0794466	0.243498	0.0237395	-0.470585	0.0837429	0.176768	-0.166106	0.134445	-0.00676173	0.292148	0.112678	0.335519	0.478188	0.0858856	0.0487422
-0.358048	0.620478	-0.296963	-0.432462	-0.18583	-0.138547	-0.0811789	-0.450872	-0.231641	0.179142	-0.292794	-0.380744	-0.553044	-0.132915	-0.230692	-0.307201	-0.397961	-0.474724	-0.449973	-0.339349	0.126534	0.46837	0.279475	0.536948	0.548116	-0.00331714	0.104536	-0.215178	-0.400358	-0.44586	-0.376597	-0.328819	-0.29802	-0.405983	-0.125873	-0.0393366	-0.408157	-0.0841804	-0.401982	0.106563	-0.372382	-0.0743065
-0.31665	-0.344205	-0.338977	0.205621	0.0172944	0.030799	-0.117205	-0.074122	-0.239227	-0.155749	0.0353637	0.0641164	0.0278163	0.300652	0.199184	-0.258045	0.235798	-0.257654	-0.141262	-0.266023	-0.0285193	0.0285462	0.0269866	0.525126	0.249359	-0.167497	-0.340997	0.114461	-0.428466	-0.379467	0.144004	-0.101463	0.0929186	-0.313428	-0.0272418	-0.0331064	-0.280463	-0.118111	-0.0862454	-0.114575	-0.144922	0.345291
-0.19664	0.525047	-0.162464	-0.33771	-0.234996	-0.365727	-0.0249902	-0.265586	-0.152279	0.0956742	-0.101418	-0.0731969	-0.264288	0.0330514	0.053721	-0.329471	-0.140917	-0.372173	-0.143073	-0.30403	0.0874764	0.430457	0.37759	0.659772	0.54703	-0.0503463	0.0271887	-0.106063	-0.23672	-0.0759809	0.194294	-0.121819	-0.254793	-0.0504937	-0.0398027	-0.169581	-0.487862	-0.024914	-0.347914	0.185515	-0.124561	-0.152427
0.102583	-0.294053	-0.237438	-0.419055	-0.385094	-0.281009	-0.313889	-0.0969217	-0.405639	-0.240579	0.140061	0.195376	-0.596456	-0.136006	-0.0559822	0.119009	0.165628	-0.14488	-0.422364	-0.340822	-0.295839	-0.397463	-0.336233	0.519805	0.209229	-0.134065	-0.424285	-0.223828	-0.0426091	0.378493	0.543787	-0.359011	-0.434705	0.289085	-0.160072	-0.022794	-0.28975	0.171562	-0.469469	-0.376248	-0.183658	-0.0860795
0.302367	0.369977	0.0928644	-0.0611496	0.414809	0.214513	0.312476	0.470185	0.285976	0.286657	0.257574	0.497037	-0.00396811	0.136167	0.254781	0.408442	0.472654	0.305656	0.134042	0.363167	0.289202	0.308428	0.112105	-0.125596	0.233095	0.168302	0.264992	0.374005	0.338185	0.35862	0.417996	0.212635	0.18715	0.365461	0.267059	0.313066	-0.00676006	0.434449	0.361171	0.294926	0.134841	0.526468
0.220895	0.485803	-0.00354867	-0.271517	-0.0947737	-0.0734405	0.0779578	-0.0189792	-0.0966788	0.213498	0.0924504	0.178281	-0.479133	-0.296893	-0.210581	0.00411412	0.230371	-0.152626	-0.0745486	-0.214416	0.259902	0.3109	0.222626	-0.253913	0.176695	0.0247387	0.147097	0.107856	0.113655	0.120179	0.128714	-0.0718761	0.0587509	0.023928	0.0805547	0.158724	-0.083646	0.238195	-0.246927	0.0675428	-0.0825588	0.00760082
-0.307591	0.391631	-0.187615	0.0886264	0.0489375	-0.136197	-0.109887	-0.33252	-0.00177405	0.265271	-0.421231	-0.500005	-0.0550037	-0.386379	-0.43341	-0.329065	-0.452812	-0.44617	-0.0464805	-0.381055	0.206556	0.18869	0.165381	-0.351108	0.0400382	-0.214993	0.0744551	-0.125694	-0.394505	-0.567589	-0.417539	0.0555633	-0.297041	-0.472219	-0.247558	-0.253551	-0.403191	-0.25806	-0.178041	0.00323629	-0.32398	-0.0102157
0.213214	0.454862	-0.112226	-0.239852	-0.148972	-0.293744	0.045683	0.149633	-0.312276	0.23683	0.256029	0.562408	-0.360969	-0.158422	-0.158869	0.0358415	0.47978	0.314358	-0.0717582	0.29267	0.19829	0.43471	0.378007	0.519082	0.464738	-0.159727	0.0936934	0.0421797	0.509436	0.588006	0.618841	-0.276788	0.0736133	0.365748	0.207814	0.309291	0.0971599	0.384341	-0.21814	0.35247	0.45551	0.0695232
0.151299	0.642178	0.297133	0.162775	0.128361	-0.0920145	0.418629	0.383912	0.415624	0.485506	0.0407877	0.20003	0.393667	-0.0514812	0.00965514	0.0650439	0.0861589	0.131081	-0.0896268	0.27339	0.439119	0.656915	0.61863	0.578438	0.633622	-0.0111798	0.384288	-0.0185701	0.446521	0.273997	0.307239	-0.00424725	0.101702	0.178046	0.257772	0.305106	0.19081	0.434999	0.224125	0.559626	0.30262	0.188501
0.0407762	-0.239823	-0.119718	0.147506	-0.0656497	-0.232859	-0.121164	-0.0280348	0.153189	0.0569166	-0.263074	-0.365363	-0.0150595	-0.264578	-0.197138	-0.0379931	-0.284651	-0.0543269	-0.110088	0.0283906	0.0167577	-0.242511	-0.144252	-0.341341	-0.328358	-0.0989433	-0.00298692	-0.216076	-0.0155159	-0.375928	-0.452067	-0.0601992	0.0576762	-0.23506	-0.0269679	0.127984	0.15433	-0.0653966	0.189777	-0.0376151	-0.207433	-0.19476
0.413855	0.548731	0.298706	0.496779	0.417102	0.197515	0.469833	0.437216	0.491595	0.496786	0.342	-0.176444	0.561422	0.259324	0.275238	0.437314	-0.267645	0.376043	0.245095	0.365661	0.415426	0.468934	0.423717	0.498561	0.522272	0.112567	0.433947	-0.079852	0.31989	0.247717	-0.167937	0.393069	0.283375	0.529096	0.428854	0.35572	0.489435	0.351168	0.289781	0.219844	0.281443	0.357674
0.283514	0.506063	-0.250705	-0.0884087	0.0120491	0.0693671	0.268675	0.179318	0.170491	0.329162	0.135688	0.312094	-0.327466	-0.111457	0.026711	0.142882	0.119056	0.15936	-0.240253	0.141373	0.229061	0.479413	0.496794	0.606048	0.605472	0.0417684	0.141979	-0.146559	0.343283	0.202637	0.333698	0.0220886	0.0465038	0.313784	0.254974	0.180032	-0.106708	0.503469	-0.200274	0.465251	0.227677	-0.0524254
-0.232863	0.11216	-0.220116	0.287303	-0.141869	0.0353025	-0.142839	0.197096	-0.0427412	-0.0291764	-0.433694	-0.313739	0.0686307	-0.251608	-0.252949	-0.171043	-0.0680569	-0.0122313	-0.0269605	0.0142165	-0.010857	0.206176	0.155061	0.203501	0.207847	-0.0343341	-0.0729293	-0.073336	-0.0602537	-0.529091	-0.388637	-0.229005	-0.162261	-0.510559	-0.0510647	-0.100103	-0.218981	-0.228092	-0.179553	0.197616	-0.189752	0.145705
-0.248754	-0.203211	-0.0291782	-0.0471002	0.167664	0.192398	-0.104027	0.364241	-0.0472594	-0.00797515	-0.367076	-0.0747139	-0.152259	0.174748	0.162112	-0.219976	0.161544	0.172744	0.343684	0.0750274	-0.0947446	0.0478529	0.00162944	0.453506	0.154827	-0.0122541	-0.123784	0.225107	-0.0170326	-0.500899	-0.227721	0.0257881	-0.19035	-0.461582	0.00840165	0.0296897	-0.317854	-0.347944	-0.0388966	-0.0262008	0.000152207	0.090425
0.433369	-0.0506922	0.247702	0.0900794	0.186037	0.127692	0.19301	0.279754	0.0829299	-0.0466349	-0.140879	0.123217	0.0800318	0.0630204	0.120211	0.307072	0.0465376	0.314854	0.196765	0.23463	0.0295193	0.0217305	0.00580866	-0.439629	-0.367699	0.0283776	0.125953	0.0863768	0.247527	0.160212	0.258871	0.131735	0.336225	0.3269	0.188077	0.11602	-0.0369782	0.264251	0.203749	0.342007	0.0381686	0.173621
-0.565546	-0.688646	-0.618198	-0.669999	-0.484728	-0.484399	-0.636497	-0.458528	-0.582612	-0.620959	-0.398617	-0.193409	-0.71304	-0.554899	-0.592244	-0.592888	-0.128197	-0.558997	-0.547294	-0.57847	-0.667426	-0.638877	-0.630612	-0.68543	-0.691168	-0.242568	-0.639518	-0.446207	-0.567701	-0.186386	-0.151816	-0.467318	-0.410514	-0.529091	-0.537185	-0.529369	-0.640893	-0.599107	-0.625104	-0.631735	-0.604993	-0.371204
-0.0390695	0.618182	0.0152897	-0.00416661	-0.185242	-0.0863419	0.26167	-0.147809	0.043603	0.400047	-0.204374	0.0442673	-0.232992	-0.384169	-0.339429	0.050524	0.0813406	-0.223076	-0.0860816	0.0337167	0.277317	0.571619	0.485384	0.696152	0.670975	-0.0193575	0.309386	-0.0936541	0.0342059	-0.0149888	-0.121735	-0.197536	-0.469274	-0.11191	0.0584304	0.0821742	0.0636303	0.269136	-0.021476	0.390606	0.173659	-0.0532807
0.0718956	-0.542381	-0.230468	0.416972	0.0140881	-0.214346	-0.0421451	-0.185968	0.116111	-0.189683	0.22411	-0.42097	0.408562	0.377236	0.275228	-0.15191	-0.424932	-0.099401	-0.14918	-0.201909	-0.27894	-0.402439	-0.378527	-0.297625	-0.449858	-0.10434	-0.171887	-0.289428	-0.376114	-0.112789	-0.410121	0.308943	0.0789521	0.132725	0.0377499	-0.241272	0.0627358	-0.218712	0.290329	-0.312526	-0.112896	-0.281744
-0.299112	-0.0828743	-0.27571	-0.495812	-0.268817	-0.303022	-0.312307	0.0519909	-0.383386	-0.296448	0.214095	0.544632	-0.536253	-0.352534	-0.122151	-0.0328675	0.407598	0.175523	0.0604179	-0.0464553	-0.242061	-0.273196	-0.33682	-0.339254	-0.286343	0.0117274	-0.268937	0.104358	0.149387	0.425554	0.473923	-0.297832	-0.356292	0.0976472	-0.319395	-0.117669	-0.145027	-0.124299	-0.50494	-0.358906	0.117818	-0.224171
0.000481734	-0.290451	-0.0607167	-0.224366	-0.0613084	0.130959	-0.13248	0.152266	-0.242507	-0.266177	-0.159696	0.0510292	-0.30409	-0.132053	-0.140085	-0.010087	0.249699	0.116106	0.117898	0.00817926	-0.152047	-0.141971	-0.131965	-0.679868	-0.470822	-0.0379595	-0.0515965	0.24032	0.0532094	-0.117159	0.113804	-0.0511933	-0.0350452	-0.110851	-0.191587	-0.237916	-0.153359	0.0234106	-0.0250341	0.0668592	-0.196808	0.062438
0.245615	0.446134	0.196014	0.0632749	0.0531997	0.0931765	0.109119	0.341311	-0.0363777	0.187221	0.268344	0.653286	-0.285451	-0.048653	0.0974139	0.282462	0.598124	0.279431	0.198747	0.198768	0.169647	0.45309	0.284532	-0.14395	0.0860106	0.137869	0.231548	0.397144	0.471644	0.669522	0.636044	0.109556	0.226265	0.481899	0.170096	0.229222	0.197759	0.377314	0.244726	0.337823	0.450953	0.381379
-0.213786	-0.47629	-0.0242059	0.194501	0.105359	0.0379079	-0.122663	0.338878	-0.0529571	-0.305924	-0.358196	-0.469596	0.379246	0.0429239	-0.160458	-0.240967	-0.41529	-0.0799606	0.272444	0.050505	-0.108056	-0.252032	-0.0761468	-0.613321	-0.509629	-0.106699	-0.00325482	-0.0970995	-0.25123	-0.479771	-0.223625	0.178148	0.0124715	-0.56828	-0.105617	-0.230377	-0.191687	-0.227304	0.278026	0.207633	-0.240623	0.187737
-0.135567	0.230054	-0.0626252	-0.283213	-0.299237	0.0360584	-0.124351	-0.426445	-0.199623	0.0360284	-0.352823	-0.208265	-0.344902	-0.386302	-0.330366	-0.277884	-0.020395	-0.376166	-0.280086	-0.374408	-0.10254	-0.0655251	-0.101506	-0.114854	-0.0277936	-0.154146	0.0920669	-0.0437434	-0.432301	-0.183809	-0.481894	-0.367647	-0.428575	-0.12485	-0.385538	-0.23355	-0.077702	-0.296141	-0.118427	-0.283336	-0.29763	-0.491204
0.450289	-0.219712	0.250611	-0.149044	-0.166748	0.04903	-0.0659732	0.418034	0.0966859	0.0142403	0.193069	0.210342	-0.13743	-0.0681199	0.0951364	0.419962	0.0133017	0.395379	-0.355446	-0.0558846	-0.043263	-0.300752	-0.0655599	-0.340384	-0.276188	-0.0833577	-0.121218	-0.192383	0.484246	0.309635	0.0279826	-0.125447	-0.257668	0.484215	-0.0727587	0.237135	0.502991	0.141156	-0.0344151	-0.178098	0.187558	-0.399725
-0.00732219	0.527982	0.253504	0.397029	0.340726	0.168827	0.371696	0.250814	0.338321	0.308407	-0.0368812	0.00705126	0.4932	0.204413	0.233784	0.128594	0.0199475	0.0105583	0.184718	0.183985	0.318282	0.420695	0.373858	0.0859033	0.330616	0.17783	0.316244	0.0415698	0.0884924	0.237704	-0.318371	0.360411	0.0243273	-0.03402	0.0950952	0.289932	0.215858	0.281516	0.233654	0.250917	0.0322994	0.273288
0.00910597	0.553975	0.234209	-0.513303	-0.394316	-0.224415	0.0861108	-0.238796	-0.194076	0.257247	0.0283983	-0.191171	-0.527306	-0.058594	-0.0748993	0.272209	-0.255485	-0.0803134	-0.407903	-0.101509	0.177421	0.353658	0.188187	0.629199	0.569798	-0.0926532	0.114832	-0.413342	0.204668	0.286809	-0.100678	-0.363486	-0.338511	0.461725	-0.00296945	0.159535	0.311726	0.26586	-0.235218	0.109137	0.308666	-0.488604
-0.358569	-0.280252	-0.355795	0.194294	-0.205806	-0.406709	-0.289985	-0.458403	-0.152704	-0.24371	-0.0775701	0.211229	0.133162	-0.461107	-0.458174	-0.427147	0.113416	-0.393013	-0.0721128	-0.378522	-0.362299	-0.314152	-0.262776	-0.240228	-0.307188	-0.320746	-0.267257	-0.0113255	-0.29211	0.138021	0.237256	-0.248843	-0.201779	-0.0816938	-0.37841	-0.371638	-0.433251	-0.177419	-0.0746167	-0.268331	-0.180136	-0.325808
0.201691	-0.524564	0.166242	0.306675	0.367442	0.0991294	0.16732	0.217135	0.290251	-0.0683857	0.0940737	-0.196772	0.520501	0.565789	0.486576	0.192948	-0.2167	0.141931	0.45824	0.177563	-0.0148896	-0.173727	-0.32013	0.144061	-0.0784633	0.121914	-0.0981758	0.0361247	-0.00841306	-0.248755	0.11107	0.492775	0.2397	-0.0687019	0.210385	0.118654	0.100662	-0.179847	0.334007	0.0421585	-0.00379098	0.530286
-0.328874	-0.514385	-0.267722	0.0937919	0.266491	0.228147	-0.37801	-0.0272939	-0.122339	-0.463605	-0.316263	-0.378243	0.101168	0.0357297	-0.101599	-0.347953	-0.185246	-0.229367	0.442668	-0.172597	-0.28257	-0.457577	-0.478167	-0.70384	-0.641916	-0.0106942	-0.264553	0.150513	-0.502444	-0.499005	-0.0576208	0.304351	0.101444	-0.485604	-0.118849	-0.328181	-0.479499	-0.38447	0.113095	-0.421182	-0.313208	0.432201
0.121157	-0.0866409	0.129249	0.358231	0.289146	0.311397	0.0515113	0.212237	0.218809	0.0880583	0.243283	0.0225026	0.489343	0.0615885	0.152325	0.05662	0.149189	0.195469	0.176932	0.351522	0.207232	0.0566783	-0.00456595	-0.543085	-0.42793	-0.0654988	0.064936	0.19264	0.170158	0.0931077	0.13303	0.124537	0.389679	0.0880649	0.106512	0.181763	0.0126451	0.0875639	0.341865	0.202873	0.22752	0.409525
-0.00348265	0.494943	0.0279015	-0.180295	-0.331507	-0.160212	0.0727073	-0.0770188	-0.0538878	0.160482	0.0525597	-0.0374444	-0.168091	-0.362355	-0.262473	-0.0475917	-0.289655	-0.123109	-0.533356	-0.223209	0.106303	0.241026	0.288528	0.494243	0.525489	-0.246365	-0.0691764	-0.280138	0.350258	0.288354	0.253787	-0.282545	-0.196336	0.46723	-0.0401831	0.10853	0.123407	0.322432	-0.296747	0.145049	0.148671	-0.319877
0.0683322	-0.257674	0.0356762	0.636143	0.347998	0.0114241	0.259275	0.0367338	0.371343	0.0503683	-0.0745131	-0.557762	0.711518	0.183532	0.0571691	-0.124955	-0.46604	0.276417	0.423775	0.47213	0.177778	0.131395	0.136766	0.203568	0.0879134	0.0459161	0.221924	-0.0352381	-0.153462	-0.374922	-0.384054	0.405264	0.540771	-0.229355	0.252489	-0.155056	0.265504	-0.12945	0.575328	0.394752	-0.0609946	0.508977
-0.0488955	-0.531842	-0.278174	-0.361826	-0.277358	-0.249184	-0.364634	-0.292442	-0.297637	-0.302675	0.238174	0.464503	-0.421072	-0.296233	-0.19443	-0.140258	0.385059	0.0118252	-0.129641	-0.111085	-0.3102	-0.489823	-0.483613	-0.624067	-0.585373	-0.179257	-0.316212	0.0643643	0.219215	0.422943	0.251471	-0.238521	-0.264734	0.484149	-0.197527	-0.0322141	0.0583734	0.0116553	-0.324136	-0.415214	0.162872	-0.235282
0.0873535	-0.455842	0.188709	0.348932	0.409105	0.479507	0.158431	0.350388	0.0827158	-0.086488	-0.411897	-0.280008	0.463219	0.145755	0.0739545	0.0751678	0.0921577	0.306964	0.584474	0.365503	-0.0156933	-0.237843	-0.165037	-0.661831	-0.524144	-0.0424915	0.16259	0.303325	0.00762651	-0.414038	-0.226087	0.269821	0.226909	-0.477176	0.0082518	-0.0980761	-0.0286273	-0.161781	0.410222	0.188773	-0.136659	0.39781
0.471236	0.410649	0.472303	0.03145	0.338086	0.188026	0.425518	0.435638	0.221122	0.317782	0.310133	0.355663	0.344365	0.279622	0.361959	0.356773	0.34116	0.519855	0.2287	0.455034	0.363196	0.465255	0.35093	-0.106489	0.286815	0.0464481	0.358763	0.406967	0.618146	0.585678	0.588467	0.365924	0.203834	0.487213	0.404392	0.516993	0.539425	0.431644	0.245653	0.269417	0.549802	0.391477
0.383354	-0.407915	0.315924	0.483119	0.374707	0.284845	0.20671	0.472494	0.2146	-0.0638254	0.331706	0.489378	0.550132	0.260715	0.380232	0.405573	0.479737	0.500821	0.387387	0.359013	0.043538	-0.293397	-0.11546	-0.119096	-0.269932	0.0544461	-0.00737479	0.385709	0.531037	0.556389	0.531593	0.27315	0.468522	0.526465	0.29467	0.321393	0.5051	0.0708632	0.53265	0.0559609	0.494332	0.352823
0.373554	-0.0429531	0.233746	0.457452	0.327465	0.117871	0.156532	0.287796	0.415346	0.15859	0.0434564	-0.406204	0.429772	0.343932	0.21551	0.38502	-0.331529	0.135138	0.378348	0.156954	0.12083	0.0746289	0.100444	-0.119032	-0.0624415	-0.0619991	0.15749	-0.0155756	0.0192318	-0.056922	0.150387	0.396513	0.322409	0.264585	0.25508	0.171663	0.0102515	0.35051	0.274317	-0.0798309	0.0259142	0.316638
0.238515	0.51341	0.323795	-0.190257	-0.0413156	0.158247	0.250709	0.231004	0.0373233	0.313511	0.233895	0.149455	-0.40209	-0.0542332	0.0166993	0.230893	0.00896643	0.206274	-0.0258891	-0.00960155	0.312416	0.444893	0.429091	0.774643	0.673367	0.0994644	0.207376	-0.0544422	0.379728	0.365827	-0.0717609	-0.194408	-0.0493859	0.265172	0.251571	0.387672	0.39207	0.285776	0.180549	0.235826	0.374904	0.0224565
0.498147	0.556055	0.424527	0.223211	0.126094	0.142281	0.472379	0.497902	0.199134	0.466496	0.394562	0.501937	-0.0526429	0.511866	0.46393	0.464943	0.380915	0.262437	-0.167104	0.315415	0.488788	0.490192	0.389366	0.737204	0.656148	0.0481474	0.210866	0.262841	0.511042	0.58183	0.461459	0.305962	-0.223487	0.615916	0.291223	0.485455	0.490993	0.525289	0.252922	0.270552	0.452537	0.0358596
0.350765	-0.304625	0.200194	0.0569724	0.116037	0.0571001	0.132691	0.214095	-0.0123264	-0.135535	0.160328	0.137291	-0.0202629	0.114796	0.122419	0.20406	0.226314	0.244149	0.0158225	0.0931755	0.00457785	-0.0716025	-0.110342	0.350885	0.0493222	-0.102892	0.0372684	0.182505	0.38625	0.381763	0.394255	0.0637676	0.136822	0.518873	0.20063	0.366532	0.406151	0.135154	0.379975	0.227053	0.0647953	-0.0589154
0.345878	0.32008	0.144247	0.439933	0.204509	0.0687559	0.154213	0.500859	0.245699	0.154823	-0.0493359	0.185191	0.432101	-0.0459438	0.103374	0.0702409	0.117531	0.302116	0.138538	0.224283	0.258871	0.364117	0.329529	-0.307837	0.0625339	-0.100268	0.316132	0.254006	0.460749	0.37828	0.525845	0.214535	0.342032	0.146036	0.246281	-0.0337767	-0.102737	0.373651	0.125466	0.464526	0.325822	0.248031
0.262419	-0.537086	-0.238557	-0.178801	0.0785058	0.0195656	-0.299202	-0.00430454	-0.180916	-0.409365	-0.0637093	-0.389362	-0.319719	0.353775	0.211005	0.258451	-0.423673	-0.110043	-0.0769508	-0.184301	-0.297941	-0.505092	-0.519973	-0.119647	-0.412761	0.0393806	-0.201426	-0.255434	-0.37811	-0.189733	0.0180999	0.234454	0.0775322	0.186015	-0.0403933	-0.262276	-0.361867	-0.269032	-0.187809	-0.457347	-0.228146	0.203333
0.0320804	0.00605909	0.297024	-0.290319	-0.397685	-0.24211	-0.115874	-0.0436089	-0.321548	0.0348584	0.18345	0.429109	-0.613299	0.259061	0.185675	0.224725	0.226498	0.151763	-0.519273	-0.190256	-0.0559304	0.0409621	-0.0169235	0.62208	0.368892	-0.207266	-0.275779	-0.0815463	0.368993	0.145276	-0.259185	-0.460509	-0.242209	0.265363	-0.223949	0.0273568	0.430356	-0.209572	-0.215855	-0.295001	0.321559	-0.326728
-0.192615	-0.48046	-0.248765	-0.0276443	-0.315818	-0.266973	-0.423074	-0.4629	-0.35618	-0.432159	-0.498163	-0.612689	-0.394242	-0.367926	-0.351556	-0.234217	-0.549404	-0.243715	0.0148105	-0.39131	-0.314679	-0.408034	-0.444069	-0.707682	-0.631656	-0.247891	-0.205851	-0.387868	-0.461727	-0.390534	-0.488231	-0.343932	0.0177612	-0.415617	-0.393407	-0.284528	-0.214249	-0.410175	-0.0739936	-0.436305	-0.426177	-0.137234
-0.0118777	-0.24506	0.140763	0.410183	0.424601	0.398003	0.221625	0.297838	0.175681	0.116872	-0.0613678	0.0671185	0.574698	0.42511	0.320104	0.0589858	0.185658	0.250385	0.468298	0.435873	0.110632	-0.0185915	0.116752	0.597155	0.401648	0.0387971	0.0609661	0.323708	0.170228	-0.164534	-0.0602302	0.377971	0.168226	-0.345772	0.140189	0.257254	0.0504251	0.118037	0.338207	0.247763	0.0563574	0.527425
0.152764	0.5731	0.23639	0.0651437	0.386353	0.187519	0.337926	0.264818	0.347396	0.392407	0.0876575	-0.351183	0.261114	0.282105	0.238552	0.197057	-0.228839	0.236162	0.251077	0.329699	0.469811	0.532228	0.505811	0.560542	0.58496	0.271834	0.392623	-0.144211	0.0694526	0.0144238	-0.0971724	0.279671	0.308972	0.119642	0.414882	0.322721	0.0590808	0.263695	0.319701	0.521765	0.113266	0.301235
0.224328	-0.0936354	-0.229527	-0.343285	-0.444009	-0.235978	-0.182255	-0.0652612	-0.165177	-0.167102	0.138279	0.255813	-0.386612	-0.410185	-0.239612	0.215756	0.030657	0.0330619	-0.472084	-0.31021	-0.346692	-0.305732	-0.269736	0.409607	0.180955	-0.214714	-0.377949	-0.44477	0.263066	0.449227	0.445781	-0.349906	-0.322471	0.567637	-0.056494	-0.204192	-0.0417697	0.221151	-0.575767	-0.367256	0.0871059	-0.550277
-0.366129	-0.411898	-0.252873	-0.194829	0.00808243	0.04193	-0.186195	-0.133334	-0.282269	-0.298995	-0.191398	-0.239446	-0.242858	-0.190377	-0.168501	-0.442276	-0.0298493	-0.18715	-0.256796	-0.147534	-0.333378	-0.243033	-0.346033	-0.362687	-0.37901	-0.171794	-0.375016	0.209114	-0.22081	-0.43673	-0.409344	-0.079878	-0.114661	-0.438267	-0.106648	-0.168793	-0.371898	-0.461327	-0.160002	-0.314412	-0.263157	-0.0975411
0.323509	-0.529756	0.202241	-0.386125	-0.151217	-0.0174689	-0.0688933	0.308135	-0.213423	-0.277111	0.29668	0.598077	-0.403129	0.0289335	0.102335	0.359593	0.58689	0.319087	-0.194819	0.0524375	-0.222646	-0.481226	-0.397934	-0.715472	-0.611673	-0.063319	-0.348578	0.228214	0.455135	0.594406	0.689065	-0.122917	0.246878	0.497214	0.0260275	0.307875	0.140952	0.264013	0.169069	-0.210147	0.371872	0.0731404
0.223014	-0.401307	0.0654937	-0.621988	-0.352058	-0.238778	-0.328469	0.257739	-0.361011	-0.302026	0.0207784	0.527325	-0.566781	-0.00149213	0.121003	0.163302	0.452495	0.194212	-0.424807	-0.129028	-0.249199	-0.392294	-0.4932	-0.0298674	-0.20885	-0.0493738	-0.406002	-0.00258987	0.380786	0.434786	0.424327	-0.391107	-0.286192	0.401137	-0.156187	0.0451174	0.189829	0.0444313	-0.16939	-0.387022	0.264002	-0.42272
0.391987	-0.156627	0.29324	0.107625	0.209942	-0.183255	0.197247	0.26684	0.203955	0.0301451	0.517341	0.481163	0.0685943	0.422514	0.438143	0.378524	0.452757	0.212136	0.0184164	0.00495073	0.0278203	-0.240281	-0.210404	0.368921	0.177736	0.100319	-0.0811349	0.20137	0.342944	0.59133	0.461079	0.150798	0.0184052	0.536438	0.109542	0.476489	0.404625	0.233319	-0.0169172	-0.146218	0.351458	0.154852
0.450905	0.188714	0.312967	0.0157215	0.267734	0.294017	0.316564	0.361601	0.100233	0.24638	0.47385	0.629265	-0.0603084	0.14763	0.193846	0.324573	0.529284	0.458264	0.210828	0.228145	0.284302	0.253929	0.18367	-0.230551	0.131644	0.0594531	0.153706	0.317633	0.554692	0.61243	0.605841	0.139517	0.0924155	0.585121	0.24352	0.453361	0.323043	0.404389	0.144728	0.199431	0.592154	0.371684
0.212552	0.409053	0.340122	0.0599648	0.390849	0.153465	0.310266	0.0915628	0.236384	0.236138	0.192096	0.530224	0.385396	0.478277	0.489734	0.185433	0.514318	0.179958	0.290962	0.229481	0.21869	0.392547	0.238833	-0.0609982	0.287653	0.0735127	0.198737	0.427524	0.35568	0.426114	0.217233	0.346749	0.190486	0.109586	0.0723651	0.347967	0.380635	0.14165	0.403357	0.243202	0.330382	0.454504
-0.0930039	0.51901	-0.209243	-0.354299	-0.380095	-0.13824	0.00709247	-0.493977	-0.0637093	0.206547	0.26808	0.39697	-0.404863	-0.112772	-0.0986954	-0.0107181	0.283339	-0.323567	-0.305638	-0.31248	0.0306364	0.0884151	0.150761	0.455823	0.441778	-0.172711	0.0902504	-0.24776	-0.0766431	0.402737	0.420359	-0.227182	-0.203011	0.397869	-0.04979	-0.0336861	-0.278001	0.110744	-0.327427	-0.0338514	0.0319016	-0.18102
0.252644	0.613246	0.373371	0.476011	0.42731	0.191773	0.360367	0.183815	0.407942	0.433394	0.0100143	-0.389424	0.563497	0.186178	0.285171	0.137193	-0.322003	0.310431	0.485524	0.373829	0.514372	0.611326	0.540413	0.103286	0.392458	0.241041	0.482185	-5.20492e-05	0.305204	-0.178439	-0.451363	0.250691	0.164819	-0.046616	0.351398	0.39373	0.283303	0.288096	0.426792	0.509228	0.116079	0.407938
-0.579861	-0.49701	-0.480449	-0.324437	-0.272299	-0.164647	-0.407043	-0.43686	-0.377307	-0.454849	-0.456398	-0.568249	-0.373734	-0.256724	-0.284351	-0.57628	-0.532336	-0.528104	-0.0661048	-0.379322	-0.43278	-0.372908	-0.455124	-0.611756	-0.541522	-0.109464	-0.337392	-0.35416	-0.585918	-0.608046	-0.564697	-0.118015	-0.311276	-0.621279	-0.337861	-0.537498	-0.554958	-0.549961	-0.392138	-0.137427	-0.510413	-0.0946321
0.0913468	-0.301833	0.0313944	-0.377003	-0.390577	-0.406478	-0.153787	0.215697	-0.350511	-0.325978	0.353413	0.561536	-0.589224	0.0348233	0.121878	0.109985	0.474685	0.310327	-0.38886	0.123596	-0.278331	-0.216568	-0.257084	0.306352	0.0501665	-0.0281185	-0.217451	0.0321335	0.48383	0.62051	0.628571	-0.284936	-0.37524	0.468993	0.00996075	0.0604757	-0.088043	0.298153	-0.401284	-0.0158649	0.490887	-0.0218752
-0.306653	-0.423991	-0.251116	-0.398813	0.0275472	-0.0936144	-0.341515	-0.256104	-0.233988	-0.394416	-0.0902255	0.118005	-0.046121	0.0869533	-0.0199545	-0.250161	0.0661242	-0.209493	-0.162526	-0.158352	-0.37371	-0.373586	-0.321703	-0.0292077	-0.249766	0.00271881	-0.283224	0.0627763	-0.349569	-0.333799	-0.218056	-0.0426782	-0.0279187	-0.422797	-0.203795	-0.240562	-0.423493	-0.35213	-0.129238	-0.328289	-0.129051	0.0875067
0.131442	0.111556	0.153853	0.304884	0.0151901	0.0318147	0.252084	0.111835	0.231481	0.122157	0.22953	0.335752	0.573913	-0.00342536	-0.015486	-0.0126716	0.230404	0.397926	0.244114	0.350431	0.207686	0.125128	0.335779	0.544062	0.405036	-0.105813	0.166624	0.116001	0.409957	0.44781	0.413437	-0.00154168	0.223621	0.383203	0.16794	0.182726	0.49305	-0.0246805	0.189702	0.259604	0.431563	0.184536
0.35553	0.388388	0.20908	4.08768e-05	0.0191506	-0.126114	0.238726	0.379986	0.261172	0.335854	0.301246	0.430229	0.261765	-0.180897	-0.0164477	0.344541	0.29666	0.414754	0.101079	0.334052	0.252435	0.32299	0.398617	0.465795	0.429735	-0.0254625	0.270316	0.0667758	0.500264	0.621788	0.492486	0.00865204	-0.131187	0.585889	0.17307	0.217748	0.513784	0.421766	0.203514	0.243484	0.421878	-0.0217142
-0.0741833	-0.224201	-0.0775393	0.223341	-0.187165	-0.253585	-0.148003	0.227992	-0.0193701	-0.146834	-0.106615	0.306807	0.0273605	-0.355879	-0.320646	-0.0955026	0.287898	0.280676	-0.116425	0.343895	-0.166897	-0.0917992	-0.058486	-0.329915	-0.195637	-0.320887	-0.0929431	0.0419709	0.346317	0.294403	-0.0801574	-0.111598	-0.149301	0.190411	-0.187723	-0.16129	-0.0709566	0.0362665	-0.25869	-0.000449062	0.265544	-0.2165
-0.230447	0.392663	0.0817113	0.417739	0.23975	-0.123207	0.0915994	-0.239017	0.35223	0.255958	-0.398407	-0.567157	0.472455	-0.143609	-0.209774	-0.256424	-0.461939	-0.086529	0.317546	-0.0627297	0.296145	0.281778	0.251924	-0.368927	-0.015241	0.0234551	0.301322	-0.0592653	-0.267851	-0.539028	-0.552105	0.29136	0.150281	-0.484456	0.0530254	-0.0129196	0.158693	-0.0982877	0.397557	0.0169467	-0.363457	0.215893
0.0624461	0.015689	-0.0755081	0.146841	0.273582	0.059894	0.113822	0.181217	0.0199366	-0.0508867	0.275826	0.438964	0.125662	0.0958803	0.17822	-0.0401966	0.485233	0.346231	0.275717	0.130637	0.0372284	-0.0107173	0.0120838	-0.137405	-0.0381395	0.167129	0.0791626	0.33997	0.276638	0.29702	0.433906	0.160634	0.227084	-0.0437113	0.129594	0.253314	0.173363	0.0430914	0.34226	-0.172968	0.127985	0.173231
0.209498	0.592725	0.258528	0.458085	0.315151	0.319245	0.448061	0.223553	0.391437	0.511814	-0.114176	-0.139089	0.377803	0.0869441	0.0836144	0.0740233	-0.173327	0.289814	0.396255	0.400438	0.525234	0.599356	0.570305	0.648436	0.646991	0.119297	0.38702	0.0889448	0.358186	-0.172389	-0.105156	0.121917	0.300021	-0.000605602	0.28212	0.220339	0.212865	0.275776	0.215862	0.536588	0.16423	0.440076
0.129695	-0.41853	0.171129	0.298869	0.0851005	-0.111712	0.000217716	0.186152	0.194126	-0.101305	-0.366126	-0.582607	0.544829	0.0200583	-0.136418	-0.0418351	-0.512027	0.263711	0.238563	0.474698	-0.151764	-0.261161	-0.0667125	-0.35375	-0.357324	-0.107191	-0.0312909	-0.240481	-0.115073	-0.40738	-0.545371	-0.0110088	0.197134	-0.14921	-0.0849355	-0.203652	0.109142	0.0368231	0.384722	0.116326	-0.0378703	-0.130092
0.12141	-0.0356518	0.178057	-0.094566	-0.198634	-0.232994	-0.0131731	0.337539	-0.151074	-0.0612793	0.360875	0.247055	-0.224179	-0.204129	-0.101492	0.157619	0.23796	0.389575	-0.218578	0.26121	-0.0961203	-0.149133	-0.0546934	-0.265218	-0.10549	-0.254684	-0.0795393	0.0808734	0.498826	0.53266	0.401746	-0.257279	-0.0628449	0.576408	0.0949369	0.199475	0.375279	0.267689	-0.0718037	0.149581	0.387503	-0.364615
0.270947	0.349733	0.26388	0.26842	0.306346	0.383167	0.309814	0.412464	0.368142	0.343817	0.304178	0.35118	0.486922	0.182527	0.234915	0.239122	0.323308	0.420058	0.339104	0.377676	0.347294	0.419615	0.431677	0.515631	0.519074	0.144445	0.207548	0.155812	0.436116	0.0746072	0.240751	0.236839	0.28279	0.309823	0.242632	0.339568	0.312705	0.279377	0.334974	0.395156	0.27263	0.0145946
0.186804	-0.258639	-0.0344245	-0.0533483	0.110529	-0.188001	0.19381	-0.0278872	0.0588139	0.0432033	0.28856	0.256609	0.155141	0.407842	0.322321	0.144519	0.298295	0.221395	0.116472	0.0948517	0.019057	-0.0296884	-0.00996897	0.583893	0.336855	0.132441	-0.165547	0.0934992	0.126949	0.177906	-0.1045	0.239494	-0.145058	0.244116	0.169727	0.219901	0.11249	0.141386	-0.0105797	-0.0974911	0.210322	-0.0420907
0.0986722	-0.263762	0.112171	-0.211296	-0.284547	-0.141228	-0.112375	-0.0110746	-0.129474	-0.186907	0.273232	0.450701	-0.133057	0.366548	0.277804	0.292895	0.396489	0.231179	-0.214083	0.10249	-0.125912	-0.419348	-0.296993	-0.375869	-0.418773	-0.297545	-0.266468	-0.0625828	0.305667	0.568562	0.640061	-0.225867	-0.188615	0.492464	-0.0661877	-0.0195177	-0.106126	0.0349399	-0.188297	-0.169266	0.258577	-0.390089
-0.146402	0.451557	0.182301	0.447876	0.36354	0.327782	0.354527	0.458025	0.225471	0.353578	0.0864333	0.154638	0.449409	0.291977	0.128093	-0.0175641	0.0354711	0.128964	0.50275	0.237751	0.296377	0.405054	0.30224	0.663064	0.58258	0.155516	0.156054	0.24328	0.230551	0.155564	0.147051	0.299257	0.326696	-0.27582	0.1784	0.38543	0.0208079	-0.00958486	0.20293	0.156565	0.173084	0.424131
-0.0490912	0.362636	0.00900331	-0.58047	-0.283243	-0.138533	0.0451865	0.150374	-0.201225	0.109456	-0.137554	-0.209764	-0.542394	-0.236821	-0.130389	0.0246285	-0.196225	-0.103119	-0.0552605	-0.148643	0.0130727	0.333211	0.177301	0.639031	0.568563	-0.0594279	-0.0460919	-0.312634	0.0751066	-0.344561	-0.311599	-0.274469	-0.376673	0.092242	-0.0820465	-0.146695	-0.258283	0.2028	-0.256185	0.140997	-0.192548	-0.370031
-0.143903	-0.661838	-0.155769	-0.31076	-0.194258	-0.139701	-0.322148	-0.227413	-0.28767	-0.510441	0.059423	-0.184772	0.0408996	0.399237	0.234691	0.00485738	-0.305159	-0.116592	-0.25169	-0.246224	-0.464234	-0.59917	-0.55419	-0.745197	-0.684518	-0.0371738	-0.405751	-0.210757	-0.143058	0.105399	0.224402	-0.175969	-0.201108	0.157006	-0.0724455	-0.266653	0.16389	-0.404821	-0.152679	-0.528658	0.0131629	-0.208471
-0.255809	-0.45599	0.0121157	0.201828	-0.236856	-0.0335427	-0.0497451	-0.0827547	0.185109	-0.188708	-0.221763	-0.517689	0.342453	-0.243448	-0.192269	0.00788375	-0.497229	0.13461	-0.264517	0.0123186	-0.21793	-0.367995	-0.399299	-0.422513	-0.404695	-0.0936389	-0.0784816	-0.426589	0.0163475	-0.237475	-0.330122	-0.162815	0.0259914	-0.0189693	-0.135905	-0.110179	0.355032	-0.301131	0.0646658	-0.163934	-0.233747	-0.440864
-0.49234	0.385687	-0.48854	-0.594945	-0.358548	-0.212865	-0.319179	-0.640139	-0.430442	-0.0862719	-0.478169	-0.638892	-0.601187	-0.549857	-0.552881	-0.449748	-0.564017	-0.577284	-0.287495	-0.531288	0.0405319	0.123867	-0.0514099	0.142729	0.260245	-0.0617785	-0.0984267	-0.404222	-0.581773	-0.689169	-0.526729	-0.422571	-0.332214	-0.555212	-0.37276	-0.300285	-0.542113	-0.355311	-0.516393	-0.23166	-0.587269	-0.215907
-0.0904609	-0.398755	-0.332873	-0.115384	-0.275988	-0.12137	-0.316158	-0.204526	-0.230773	-0.363072	0.0222671	0.430647	-0.0349481	-0.317014	-0.127776	-0.0088955	0.324998	0.292226	0.11347	0.252401	-0.234692	-0.218607	-0.198113	-0.245279	-0.292439	0.0406864	-0.272279	-0.103709	0.207881	0.510404	0.680668	-0.241035	-0.172826	0.233826	-0.0760373	-0.247843	-0.078117	-0.151485	-0.348934	-0.184813	0.099931	0.379734
-0.577957	0.294819	-0.482764	-0.13205	-0.19595	-0.249708	-0.313695	-0.592986	-0.0696884	-0.00702163	-0.593849	-0.636282	-0.11045	-0.568767	-0.602621	-0.590742	-0.576605	-0.59121	0.00797029	-0.48776	-0.16475	0.205752	-0.0491667	0.0689258	0.134341	-0.158451	0.0732261	-0.352889	-0.632479	-0.676355	-0.714497	-0.119271	-0.44183	-0.729251	-0.4369	-0.45093	-0.620576	-0.386099	-0.385053	-0.184237	-0.57254	0.0167017
0.146668	0.305749	0.0400667	-0.288315	-0.0959562	-0.00649137	-0.0140121	-0.1446	0.00713527	0.0267217	-0.402667	-0.468008	-0.291955	0.00642635	0.0163548	0.166255	-0.372051	-0.142048	-0.182475	-0.111066	0.16092	0.273541	-0.00523962	0.365471	0.377279	0.107697	0.042368	-0.237992	-0.177253	-0.510377	-0.562238	-0.0797552	-0.0569327	-0.191994	-0.0557622	0.0318159	-0.0283411	-0.17965	0.234908	-0.0136797	-0.20998	-0.0215789
-0.510092	-0.500694	-0.413951	0.31904	-0.0130818	0.141148	-0.209701	-0.442959	0.0595161	-0.267408	-0.454931	-0.655028	0.420943	-0.149265	-0.327614	-0.391918	-0.580744	-0.432863	0.159918	-0.273706	-0.40068	-0.487893	-0.385866	-0.537505	-0.536703	-0.150793	-0.168622	-0.157647	-0.592487	-0.645431	-0.693611	0.155668	0.0361491	-0.602858	-0.384436	-0.478214	-0.48055	-0.474417	0.087725	-0.411264	-0.486008	0.122708
-0.291191	0.271344	-0.147446	-0.210665	0.109423	-0.187427	-0.197169	-0.0539964	-0.137996	-0.0769208	-0.120307	-0.255295	-0.0991417	-0.41443	-0.368189	-0.021337	-0.170068	-0.0885169	0.115091	-0.195227	-0.169821	-0.134421	-0.138644	-0.52174	-0.311821	-0.199407	-0.0725292	0.131742	-0.189644	-0.364175	-0.11944	-0.185792	-0.217469	-0.384122	-0.105465	-0.0844893	-0.265786	0.0576691	-0.308268	-0.258438	0.0803395	0.0846711
-0.244183	0.297123	-0.175892	0.0523271	0.0305922	-0.067836	-0.103348	-0.380523	0.0225576	0.0137036	-0.238118	-0.367143	0.171407	-0.0615358	-0.126657	-0.161397	-0.388174	-0.419359	-0.170566	-0.236747	0.0145892	0.172213	0.0176719	0.406797	0.235344	0.014822	0.140208	-0.396641	-0.45743	-0.335012	-0.279155	0.0868799	-0.0556862	-0.211924	-0.24765	-0.326909	-0.475829	-0.215736	-0.386142	-0.0671163	-0.443544	-0.179856
0.175845	-0.344807	-0.0199686	0.212915	-0.0335588	-0.136979	-0.138206	0.146078	0.0240884	-0.201878	0.264804	0.316119	0.379097	-0.231798	-0.187453	0.0877858	0.198277	0.205179	-0.0254654	0.0278563	-0.185467	-0.29235	-0.277665	-0.496914	-0.464378	-0.149514	0.0692796	0.0226994	0.255485	0.458675	0.302667	0.190159	-0.0923163	0.469027	-0.143612	-0.0915135	0.215657	0.206268	-0.0212077	-0.175968	0.163671	-0.0954424
0.306563	0.517056	0.0243467	0.357172	0.314854	0.291765	0.387421	0.163146	0.375887	0.37555	0.123074	0.140758	0.46952	0.507005	0.511093	0.275408	0.109194	0.319487	0.299661	0.448455	0.308773	0.422288	0.410786	0.428915	0.491746	0.356366	0.342605	0.197731	0.19026	0.196622	0.0588949	0.30329	0.254	0.304434	0.360958	0.209043	-0.0345989	0.475007	0.144095	0.416894	0.0676297	-0.0363654
-0.348496	-0.61697	-0.411457	-0.43904	-0.285694	-0.347348	-0.513271	-0.428616	-0.492966	-0.549597	-0.388403	-0.288439	-0.560992	-0.394682	-0.466693	-0.239293	-0.125008	-0.293554	-0.099916	-0.332673	-0.51213	-0.576986	-0.576648	-0.797752	-0.727745	-0.209252	-0.364819	-0.140203	-0.447122	-0.388805	0.0491671	-0.193079	-0.302187	-0.477863	-0.416058	-0.395254	-0.549568	-0.214163	-0.495573	-0.484489	-0.369523	-0.0809051
-0.0661719	-0.405136	0.133743	0.338456	0.00653844	-0.185353	-0.0989558	-0.0728035	0.159687	-0.137574	0.195614	-0.312921	0.414334	-0.349829	-0.299766	-0.0965717	-0.39363	0.151635	-0.120099	0.0444748	-0.251061	-0.368007	-0.23987	0.314823	-0.147322	-0.164314	-0.123609	-0.347245	0.0167928	0.0615153	-0.285957	-0.130261	-0.0825523	0.208655	-0.104728	0.121755	0.361891	-0.136467	-0.093479	-0.257947	-0.0614687	-0.24347
-0.169791	-0.471142	-0.00682818	0.0468069	-0.0565956	-0.133636	-0.142708	-0.262667	-0.0759537	-0.331424	-0.134672	-0.502332	0.323604	0.243109	0.0440005	0.0350794	-0.550871	-0.228787	-0.126543	-0.0421848	-0.283498	-0.496069	-0.457548	-0.55571	-0.505006	-0.113895	-0.174848	-0.342177	-0.466519	-0.503284	-0.654983	-0.0920883	-0.0534455	-0.193821	0.0072852	-0.274287	0.223289	-0.510084	0.00210083	-0.265624	-0.37395	-0.178909
-0.0523962	-0.611309	-0.223696	-0.371193	-0.278475	-0.271604	-0.371592	0.0393252	-0.300225	-0.442804	0.306623	0.5189	-0.375649	-0.36563	-0.238743	0.0176418	0.451836	-0.0644161	-0.218281	-0.370641	-0.449961	-0.546964	-0.576648	-0.603135	-0.555937	-0.244305	-0.393236	0.0337982	0.0475233	0.445003	0.413982	-0.201285	-0.0976554	0.299544	-0.248311	-0.0619859	0.177384	-0.101337	-0.300648	-0.473585	0.180796	-0.125053
-0.172433	0.249638	0.136676	0.426258	0.479712	0.415573	0.381327	0.198874	0.439901	0.236079	-0.170352	-0.0590434	0.642907	0.0420715	0.0815564	-0.296429	0.173611	0.0924654	0.540551	0.205056	0.375591	0.36011	0.337474	0.490432	0.434276	0.068324	0.336056	0.393542	-0.231419	-0.485782	-0.326529	0.424933	0.298594	-0.448504	0.264309	0.374495	0.0195321	-0.160947	0.551673	0.421903	-0.176732	0.500585
0.258744	-0.0740975	0.340735	-0.263049	0.00793118	-0.137518	0.0301549	0.376441	-0.0655012	0.0421946	0.00722761	0.0857889	-0.297836	0.00253515	-0.0763978	0.14857	0.192879	0.0502819	-0.0791145	-0.0102192	-0.00259245	-0.243764	-0.0637659	-0.570918	-0.407612	-0.146479	-0.0458112	0.133247	0.453887	0.112617	0.142579	0.023638	0.276199	0.160349	0.182008	0.28666	0.0605314	0.173709	0.0266328	-0.0492212	0.0877616	0.143885
0.236136	-0.0765924	0.176953	0.409107	0.131733	-0.142727	0.143474	0.094847	0.289443	0.0932146	-0.0404649	0.181266	0.554311	0.193259	0.194453	0.20888	0.0406153	0.0748811	0.0734223	0.197212	0.0671676	0.12155	0.149013	-0.0666412	-0.0388269	-0.115287	0.251578	-0.0369272	0.0780147	0.263356	-0.0286541	0.191949	0.288589	0.182675	0.176255	-0.109214	0.0298392	0.209115	0.45361	0.3278	0.02725	-0.0378543
0.0885466	-0.437669	-0.141675	0.320571	-0.0167062	-0.277765	-0.146817	0.133847	0.0610251	-0.243488	0.174146	0.0799288	0.304387	-0.295919	-0.190466	-0.0448715	-0.0373445	0.0666657	-0.122104	-0.178383	-0.179118	-0.419909	-0.270036	-0.525849	-0.509574	-0.23435	-0.111417	0.0151692	0.10799	0.100077	-0.0943856	-0.129932	0.257375	0.232249	-0.0201621	-0.102746	0.235576	0.12154	-0.110455	-0.299199	-0.187909	-0.13587
-0.00434343	-0.0701225	-0.156135	0.0511112	0.0689185	-0.0989329	0.0222594	-0.3653	-0.0510742	-0.0960953	-0.363144	-0.368607	-0.165551	0.158204	0.0585709	0.0559355	-0.336848	-0.280041	-0.0271336	-0.247725	-0.123939	-0.270321	-0.270839	-0.266691	-0.178885	0.00699768	-0.118118	-0.21406	-0.343208	-0.322834	0.0464249	0.210656	-0.302999	-0.292454	-0.0460245	-0.0404892	-0.200593	-0.14082	-0.277419	-0.370163	-0.192829	0.139329
-0.104219	0.597785	0.131474	-0.454528	-0.339013	-0.0427323	0.159807	0.166764	-0.155555	0.353556	0.130447	0.532045	-0.446207	0.13577	0.211742	0.0768786	0.483262	-0.228068	-0.193133	-0.214812	0.288465	0.530069	0.426815	0.717628	0.663522	-0.082757	0.185597	0.0920339	0.169544	0.239721	0.139094	-0.359559	-0.421181	-0.170472	0.0928212	0.243781	0.0129303	0.0172205	-0.137602	0.395172	0.118127	-0.0740217
0.0831408	-0.572315	0.187207	-0.424132	-0.346738	-0.298021	-0.306204	0.05654	-0.30298	-0.373954	0.157132	0.525915	-0.55725	-0.261791	-0.14735	0.0890696	0.41513	0.252797	-0.255721	-0.193912	-0.422401	-0.549857	-0.431761	-0.631616	-0.594531	-0.276484	-0.317374	0.105593	0.416871	0.496491	0.131529	-0.439444	-0.015229	0.452241	-0.261924	0.0467617	0.422828	-0.0335751	-0.186099	-0.486243	0.0609677	-0.401935
0.260435	-0.147587	0.306731	-0.0528992	-0.0053274	0.173609	-0.0754216	0.351228	-0.128172	-0.106954	0.486789	0.657828	-0.199081	0.45273	0.440467	0.355706	0.619934	0.345533	-0.0469697	-0.040925	0.0228373	-0.219517	-0.196008	-0.324967	-0.325628	-0.0921658	-0.203103	0.281293	0.457982	0.676463	0.704124	-0.139754	0.133229	0.589789	-0.0363639	0.225357	0.365138	0.288895	-0.0368361	-0.368282	0.480718	0.0967377
0.462785	0.391339	0.529364	0.439698	0.152489	0.211504	0.417581	0.468264	0.49768	0.411651	0.113619	0.126171	0.635601	0.446625	0.419724	0.353333	-0.104133	0.467116	0.0648392	0.566539	0.338044	0.426256	0.44944	0.0895137	0.256382	-0.0240372	0.459472	-0.0906764	0.47476	0.301273	0.137134	0.242238	0.154189	0.49141	0.270753	0.149876	0.514518	0.307645	0.345092	0.547699	0.279541	-0.129704
0.356819	0.554315	0.303259	0.254055	-0.0450221	0.0820707	0.306411	0.306772	0.251791	0.374595	0.024839	-0.156762	0.377565	-0.16031	-0.136483	0.275135	-0.229997	0.191325	0.0158356	0.12157	0.373552	0.38964	0.491045	0.655137	0.613024	-0.0263493	0.414141	-0.19249	0.29385	0.2027	0.0256928	-0.0165686	-0.0269478	0.49483	0.166963	0.130874	0.445416	0.366669	0.101161	0.242119	0.180833	-0.12251
0.276404	0.34706	0.232791	-0.249617	-0.183699	0.0157059	0.17401	0.336812	-0.0710583	0.303111	0.388588	0.590966	-0.344406	-0.111396	0.00179263	0.147339	0.572876	0.355079	-0.39367	0.0446624	0.245958	0.336776	0.344555	0.762575	0.615217	-0.144301	0.0534182	0.123703	0.493373	0.521394	0.481733	-0.251051	-0.1889	0.407553	0.160883	0.328661	0.492243	0.251035	0.11087	0.183198	0.524944	-0.154949
-0.551785	-0.299176	-0.474283	-0.579734	-0.364857	-0.361058	-0.454914	-0.641842	-0.32258	-0.373658	-0.508949	-0.614126	-0.420941	-0.380275	-0.392496	-0.548684	-0.444881	-0.598284	-0.213468	-0.509715	-0.383441	-0.381069	-0.474849	-0.406447	-0.428602	-0.105477	-0.286319	-0.342741	-0.672457	-0.627366	-0.573814	-0.247453	-0.341776	-0.677627	-0.538829	-0.540246	-0.573255	-0.60818	-0.516154	-0.509825	-0.530161	-0.187698
-0.317036	-0.132711	-0.591167	-0.238225	-0.281127	-0.259461	-0.388268	-0.566303	-0.154174	-0.34814	-0.537886	-0.66837	-0.0402005	-0.448815	-0.487389	-0.359299	-0.632085	-0.601325	-0.205104	-0.433334	-0.396826	-0.308228	-0.367582	-0.3972	-0.356786	-0.241201	-0.257125	-0.49434	-0.690741	-0.638244	-0.588047	0.0928166	-0.183484	-0.643995	-0.502864	-0.553389	-0.705814	-0.525988	-0.388525	-0.470161	-0.635308	-0.0807545
-0.14811	0.458217	0.181396	0.481746	0.102926	0.194166	0.0183846	0.0636326	0.213275	0.206058	-0.375446	-0.347153	0.482759	-0.160379	-0.0852044	-0.256888	-0.274072	-0.0473079	0.247511	0.0739659	0.30442	0.317802	0.37071	-0.127069	0.140249	0.069068	0.358893	-0.0930367	-0.172565	-0.33605	-0.276776	0.00719801	0.0252154	-0.369192	0.0649593	-0.074519	0.0906113	-0.22448	0.272875	0.298718	-0.292746	0.0703971
-0.485788	-0.710707	-0.474442	-0.514868	-0.37111	-0.153348	-0.530457	-0.484212	-0.506852	-0.584762	-0.346597	-0.418233	-0.605103	0.195548	0.0929129	-0.485653	-0.504487	-0.499826	-0.404954	-0.426013	-0.520385	-0.635858	-0.639394	-0.610594	-0.685654	-0.0777349	-0.54417	-0.378262	-0.550439	-0.56535	-0.543884	0.00611768	-0.501018	-0.526265	-0.463307	-0.497542	-0.429562	-0.601513	-0.402282	-0.556338	-0.501123	-0.459043
-0.532269	0.207917	-0.445685	-0.334346	-0.181369	-0.118846	-0.368991	-0.536798	-0.260612	-0.114647	-0.501629	-0.571106	-0.325397	-0.358785	-0.413925	-0.469472	-0.509357	-0.503144	-0.120166	-0.376596	-0.110033	0.00868546	-0.0382349	0.267941	0.294553	0.0848069	-0.279606	-0.192592	-0.571155	-0.719617	-0.476318	-0.121701	-0.368947	-0.724597	-0.264226	-0.273475	-0.707907	-0.330427	-0.443129	-0.173638	-0.56221	-0.0180892
0.066985	0.284486	0.342726	0.123824	-0.0258229	-0.0438349	0.285537	0.177319	-0.00444996	0.236006	0.0624242	0.37589	0.245417	-0.314671	-0.316128	-0.138751	0.403767	0.065656	0.0261392	0.237026	0.151869	0.248577	0.374876	0.00708572	0.150672	-0.0170162	0.178896	0.232977	0.424743	0.41662	0.393018	-0.116031	0.0245984	-0.00147344	0.0337889	0.362614	0.165788	0.178977	0.216219	0.434632	0.359199	-0.0393673
-0.263161	0.437229	-0.113556	-0.0880769	-0.145598	0.064714	0.111436	-0.0846291	0.0509827	0.329552	-0.0873024	0.139733	0.160275	-0.425816	-0.409311	-0.253661	-0.0122028	-0.238135	-0.0536902	-0.0293778	0.0737379	0.364049	0.358106	0.449687	0.495947	-0.158488	0.042418	0.00366237	0.123451	0.0792052	-0.0964482	-0.143012	0.119683	0.0994662	-0.112259	0.0759991	-0.106661	-0.174463	-0.196241	0.270227	0.064512	-0.128793
-0.0705133	-0.258638	-0.287143	-0.28578	-0.0641819	-0.0992329	-0.176291	-0.289664	-0.0994612	-0.238367	-0.116642	-0.539135	0.159256	-0.160667	-0.315775	-0.0560398	-0.515873	-0.233855	-0.0921366	-0.14665	-0.33847	-0.304706	-0.334678	0.153914	-0.276514	-0.233066	-0.20323	-0.285218	-0.365205	-0.102618	-0.0676744	0.00186533	-0.157148	0.115498	-0.186999	-0.389082	-0.106002	-0.313904	-0.220159	-0.341803	-0.0896326	0.00378047
-0.166491	0.143464	-0.135533	0.510043	0.495192	0.274503	0.174492	0.374144	0.335095	0.301082	-0.26638	-0.37674	0.570954	0.139988	0.056044	-0.183281	-0.137314	0.241258	0.392758	0.369372	0.261121	0.315434	0.329289	0.345957	0.3716	0.120543	0.24199	0.189294	-0.159574	-0.559848	-0.0771463	0.327659	0.366385	-0.530247	0.231645	0.0699041	-0.483102	0.142381	0.327638	0.413047	-0.34	0.547599
-0.197315	0.081877	0.0100928	-0.223004	-0.296726	-0.0535665	0.0476878	-0.241311	-0.121948	0.0594194	0.20955	0.103552	-0.31276	0.0439253	-0.0755798	-0.200142	0.0391205	-0.226818	-0.446234	-0.225392	-0.211383	0.0813472	0.00640604	0.512537	0.389306	-0.260397	-0.140675	0.0302668	0.0560442	-0.0333463	-0.0994611	-0.186336	-0.338228	0.0314961	-0.185324	-0.0704925	0.166517	-0.115465	-0.259607	-0.134264	0.111245	-0.415948
-0.0401104	0.595747	0.160284	0.257924	-0.178863	-0.282606	0.243602	0.0114959	-0.0347252	0.320302	0.19148	0.0838542	0.310564	-0.210048	-0.146002	-0.0288582	0.00650025	0.12273	-0.296968	0.290003	0.184345	0.532304	0.455691	0.742242	0.652264	-0.110417	0.27498	-0.292025	0.273675	0.33144	-0.0898983	-0.189343	-0.328014	0.295367	0.249378	0.31219	0.409053	0.289166	0.0929209	0.472587	0.396528	-0.378134
-0.161491	0.254034	0.00416055	-0.453843	-0.300229	-0.110677	0.0193256	-0.283748	-0.118726	-0.0303286	0.171776	-0.0156417	-0.232163	0.0998112	0.0382342	0.0502868	-0.149411	-0.287759	-0.441809	-0.261165	-0.116248	0.0681722	0.102106	0.572951	0.37647	-0.133008	-0.243121	-0.247315	-0.0513386	0.31833	0.222391	-0.118322	-0.173738	0.231039	-0.0943369	-0.0571599	-0.134041	0.0172151	-0.310283	-0.270043	-0.14956	-0.430458
-0.194137	0.102793	-0.261934	-0.107741	-0.28158	-0.204273	-0.12756	-0.142631	-0.25215	-0.113443	-0.101939	0.268399	-0.31468	-0.386205	-0.37166	-0.181335	0.19608	0.169321	-0.248471	0.121203	-0.123585	0.0669809	-0.00831907	-0.464389	-0.270606	-0.365954	-0.222773	-0.167502	0.262843	0.420006	0.464778	-0.302202	-0.143165	0.173051	-0.199511	-0.0634123	-0.0486946	0.17513	-0.295705	0.0804826	0.0133194	-0.339373
-0.478275	-0.490846	-0.370936	0.152914	-0.244376	-0.25305	-0.257765	-0.518934	-0.0350848	-0.367126	-0.381019	-0.61949	0.381451	-0.417814	-0.441741	-0.370522	-0.6136	-0.458733	-0.112527	-0.225941	-0.366637	-0.432853	-0.416284	-0.445789	-0.481749	-0.191444	-0.0883013	-0.479041	-0.532174	-0.53541	-0.58024	-0.00496849	-0.442117	-0.384589	-0.324539	-0.553387	-0.429153	-0.42967	-0.223404	-0.150208	-0.35866	-0.391286
0.137464	0.394642	-0.0486558	-0.116367	-0.191677	-0.042274	0.160186	0.189787	-0.188003	0.0881424	0.364462	0.380016	-0.292032	0.242591	0.258958	0.0833886	0.181788	0.00786184	-0.365479	-0.164359	-0.0271673	0.212439	0.168391	0.215264	0.243378	-0.0382541	0.00664724	-0.0715647	0.214202	0.450726	0.0487154	-0.0397368	-0.280397	0.417062	0.254653	0.254343	0.326873	0.121725	0.0829881	0.144738	0.187722	-0.243353
-0.0417575	-0.504079	-0.326195	0.509857	0.105142	0.121127	-0.237591	-0.0748296	0.0813615	-0.168021	-0.243546	-0.444946	0.40012	0.0489649	-0.112318	-0.18982	-0.226923	0.0728669	0.375601	0.150891	-0.101794	-0.340968	-0.336447	-0.670567	-0.575781	0.0492329	-0.142426	0.11465	-0.309379	-0.477989	-0.427161	0.273092	0.153964	-0.507783	-0.199767	-0.100374	-0.250164	0.154799	0.266979	-0.229142	-0.367489	0.237393
-0.482072	0.472475	-0.365394	-0.547212	-0.371138	-0.184355	-0.195625	-0.518709	-0.319157	0.0505538	-0.332148	-0.29	-0.59796	-0.514467	-0.514189	-0.397336	-0.226499	-0.515003	-0.246675	-0.422026	-0.0518463	0.35018	0.0437975	0.433912	0.433744	-0.12984	-0.0725063	-0.16412	-0.358596	-0.403813	-0.31187	-0.377279	-0.269784	-0.454377	-0.321178	-0.0557251	-0.471646	-0.341965	-0.366929	-0.0661422	-0.171272	-0.317286
-0.519693	-0.54769	-0.356988	0.0968665	-0.0437446	-0.0668709	-0.306786	-0.241849	-0.377381	-0.453189	-0.140577	0.36177	0.190655	0.0753673	0.0151023	-0.494469	0.390346	-0.22977	0.107796	-0.181112	-0.40956	-0.430664	-0.461511	-0.564322	-0.52871	-0.112072	-0.413735	0.311676	-0.396234	-0.449392	-0.145994	-0.131907	-0.135218	-0.600828	-0.266864	-0.341488	-0.454387	-0.515941	-0.217383	-0.436018	-0.349338	0.0194941
-0.0590923	0.459467	0.121284	-0.184206	-0.0290561	0.0357613	0.115021	-0.184847	-0.0140131	0.233197	0.100433	0.118281	-0.113775	0.322926	0.118086	-0.171002	0.129781	-0.247491	0.0215905	-0.155255	0.190679	0.305258	0.295333	0.744846	0.60565	-0.0469718	0.0693266	0.112308	0.0755182	-0.115108	0.114658	-0.23444	-0.207812	0.178678	0.155846	0.132156	-0.00289482	-0.0682742	0.236293	0.164237	-0.10768	0.00935634
0.37737	-0.246973	0.279278	0.420281	0.0765636	-0.171817	0.084226	0.186374	0.113892	-0.00323184	0.140743	0.163271	0.4303	0.123841	0.0769791	0.129271	0.137933	0.354459	-0.201065	0.306407	0.0556224	-0.0330943	-0.0178668	-0.546985	-0.418542	0.0255061	0.0714285	0.223621	0.349832	0.370952	0.281759	0.118798	0.37592	0.169673	0.20124	0.309569	0.423604	0.271149	0.245757	0.115289	0.324474	-0.109425
0.164713	-0.587689	-0.0950661	0.299996	-0.15502	-0.26181	-0.0920047	-0.210767	-0.20278	-0.339359	0.43277	0.435975	-0.295138	0.120028	0.00574494	0.138454	0.302106	-0.0879217	-0.370572	-0.197838	-0.342627	-0.573516	-0.506583	-0.621322	-0.650331	-0.315391	-0.333932	0.00801004	0.0542277	0.551406	0.590059	0.0393282	-0.258154	0.497644	-0.0482674	-0.0177979	0.024124	-0.0743672	-0.0461019	-0.424938	0.223422	-0.0291841
-0.0404222	0.526783	0.0548048	0.233106	0.0829366	-0.057029	0.211517	-0.0241562	0.0666302	0.294882	0.23605	0.420153	0.0312625	0.361344	0.284829	0.189266	0.197985	0.155387	-0.164868	0.00203327	0.286411	0.362359	0.320416	0.374415	0.452515	0.0622453	0.157351	0.0412427	0.32439	0.35217	0.42252	-0.0848756	0.0518726	0.132088	0.151294	0.0851108	0.0778824	0.331381	-0.0680777	0.181238	0.38092	0.134035
0.167231	-0.252019	0.159631	-0.369742	-0.195372	-0.0178512	-0.0669415	0.331445	-0.253586	-0.020811	0.26065	0.452903	-0.504303	-0.082261	0.0751792	0.195283	0.381211	0.313362	-0.163871	0.11011	-0.198339	-0.203435	-0.0311084	0.572423	0.249281	0.0104272	-0.194114	0.0116652	0.496691	0.55272	0.570858	-0.135038	-0.260974	0.494871	0.135073	0.15721	0.439739	0.116013	-0.0693821	-0.0183489	0.351567	-0.0182774
-0.308604	0.384884	-0.198741	-0.361197	-0.349555	-0.302506	-0.0215206	-0.410678	-0.142621	0.115696	-0.011239	-0.291834	-0.32419	-0.494501	-0.413299	-0.22498	-0.292684	-0.247449	-0.441098	-0.355928	-0.0582261	0.194971	0.0544093	0.526055	0.538241	-0.227526	-0.0655008	-0.460871	-0.0813549	-0.0579848	-0.215039	-0.382618	-0.423538	0.15843	-0.31531	-0.288397	-0.07392	-0.188613	-0.406341	-0.183496	-0.137489	-0.331801
0.36834	0.63102	0.302517	0.333574	-0.0767478	0.131325	0.380422	0.2135	0.373215	0.504392	0.0367391	0.256846	0.378061	0.00641693	0.133636	0.279287	0.137142	0.239658	-0.099226	0.273646	0.406156	0.560291	0.550082	0.604236	0.607804	-0.00289592	0.458601	-0.169596	0.4273	0.304901	0.107278	0.178021	0.0647291	0.43975	0.175257	0.256212	0.33078	0.443524	0.0471118	0.40938	0.175788	-0.206746
0.0781964	0.00695658	0.253496	0.50752	0.188973	0.219226	0.17168	0.375756	0.283662	0.153879	-0.268901	-0.399676	0.594155	-0.0809562	-0.127225	0.0714449	-0.309406	0.324097	0.363543	0.477707	0.167932	-0.0323096	0.17032	-0.663846	-0.443582	-0.167779	0.394015	0.0313766	0.149166	-0.438202	-0.484225	0.117391	0.316485	-0.236407	0.081918	-0.00629212	0.374874	0.134406	0.464578	0.31508	0.0340059	-0.0108706
-0.200609	0.313089	0.095771	0.0352573	0.00254281	0.0752078	-0.0571114	0.120427	0.207358	0.0637431	-0.179618	-0.336736	0.305692	0.0387261	0.0717652	-0.256062	-0.26755	0.0916931	0.0831848	0.0878667	0.148098	0.136641	0.281456	0.0796465	0.153994	0.0686808	0.280193	-0.283299	-0.100607	-0.3894	-0.439012	-0.100151	0.0830426	-0.27545	-0.0178612	-0.0551373	0.374757	-0.188178	-0.128435	-0.0575595	0.144397	-0.314665
-0.273697	-0.492985	-0.200959	-0.131706	-0.11292	-0.00801211	-0.231105	-0.282923	-0.109925	-0.364921	-0.331723	-0.52492	-0.239871	0.378316	0.197175	-0.108224	-0.481979	-0.320488	-0.052251	-0.221247	-0.290467	-0.343787	-0.439578	-0.602135	-0.574544	0.0561637	-0.0939389	-0.318525	-0.519413	-0.517745	-0.62467	0.155379	0.0809653	-0.443366	-0.0436387	-0.34844	-0.122237	-0.395252	-0.128409	-0.371086	-0.359019	0.0722393
-0.195717	0.382562	-0.138705	0.257675	0.30849	0.185402	0.179629	0.0724347	0.26039	0.311354	-0.260821	0.000155307	0.251822	-0.182602	-0.0822083	-0.15396	-0.016609	0.106754	0.117011	0.412681	0.316654	0.423334	0.374166	-0.314892	0.0997033	0.112066	0.13342	0.0488637	-0.0126671	-0.409575	-0.301459	0.110763	0.183599	-0.361714	0.198378	0.208884	-0.398931	0.169495	0.185064	0.427856	-0.121471	0.188339
0.0955942	0.592535	-0.0594586	0.14708	-0.188509	-0.211451	0.213299	-0.229015	0.0946704	0.416444	-0.283194	-0.62519	0.197293	-0.479213	-0.450644	0.0517883	-0.561822	-0.261422	-0.249824	-0.00820829	0.288414	0.560603	0.488828	0.474543	0.514811	-0.130094	0.123247	-0.291153	-0.164993	-0.538424	-0.636854	-0.126673	0.0602664	-0.125235	0.00360772	0.0491844	0.311169	0.185314	-0.0833374	0.239375	0.0135361	-0.0340025
-0.25371	0.616824	-0.196204	0.360003	0.107075	-0.0948917	0.184643	-0.213491	0.111883	0.371193	-0.359231	-0.0817252	0.265565	-0.446704	-0.382588	-0.276044	0.0650388	-0.250227	0.313855	0.055584	0.326916	0.572953	0.492885	0.727631	0.666949	0.00247979	0.288651	0.152829	-0.212773	-0.482469	-0.41927	-0.0407496	-0.0163552	-0.552609	-0.0557881	-0.11273	-0.190864	-0.0155651	0.138566	0.363984	-0.0456745	0.339016
-0.210895	-0.56953	-0.15959	-0.0921661	-0.271303	-0.22875	-0.411168	-0.366563	-0.337648	-0.446006	-0.0067983	0.144008	-0.362519	-0.374903	-0.344347	-0.194838	-0.136231	-0.311137	-0.288516	-0.402476	-0.496613	-0.570594	-0.523205	-0.654667	-0.648177	-0.34478	-0.391771	-0.217552	-0.325609	0.189798	0.273507	-0.266675	-0.266809	0.163582	-0.364846	-0.387068	-0.152383	-0.481296	-0.302923	-0.533667	-0.276707	-0.426785
-0.0748927	0.410754	0.0788599	-0.4573	-0.112357	0.00330177	0.0905923	0.0527589	-0.0499218	0.201817	0.0153824	-0.28151	-0.406616	0.133773	0.100767	0.13158	-0.287432	0.00958738	-0.376745	0.0467228	0.235484	0.428933	0.254002	0.700583	0.590297	0.139303	-0.00187338	-0.060867	0.0549393	0.0188499	-0.355107	-0.237574	0.224659	-0.0886813	0.174371	0.0472897	-0.0469756	0.00353296	-0.113091	0.384861	-0.11402	0.043776
0.325467	0.518648	0.413086	0.240448	-0.155484	-0.0229155	0.347106	0.241774	0.0566356	0.389505	0.407404	0.333599	0.243913	0.312171	0.306295	0.369451	0.226185	0.323047	-0.147802	0.236001	0.346821	0.403558	0.334357	0.628481	0.606955	-0.10273	0.286299	-0.0278099	0.463044	0.525703	0.434581	-0.153435	-0.0950323	0.508745	0.291905	0.394914	0.466563	0.52764	0.117605	0.305319	0.49015	-0.18836
-0.226929	-0.0961193	-0.0255134	-0.351754	-0.468352	-0.376081	-0.26588	-0.480114	-0.360129	-0.222439	-0.212813	-0.122092	-0.6063	-0.446864	-0.437502	-0.0926841	-0.164346	-0.368606	-0.330273	-0.366774	-0.303996	-0.289609	-0.37013	0.378977	0.174829	-0.271541	-0.233501	-0.310497	-0.167374	0.126861	-0.0605223	-0.295173	-0.423062	0.116785	-0.434308	-0.305814	-0.264493	-0.291933	-0.371635	-0.441193	-0.0520332	-0.218638
0.0159365	0.357128	0.24427	-0.00405715	-0.0750687	0.099323	-0.042813	-0.032806	-0.0360266	-0.0655982	0.0941337	-0.0878135	0.276011	0.38067	0.242957	0.173242	-0.259306	-0.113939	-0.406314	0.0757704	0.114831	0.0839262	0.192285	0.466777	0.372903	0.00347081	0.114239	-0.335787	-0.0526948	0.377581	0.263956	-0.0630447	-0.0646471	0.161905	0.0288118	0.0821104	0.0689496	-0.0591669	-0.0986491	0.0609031	0.15364	-0.0565877
0.479188	0.531047	0.249351	0.665033	0.355881	0.0913856	0.436831	0.547096	0.522847	0.509024	-0.0235072	0.155237	0.572835	0.0484518	0.189829	0.369754	0.122666	0.456912	0.545574	0.534771	0.43813	0.587238	0.581159	0.307916	0.490846	0.221917	0.42738	0.190146	0.402411	-0.0886737	-0.350172	0.285641	0.306672	0.249522	0.42034	0.457426	0.443965	0.507347	0.344351	0.571863	0.273729	0.0961955
0.227567	-0.347659	0.00560579	0.369345	-0.0194731	0.0173037	-0.0738156	-0.15489	-0.141193	-0.259796	0.211167	0.234673	-0.00647482	0.439064	0.324411	0.112039	0.064612	-0.0523973	-0.099626	-0.0726894	-0.197523	-0.305223	-0.39937	-0.679267	-0.587969	-0.0831291	-0.0133598	0.0233991	-0.150004	0.386745	0.155145	0.102327	0.123495	0.27328	0.0831212	-0.146902	0.219143	-0.0701329	0.219307	-0.353404	0.0532956	0.0171623
-0.589381	-0.586593	-0.565274	-0.581221	-0.481327	-0.445991	-0.538828	-0.604246	-0.571417	-0.574114	-0.505937	-0.502829	-0.660852	-0.474804	-0.448923	-0.567421	-0.460142	-0.583621	-0.501927	-0.563741	-0.599171	-0.629286	-0.60867	-0.564574	-0.603141	-0.279355	-0.578882	-0.491526	-0.616906	-0.553062	-0.533869	-0.414393	-0.630412	-0.573257	-0.55082	-0.526788	-0.548445	-0.639035	-0.617903	-0.647159	-0.601099	-0.545096
-0.500823	-0.531669	-0.46825	-0.563793	-0.576892	-0.497287	-0.557593	-0.541331	-0.560638	-0.556284	-0.170971	0.351014	-0.684822	-0.407041	-0.311824	-0.431023	0.135335	-0.436423	-0.519375	-0.457251	-0.594232	-0.666098	-0.635251	-0.700787	-0.701141	-0.320649	-0.589414	-0.281039	-0.293205	0.376598	0.154795	-0.502861	-0.641785	-0.1216	-0.485467	-0.418586	-0.475371	-0.451559	-0.49756	-0.643632	-0.104566	-0.553753
-0.6316	-0.132531	-0.624321	-0.458635	-0.351102	-0.478018	-0.43587	-0.676946	-0.409218	-0.397515	-0.564319	-0.704204	-0.501085	-0.620517	-0.629004	-0.553252	-0.624776	-0.64926	-0.346016	-0.565623	-0.38744	-0.403095	-0.361936	-0.496825	-0.375501	-0.237814	-0.313153	-0.405297	-0.721147	-0.714715	-0.695146	-0.255815	-0.541694	-0.70829	-0.466188	-0.482471	-0.632282	-0.574472	-0.497198	-0.484277	-0.638821	-0.357231
-0.186817	-0.192776	-0.234478	0.354197	-0.0755213	-0.216685	-0.141761	-0.434111	0.07916	-0.211682	-0.427276	-0.674335	0.190603	-0.0734781	-0.202304	-0.154211	-0.671507	-0.405552	-0.160222	-0.0624857	-0.115308	-0.113794	-0.123285	-0.469246	-0.384205	0.0522927	0.081544	-0.46715	-0.619049	-0.551774	-0.674659	0.218492	-0.0403968	-0.407938	-0.0426654	-0.500597	-0.196871	-0.307606	0.1091	-0.123461	-0.515809	-0.102688
0.172376	-0.303657	0.0319092	-0.445934	-0.299492	-0.256128	-0.21237	-0.0291156	-0.442668	-0.244552	0.367689	0.288514	-0.640535	0.354509	0.261437	0.215243	0.102956	-0.0859058	-0.424921	-0.303838	-0.176074	-0.30986	-0.45385	0.234465	-0.174459	-0.0794476	-0.319064	0.0815241	-0.111046	0.336668	0.178885	-0.254774	-0.282335	0.470709	-0.120503	0.123268	0.209216	-0.0842345	-0.379206	-0.326399	-0.00818556	-0.233307
0.366921	-0.28798	0.239051	0.393402	0.0694877	-0.292231	0.181886	-0.162833	0.211262	-0.0622247	0.237457	0.133407	0.408922	0.0281182	0.0671793	0.270043	0.028816	0.224308	-0.0428759	0.119518	0.0202168	-0.11733	-0.129949	-0.544882	-0.413766	-0.0520963	0.12524	-0.00102594	0.0398468	0.340842	0.0885181	0.208853	0.30245	0.45008	0.337743	0.0273685	0.350573	-0.164252	0.153265	0.16582	0.0651987	-0.109877
-0.131408	0.0643312	-0.145067	0.232991	0.186256	0.13126	-0.0889392	-0.318845	0.041466	-0.0966473	-0.454928	-0.574625	0.269721	0.0699565	-0.0331003	-0.226893	-0.371916	-0.225617	0.386204	-0.108435	0.169714	0.102923	-0.000445534	-0.177017	-0.0403672	0.119013	0.178275	-0.00881441	-0.500381	-0.64368	-0.623838	0.212359	0.291139	-0.425744	-0.022601	-0.18586	-0.196671	-0.0258038	0.210224	0.091616	-0.334794	0.248256
-0.624523	-0.601649	-0.605617	-0.535909	-0.510366	-0.519081	-0.602149	-0.594805	-0.447946	-0.576079	-0.649807	-0.636491	-0.560137	-0.573142	-0.566727	-0.58927	-0.63086	-0.592027	-0.398811	-0.553274	-0.56993	-0.557804	-0.561323	-0.677574	-0.65229	-0.1929	-0.541736	-0.613905	-0.658133	-0.685215	-0.657492	-0.448329	-0.601127	-0.679091	-0.594784	-0.609666	-0.649049	-0.617903	-0.578517	-0.593653	-0.640067	-0.572101
-0.475809	-0.405281	-0.369964	0.00277518	0.199677	0.0453681	-0.281311	-0.339815	-0.0929958	-0.325263	-0.491959	-0.401976	0.361923	0.178543	0.0420847	-0.432125	-0.205785	-0.406784	0.310796	-0.360303	-0.151485	-0.264306	-0.345261	0.144395	-0.125184	-0.0126329	-0.118266	0.0352833	-0.587684	-0.64948	-0.55161	0.00325847	0.209276	-0.674369	-0.301574	-0.384434	-0.424933	-0.493252	-0.0439217	-0.377601	-0.536274	0.109202
0.0611079	-0.24482	0.0674379	0.129883	0.242634	0.148962	0.0831479	0.432691	0.221192	-0.0313248	-0.070393	-0.112623	0.0658904	0.199015	0.14486	0.189655	-0.012498	-0.00446518	0.210925	-0.015227	-0.130454	-0.184553	-0.181674	-0.30227	-0.314313	-0.116192	-0.175465	0.0594998	-0.157421	-0.158079	-0.298672	0.12926	-0.00932861	0.111726	0.120967	0.221431	0.203175	0.14895	0.418777	-0.0515729	-0.0370142	0.119048
-0.471774	-0.208215	-0.576763	-0.381587	-0.327518	-0.164973	-0.442505	-0.344832	-0.454487	-0.342563	-0.369327	-0.0374836	-0.471918	-0.437114	-0.359183	-0.500128	0.0530687	-0.365665	-0.217926	-0.347364	-0.236186	-0.174811	-0.312182	-0.257822	-0.226748	-0.0256813	-0.419702	0.103655	-0.460394	-0.633289	-0.30018	-0.39921	-0.204235	-0.618035	-0.373684	-0.30163	-0.515876	-0.435452	-0.513395	-0.143614	-0.406706	-0.268882
0.159934	0.0296874	0.224581	0.612163	0.265102	0.175882	0.21536	0.224339	0.424891	0.272808	-0.0735247	-0.170627	0.585994	0.202278	0.230031	0.158827	-0.318897	0.322972	0.333414	0.462028	0.230757	0.0776244	0.336659	0.505081	0.403756	0.0867326	0.213767	0.0511945	0.260714	-0.169241	-0.194494	0.308528	0.126901	0.0701472	0.258814	0.0015279	0.248601	0.0111949	0.316348	0.215132	0.189802	-0.0355966
-0.271747	0.63052	-0.261225	-0.337695	0.108102	0.101005	0.0998736	-0.388744	-0.0376072	0.237596	-0.217031	-0.000796777	-0.367285	-0.324662	-0.324769	-0.188895	-0.120745	-0.427647	0.264207	-0.258366	0.256858	0.521615	0.338636	0.596374	0.581456	0.175698	0.231742	0.00983449	-0.362497	-0.367928	-0.307102	-0.0918104	-0.209999	-0.443526	0.1249	0.0107173	-0.460109	-0.0613858	-0.202805	0.212623	-0.380958	0.182124
-0.163966	-0.410574	0.115387	0.438785	0.0973866	-0.0147737	0.0757261	0.186962	0.249012	-0.109267	-0.400266	-0.520449	0.590273	-0.211202	-0.249568	-0.210483	-0.386445	0.138595	0.310956	0.368262	0.0670599	-0.134922	-0.0469878	-0.74046	-0.551761	-0.182864	0.19161	0.0473632	-0.13316	-0.447457	-0.608219	0.0281934	0.0826049	-0.526912	-0.0511698	-0.253498	0.224358	-0.191598	0.501881	0.343926	-0.136459	0.207726
0.296932	-0.26181	0.266396	-0.352806	-0.293246	-0.342259	-0.130308	0.40378	-0.308967	-0.159504	0.370397	0.567064	-0.47734	-0.134741	-0.0258996	0.281303	0.402448	0.333062	-0.328812	0.00933047	-0.084709	-0.196326	-0.185114	-0.301015	-0.213814	-0.240962	-0.21174	0.0543618	0.53864	0.517363	0.353363	-0.358315	-0.21639	0.553214	0.0344692	0.300108	0.393872	0.247456	-0.433838	-0.133494	0.390742	-0.117859
-0.491777	-0.472115	-0.465002	-0.29269	-0.180712	-0.0792717	-0.353745	-0.557345	-0.422663	-0.46961	-0.169139	0.0819705	-0.393708	0.261916	0.137596	-0.462726	0.145624	-0.369459	-0.0498772	-0.417544	-0.439912	-0.433818	-0.478167	-0.475023	-0.507051	-0.0261215	-0.433644	0.0736012	-0.595017	-0.514999	-0.390667	-0.228479	-0.186178	-0.626045	-0.341356	-0.370472	-0.536257	-0.575536	-0.258282	-0.435324	-0.37474	0.178091
-0.059468	0.356536	-0.0418857	-0.579992	-0.441041	-0.343925	-0.10433	-0.259132	-0.373894	0.00341413	0.143662	0.164278	-0.624401	0.358999	0.191266	0.136769	-0.0486289	-0.283408	-0.538815	-0.310002	-0.017616	0.0803012	-0.0723551	0.652029	0.494215	-0.0917095	-0.30218	-0.274545	0.0455304	0.353454	-0.207685	-0.415736	-0.463483	0.159616	-0.127969	0.0763144	-0.134814	0.124372	-0.396847	-0.0926208	0.128628	-0.517691
-0.175887	-0.40798	-0.319988	-0.277056	-0.0499364	0.124028	-0.257214	-0.0133276	-0.300854	-0.250969	0.0870928	0.553671	-0.195127	-0.260803	-0.261485	-0.293201	0.495836	0.12765	-0.101494	-0.0558551	-0.25721	-0.0597417	-0.11754	0.419854	0.0845654	-0.0761629	-0.237604	0.215152	0.104347	0.405645	0.621995	-0.200871	0.15138	-0.314949	-0.0865345	-0.020859	-0.288026	-0.214539	-0.108212	0.0743899	0.0255253	0.276499
-0.277992	0.0250037	-0.418999	-0.261339	-0.323346	-0.41568	-0.401854	-0.567165	-0.29889	-0.225118	-0.457242	-0.461318	-0.401927	-0.531984	-0.503633	-0.401526	-0.414938	-0.531442	-0.325108	-0.447645	-0.291837	-0.177244	-0.288918	0.121289	-0.00588278	-0.178428	-0.170164	-0.327056	-0.52329	-0.439035	-0.259741	-0.145634	-0.407408	-0.255342	-0.491747	-0.355581	-0.448369	-0.380971	-0.455882	-0.422676	-0.40536	-0.479811
0.0916258	-0.457128	0.0754039	-0.269399	0.0889991	-0.0439197	-0.0868681	0.376433	-0.263379	-0.348963	-0.237565	0.0468596	-0.325017	0.105752	0.107334	0.123524	0.168328	-0.131058	-0.00842105	0.0451139	-0.0988831	-0.216392	-0.21137	-0.683335	-0.507382	0.0351212	-0.154101	0.0508419	0.0638934	0.160764	0.25316	0.0586688	0.0186894	-0.193875	0.18417	-0.0323931	-0.30851	-0.10175	0.0351914	0.336006	-0.0614725	0.241827
-0.126085	-0.602009	-0.251526	0.140986	-0.325038	-0.447152	-0.337228	-0.472187	-0.170582	-0.348097	-0.0319521	0.05026	-0.279074	-0.29715	-0.220291	-0.360188	-0.0685081	-0.429214	-0.411002	-0.350036	-0.505573	-0.58382	-0.550503	-0.291325	-0.490301	-0.294722	-0.391711	-0.23655	-0.232034	0.161871	-0.0500301	-0.21477	-0.320946	0.202095	-0.323574	-0.369576	-0.127756	-0.3826	-0.26296	-0.565773	-0.166428	-0.420927
-0.429507	0.178546	-0.438435	0.0270908	-0.413092	-0.281261	-0.375199	-0.602722	-0.283673	-0.106375	-0.403639	-0.246219	-0.343487	-0.368031	-0.354454	-0.374278	-0.375553	-0.598257	-0.397956	-0.495268	-0.342066	-0.277009	-0.287139	-0.139549	-0.169518	-0.211553	-0.107918	-0.36166	-0.572999	-0.36955	-0.493934	-0.313648	-0.404086	-0.492386	-0.47522	-0.360557	-0.436613	-0.484867	-0.407742	-0.442337	-0.381989	-0.340008
-0.266005	-0.450016	-0.217007	-0.526925	-0.408718	-0.447555	-0.354266	-0.29133	-0.411203	-0.379631	0.110117	0.411439	-0.457652	-0.522324	-0.396882	-0.168494	0.22548	-0.319792	-0.63663	-0.401727	-0.437549	-0.51687	-0.425461	0.388798	0.0244244	-0.250838	-0.402442	-0.0855375	0.111816	0.459109	0.386677	-0.420991	-0.452055	0.236349	-0.337036	-0.159565	-0.116017	-0.39972	-0.454121	-0.510639	0.165355	-0.616622
-0.16472	-0.418402	0.171615	-0.313724	-0.166394	-0.232642	-0.178128	0.253763	-0.148891	-0.199943	-0.189516	-0.379191	0.159047	-0.411887	-0.38537	-0.0552784	-0.287682	-0.136509	-0.0368744	-0.162767	-0.266401	-0.306915	-0.308506	-0.225567	-0.26358	-0.243392	-0.275363	0.00837718	0.0013384	-0.304257	-0.248124	-0.0697299	-0.365047	-0.282951	-0.228251	-0.278268	-0.0891787	-0.131641	-0.00789734	-0.221055	-0.102758	-0.330079
0.00756263	0.34661	0.0373976	-0.239392	-0.331897	-0.200295	0.18786	0.0657857	-0.107466	0.148391	0.247351	0.158482	-0.503555	0.177788	0.202593	0.0803573	-0.0648987	-0.00562295	-0.451869	-0.127904	0.0557863	0.0887939	0.235	0.681499	0.498377	-0.056339	0.00407957	-0.268874	0.0674212	0.12017	-0.110888	-0.292103	-0.319433	0.37963	0.0274098	0.126045	0.341954	0.0357369	-0.13733	0.128575	-0.160053	-0.466276

## Sheet: Supplementary data 22
HALLMARK_ADIPOGENESIS	HALLMARK_ALLOGRAFT_REJECTION	HALLMARK_ANDROGEN_RESPONSE	HALLMARK_ANGIOGENESIS	HALLMARK_APICAL_JUNCTION	HALLMARK_APICAL_SURFACE	HALLMARK_APOPTOSIS	HALLMARK_CHOLESTEROL_HOMEOSTASIS	HALLMARK_COAGULATION	HALLMARK_COMPLEMENT	HALLMARK_DNA_REPAIR	HALLMARK_E2F_TARGETS	HALLMARK_EPITHELIAL_MESENCHYMAL_TRANSITION	HALLMARK_ESTROGEN_RESPONSE_EARLY	HALLMARK_ESTROGEN_RESPONSE_LATE	HALLMARK_FATTY_ACID_METABOLISM	HALLMARK_G2M_CHECKPOINT	HALLMARK_GLYCOLYSIS	HALLMARK_HEDGEHOG_SIGNALING	HALLMARK_HYPOXIA	HALLMARK_IL2_STAT5_SIGNALING	HALLMARK_IL6_JAK_STAT3_SIGNALING	HALLMARK_INFLAMMATORY_RESPONSE	HALLMARK_INTERFERON_ALPHA_RESPONSE	HALLMARK_INTERFERON_GAMMA_RESPONSE	HALLMARK_KRAS_SIGNALING_DN	HALLMARK_KRAS_SIGNALING_UP	HALLMARK_MITOTIC_SPINDLE	HALLMARK_MTORC1_SIGNALING	HALLMARK_MYC_TARGETS_V1	HALLMARK_MYC_TARGETS_V2	HALLMARK_MYOGENESIS	HALLMARK_NOTCH_SIGNALING	HALLMARK_OXIDATIVE_PHOSPHORYLATION	HALLMARK_P53_PATHWAY	HALLMARK_PI3K_AKT_MTOR_SIGNALING	HALLMARK_PROTEIN_SECRETION	HALLMARK_REACTIVE_OXYGEN_SPECIES_PATHWAY	HALLMARK_TGF_BETA_SIGNALING	HALLMARK_TNFA_SIGNALING_VIA_NFKB	HALLMARK_UNFOLDED_PROTEIN_RESPONSE	HALLMARK_WNT_BETA_CATENIN_SIGNALING
0.324017	0.588939	0.158927	0.236006	0.163361	0.231541	0.399607	0.273237	0.40887	0.536967	0.167182	-0.00232558	0.50052	-0.283644	-0.0441371	0.270621	-0.0920201	0.238842	0.0387819	0.388682	0.437543	0.550029	0.535847	0.66104	0.616567	-0.0991072	0.383124	0.016558	0.308314	-0.164519	-0.424128	0.172424	0.0756553	0.249039	0.216887	0.274411	0.18965	0.455717	0.246736	0.512937	-0.0725586	0.0807878
-0.0795659	0.464361	0.126975	-0.0540071	0.0723369	0.0755547	0.277139	0.248576	0.197236	0.25067	-0.0197526	0.314734	0.284482	0.0793363	0.141895	-0.0122473	0.195162	0.145499	0.179471	0.025393	0.2607	0.329592	0.287535	0.372086	0.47494	0.021809	0.200701	0.167548	0.282608	-0.048821	-0.139155	0.05139	0.0801349	-0.0177499	-0.0312639	0.0560803	0.118956	0.371868	-0.119052	0.210939	0.176118	0.186221
-0.11178	0.400475	-0.122082	0.0552111	0.156575	0.207638	0.130407	0.116924	0.238051	0.272011	0.0645797	-0.458446	0.327648	-0.198438	-0.111884	-0.0188433	-0.501809	0.0962762	0.137227	0.18992	0.179652	0.303231	0.226787	0.501798	0.457425	0.0734032	0.174715	-0.382864	-0.258528	-0.310696	0.157479	0.240127	-0.0763891	0.0389071	0.232617	-0.0998994	-0.461912	0.0857265	-0.149242	0.344905	-0.115015	0.0104155
0.0584373	-0.12381	-0.0563835	-0.0557175	-0.265324	-0.334698	0.129446	0.0289002	0.143164	0.0849802	0.336845	0.0985683	0.211743	0.105137	0.270748	0.224262	-0.0887875	0.171805	-0.317056	0.121883	0.0924314	-0.0174302	0.136915	0.486981	0.280008	-0.125366	-0.132247	-0.27037	0.158031	0.349183	0.191932	-0.120561	-0.095985	0.534484	0.212307	0.044872	-0.0554302	0.243212	-0.14234	0.269468	0.131133	-0.400797
0.0856952	0.325102	-0.329641	-0.442325	-0.133927	-0.102477	-0.0298745	0.111312	-0.157295	0.0774127	0.447031	0.568695	-0.268342	-0.277489	-0.0410033	0.074421	0.404238	0.291796	-0.298024	0.0549817	-0.00679733	0.102671	0.112477	0.558077	0.424849	-0.0339909	-0.097647	0.0803808	0.307605	0.642838	0.678807	-0.0979481	-0.170798	0.509471	0.118991	0.0378634	-0.0194486	0.434914	-0.340012	0.170028	0.367784	-0.178867
-0.226293	-0.526868	-0.0479819	-0.246209	-0.0562652	-0.166863	-0.324833	-0.199209	-0.283172	-0.450755	-0.0649925	-0.227974	-0.389018	0.0533608	0.00227032	-0.00155651	-0.324137	-0.147857	-0.205833	-0.294357	-0.335084	-0.458979	-0.408984	-0.614305	-0.526605	0.0775867	-0.222354	-0.0733061	-0.236733	-0.32752	-0.505215	-0.121374	-0.213716	-0.325435	-0.160397	-0.182322	0.0875656	-0.227908	-0.0766103	-0.400827	-0.192263	-0.148185
0.157085	0.393309	0.355784	0.224115	-0.0331373	-0.0482973	0.26221	0.405678	0.10823	0.252264	0.2677	0.384765	0.326103	-0.293794	-0.252379	0.0945973	0.275509	0.274751	0.0623149	0.195581	0.237983	0.378201	0.351673	-0.0933792	0.310729	-0.0967191	0.0889986	0.124364	0.47013	0.373141	0.423813	-0.143248	0.215852	0.398447	0.133753	0.224727	0.330001	0.294789	0.00605662	0.317575	0.454759	-0.18371
0.108476	-0.512079	-0.155816	0.0564726	0.0295418	-0.0144705	-0.208062	0.129482	-0.0187393	-0.370979	0.06789	0.126741	0.194945	0.235411	0.289441	0.129191	0.0213079	0.337632	-0.0328163	0.0594458	-0.269928	-0.362184	-0.32683	0.42939	0.0985875	0.0616366	-0.348136	-0.1594	0.155623	0.111974	0.454875	0.195674	0.0897143	0.125794	0.0505426	-0.181777	-0.371607	-0.210831	-0.15091	-0.202532	0.0890106	0.180357
-0.150607	0.0448998	0.044111	-0.091302	-0.000286284	0.0694588	0.000447205	0.269432	-0.112512	-0.027186	-0.0620942	0.380282	-0.288102	-0.249422	-0.177432	0.0572549	0.275796	0.278628	-0.185035	0.0897605	-0.078449	0.106286	0.203129	0.0113023	0.201317	-0.171308	-0.0164868	0.288464	0.329816	-0.031785	-0.333682	-0.256382	-0.213742	-0.344408	-0.0634128	0.0262558	-0.0612659	0.173157	-0.19573	0.195979	-0.190575	0.0408138
-0.160675	-0.00556911	-0.159867	-0.178106	-0.29725	-0.197812	-0.301133	-0.337887	-0.391375	-0.260921	0.26431	0.114803	-0.464156	0.0626996	0.0274999	-0.132632	0.0381661	-0.306041	-0.341078	-0.363235	-0.305979	-0.335576	-0.358223	-0.326782	-0.319282	-0.163218	-0.368069	-0.156042	-0.19237	0.0762487	0.184691	-0.315909	-0.415467	0.178932	-0.153085	0.033167	-0.111398	-0.221551	-0.247601	-0.419711	-0.108152	-0.214869
0.356445	0.362469	0.368474	0.0625637	-0.234616	0.256202	0.12982	0.455487	-0.255738	0.113995	0.326652	0.477139	-0.319706	0.0152213	0.0384652	0.283406	0.447564	0.452135	-0.14265	0.312746	0.0627915	0.291767	0.232998	0.350391	0.378696	-0.201983	-0.0302988	0.119414	0.574389	0.585285	0.69531	-0.366345	0.0929568	0.540443	0.227341	0.274147	0.276923	0.515613	0.0361441	0.339257	0.455643	-0.084669
0.168372	-0.463249	-0.315173	-0.0818695	-0.0115602	-0.213085	-0.148885	-0.0355592	-0.0454344	-0.348184	0.420299	0.309971	-0.0916072	-0.110541	0.105376	0.187836	0.147104	0.117027	-0.25765	-0.172435	-0.282694	-0.513635	-0.484027	-0.556846	-0.513629	-0.0892185	-0.337073	-0.200131	-0.0181841	0.43789	0.520538	0.196381	-0.187616	0.548965	0.0354204	-0.10888	-0.176637	0.0663628	-0.385004	-0.445969	0.198202	-0.348694
0.015439	0.0303528	-0.0861099	-0.117176	-0.00709723	0.0338146	0.0980233	0.294813	0.0605207	-0.00337076	0.259609	-0.18083	-0.252772	0.0827945	0.14662	0.152945	-0.20006	0.192284	0.0607609	-0.210803	-0.114546	-0.0423709	-0.184439	-0.0467508	-0.0879555	-0.0542334	-0.170905	-0.202621	0.0546596	0.279921	0.0282722	0.0712152	-0.171063	0.429359	0.148132	0.0347561	0.0155542	0.398024	-0.233909	-0.104523	0.043175	-0.323692
0.00236574	-0.570454	-0.00011041	-0.215593	0.0279184	0.0691144	-0.195796	0.0333619	-0.128372	-0.254924	0.0357368	0.0324047	-0.24397	-0.0576707	0.0416318	0.188727	-0.0400934	0.0861225	-0.110725	-0.209792	-0.312504	-0.453745	-0.381858	-0.652424	-0.599232	-0.000375596	-0.264632	0.0486535	0.0341727	-0.22524	-0.071468	0.0157951	0.0689789	-0.140111	-0.178504	0.0601818	-0.0127379	-0.053391	-0.110335	-0.412595	0.0353684	0.0154768
-0.265262	0.523321	0.140153	-0.307213	-0.0791909	0.102242	0.225265	0.0951686	-0.201101	0.203998	-0.360109	-0.185053	-0.310706	-0.21434	-0.263538	-0.302328	-0.112647	-0.10861	0.0907036	-0.107631	0.20744	0.422313	0.405972	0.397699	0.486617	0.0656016	0.184213	0.041493	0.0669478	-0.35121	-0.35969	-0.218421	-0.195588	-0.442304	-0.0707567	0.103196	0.0874427	-0.186603	0.054989	0.342143	-0.0441348	0.00466687
-0.00283658	-0.57847	-0.092688	-0.349225	-0.0869698	-0.126632	-0.306792	-0.125074	-0.345795	-0.440322	-0.131173	-0.438717	-0.373697	0.398142	0.257736	-0.0269817	-0.360799	-0.0743008	0.142316	-0.289832	-0.418356	-0.457454	-0.553267	-0.025602	-0.345461	-0.0691014	-0.431024	-0.0494376	-0.21907	-0.215453	-0.0706842	-0.0403955	-0.0862066	0.242549	-0.108937	0.00546397	0.186619	-0.11074	0.174798	-0.530957	0.021814	0.0440176
-0.278389	-0.51876	-0.178823	-0.525155	-0.300463	-0.253653	-0.326411	-0.0852811	-0.365424	-0.3877	-0.0484405	0.190251	-0.59545	-0.0302774	-0.0954922	-0.101739	0.111061	-0.172747	-0.440585	-0.386816	-0.381095	-0.481225	-0.442078	-0.399533	-0.43694	-0.191159	-0.434508	-0.112838	-0.0114425	-0.00684376	0.0894133	-0.316462	-0.266136	-0.100114	-0.21947	0.053075	-0.174952	-0.157951	-0.268126	-0.416717	-0.161524	-0.289605
-0.399776	0.159173	-0.323747	-0.456622	-0.28451	0.0100196	-0.123972	-0.328055	-0.270873	-0.241227	-0.171191	-0.50515	-0.0125624	0.160651	0.00654601	-0.245419	-0.466172	-0.251311	-0.351892	-0.206342	-0.19128	-0.0672333	-0.171399	0.516912	0.310943	0.0567677	-0.230683	-0.382761	-0.478679	-0.393671	-0.367932	-0.15013	-0.418604	-0.355268	-0.269793	-0.370384	-0.424107	-0.369051	-0.307754	-0.216973	-0.275897	-0.390391
0.0994804	0.0904416	0.0991385	0.011038	0.03245	0.00313861	0.216254	0.155653	0.204634	0.140255	0.223213	0.363874	0.37788	-0.223701	-0.0471995	0.0645024	0.436869	0.293058	-0.0797148	0.294152	0.00905525	0.1276	0.149533	-0.382413	-0.0845994	-0.212099	0.0387352	0.2203	0.378062	0.130956	-0.0409806	-0.168676	-0.0552673	0.0500235	0.0424448	0.197577	0.366852	0.22395	0.25845	0.296693	0.235557	-0.156926
0.47541	0.368758	-0.0775898	0.335902	0.0305424	-0.113237	0.218256	0.202132	0.409145	0.33782	0.0257832	-0.582702	0.387543	-0.286874	-0.132272	0.4015	-0.629079	0.0703181	-0.0383513	0.151506	0.276374	0.248265	0.194392	0.201085	0.231254	0.0565015	0.193645	-0.415713	-0.0226785	-0.22821	-0.388	0.28712	-0.0122916	0.52739	0.203627	-0.0949908	-0.0661759	0.334277	-0.0470058	0.140398	0.0490429	-0.13486
-0.0315486	0.506181	0.204859	0.551013	0.436985	0.392099	0.309022	-0.0934214	0.449319	0.36894	-0.287491	-0.441874	0.552363	0.424957	0.344465	0.0130387	-0.369634	-0.00843813	0.502594	0.2834	0.437308	0.51345	0.43463	0.379062	0.423714	0.326214	0.441999	0.115317	-0.283877	-0.428028	-0.126855	0.426808	0.399526	-0.459786	0.3774	0.0125641	-0.175428	-0.161587	0.250437	0.396328	-0.136129	0.390708
0.146396	-0.162012	0.158986	-0.326968	-0.129097	0.0179653	0.0275279	0.110619	-0.126672	-0.0277254	0.283267	0.335619	-0.35883	-0.0232951	-0.00249642	0.136869	0.370346	0.182013	-0.0974025	-0.0573664	-0.12082	-0.283451	-0.208948	-0.436269	-0.287401	-0.0527	-0.157862	0.0834664	0.276301	0.39173	0.19216	-0.282159	0.161572	0.276558	0.0804122	0.265557	0.164431	0.151328	0.0508249	-0.0437009	0.212643	-0.223952
-0.282144	-0.136159	0.133794	0.45581	0.28779	0.0174792	0.112539	0.0123547	0.241434	0.0341932	-0.385309	-0.128714	0.52618	-0.204032	-0.273623	-0.411777	0.123489	0.0850456	0.169502	0.192512	0.0376081	-0.100161	0.0715723	0.0220821	-0.061631	0.0789597	0.164433	0.325504	0.081905	-0.44076	-0.441989	0.096513	0.11227	-0.490829	-0.183418	-0.00802082	0.345932	-0.287241	0.334169	0.0868543	0.0439731	-0.0547688
0.146811	0.32696	0.377413	0.0417222	0.220166	0.277786	0.235869	0.432371	0.218369	0.309915	0.000106066	-0.182803	0.0441971	0.12617	0.17665	0.188788	-0.10495	0.320909	0.0636036	0.310402	0.320985	0.314202	0.395233	0.393816	0.418126	0.159803	0.17	0.0993496	0.387146	0.0465766	0.312986	-0.0390588	0.0929455	0.13237	0.228469	0.356854	0.0803955	0.346107	-0.0618841	0.378686	0.247537	0.132046
-0.285817	0.399314	0.308651	0.22492	0.0852243	0.0733143	0.281008	0.313807	0.352145	0.340758	-0.0483053	0.171692	0.513585	0.282701	0.272107	-0.140158	0.0674735	0.202536	0.199496	0.409499	0.286164	0.450018	0.405745	0.179996	0.317153	0.0372105	0.187113	0.00726934	0.188209	-0.306663	-0.431863	0.132718	-0.15276	-0.430418	0.0204941	-0.0320101	0.109188	-0.129095	0.00149341	0.451653	-0.1171	-0.119197
-0.0945256	0.473569	0.0273695	-0.338687	-0.172394	0.0728095	0.102481	0.0163654	-0.117977	0.118391	0.155173	0.481366	-0.376997	-0.306264	-0.1018	0.0362806	0.350851	0.181446	-0.208383	0.187673	0.148158	0.392233	0.33909	-0.142318	0.150689	0.0209087	0.0702204	-0.0242471	0.418989	0.440226	0.497869	-0.285945	-0.190481	0.232984	0.121319	0.195423	0.146172	0.156027	-0.109103	0.393589	0.298756	-0.127993
-0.326625	-0.350625	-0.333003	0.336935	0.045295	0.0581231	-0.298995	-0.30873	0.034062	-0.40991	-0.356226	-0.355548	0.38986	0.0957856	0.0421962	-0.292293	-0.338839	-0.337309	-0.173334	-0.281503	-0.293564	-0.404108	-0.31689	-0.672409	-0.559176	0.0908407	-0.149383	-0.373165	-0.539966	-0.550532	-0.601336	0.189585	-0.188887	-0.58486	-0.142554	-0.424925	-0.506811	-0.449452	-0.0679652	-0.301705	-0.465257	0.0485234
0.146548	0.565041	0.00235353	0.114339	-0.116729	-0.0644485	0.22898	0.190971	0.170043	0.376889	0.292972	0.462731	0.0317132	-0.164995	0.0105227	0.272314	0.409175	0.299295	-0.199021	0.251068	0.243012	0.496183	0.488814	0.639196	0.616782	0.0452254	0.181546	-0.0556654	0.338346	0.498848	0.498144	-0.0483744	0.0812572	0.517644	0.205637	-0.0641659	-0.127679	0.504299	0.0306711	0.457825	0.351521	0.196496
-0.22499	0.289053	0.0596145	-0.293511	-0.302705	0.0493897	-0.181084	-0.097619	-0.298572	-0.0709825	-0.310616	-0.0360607	-0.378073	-0.258751	-0.289681	-0.157997	0.0215183	-0.171316	0.0827409	-0.285868	-0.14548	0.0173455	0.0425312	-0.542014	-0.243718	-0.0373764	-0.162053	0.03706	0.0746628	-0.0538669	-0.162952	-0.361577	-0.344201	-0.295937	-0.258648	-0.182538	-0.151234	-0.120054	-0.402048	-0.115545	-0.0496312	-0.0654596
-0.227773	-0.268457	-0.16794	-0.596417	-0.342341	-0.286366	-0.240239	-0.176385	-0.436122	-0.379967	-0.140853	-0.516819	-0.690228	0.158451	-0.029129	-0.321755	-0.511745	-0.38038	-0.429296	-0.263348	-0.347801	-0.244741	-0.347169	-0.161866	-0.238968	-0.139599	-0.344681	-0.288328	-0.36749	-0.466616	-0.443601	-0.408346	-0.504229	-0.151401	-0.118621	-0.175514	-0.208772	-0.193026	-0.221461	-0.0214119	-0.2536	-0.381798
0.0910072	-0.586853	-0.282431	0.0108019	-0.02054	-0.131186	-0.236123	-0.250689	-0.259524	-0.510329	-0.120243	-0.467272	-0.248483	0.2204	0.059259	0.215154	-0.487235	-0.255812	-0.191929	-0.143293	-0.298437	-0.507348	-0.508314	-0.702116	-0.662007	0.0522655	-0.257372	-0.394433	-0.474588	-0.0486154	-0.145213	0.202882	0.0795552	0.0284381	-0.0280935	-0.456402	-0.409261	-0.223609	-0.33993	-0.338489	-0.276402	0.102869
-0.0607283	0.0499925	-0.026736	-0.0577419	-0.123845	0.107954	0.12142	0.116845	-0.247224	-0.0307201	0.360357	0.458864	-0.267084	0.248798	0.202658	-0.108434	0.362812	0.0228013	-0.00625757	0.00749135	-0.0667893	0.166516	0.0902505	0.544477	0.343839	-0.0321635	-0.180164	0.207491	0.159114	0.257096	0.312758	-0.198419	-0.0199031	0.24267	0.0452422	0.120202	0.155404	0.166884	0.111874	0.279097	0.309817	-0.037067
0.0730619	-0.238281	0.177991	-0.0657162	0.136442	0.24056	0.0617059	0.319167	-0.03867	0.0340764	0.0173407	0.218763	0.0230572	-0.183832	-0.124633	0.169752	0.297003	0.359188	0.138761	0.0909256	-0.0668747	-0.100239	-0.0398887	-0.192077	-0.034116	-0.129842	-0.0505687	0.289132	0.330169	0.0439706	0.213796	-0.180025	0.109616	0.115617	-0.0617682	0.117622	0.368648	0.239524	-0.0230332	0.164712	0.119782	-0.0701375
-0.0145007	0.456519	0.295065	0.19499	0.0498419	0.125969	0.237723	0.380982	0.0546237	0.319027	0.122895	0.416604	0.176466	-0.107784	-0.0499511	0.0153255	0.330436	0.0519093	0.10008	0.00804654	0.295764	0.362451	0.442769	-0.0346264	0.339639	0.0142524	0.222289	0.183801	0.299385	0.155579	0.11356	-0.253482	-0.0933888	0.0330132	0.213817	0.292845	0.203644	0.166857	0.12405	0.442417	0.181584	-0.0201024
0.110072	-0.439426	0.125043	-0.409524	-0.304236	-0.0490145	-0.164008	0.353822	-0.356105	-0.290011	0.0658456	0.441924	-0.600986	-0.026974	0.0340141	0.13909	0.497973	0.040344	-0.516259	-0.250597	-0.302227	-0.386066	-0.398693	0.192083	-0.0948458	-0.172635	-0.354385	0.210217	0.342656	0.37827	0.180513	-0.289104	0.0474135	0.244592	-0.15186	0.247893	0.0151774	-0.123356	-0.143438	-0.243078	0.244195	-0.278263
-0.280534	-0.230746	-0.161557	-0.0717799	0.146367	-0.202318	-0.0940515	-0.00462179	-0.118069	-0.12824	-0.0233408	0.426686	0.0108048	-0.317329	-0.206621	-0.206036	0.314596	-0.153921	-0.0749609	-0.282507	-0.140663	-0.101876	-0.1614	0.55202	0.365046	0.101768	-0.200698	0.20124	-0.273726	-0.202493	-0.0250252	0.0642586	-0.108141	-0.374802	-0.0432948	0.0396289	-0.376948	-0.331917	-0.083165	-0.0149651	-0.279108	0.150378
-0.455865	0.344651	-0.143229	-0.352613	-0.214379	-0.132529	-0.18963	-0.487293	-0.293609	0.0241429	-0.296702	-0.29685	-0.531681	-0.0626964	-0.134802	-0.451676	-0.299833	-0.47722	0.172432	-0.407868	-0.00954989	0.23987	0.106332	0.647162	0.514109	0.0946974	-0.027748	-0.24911	-0.408751	-0.427442	-0.209885	-0.291711	-0.397279	-0.54021	-0.191641	-0.138042	-0.337048	-0.48809	-0.154766	-0.0830877	-0.307882	0.259772
-0.258424	0.462435	-0.468302	-0.461632	-0.396508	-0.156515	-0.246209	-0.395925	-0.344329	-0.0298298	-0.352885	-0.465372	-0.642545	-0.434755	-0.405217	-0.199302	-0.45422	-0.49019	-0.316628	-0.368715	0.00132028	0.192303	-0.0170533	0.396416	0.343179	-0.0484173	-0.0349042	-0.396237	-0.453363	-0.378873	-0.364628	-0.339379	-0.577825	-0.30497	-0.215459	-0.252325	-0.474198	-0.351804	-0.481049	-0.146036	-0.371619	-0.311982
-0.0163847	0.542497	-0.107822	-0.1998	-0.151665	-0.0798864	0.215145	0.0696373	-0.0158552	0.340865	0.271332	0.363481	-0.476436	-0.066822	-0.0329353	0.132116	0.301231	-0.142757	-0.255954	-0.148847	0.159027	0.419484	0.238304	0.541106	0.55393	-0.00415763	-0.104284	-0.0704458	0.242594	0.274808	-0.0325554	-0.286673	-0.198754	0.108984	0.033417	0.144913	-0.120034	0.447836	-0.350772	0.19417	0.0812686	-0.122656
0.360107	0.572454	0.191962	-0.0757104	0.0886168	0.416149	0.373118	0.0512333	0.220683	0.430145	0.444832	0.619274	-0.144959	-0.0274178	0.186326	0.3921	0.534409	0.321039	-0.0176608	0.232134	0.347487	0.430424	0.415674	0.458799	0.549222	0.042673	0.281275	0.307945	0.512465	0.602023	0.499217	-0.0325973	-0.140796	0.553023	0.232853	0.469556	0.402342	0.55051	-0.0339948	0.327317	0.390179	-0.0985286
-0.292918	0.202939	-0.198591	-0.205126	-0.109031	-0.0415452	-0.104313	-0.138868	-0.217748	-0.0749825	0.00619046	0.517694	-0.20332	-0.315537	-0.271392	-0.378852	0.479346	0.101895	0.240665	-0.0238392	-0.0222282	0.223126	0.182091	-0.33796	-0.125883	-0.0453323	-0.0363731	0.281159	0.331965	0.497392	0.62013	-0.309194	0.0630293	-0.203298	-0.183296	0.069944	-0.128609	0.117774	-0.00854563	0.235443	0.144524	0.0249943
-0.182889	-0.645941	-0.0627297	-0.298815	-0.272742	-0.311443	-0.43205	-0.302903	-0.427426	-0.54941	-0.0321238	-0.11799	-0.384913	0.0131165	-0.0578792	-0.116722	-0.138607	-0.219694	-0.26987	-0.392618	-0.418009	-0.674343	-0.61825	-0.714444	-0.676345	-0.234136	-0.464179	-0.271134	-0.226046	0.167995	0.425105	-0.316503	-0.339203	0.1111	-0.370757	-0.268013	-0.300616	-0.459828	-0.314011	-0.536344	0.0389466	-0.340643
0.0786018	0.550696	0.2169	0.0141307	-0.194709	-0.170487	0.262023	0.0593431	0.0785743	0.359799	0.349188	0.503979	0.136261	0.0303508	0.0893551	0.167168	0.461738	0.249172	0.0143575	0.0743848	0.271653	0.477898	0.464686	0.620407	0.622815	-0.142637	0.12256	0.0676435	0.413183	0.494885	0.441833	-0.244667	-0.459031	0.293256	0.0285073	0.231462	0.157775	0.308507	0.107836	0.367625	0.405321	-0.197669
-0.258087	-0.537749	-0.0735996	0.354185	0.186666	0.0468318	-0.0914829	-0.116819	0.120789	-0.313279	0.237636	0.28538	0.391269	-0.0986527	0.00122355	-0.185039	0.205057	0.21385	0.26198	0.201796	-0.184406	-0.450425	-0.413374	-0.709058	-0.646875	-0.0911836	-0.133299	0.134653	-0.106435	0.0888036	0.0463102	0.295873	0.276736	0.185223	-0.0316008	-0.171566	0.0639271	-0.161374	0.252109	-0.264221	-0.207146	0.231539
0.138985	0.0729947	0.017046	0.377034	0.27961	0.198304	0.0168123	0.286444	0.341517	0.0238941	-0.371248	-0.567942	0.519698	-0.243374	-0.27841	0.0605564	-0.489236	-0.122588	0.444076	-0.0440679	0.200451	0.0589189	0.137326	-0.436706	-0.260573	0.0528904	0.114013	-0.112796	-0.308802	-0.593316	-0.545664	0.317759	0.231689	-0.378075	-0.0518835	-0.230438	-0.0530842	-0.256005	0.346678	-0.0974045	-0.370414	0.195879
-0.109708	-0.634054	-0.294189	-0.0535739	-0.0768685	-0.216239	-0.164136	-0.10684	-0.0309731	-0.443645	-0.00611357	-0.175697	-0.0177484	0.12538	0.0548255	-0.00537481	-0.185669	0.113721	-0.203553	0.105974	-0.395673	-0.548146	-0.493987	-0.708436	-0.675866	-0.0384436	-0.410875	-0.117763	-0.173243	0.0157069	0.186142	0.00490401	-0.136063	0.061802	-0.251465	-0.18899	-0.265928	-0.30646	-0.0193001	-0.442733	-0.32081	-0.149373
-0.110748	-0.465766	-0.0191362	-0.295	-0.204656	-0.169536	-0.271617	-0.00172339	-0.331298	-0.388082	0.0608641	0.4917	-0.301094	-0.0323242	-0.0458125	-0.0187864	0.43136	0.155856	-0.0632758	0.0298624	-0.335874	-0.424993	-0.348684	-0.130247	-0.27126	-0.00417769	-0.267843	0.178823	0.351914	0.339384	0.263797	-0.25556	-0.0787831	0.00928852	-0.217386	0.0733093	0.0573356	-0.140259	-0.294069	-0.377679	0.304032	-0.22786
-0.0290803	0.29747	0.305364	-0.0621346	0.0274564	0.242527	0.293998	0.206628	-0.0567297	0.157174	0.160563	0.545552	0.0763469	0.461007	0.417365	0.173597	0.534638	0.27515	-0.19033	0.0855424	0.125811	0.142688	0.264469	0.669764	0.53202	0.155089	0.037425	0.210104	0.424168	0.538277	0.576767	-0.203658	0.291237	0.207434	0.158351	0.122736	0.182369	0.278502	-0.204707	0.343204	0.351445	0.0213105
-0.496956	-0.560679	-0.374715	-0.0786675	-0.343039	-0.257595	-0.408638	-0.524963	-0.382469	-0.522816	-0.315137	-0.277914	0.102236	-0.0936916	-0.220721	-0.493707	-0.22097	-0.494621	-0.30566	-0.401716	-0.410392	-0.528302	-0.496419	-0.245567	-0.487009	-0.332661	-0.419447	-0.189268	-0.51278	-0.398089	-0.464697	-0.33008	-0.466867	-0.559924	-0.356008	-0.371522	-0.305565	-0.641499	-0.157296	-0.488954	-0.402371	-0.441557
-0.266585	-0.435456	0.137204	0.229101	0.240663	-0.0318665	-0.0354562	0.111433	0.132416	-0.261639	-0.0115468	-0.101035	0.377298	-0.253925	-0.24518	-0.234161	-0.000563332	-0.0819113	0.275987	-0.276125	-0.311423	-0.349278	-0.329922	-0.696705	-0.551365	-0.0142046	-0.128075	0.128773	-0.146499	-0.341126	-0.347778	0.00442092	0.053877	-0.410342	-0.0857238	-0.203305	-0.0749293	-0.237892	0.246449	-0.0639159	-0.31105	0.0543565
0.0165793	-0.369807	0.23594	0.14104	0.197843	-0.00970769	0.0464691	0.284659	0.172547	-0.0730698	-0.289076	-0.52792	0.426993	-0.148645	-0.149862	-0.0521155	-0.441678	0.164869	0.00350614	0.138388	-0.139357	-0.129778	0.0390595	0.217112	-0.0570826	-0.095872	-0.033024	-0.252403	-0.160062	-0.429139	-0.504337	0.0715025	0.241774	-0.0725162	0.0979331	-0.0770157	0.0197206	0.00762183	0.380116	0.296874	-0.175199	0.122705
-0.392776	-0.619024	-0.412664	-0.0909412	-0.149927	-0.0298106	-0.329392	-0.3911	-0.20459	-0.513693	-0.092656	0.422139	0.057766	0.234575	0.23613	-0.32118	0.286976	-0.358306	-0.261937	-0.357903	-0.408112	-0.556216	-0.536318	-0.648603	-0.637763	-0.064165	-0.346733	-0.168682	-0.402062	-0.104456	0.189497	-0.148426	-0.131564	-0.449319	-0.27605	-0.385323	-0.431516	-0.570304	-0.219742	-0.447946	-0.323851	0.093458
-0.328525	-0.170042	0.215585	0.174105	0.134204	-0.124927	0.165053	0.0674313	0.0713064	0.154665	0.285081	0.384992	0.505325	0.302262	0.219441	-0.264588	0.415375	0.0896549	0.0980998	0.189968	0.153646	0.042537	0.213565	0.63239	0.448378	-0.0962007	0.131081	0.170919	0.208653	0.278567	0.351141	0.0466531	0.235728	-0.0356435	0.083073	0.18258	0.338359	-0.0699703	0.264621	0.227391	0.266192	-0.0136195
-0.365787	0.370807	-0.102563	0.252266	0.269572	0.0836676	0.0195364	-0.322019	0.282912	0.136796	-0.357778	-0.11371	0.516931	-0.346195	-0.339957	-0.355202	-0.15867	-0.302054	0.255072	0.0172319	0.12976	0.362875	0.330344	-0.159541	0.106022	0.0473465	0.290412	0.143175	-0.450447	-0.39267	-0.317285	0.325454	0.159334	-0.518384	-0.172302	-0.387431	-0.343871	-0.44536	0.394013	0.358248	-0.408815	0.536397
-0.101021	0.572008	-0.116771	-0.0487314	-0.169221	0.0276777	0.15251	-0.389466	-0.0532172	0.302339	-0.232546	-0.0539665	-0.226644	-0.254322	-0.244988	-0.192274	-0.0754373	-0.466343	-0.180864	-0.121533	0.292427	0.486084	0.423057	0.441522	0.530533	0.0343046	0.273947	0.000939296	-0.355583	-0.426623	-0.420121	-0.151413	-0.461431	-0.469993	0.101571	0.00574061	-0.310324	-0.318876	0.232596	0.462772	-0.402833	-0.253007
-0.213824	-0.459191	-7.57973e-05	0.0789693	-0.12376	-0.108794	-0.162046	-0.00101376	-0.00414725	-0.310355	-0.206993	-0.142905	0.0638119	-0.115507	-0.106892	-0.257797	0.0380181	-0.049137	-0.206378	-0.225279	-0.354716	-0.362867	-0.30645	-0.133998	-0.296345	0.0139491	-0.238705	-0.0247703	-0.0520159	-0.310664	-0.248036	-0.162324	-0.170169	-0.269281	-0.20837	-0.114683	0.051822	-0.329632	-0.132406	-0.219301	-0.217984	-0.404531
0.236818	-0.508142	-0.0603855	-0.0111796	0.165294	0.0272016	-0.0694975	0.282305	0.0909533	-0.286492	0.202515	-0.183742	0.112075	0.0658702	0.130595	0.224921	-0.180245	0.419241	0.0729419	0.182543	-0.253029	-0.351005	-0.348779	-0.474475	-0.449012	0.0506516	-0.193813	-0.0454359	0.269961	0.172479	0.295179	0.23847	0.158201	0.356806	0.0962482	0.060505	-0.0381133	0.108827	0.00944043	-0.310116	0.208296	0.0675679
-0.245447	0.597051	0.0107425	-0.565328	-0.303505	-0.129876	-0.0346145	-0.153754	-0.266162	0.288177	0.0663874	0.488088	-0.624491	-0.442588	-0.41681	-0.0193258	0.436924	-0.295086	-0.323768	-0.33145	0.250537	0.531787	0.281117	0.583966	0.601658	-0.168547	0.0600172	0.101213	0.239338	0.303177	0.272215	-0.415164	-0.324038	-0.197743	-0.0599638	0.250291	0.0323903	0.214962	-0.287533	0.108905	0.185803	-0.0634256
0.173704	0.556168	0.00792448	-0.350262	-0.298316	-0.30077	0.160887	-0.130676	-0.0985158	0.328415	0.182703	0.338844	-0.511843	-0.337742	-0.27854	0.108953	0.224027	-0.0826031	-0.379494	-0.154486	0.250614	0.361134	0.318108	0.435401	0.520269	-0.130001	0.130813	-0.0424866	0.338938	0.228211	0.134141	-0.291016	-0.442536	0.322246	0.0358399	0.32398	0.175278	0.269463	-0.453017	0.13167	0.233617	-0.180244
-0.22891	0.414554	0.242912	0.38649	0.172634	-0.0426481	0.113875	-0.0837144	0.124484	0.136853	-0.230642	0.363362	0.345373	0.0639114	0.0861604	-0.175133	0.428552	-0.205632	0.194324	-0.142921	0.170842	0.215731	0.32527	0.425166	0.40393	0.0786334	0.335498	0.231149	0.0492416	0.0885876	0.233824	0.0611458	0.346048	-0.308005	-0.0164705	0.136421	0.121938	-0.240968	0.431026	0.33404	0.092791	0.310996
-0.174079	-0.580765	-0.19713	-0.158944	-0.101218	0.00256647	-0.415798	-0.241507	-0.317628	-0.497192	-0.222603	0.0462385	-0.449158	0.390654	0.284146	-0.10349	0.13596	-0.28466	0.0616458	-0.311782	-0.403252	-0.575896	-0.512745	-0.705655	-0.681997	0.158123	-0.30565	-0.236045	-0.326691	0.101202	0.18687	-0.0917386	-0.0205025	-0.386955	-0.179849	-0.305428	-0.242135	-0.532627	-0.361668	-0.413433	-0.21152	0.249736
-0.0922043	-0.453082	0.21781	-0.0432249	0.109885	-0.0285884	-0.079718	0.279782	-0.257924	-0.299811	-0.263394	-0.471721	0.0983591	-0.208839	-0.301416	-0.191289	-0.407696	0.113018	-0.013464	-0.159989	-0.277046	-0.289543	-0.193536	-0.42733	-0.40423	-0.182501	-0.117609	0.0409267	-0.038831	-0.319147	-0.328535	-0.050941	0.0676993	-0.156809	-0.254554	-0.0987016	0.384107	-0.145786	0.152172	-0.113721	-0.106609	-0.119658
0.0216778	-0.455494	0.253521	-0.0773562	0.107483	0.141327	0.0580475	0.0839559	-0.0836616	-0.180025	-0.350709	-0.22748	0.0432235	0.145766	0.0366535	0.00665706	-0.13527	0.153849	0.231411	0.0463699	-0.195677	-0.316729	-0.20282	-0.530662	-0.426347	0.0561923	-0.0124326	0.0700972	-0.00841744	-0.236565	-0.405406	-0.0685394	0.398951	0.0262194	-0.0528941	-0.0824802	0.311349	-0.221072	0.262427	-0.0802557	-0.0594306	0.145601
-0.221746	0.231881	0.0640258	-0.35089	-0.273876	-0.0305548	-0.241431	0.148158	-0.369721	-0.128858	-0.288675	0.50906	-0.489355	-0.320082	-0.233429	-0.173606	0.429642	-0.0836278	0.0190093	-0.238847	-0.0892505	0.279162	0.0165188	-0.0707926	0.129185	-0.0157931	-0.0406419	0.0938995	0.252727	0.145715	0.260739	-0.314782	0.0296032	-0.384168	-0.357109	-0.12955	-0.0137979	-0.225889	-0.407472	-0.232739	0.130091	-0.0974795
0.165414	0.441637	-0.0440792	0.419628	0.267946	-0.00634027	0.207137	-0.318329	0.223349	0.377183	-0.335887	-0.58363	0.409857	-0.290645	-0.319853	-0.0886283	-0.511276	-0.318492	0.147334	0.179709	0.327996	0.510801	0.422321	-0.0129999	0.252728	-0.142248	0.319537	0.0395062	-0.375437	-0.500499	-0.655378	0.409644	0.24382	-0.425344	0.0425722	0.103917	0.191515	0.0812846	0.471268	0.255099	-0.339908	0.382811
0.235973	-0.179648	0.256662	-0.184741	0.118944	0.283024	-0.0244623	0.350328	-0.125086	-0.0633451	-0.0347536	0.308989	-0.167547	-0.151429	0.0245561	0.184458	0.373171	0.306869	0.0268205	-0.0189329	-0.0540425	-0.195168	0.0597354	-0.375353	-0.242189	0.0389829	-0.0597652	0.156136	0.454918	0.189588	-0.193493	-0.116184	0.267394	0.20268	-0.124247	0.170857	0.347362	0.100023	0.0761732	0.101697	0.174033	0.0211814
-0.447668	-0.298868	0.138682	-0.30707	-0.365356	-0.303488	-0.352816	-0.218863	-0.452749	-0.367304	-0.244686	0.523444	-0.377345	0.121779	0.0150353	-0.345072	0.536546	-0.275064	-0.358129	-0.388805	-0.320184	-0.401266	-0.311608	-0.394905	-0.340957	-0.186473	-0.286472	0.158996	0.0319459	0.317159	0.275961	-0.0410927	-0.237158	-0.488461	-0.39264	-0.0369136	0.0605748	-0.530303	-0.117053	-0.337022	0.0358949	-0.399425
-0.247656	-0.216743	0.309043	0.489988	0.391748	0.12953	0.0758594	0.104785	0.262164	0.0709034	-0.438292	-0.409212	0.641225	-0.246453	-0.326222	-0.295789	-0.210097	0.0940864	0.456892	0.404632	0.146265	-5.47698e-05	0.127858	-0.655082	-0.483674	-0.061842	0.279768	0.151272	-0.129493	-0.356796	-0.335923	0.223959	0.464634	-0.487179	-0.0864099	-0.135997	0.214873	-0.240241	0.512373	0.236502	-0.116265	0.48991
0.0638272	-0.107363	0.126683	0.575495	0.409221	0.135037	0.170668	0.126335	0.405577	0.16618	-0.393829	-0.495396	0.651744	-0.162897	-0.290147	-0.0734937	-0.425002	0.0967	0.501194	0.213982	0.197116	0.088526	0.184232	-0.595592	-0.374615	-0.072657	0.36539	0.10631	-0.0952519	-0.392055	-0.367679	0.402374	0.500229	-0.424369	0.00926463	-0.136024	0.030134	-0.038427	0.482348	0.263513	-0.232031	0.38768
0.194236	-0.371009	-0.116768	0.0555236	0.180296	-0.0858204	-0.0483127	0.125811	0.0101381	-0.307457	-0.277247	-0.46868	-0.187539	-0.0681549	-0.215412	0.123905	-0.429402	-0.11232	0.0845471	-0.173638	-0.0591119	-0.266051	-0.258404	0.0320243	-0.268374	0.205784	-0.000401305	-0.179233	-0.325179	-0.342326	-0.125778	0.296799	0.0695483	0.0444218	-0.0156377	-0.236682	-0.397685	-0.0133199	-0.0294751	-0.139554	-0.155997	0.415527
0.281785	-0.384373	0.0531869	0.0204588	-0.176875	-0.118381	-0.279082	-0.0648928	-0.042879	-0.0880167	0.0318504	-0.00472591	-0.016862	0.16994	0.0012989	0.303249	-0.130833	0.0706589	-0.232349	-0.17902	-0.29181	-0.328474	-0.320096	-0.324737	-0.403278	-0.208114	-0.331007	-0.0501595	0.0689032	0.178571	0.164727	-0.0887146	0.00212679	0.309861	-0.10716	-0.146437	0.0620346	0.20939	-0.100732	-0.305697	0.0372713	-0.274815
-0.305157	0.409103	-0.218152	0.274805	0.253479	0.113168	-0.0386096	-0.406755	0.217483	0.297568	-0.392637	-0.290372	0.376043	-0.138994	-0.14112	-0.278018	-0.242036	-0.27799	0.235737	-0.0713361	0.252447	0.39435	0.401015	-0.479803	-0.222698	0.134373	0.311687	-0.0031776	-0.443207	-0.456975	-0.425515	0.21394	0.135285	-0.346257	-0.129542	-0.219753	-0.346299	-0.155352	-0.0210169	0.207647	-0.421886	0.331977
-0.320271	-0.373937	-0.166157	0.0315845	-0.236906	-0.466961	-0.214685	-0.194715	-0.0484818	-0.243428	-0.242617	-0.336296	0.0667172	-0.346444	-0.238612	-0.329856	-0.320715	-0.311862	-0.138269	-0.101243	-0.261763	-0.405055	-0.206934	-0.369543	-0.391144	-0.062862	-0.00708325	-0.255892	-0.382453	-0.296071	-0.372849	-0.173371	-0.245486	-0.0995782	-0.0947959	-0.303176	-0.259506	-0.266525	0.135447	-0.087835	-0.419536	-0.527892
-0.129808	-0.513653	0.288888	-0.0440512	-0.0980708	0.157561	-0.112427	0.285643	-0.185659	-0.266311	0.00193681	-0.0086791	0.284762	0.247201	0.00471702	-0.166612	0.133023	0.201618	-0.0518061	0.0306584	-0.220983	-0.326326	-0.319826	0.240992	-0.219851	-0.164569	-0.261086	0.0552439	0.151833	-0.0811053	-0.275193	-0.248672	0.328541	-0.30652	-0.170893	-0.0415367	0.322716	-0.191261	0.228282	-0.215082	0.0225476	-0.0198199
-0.256854	-0.360184	0.0237078	0.35837	0.207971	0.271996	0.00523189	0.0132349	0.0678364	-0.155951	-0.328518	-0.130624	0.362604	-0.0883174	-0.105197	-0.220692	-0.0891934	0.0541461	0.165874	0.0344656	-0.171674	-0.309792	-0.195816	-0.52602	-0.43039	0.0417878	0.0541433	0.163206	-0.127746	-0.404383	-0.43212	0.0839153	0.322247	-0.3513	-0.0447051	-0.161621	-0.00635645	-0.323484	0.144881	-0.207079	-0.367165	0.0352294
-0.047616	0.307078	-0.0619569	0.357864	-0.00839545	-0.0354977	-0.0434347	-0.0882289	0.0578995	0.187131	-0.348862	-0.521864	0.105268	-0.053029	-0.00860408	-0.12522	-0.493675	-0.291547	0.120125	-0.117226	0.000376345	0.237678	0.0979626	0.127876	0.160573	0.0744156	0.193042	-0.295307	-0.384855	-0.620763	-0.714966	0.116728	-0.305182	-0.333797	-0.150264	-0.315615	0.0838837	-0.24809	-0.241915	-0.236449	-0.329772	-0.449593
-0.227815	0.605664	0.0928705	-0.0536306	0.00636421	0.173665	0.129283	-0.207524	-0.0470902	0.336065	-0.314177	-0.180301	-0.30596	-0.240199	-0.325048	-0.167463	-0.228152	-0.287437	0.18763	-0.0545046	0.399224	0.504327	0.470418	0.467987	0.502434	0.148901	0.346403	-0.0465238	0.024087	-0.254194	-0.060446	-0.0882803	-0.0434318	-0.280601	0.123804	0.0655204	-0.357131	0.00906198	-0.0694723	0.434715	-0.0834594	0.363207
-0.2699	-0.046539	-0.118979	-0.170013	-0.172472	-0.313859	-0.224197	-0.301121	-0.16578	-0.0433348	-0.151594	0.0513906	-0.0917496	-0.116216	-0.179911	-0.100145	0.0679546	-0.163084	-0.092484	-0.384553	-0.217632	-0.176385	-0.125518	0.262367	0.125564	-0.0630343	-0.225761	-0.088606	-0.147424	-0.293305	-0.388569	-0.11013	-0.359088	-0.355997	-0.327141	0.101597	-0.139848	-0.385706	-0.20945	-0.342712	-0.359199	-0.328774
-0.325178	0.47359	0.0323978	0.0359248	-0.0570471	-0.156584	0.261332	0.095688	0.170834	0.305039	-0.243741	-0.173921	0.398853	-0.341479	-0.181512	-0.300468	-0.178139	0.0757745	0.00678935	0.325973	0.316356	0.41846	0.369146	0.721768	0.620186	-0.11205	0.137602	0.0635048	0.0641221	-0.413441	-0.424023	-0.0249757	0.0216922	-0.28193	0.108327	0.0331681	-0.0612527	0.0797947	-0.023927	0.294247	0.0985693	-0.0199183
0.335381	-0.202878	0.178377	-0.421189	-0.314692	-0.172685	-0.289274	0.0713635	-0.261857	-0.16642	-0.0634701	-0.347978	-0.481766	-0.0822713	-0.0456345	0.229256	-0.333363	0.0326899	-0.251026	-0.250094	-0.177102	-0.197484	-0.249842	-0.03168	-0.240054	-0.0497429	-0.102356	-0.393164	0.267707	0.300212	0.142527	-0.220032	-0.288597	0.450474	0.0162658	0.0232883	0.195356	0.0341916	-0.412232	-0.319162	0.176482	-0.461498
-0.487779	0.470967	-0.358408	0.216562	0.0787334	-0.183326	-0.045136	-0.352315	0.23123	0.260505	-0.411712	-0.340624	0.394486	-0.411923	-0.402856	-0.535707	-0.252617	-0.347592	-0.0240633	0.127363	0.106831	0.391423	0.430095	0.289841	0.408763	0.0938747	0.226953	0.0246452	-0.406892	-0.62119	-0.593743	0.0274721	0.101379	-0.609893	-0.237929	-0.327289	-0.357234	-0.416039	0.0569318	0.339351	-0.513102	0.14784
-0.116441	-0.137792	-0.0360301	-0.696081	-0.384589	-0.234431	-0.353603	-0.0263213	-0.476641	-0.300193	0.13613	0.438969	-0.681615	-0.337349	-0.267889	0.0619698	0.453322	-0.103606	-0.38466	-0.428786	-0.305246	-0.277885	-0.299596	-0.0125664	-0.00959132	-0.205829	-0.349689	-0.0329674	0.318111	0.545923	0.561183	-0.456193	-0.383946	0.287631	-0.293663	0.134313	-0.0180156	0.0271926	-0.502993	-0.391031	0.211886	-0.451012
0.156044	0.45706	0.303156	-0.581982	-0.319118	-0.0129403	-0.0131232	0.228098	-0.395755	0.155654	0.149731	0.597401	-0.577328	-0.294127	-0.189241	0.153699	0.548486	0.0063833	-0.30659	-0.296891	0.158461	0.13493	0.152017	0.367909	0.450306	-0.152456	-0.0814229	0.195241	0.520862	0.559211	0.588689	-0.476787	-0.354732	0.378484	-0.0825625	0.291619	0.315108	0.165816	-0.255235	-0.0530564	0.427088	-0.354577
-0.469286	0.437391	-0.447113	-0.251574	-0.139046	-0.360932	-0.116168	-0.343407	-0.199105	0.0909092	-0.12481	0.250052	-0.144061	-0.473391	-0.391698	-0.475912	0.355593	-0.408155	-0.0917111	-0.328578	-0.00889473	0.2635	0.238126	0.581225	0.554802	-0.00625163	-0.0775447	0.111574	-0.322376	-0.373555	-0.38964	-0.248172	-0.258449	-0.474683	-0.24349	0.00432464	-0.579949	-0.295144	-0.348099	0.0171413	-0.369079	-0.109037
0.101711	0.154822	0.0789286	-0.573156	-0.459406	-0.273956	-0.202427	0.072138	-0.442631	-0.189553	0.218783	0.658567	-0.652393	-0.336692	-0.0748518	0.142953	0.603166	0.0188296	-0.44609	-0.259598	-0.21325	-0.0456127	-0.232519	0.578789	0.456411	-0.210853	-0.287713	0.0465366	0.351578	0.575775	0.629357	-0.481685	-0.369525	0.500664	-0.149128	0.183938	0.0869991	0.211007	-0.35123	-0.171949	0.402771	-0.423058
-0.156858	-0.635314	-0.288456	-0.215904	-0.213695	-0.18185	-0.243668	-0.269679	-0.329878	-0.499059	0.236707	0.218671	-0.473433	0.349133	0.29946	-0.209905	0.174515	-0.143094	-0.428275	-0.271724	-0.307962	-0.512589	-0.554237	-0.701015	-0.683413	-0.120663	-0.409861	-0.0329196	-0.191346	0.422032	0.357569	-0.193836	-0.107927	0.236677	-0.141705	-0.18956	-0.131608	-0.15759	0.0469842	-0.406513	0.0427032	-0.0270371
-0.158561	0.17998	0.0858444	-0.0987838	-0.0741344	0.177254	0.0983129	0.118276	0.0343219	0.154993	-0.141837	0.36485	0.209531	-0.188192	-0.10535	-0.198417	0.326143	0.194244	0.0201758	0.122155	-0.0190574	0.311551	0.22954	0.605444	0.493552	-0.131588	0.0174136	0.143106	0.290992	0.0591139	0.229671	-0.32004	0.142332	0.0102909	-0.00196122	0.0638671	0.238396	0.0990541	-0.218654	0.275301	0.129108	-0.418328
0.458522	-0.38505	-0.102035	0.41351	0.258068	-0.0473879	-0.0946889	-0.00402449	0.297468	0.0701511	-0.292349	-0.615566	0.261571	-0.00353085	-0.0234184	0.340781	-0.620012	-0.083505	0.12784	0.281558	-0.0160558	0.124173	-0.0885259	0.0853438	-0.0698026	0.0718802	0.0779991	-0.347388	-0.330735	-0.524357	-0.301925	0.397299	0.0873108	0.029052	0.0315933	-0.311549	-0.311066	0.0285534	-0.0828748	0.0363224	-0.359744	0.200927
-0.101243	-0.278962	-0.0343151	-0.297363	-0.0902682	-0.038073	-0.179267	0.0650509	-0.255211	-0.28355	-0.117591	0.0273118	-0.386228	-0.207169	-0.215682	-0.21298	0.284691	-0.0610363	-0.191807	-0.344011	-0.193261	-0.292306	-0.269693	0.19939	0.0507769	0.0335391	-0.0722332	0.218432	0.00351396	-0.273845	-0.196137	-0.273885	-0.020281	-0.14082	-0.141627	0.0673004	0.0144017	-0.0870645	-0.210898	-0.287716	-0.0460591	-0.0358392
-0.173453	-0.341633	-0.131035	-0.268971	-0.134894	-0.176658	-0.209999	-0.22531	-0.347754	-0.226067	-0.123281	-0.0542062	-0.252951	-0.170646	-0.127841	-0.198443	-0.00633705	0.160155	-0.246002	-0.118581	-0.342722	-0.276766	-0.116282	-0.125007	-0.18199	-0.117762	-0.146244	-0.0133664	0.182731	-0.169234	-0.246552	-0.267244	-0.0136141	-0.333388	-0.36489	-0.0197076	-0.0227671	-0.273068	-0.186178	-0.299793	-0.0185409	-0.125587
-0.00413848	0.564144	0.0699577	-0.384022	-0.104131	0.244662	0.220516	-0.0493713	-0.12703	0.397066	0.0914638	0.457529	-0.467778	-0.108287	-0.142388	-0.164314	0.441532	0.107335	-0.0702912	0.140257	0.336256	0.570542	0.456352	0.722723	0.679495	-0.0317203	0.180417	0.310514	0.354871	0.431343	0.483436	-0.269468	0.0712013	-0.00842947	0.143846	0.249062	0.234347	0.266979	-0.0890051	0.425988	0.261413	-0.0776226
-0.455908	0.278169	-0.323145	-0.39942	-0.144391	-0.0517448	-0.290578	-0.319844	-0.222446	0.0597256	-0.52062	-0.576257	-0.538749	-0.431453	-0.427361	-0.425797	-0.543082	-0.443963	-0.0539296	-0.366586	-0.0155631	0.23712	0.0633528	-0.0804201	0.0805545	0.0724034	0.06535	-0.374201	-0.533893	-0.630833	-0.670119	-0.285802	-0.457582	-0.66347	-0.256515	-0.279341	-0.34658	-0.307331	-0.297987	0.0133158	-0.512122	-0.120953
-0.073865	0.133865	0.253495	-0.306039	-0.262723	-0.310249	-0.0226605	0.0153106	-0.337849	-0.0920334	0.0188902	0.372247	-0.424382	-0.187045	-0.145425	-0.196158	0.453008	0.121204	-0.179251	-0.0922508	-0.0695844	-0.0653095	0.0626832	0.475848	0.386896	-0.185141	-0.165646	0.204659	0.404108	0.201447	0.188665	-0.388081	-0.194636	0.000547639	-0.156571	0.335942	0.292542	-0.242261	-0.0119534	-0.0648555	0.257595	-0.387176
-0.239917	-0.215498	-0.0550019	-0.29708	-0.320814	-0.123598	-0.192829	-0.334096	-0.292626	-0.256376	0.31134	0.622257	-0.380824	0.296248	0.221748	0.0389321	0.54389	-0.122178	-0.143408	-0.400788	-0.15057	-0.422875	-0.340016	-0.347596	-0.324972	-0.0366793	-0.255269	0.123623	0.209421	0.567934	0.62945	-0.4016	-0.228563	0.22246	-0.0200648	-0.0122274	-0.0994007	-0.0505022	-0.247344	-0.373746	0.0220819	-0.0759739
-0.0635993	-0.291578	0.25061	0.000678126	-0.0791236	0.345026	-0.0537653	0.315246	-0.0411574	0.0185751	0.0165897	0.407141	-0.0379858	0.370872	0.323506	0.0694044	0.438529	0.3049	0.148162	0.295782	-0.0767552	-0.209771	0.0362261	-0.141019	-0.0479304	-0.0247259	-0.0804341	0.241235	0.219395	0.146341	0.058012	-0.0881399	0.227449	-0.102198	-0.121799	0.0809839	0.14499	-0.165621	-0.243015	-0.00829076	0.176018	-0.0448157
0.27944	0.557508	-0.0200301	-0.11208	-0.0667785	0.163247	0.215033	-0.0759275	0.067719	0.278086	-0.126122	-0.11278	-0.108106	-0.0777143	-0.135181	0.183953	-0.25292	-0.292052	-0.0899431	-0.0727272	0.242641	0.4206	0.36493	0.272155	0.359371	0.0494532	0.179858	-0.145117	0.0272044	0.0877072	-0.155398	-0.0729531	-0.200694	0.0955627	0.118151	0.145517	-0.233806	0.296735	-0.244752	0.189148	0.055057	0.0708048
-0.358428	0.508806	-0.13289	-0.0757225	0.0302768	-0.0328272	-0.0438342	-0.110017	-0.0579692	0.313986	-0.105179	0.470101	-0.176613	-0.31686	-0.246972	-0.317966	0.392586	-0.101758	0.0724537	-0.00329912	0.0770889	0.471297	0.448832	0.479622	0.495268	0.0394024	0.134457	0.139324	0.0454799	0.0449784	-0.0510895	-0.118303	-0.15015	-0.408936	-0.0661396	-0.0157068	-0.146726	-0.0972298	-0.285898	0.380155	-0.00182285	0.14998
-0.180114	-0.5936	-0.1595	-0.0142982	-0.258055	-0.375153	-0.417946	-0.315002	-0.36315	-0.500418	-0.0233574	0.208024	-0.340274	-0.406171	-0.357261	-0.32258	0.296593	-0.317337	-0.342603	-0.376893	-0.411768	-0.537204	-0.575825	-0.70986	-0.693486	-0.188424	-0.336773	0.0419523	-0.330074	0.10588	0.0306931	-0.354286	-0.00387196	-0.227308	-0.350758	-0.175436	-0.3798	-0.0628552	-0.107204	-0.474462	-0.231262	-0.22701
0.0148913	0.270093	0.237711	0.0143059	-0.110448	-0.108538	0.0132101	-0.0683256	0.0534176	0.191359	0.0930959	0.0323391	0.271741	-0.18194	-0.229687	-0.123441	0.193036	0.0818808	0.0375663	0.0184224	0.102764	0.12426	0.202388	0.511634	0.391706	-0.143632	0.0137214	-0.0994326	0.229896	0.0321348	0.350272	-0.206005	-0.0446706	-0.134073	-0.0254751	0.234704	0.0934955	0.273158	0.0831419	0.113756	0.186077	0.155382
-0.0460404	-0.602124	-0.417339	-0.38029	-0.175226	-0.277351	-0.362695	-0.375919	-0.209567	-0.509868	-0.305635	-0.52029	-0.478661	0.107065	0.0206111	-0.10199	-0.419364	-0.357146	-0.375072	-0.390694	-0.406423	-0.53427	-0.56005	-0.588332	-0.624925	-0.0708538	-0.335388	-0.401614	-0.537031	-0.475916	-0.327296	-0.0153973	-0.0603466	-0.280119	-0.148367	-0.373769	-0.443739	-0.349468	-0.0249051	-0.449382	-0.41823	-0.181529
-0.431849	-0.473789	-0.151772	0.176198	-0.109476	-0.364839	-0.290729	-0.395931	-0.18107	-0.246745	-0.493563	-0.473576	0.121855	-0.170628	-0.26487	-0.457282	-0.379323	-0.245846	0.00496522	-0.0576256	-0.306142	-0.353161	-0.260683	-0.51208	-0.489293	-0.218769	-0.205886	-0.127429	-0.359558	-0.519877	-0.620818	-0.265353	-0.184614	-0.548647	-0.349637	-0.260067	-0.0716624	-0.498031	-0.0231354	-0.282069	-0.440281	-0.308134
0.237616	0.107479	-0.103991	0.314995	0.398086	0.0306599	0.165157	0.194251	0.360508	0.0843897	-0.00495371	-0.272129	0.508907	-0.0111167	-0.0593463	0.13877	-0.406596	0.0536033	0.313365	0.244918	0.224134	0.104317	0.115311	-0.508915	-0.344129	0.102506	0.203119	-0.0900285	-0.0670882	0.0206983	0.0412988	0.456772	0.29858	0.076164	0.227053	-0.0280365	-0.340423	0.281881	0.182982	0.180326	-0.097175	0.379003
0.474637	-0.578606	-0.213635	-0.432672	-0.0415846	-0.3181	-0.0990547	0.247107	-0.146623	-0.290566	0.255145	0.175538	-0.434975	0.170499	0.205441	0.355902	0.157535	0.00261194	0.0507877	-0.0694067	-0.301209	-0.519884	-0.496086	0.248295	-0.272554	0.0180702	-0.388362	0.0942905	-0.0465071	0.0181343	-0.115408	0.142618	-0.211495	0.266136	0.0609635	-0.09368	-0.077654	-0.0724934	-0.112023	-0.458036	-0.186334	-0.212119
0.310813	-0.0323797	0.387526	-0.297989	-0.207623	0.00460411	-0.0368392	0.360581	-0.267879	-0.104458	0.173884	0.515109	-0.314679	-0.0291856	-0.0776263	0.257839	0.518257	0.325255	-0.136364	0.133548	-0.0245117	0.0291049	0.00959223	-0.311934	-0.253943	-0.188607	-0.0949726	0.252704	0.522727	0.604838	0.651384	-0.375838	-0.0484608	0.464355	0.0386659	0.145281	0.32469	0.407215	-0.0920852	-0.0045874	0.437124	0.0506316
-0.193661	-0.550545	-0.210478	0.00127231	-0.13908	0.0240759	-0.288763	-0.347157	-0.139134	-0.41727	0.213259	0.423652	0.099368	0.254719	0.136035	-0.252682	0.42127	0.0121743	-0.0481923	-0.173435	-0.310602	-0.569548	-0.503905	-0.622821	-0.635892	-0.191366	-0.397089	0.177533	-0.114038	0.468325	0.439715	-0.28934	0.182405	0.158352	-0.297571	-0.152172	0.046426	-0.187931	0.202662	-0.46226	0.137491	0.210551
0.0760957	-0.571397	-0.0217512	-0.382868	-0.214438	-0.17613	-0.204675	0.0471997	-0.181335	-0.429846	0.171631	0.420746	-0.443023	-0.124316	-0.0584089	0.0683395	0.396345	0.271614	-0.106081	-0.189546	-0.353174	-0.594882	-0.53829	-0.644158	-0.644575	-0.174466	-0.382546	0.179301	0.335884	0.425589	0.43993	-0.341516	-0.121438	0.256633	-0.261574	0.027519	0.249421	-0.000749	-0.239909	-0.49417	0.327627	-0.133295
-0.0647297	-0.134166	0.134523	-0.409188	-0.238562	0.125466	0.020797	-0.117249	-0.298723	-0.109398	0.0384986	0.459523	-0.340984	0.359103	0.199688	-0.0523497	0.42037	0.25941	-0.261574	0.0295469	-0.201723	-0.0181049	0.163813	0.549662	0.323654	-0.133187	-0.297367	0.210824	0.367333	0.238349	0.215234	-0.279751	-0.237455	-0.000560145	-0.155877	0.0770857	0.307801	-0.168725	-0.0862366	-0.128178	0.367157	-0.279571
-0.143106	0.351258	0.180145	-0.313747	-0.377128	-0.310976	-0.1379	-0.124387	-0.377987	-0.0506995	0.114419	0.540511	-0.343094	-0.323839	-0.20892	-0.119038	0.516198	0.147687	-0.205401	-0.0370012	-0.148914	0.0828599	0.0415134	0.34001	0.302384	-0.229001	-0.157776	0.115965	0.352356	0.575204	0.579542	-0.460265	-0.0466236	0.142654	-0.256123	0.130833	0.202597	-0.11528	-0.426246	-0.195281	0.255855	-0.252005
-0.477785	-0.511648	-0.120368	0.00954982	-0.151124	0.054351	-0.223616	-0.215229	-0.0475631	-0.433169	-0.538935	-0.560435	0.0569816	0.371465	0.175345	-0.456714	-0.480177	-0.487633	0.273826	-0.279539	-0.303028	-0.457195	-0.4108	-0.604188	-0.564324	0.186847	-0.185221	-0.257023	-0.561151	-0.597029	-0.689941	0.126366	-0.0124904	-0.677807	-0.347879	-0.42746	-0.368441	-0.59343	0.120894	-0.302538	-0.591156	-0.139831
-0.0835337	-0.332584	0.373191	0.383019	0.30301	0.266193	0.0240793	0.0344146	0.0871202	-0.178433	-0.20853	0.0362291	0.462355	0.17451	0.120916	0.00939872	0.0602232	0.141722	0.111107	0.26408	0.109695	-0.187297	-0.0521847	-0.382106	-0.343684	0.0361786	-0.0657771	0.116219	0.14578	-0.00379389	0.218734	0.279141	0.126111	-0.267653	0.0704795	0.0602801	0.28917	-0.225475	0.38575	0.028895	0.0589729	0.271484
-0.31431	-0.385965	0.0686928	-0.0436086	0.069862	0.322308	-0.127196	-0.332494	-0.0443327	-0.310276	-0.455182	-0.515742	0.335853	0.312572	0.0665014	-0.309099	-0.401604	-0.338272	0.368042	-0.108398	-0.149136	-0.327563	-0.336207	-0.566619	-0.489676	-0.0361727	-0.0458765	-0.0559063	-0.437176	-0.393942	-0.427554	0.00810141	0.0241645	-0.512252	-0.213554	-0.255497	-0.0726027	-0.536163	0.355805	-0.22019	-0.314538	0.0650166
0.304929	0.409503	0.0126744	-0.512362	-0.453192	-0.295007	-0.159547	-0.110123	-0.342898	-0.148518	0.214621	0.360482	-0.535797	-0.360283	-0.183272	0.31118	0.0550398	-0.256489	-0.503601	-0.326294	0.0673476	0.0536781	0.0722759	0.121462	0.18528	-0.200649	-0.0786437	-0.374137	0.232177	0.493321	0.444083	-0.390606	-0.460424	0.555843	-0.0841081	0.136866	-0.062114	0.336012	-0.350129	0.0744398	0.0775112	-0.357689
-0.309359	0.468977	0.047277	0.536924	0.259849	0.0437016	0.166888	-0.340551	0.362006	0.429298	-0.283894	-0.399752	0.585416	-0.445547	-0.444133	-0.394574	-0.327563	-0.237572	0.164552	0.0599365	0.335716	0.493215	0.474339	0.260909	0.382395	-0.267741	0.351247	0.18217	-0.201103	-0.414659	-0.520519	0.0562428	0.305188	-0.479379	-0.0327369	0.0688288	0.217076	-0.0285705	0.488256	0.34958	-0.0979363	0.325673
0.488131	-0.255986	-0.212956	0.264122	0.178945	-0.0789632	-0.0876623	-0.0130018	0.266126	0.0729678	-0.00228745	-0.584085	0.29743	-0.180406	-0.0859667	0.405639	-0.613151	-0.127984	0.206546	0.170033	-0.00287927	-0.0270787	-0.112161	-0.360415	-0.323564	0.025768	0.117791	-0.372093	-0.370011	-0.126046	-0.258656	0.435226	0.305268	0.50223	0.118314	-0.264556	-0.149923	0.274465	0.0931497	-0.148524	-0.293538	0.227023
0.334681	0.449171	0.0937831	0.490421	0.0493946	-0.175058	0.162429	-0.0191362	0.233787	0.452958	-0.0617644	-0.182802	0.406278	-0.4645	-0.433817	0.247134	-0.216689	-0.0844105	-0.00922597	0.27124	0.308665	0.49859	0.456641	-0.100894	0.259581	-0.284703	0.358574	0.0338922	0.0959966	-0.0148958	-0.50085	0.146674	0.0676615	0.272934	0.0393926	0.0809443	0.290979	0.359337	0.320882	0.368109	-0.229411	-0.162454
0.163718	-0.468957	-0.247453	-0.346112	-0.269387	-0.0629414	-0.273561	-0.0379871	-0.312905	-0.387241	0.144398	0.0651344	-0.551078	0.351678	0.29923	0.236962	-0.245003	0.0281186	-0.294835	-0.090525	-0.328601	-0.463362	-0.426869	-0.68193	-0.610942	-0.0799211	-0.338264	-0.333635	-0.0423791	0.375105	0.456435	-0.130008	-0.188154	0.383793	-0.201351	-0.212254	-0.0671725	-0.0188699	-0.448289	-0.379034	0.0477452	-0.160218
0.0544188	0.123026	-0.313673	0.0384638	-0.09882	0.0773241	0.0833939	0.09127	0.139575	-0.0423672	0.13028	-0.399961	-0.0659265	0.290679	0.27928	0.240286	-0.454338	-0.126697	-0.271556	-0.0348506	0.14564	-0.0806925	-0.143287	0.216475	0.128999	0.0247662	-0.0562257	-0.420046	-0.245097	0.0728565	0.0208555	0.178865	-0.253738	0.42439	0.0373525	-0.144509	-0.333678	0.202354	-0.278736	-0.00304255	-0.120546	0.0112321
0.576025	0.261307	-0.118508	-0.0850555	0.174992	0.0848173	-0.00615186	0.0987592	0.0429732	0.239947	-0.228407	-0.585712	-0.183302	-0.133587	-0.148729	0.460429	-0.609004	-0.0808992	0.218967	0.063027	0.1446	0.314676	0.000327798	0.21645	0.224903	0.0866902	0.105289	-0.29598	-0.207508	-0.506741	-0.586561	0.339334	-0.0227079	0.452528	-0.00167013	0.0503148	0.0760575	0.123094	-0.0343609	-0.112484	-0.367323	0.155101
-0.464566	-0.142994	-0.362596	-0.179937	-0.133986	-0.109434	-0.273907	-0.521267	-0.155792	-0.271244	-0.39036	-0.641511	-0.44231	-0.0583599	-0.223775	-0.43258	-0.612029	-0.533452	0.0891776	-0.321384	-0.11731	-0.0730191	-0.114441	0.451885	0.221744	0.169603	0.0473176	-0.306619	-0.635089	-0.652635	-0.600855	0.0542035	-0.031745	-0.661935	0.0819879	-0.467791	-0.437993	-0.513074	0.0413243	-0.0392987	-0.589	0.347352
0.161908	-0.349376	-0.273879	-0.0942953	0.124853	-0.0394876	-0.197109	-0.104891	-0.00976063	-0.323921	0.00620123	-0.590064	-0.120696	-0.12637	-0.0271757	0.25371	-0.633401	-0.252492	-0.103038	-0.0384219	-0.208637	-0.348025	-0.408279	-0.43894	-0.437377	0.0978444	-0.107299	-0.474874	-0.475157	-0.152246	-0.189501	0.374634	0.306745	0.334428	0.16755	-0.438163	-0.442502	-0.1878	-0.277426	-0.322673	-0.254689	0.325294
0.316359	0.290972	-0.0529338	0.526975	0.349008	0.0548329	0.137239	0.300913	0.532663	0.339885	0.100111	-0.38005	0.543582	-0.160623	0.0553467	0.431008	-0.457126	0.278481	0.276873	0.256635	0.273443	0.28242	0.318383	-0.213219	-0.113178	0.0429867	0.254127	-0.296385	0.11746	-0.193626	0.149947	0.431267	0.148084	0.453931	0.305319	-0.0120532	-0.0676545	0.408246	0.118054	0.278626	-0.0425061	0.196639
-0.177663	0.489428	-0.338646	-0.378281	-0.0205556	-0.0879017	-0.0395379	0.119477	-0.00680201	0.14405	0.232293	0.246383	-0.318056	-0.294917	-0.0272254	-0.0564759	-0.025989	-0.0197288	-0.0731912	-0.143064	0.250404	0.36273	0.289099	0.726299	0.576378	0.11486	0.0917596	-0.20005	0.113852	0.200398	0.0151346	-0.133094	-0.168607	0.27342	0.120432	-0.0051051	-0.314828	0.0582395	-0.508021	0.19247	0.127457	0.0352882
0.113222	0.179581	-0.0864218	0.513756	0.234786	-0.0279353	0.217588	0.128996	0.507109	0.382363	0.0425471	-0.486282	0.620167	-0.138207	0.0120889	0.089178	-0.512797	0.321297	0.237473	0.527319	0.252911	0.425502	0.376626	0.678148	0.494041	-0.0179188	0.336692	-0.334466	-0.000951953	-0.337473	-0.252454	0.430949	0.33779	0.15689	0.321847	-0.0654284	-0.204629	0.397123	0.180929	0.411146	-0.0320844	0.243061
0.106934	-0.274418	0.307835	-0.178053	-0.109865	0.0779055	0.068859	0.336154	0.00607456	-0.0438137	0.371051	0.491893	-0.0813917	0.40748	0.441652	0.195368	0.377685	0.348488	-0.46179	-0.0463924	0.0290117	-0.359815	-0.181021	-0.404438	-0.388971	-0.0694031	-0.184491	0.0452819	0.433117	0.560211	0.676706	-0.0893451	0.0950339	0.5004	0.0972496	-0.0002756	-0.116322	0.477762	-0.255074	-0.0711136	0.409081	-0.151228
-0.0521097	0.389511	-0.000708959	0.46622	0.369941	0.116261	0.206056	0.332133	0.413481	0.29155	-0.0193823	-0.439108	0.525158	-0.0481581	0.0693283	0.14875	-0.488122	0.0444123	0.270145	0.0847955	0.317818	0.242801	0.346121	-0.0324302	0.161714	0.224508	0.345073	-0.204145	-0.215568	-0.432793	-0.247576	0.38301	0.248377	0.0717883	0.191701	-0.076551	-0.413971	0.160113	0.117381	0.251316	-0.213802	0.234922
0.0542741	-0.472375	0.128247	0.193906	0.161835	-0.112472	0.0760226	0.118595	0.075639	-0.274712	0.00209289	0.0705227	0.32451	-0.0774962	-0.0159955	0.0396708	0.136296	0.285824	0.22015	0.0471176	-0.166438	-0.466279	-0.264099	-0.628025	-0.531739	-0.0539462	-0.103312	0.225649	0.132025	0.116303	-0.0806358	-0.000279066	0.413927	0.164989	0.0962656	0.244652	0.125945	0.0612145	0.409113	-0.00468723	0.173496	0.141401
-0.0531305	-0.400741	-0.383393	-0.294182	-0.228004	-0.141492	-0.190131	-0.069129	-0.00481886	-0.384016	0.341236	-0.123513	-0.267141	0.243604	0.234577	0.0977309	-0.270298	-0.0690642	-0.440052	-0.260949	-0.263669	-0.516854	-0.508824	-0.451679	-0.49937	0.0127716	-0.390105	-0.258501	-0.302624	0.0760655	0.434469	0.0913588	-0.238194	0.381187	0.066533	-0.167062	-0.385973	0.0534097	-0.375818	-0.452981	0.019497	-0.133317
-0.0604856	0.136326	-0.438573	-0.0419453	-0.0646156	-0.0117172	-0.0719169	-0.25896	0.0849549	-0.0788191	0.223539	-0.0662067	-0.0779756	0.000762191	0.0413505	-0.0520622	-0.261627	-0.13812	-0.106077	-0.159078	-0.0488949	-0.134026	-0.218777	-0.29367	-0.224278	0.0155189	-0.102411	-0.297271	-0.274614	0.0324972	0.210853	0.134924	-0.211769	0.286933	-0.0805178	-0.266421	-0.508161	0.0456224	-0.28657	-0.288751	-0.232154	-0.190889
0.0267373	0.367654	-0.0967807	0.173173	0.072263	0.113463	-0.0206743	-0.25957	0.144271	0.240823	-0.504429	-0.678495	0.0660811	-0.107059	-0.181802	-0.151141	-0.598845	-0.450589	0.360925	-0.0916276	0.166132	0.390531	0.225907	0.480938	0.416202	0.145668	0.286984	-0.24911	-0.537318	-0.715635	-0.772125	0.1664	-0.0698662	-0.549432	-0.0923249	-0.25632	-0.215813	-0.23096	0.169492	0.0429999	-0.51835	0.0934391
-0.0301492	-0.346659	-0.223609	0.00763297	-0.053036	-0.0960013	-0.0733074	-0.0974686	-0.234981	-0.355585	0.445441	0.527856	0.052905	0.295698	0.250426	0.112335	0.372402	0.0772658	-0.183749	0.0106237	-0.119865	-0.344448	-0.341142	-0.497897	-0.42745	-0.175795	-0.332954	-0.0953498	0.141829	0.595461	0.680811	0.140542	-0.191158	0.476221	0.0970159	-0.0567745	-0.23863	0.290183	-0.0742937	-0.126848	0.318994	0.0343787
0.191327	0.242993	-0.082381	-0.423453	-0.10404	-0.0914291	0.0133444	0.238784	0.0131209	0.073974	0.203733	-0.180723	-0.42231	-0.155379	0.0108348	0.214395	-0.223646	0.0656666	-0.100946	-0.155189	0.1757	-0.0308845	-0.0804203	-0.256527	-0.12597	0.10102	0.0685384	-0.329851	0.136203	0.170223	0.0661177	0.0586234	-0.2001	0.421566	0.214099	0.0978354	-0.234176	0.353885	-0.347804	-0.040403	0.0788922	-0.137288
-0.32787	-0.431068	-0.321805	-0.43829	-0.426526	-0.352412	-0.361921	-0.250828	-0.432536	-0.465265	0.0565771	0.400478	-0.534453	-0.325124	-0.326373	-0.235509	0.205668	-0.0545849	-0.414569	-0.148824	-0.445469	-0.374894	-0.451792	-0.262453	-0.356005	-0.135773	-0.415746	-0.125653	-0.0544199	0.455072	0.53621	-0.39217	0.119761	0.212014	-0.235716	-0.265623	-0.223525	-0.0890163	-0.379775	-0.208477	0.0428296	0.0830874
0.200395	0.0971345	0.0450012	-0.0107282	0.0358208	0.166835	0.133748	0.386529	0.196412	0.132146	0.372388	0.509457	0.0765641	-0.0866639	0.213112	0.310147	0.421039	0.454032	-0.212345	0.309264	0.0776785	-0.03196	0.023267	-0.104599	-0.034817	-0.142229	0.0446242	0.198036	0.456557	0.435274	0.501961	-0.0938803	0.0736977	0.539357	0.203171	0.184785	0.115158	0.364278	-0.0702862	0.178448	0.358406	-0.0792238
-0.033638	-0.187163	-0.343128	-0.219874	-0.102939	0.0533561	-0.160659	-0.0825328	-0.0427558	-0.262528	0.342064	0.163756	-0.0259424	0.0957312	0.213891	0.0190753	0.114859	-0.0114221	-0.254538	-0.164639	-0.100846	-0.303891	-0.370928	0.105861	-0.150794	0.0133095	-0.272063	-0.112876	-0.168742	0.289581	0.545487	0.151086	-0.120514	0.375022	0.102761	-0.0380712	-0.38582	0.215856	-0.410545	-0.262628	0.123888	-0.282017
-0.00238842	-0.0931777	-0.129133	-0.550041	-0.323774	-0.0949404	-0.356767	-0.100779	-0.416666	-0.318194	-0.0295134	0.300018	-0.592852	-0.350008	-0.234527	-0.0549087	0.335593	-0.197942	-0.43971	-0.365449	-0.236011	-0.339137	-0.349996	-0.569193	-0.440455	-0.0969836	-0.343372	-0.135519	0.148612	0.402402	0.586158	-0.361919	-0.340619	0.381621	-0.160869	-0.0737869	-0.37557	-0.0600575	-0.340833	-0.363107	0.0197704	-0.148629
0.194175	-0.412198	0.0487045	-0.191203	-0.0317644	-0.103217	-0.0835497	0.316845	-0.0783908	-0.250994	0.17724	0.223648	0.10426	-0.210217	0.0163099	0.266088	0.160733	0.247174	-0.1634	0.0879764	-0.259996	-0.435284	-0.242081	-0.603196	-0.504759	-0.181398	-0.1875	0.014691	0.297736	0.299071	-0.121456	-0.108835	0.0690798	0.304807	-0.101657	0.169546	0.084711	0.0223839	-0.0280114	-0.162811	-0.0341932	-0.267576
-0.234135	-0.476048	-0.0197917	0.371344	0.162753	-0.0496945	0.0825133	0.196762	0.0848686	-0.200617	0.0934049	-0.277764	0.515582	0.262866	0.224563	-0.218915	-0.276492	0.273047	0.239089	0.383142	-0.150517	-0.277279	-0.132627	0.225375	-0.0286627	0.0246041	-0.205442	-0.16008	0.115121	-0.153664	0.109671	0.105718	0.220536	-0.197995	-0.046051	-0.21972	-0.122187	-0.00688153	-0.00380927	0.21237	0.0376628	-0.0861956
0.241254	-0.0288257	-0.4288	0.0181849	-0.00386377	0.0455467	-0.161334	-0.138752	0.130571	-0.0665478	-0.219931	-0.604238	0.000111554	-0.138263	-0.136718	0.161448	-0.636389	-0.349321	-0.115967	-0.0410721	-0.0615536	-0.0183707	-0.12892	0.105393	-0.040758	0.103615	0.0921084	-0.45776	-0.550082	-0.434347	-0.427435	0.321575	0.106506	0.0966887	0.00993514	-0.437741	-0.491163	-0.210239	-0.339961	-0.153614	-0.429442	0.325488
0.0616707	0.0485826	-0.0625926	0.189023	0.0885326	-0.339959	0.0948336	0.292058	0.165857	0.145846	-0.232387	0.218531	0.322406	-0.346251	-0.238435	0.0810465	0.0103024	0.107212	-0.0583219	0.314272	-0.0898299	-0.0283511	0.159604	-0.581619	-0.399072	-0.039972	0.0480937	-0.0682265	0.150452	0.192362	0.0396469	0.25055	0.0212808	-0.0192053	-0.0786784	0.0564182	-0.222961	-0.0365265	0.314907	0.1756	-0.000478509	0.512527
0.12888	0.214801	-0.0934666	-0.0328711	-0.259936	0.151383	0.088428	0.132879	-0.103454	0.204866	0.0416014	0.506685	-0.160729	0.123392	0.142378	0.0838012	0.514293	0.0262154	-0.125558	0.0482337	0.0754257	0.199032	0.276237	-0.015854	0.146874	0.017538	0.00707545	0.142856	0.291572	0.414366	0.486334	-0.190604	0.0211625	0.132498	-0.141547	0.119062	-0.109123	0.229008	-0.161058	0.297442	0.127838	-0.0567066
-0.320951	0.0951426	-0.280222	0.378317	-0.262656	-0.186888	-0.0988579	-0.333938	0.213297	0.16797	-0.360809	-0.618879	0.173149	-0.157474	-0.252271	-0.292198	-0.651436	-0.435321	-0.159946	-0.240213	-0.092343	0.166067	0.0851573	-0.278579	-0.239809	-0.16834	0.0046103	-0.399581	-0.436115	-0.669923	-0.729316	-0.107379	-0.14177	-0.338664	-0.134605	-0.390801	-0.218922	-0.161129	-0.383919	-0.171822	-0.458559	-0.269632
-0.238885	0.236116	-0.296551	-0.517869	-0.363454	-0.37379	-0.289899	-0.289906	-0.424192	-0.253586	0.0563302	0.149244	-0.539255	-0.232629	-0.285307	-0.287163	0.275035	-0.392899	-0.326925	-0.436538	-0.226987	-0.131069	-0.25712	0.0402329	0.0916087	-0.201259	-0.297786	-0.191456	-0.158499	0.179592	0.243251	-0.487532	-0.529125	-0.17317	-0.155667	-0.151915	-0.360703	-0.329371	-0.168604	-0.0319901	-0.215826	-0.371731
-0.430085	0.546995	-0.29089	-0.103105	0.0161179	0.0406461	0.0488133	-0.465804	0.0748356	0.201881	-0.415585	-0.43924	0.0436588	-0.382687	-0.419738	-0.456469	-0.380341	-0.482625	-0.040094	-0.193725	0.12813	0.514318	0.410109	0.478063	0.492888	0.12971	0.228629	-0.232802	-0.477762	-0.494675	-0.298352	0.0261325	-0.291633	-0.635515	-0.0773159	-0.210015	-0.5158	-0.228613	0.114636	0.435316	-0.376503	0.218537
0.180632	0.266372	-0.0201502	-0.210291	-0.199001	0.0797244	0.0361945	0.25532	-0.0956293	0.140787	0.376282	0.465857	-0.249622	0.0587012	0.0495571	0.212876	0.369983	0.0578195	-0.441494	-0.068345	-0.115974	0.206329	0.0577026	-0.111012	0.109023	-0.271777	-0.227482	0.00259415	0.387616	0.524195	0.567148	-0.125117	-0.41853	0.435509	-0.0295869	0.172606	0.00390842	0.166623	-0.19749	-0.00653675	0.057934	-0.454098
0.309103	-0.00161234	-0.0855303	-0.020544	-0.108126	0.15531	-0.199855	0.0252452	-0.0305892	-0.0515721	-0.136892	-0.364849	-0.221472	-0.0634727	-0.0766641	0.200876	-0.263197	-0.025726	0.207204	-0.134587	0.00649064	-0.174911	-0.113447	-0.41305	-0.265105	-0.117038	-0.121798	-0.231519	-0.0378119	-0.0536303	0.338017	-0.0739573	-0.0541943	0.271623	-0.0644872	-0.027444	-0.0163036	0.00898027	-0.122535	-0.29466	0.00326763	0.0437873
0.221752	0.13575	-0.119199	0.187397	0.249433	0.0190163	-0.0252547	-0.232326	0.134524	-0.0307322	-0.0381901	-0.531471	0.146974	-0.129874	-0.0444052	0.195075	-0.540031	-0.166926	0.129622	-0.00889454	0.0579544	0.0669457	-0.0322894	-0.389533	-0.231329	0.0716389	0.106575	-0.399878	-0.315659	0.127183	-0.0951474	0.35233	0.329228	0.429201	0.146743	-0.222038	-0.198186	0.223328	-0.149472	-0.171684	-0.199123	0.424644
0.0710336	0.376358	-0.324399	0.14188	0.056665	0.155786	-0.0183788	-0.216024	0.142139	0.160232	-0.33635	-0.676581	0.105406	-0.384236	-0.372871	0.0860992	-0.651897	-0.344471	0.300869	-0.071693	0.214401	0.411296	0.243069	0.607415	0.50929	0.106762	0.270376	-0.428283	-0.475314	-0.485173	-0.527958	0.281339	0.0655271	-0.261938	-0.0421088	-0.264662	-0.425248	-0.0677317	-0.119425	0.17988	-0.454718	0.18955
0.41806	-0.16102	0.195885	0.437464	0.315835	0.0417275	0.21438	0.427028	0.233572	0.24937	0.13545	-0.028105	0.443271	0.121262	0.149755	0.360249	0.0669305	0.436678	0.163751	0.452397	0.0564568	0.201765	0.339864	0.625485	0.472401	0.0953366	0.19499	0.0875587	0.45874	0.394875	0.468813	0.484013	0.431149	0.42103	0.220433	0.139394	0.0318188	0.414646	0.340635	0.354587	0.271089	0.237451
0.188351	0.637638	-0.0194125	0.131358	-0.0911124	0.0528782	0.298604	0.261832	0.0889332	0.436728	-0.0251255	0.387364	-0.255405	-0.291062	-0.184914	0.134952	0.34382	0.131772	-0.0604152	0.163072	0.415593	0.590685	0.560576	0.724677	0.689412	-0.104236	0.226609	0.0596221	0.448118	0.277757	0.480881	-0.222747	-0.0267917	0.0276335	0.132209	0.189659	-0.098094	0.384627	-0.215562	0.494687	0.245524	0.0876629
0.169034	0.381485	0.114372	0.572427	0.351503	0.0839242	0.396478	0.0877431	0.441557	0.388229	-0.222648	-0.482887	0.597783	-0.0642416	-0.0766278	-0.0026593	-0.423206	0.278273	0.364389	0.365422	0.335928	0.449569	0.461067	0.715812	0.619833	-0.0170258	0.368082	-0.0462905	0.266525	-0.434324	-0.0922154	0.328771	0.472551	0.0202874	0.222199	0.0309077	0.117076	0.203092	0.241103	0.473477	-0.0174857	0.295213
0.576984	-0.215414	-0.138122	0.125573	0.264988	0.0571917	0.103731	0.15369	0.243558	0.0726214	0.249561	-0.364725	0.0789546	0.317914	0.317913	0.473542	-0.423763	0.0906839	0.21963	0.191929	0.082892	0.0266949	-0.222603	-0.171146	-0.171515	0.0587399	0.0624438	-0.350547	-0.141652	0.115377	-0.0163837	0.401237	0.307722	0.601575	0.280965	-0.167645	-0.293633	0.364453	0.13625	0.0171181	-0.0717263	0.270048
-0.19639	0.42587	-0.392197	0.125452	0.00930578	-0.0820829	0.0842088	-0.334999	0.176947	0.198513	-0.00448007	-0.481166	0.0478819	-0.0496102	-0.0924731	-0.18296	-0.526515	-0.258994	0.188438	-0.173922	0.15132	0.235277	0.233886	0.398031	0.399831	0.189293	0.109464	-0.324968	-0.350054	-0.433765	-0.368973	0.184738	-0.254273	-0.20471	0.0555239	-0.136012	-0.391839	0.17835	-0.298395	0.0765209	-0.151036	0.2002
-0.0364467	0.194485	-0.0831079	0.513531	0.213085	0.097821	0.0827673	-0.363346	0.330726	0.044493	-0.36959	-0.53078	0.546731	0.228044	0.0637781	-0.1933	-0.478369	-0.387799	0.415245	-0.0539144	0.0710789	0.241984	0.125442	-0.150098	-0.194551	0.0650444	0.246745	-0.187177	-0.480727	-0.459829	-0.47625	0.422096	0.136205	-0.433218	-0.0343954	-0.31791	-0.263867	-0.265385	0.341045	0.111265	-0.303487	0.183765
-0.0696777	-0.354644	-0.41077	0.0498528	0.0746544	0.0469257	-0.370172	-0.373745	-0.0561757	-0.288158	-0.50086	-0.672632	-0.100821	-0.135761	-0.191203	-0.112495	-0.677017	-0.490079	0.110219	-0.28012	-0.177868	-0.264653	-0.305842	-0.564626	-0.474504	0.160188	-0.0334364	-0.437937	-0.655101	-0.596923	-0.611969	0.227313	0.0410019	-0.565983	-0.21433	-0.520984	-0.561775	-0.512571	-0.288909	-0.370083	-0.599837	0.415052
-0.148236	0.300618	-0.4312	-0.369997	-0.0680813	-0.119937	-0.0115244	-0.214278	-0.014678	-0.0215753	0.189734	-0.189982	-0.338002	-0.353366	-0.239463	-0.171312	-0.269075	-0.226548	-0.354007	-0.235384	0.0746436	-0.0302565	-0.133856	0.412212	0.336561	0.0586509	-0.163899	-0.223401	-0.269025	-0.00702465	0.35356	0.0970395	-0.293427	0.207146	0.0757204	-0.107493	-0.599414	0.162653	-0.362114	-0.154952	-0.0446674	-0.149408
0.0094449	-0.483918	0.0346811	0.473038	0.122831	0.0935649	0.0339048	0.190591	0.107365	-0.0254113	0.0487893	-0.175618	0.481629	0.0274519	-0.0596951	-0.0403271	-0.13938	0.129426	0.254279	0.0184292	-0.119789	-0.295272	-0.208309	0.601838	0.158253	-0.111293	-0.126298	0.137153	0.14605	-0.222058	-0.419818	0.141785	0.215775	-0.172238	-0.12999	-0.129901	0.359779	-0.132926	0.27436	-0.379204	0.0653429	0.29302
-0.056892	-0.540812	-0.146622	-0.222419	-0.0647349	-0.0695831	-0.184143	0.241483	-0.152597	-0.358082	0.299837	-0.291248	-0.319886	0.275738	0.203606	0.0655284	-0.290522	0.0132682	-0.154067	-0.203091	-0.402037	-0.45383	-0.398651	0.0541251	-0.372179	-0.0653696	-0.481277	-0.167887	-0.0816614	-0.119017	-0.2568	0.0496875	-0.06363	0.27316	-0.00100185	-0.0175261	-0.0996041	0.14734	-0.107402	-0.405853	-0.133244	-0.048513
0.499734	0.110273	-0.120788	0.324443	0.366993	0.159525	0.175209	0.119927	0.437489	0.355557	0.16975	-0.53989	0.398008	-0.026864	0.188206	0.429531	-0.550859	0.127579	0.252892	0.262877	0.236783	0.151465	0.103635	0.093336	0.00472737	0.00646832	0.228786	-0.244698	-0.130366	-0.276687	-0.327961	0.48762	0.349392	0.52959	0.337001	0.00417432	0.0275434	0.404649	0.0412573	0.0286486	-0.152148	0.255514
-0.25754	0.648465	0.0938251	0.438365	0.0783004	-0.139555	0.273269	-0.293708	0.243748	0.499842	-0.311978	-0.39005	0.54272	-0.385666	-0.384453	-0.193323	-0.359826	-0.0892073	0.0215666	0.217184	0.427884	0.661675	0.616642	0.353322	0.535088	-0.0215029	0.449865	-0.168592	0.0953954	-0.365974	-0.554989	-0.0443041	-0.0990298	-0.30018	0.119337	0.173956	0.268231	0.226777	0.335702	0.500167	-0.00610526	-0.236843
0.033884	-0.320298	-0.31529	0.431119	0.315283	0.0829529	0.0485362	-0.141777	0.293794	-0.104355	-0.165083	-0.551087	0.472932	0.205779	0.160145	0.101425	-0.527526	-0.079387	0.291356	0.141299	-0.0584013	-0.103184	-0.132894	-0.47462	-0.417238	0.0946168	0.0852358	-0.360514	-0.485764	-0.37785	-0.375426	0.393853	0.183813	-0.0258848	0.191568	-0.388572	-0.269418	-0.171874	0.0907566	-0.0299324	-0.353825	0.421518
0.0647258	-0.300233	0.0665923	0.243763	0.251568	0.159115	-0.0540939	0.0208821	0.0306299	-0.269129	-0.237799	-0.0190324	0.254233	-0.0506594	-0.0909682	-0.145069	0.0892431	-0.134688	0.0691182	-0.210805	-0.153955	-0.22901	-0.0854804	-0.577334	-0.464802	-0.0489132	0.044486	0.0929875	-0.108624	-0.0527117	0.230112	0.100387	0.0643047	-0.282374	0.0355385	0.101855	-0.00174946	-0.100742	0.316706	-0.0677517	0.0551538	-0.0389515
-0.538258	-0.249859	-0.442355	-0.376441	-0.241761	-0.118492	-0.370718	-0.506977	-0.274556	-0.337781	-0.490557	-0.363745	-0.362501	-0.113777	-0.160585	-0.504005	-0.314535	-0.40067	0.131065	-0.418841	-0.246622	-0.208797	-0.1584	0.455812	0.231406	0.181957	-0.0577929	-0.229369	-0.577203	-0.640231	-0.552395	-0.260794	-0.294125	-0.709913	-0.336648	-0.441936	-0.510831	-0.616964	-0.503166	-0.352159	-0.515947	-0.106969
-0.331803	0.44682	0.34773	0.171129	-0.20268	0.068649	0.193607	-0.148233	0.056896	0.335016	-0.427144	-0.356996	0.293187	-0.0666355	-0.108825	-0.196669	-0.0916052	-0.182457	-0.0682565	-0.0585358	0.218712	0.37774	0.441143	0.602184	0.572712	-0.151033	0.259022	0.00474187	0.0223022	-0.408365	-0.588703	-0.288757	-0.117119	-0.44641	-0.0587588	0.0201642	0.252909	-0.0581734	0.189824	0.357103	-0.160314	-0.164411
0.385434	0.44375	0.430428	-0.152609	0.0189635	0.230756	0.336662	0.425839	0.00241703	0.371554	0.342946	0.629186	-0.0863927	-0.0274322	0.116585	0.420129	0.63535	0.426028	-0.0317664	0.389225	0.304374	0.517973	0.425689	0.581818	0.561228	-0.0752694	0.164535	0.434599	0.537893	0.622937	0.594367	-0.31568	0.0336162	0.387921	0.255296	0.392658	0.349193	0.456255	0.360641	0.44322	0.42307	-0.00776774
-0.4538	0.511402	-0.118482	-0.491388	-0.375393	-0.214036	-0.0440626	-0.349199	-0.241605	0.188355	-0.379138	0.00921603	-0.351998	-0.168797	-0.237336	-0.379366	0.104876	-0.409145	-0.372019	-0.172915	0.0432876	0.347092	0.294684	0.451431	0.507398	-0.121782	-0.080796	-0.0461415	-0.228429	-0.398803	-0.382915	-0.322382	-0.477545	-0.571657	-0.217323	-0.127233	-0.296605	-0.340972	-0.311072	-0.00316368	-0.187177	-0.356304
-0.390032	-0.42711	-0.0184026	0.163082	-0.191964	-0.122034	-0.124929	-0.341817	-0.32559	-0.281364	-0.0978672	0.253762	-0.139308	0.236292	0.0376216	-0.358693	0.161377	-0.259124	-0.116074	-0.321939	-0.348598	-0.332171	-0.289627	-0.48099	-0.498234	-0.314883	-0.264245	0.0744879	-0.304547	-0.390793	-0.470162	-0.266922	-0.205831	-0.481138	-0.23119	-0.323326	-0.0677471	-0.473127	0.208404	-0.337982	-0.391057	-0.20452
0.0259652	0.437233	0.0987877	0.123259	-0.191915	-0.0186422	0.137581	0.0827927	0.00799122	0.201238	-0.0856111	0.222566	0.187854	-0.346393	-0.363912	0.00972735	0.0977437	0.184953	-0.200854	0.0334375	0.1182	0.278973	0.371073	0.512417	0.511808	-0.114727	0.0766824	0.000392441	0.364695	0.254201	0.411363	-0.195919	-0.34295	0.13609	-0.0400199	-0.256576	0.0768633	0.0859921	-0.344467	0.147623	0.0312335	-0.345944
-0.10852	0.371158	-0.103124	0.171546	-0.0515124	0.0730393	-0.0344196	-0.317995	0.151795	0.271591	-0.552141	-0.623621	0.157561	-0.132193	-0.220211	-0.236422	-0.566505	-0.450652	0.318412	-0.229888	0.153041	0.240067	0.270007	0.259445	0.244986	-0.118767	0.307338	-0.210671	-0.490918	-0.670887	-0.801945	0.0395571	-0.111365	-0.549043	-0.23563	-0.269014	-0.0617538	-0.357435	0.0814935	-0.0760382	-0.445803	-0.189816
-0.0482091	0.307146	0.0809697	-0.229606	-0.125402	-0.236524	-0.0168243	-0.0604925	-0.0852019	0.119896	0.0653098	0.340411	0.205194	-0.229139	-0.161574	-0.243664	0.44733	0.215183	0.082602	0.304859	0.0262044	0.198558	0.25496	-0.243719	0.174055	-0.139855	-0.0798855	0.228325	0.287959	0.225068	0.416445	-0.203147	-0.0375963	-0.0315471	-0.00461074	0.251016	0.129953	-0.0088176	0.117198	0.300521	0.373339	-0.112426
-0.373219	-0.157222	-0.0909738	-0.424088	-0.26503	-0.079089	-0.357821	-0.0878385	-0.395764	-0.285423	-0.129117	0.460021	-0.420952	-0.43242	-0.350306	-0.36761	0.426902	-0.0729244	-0.115066	-0.320226	-0.250547	-0.129753	-0.215547	0.458015	0.246272	-0.0553636	-0.19463	0.205111	0.0850508	0.406761	0.397007	-0.453039	-0.0172404	-0.248036	-0.372117	-0.250301	0.12081	-0.247864	-0.0563745	-0.31196	-0.013592	0.0894214
-0.274297	0.0334102	-0.255265	-0.511778	-0.389271	-0.169709	-0.137558	-0.273185	-0.37478	-0.314261	-0.0280287	0.363072	-0.57154	0.250239	0.307904	-0.176261	0.358941	-0.309027	-0.350297	-0.388813	-0.244461	-0.260172	-0.388604	0.478197	0.28312	0.0651866	-0.249325	-0.0802802	-0.255092	-0.140342	-0.370457	-0.412705	-0.300212	-0.324398	-0.148071	-0.0182872	-0.182445	-0.176171	-0.404993	-0.3212	-0.276094	-0.131275
-0.0723744	0.214875	-0.216534	0.0647465	0.143423	0.051311	-0.236987	-0.261735	0.0497898	0.0607388	-0.422205	-0.274721	0.0642217	-0.336657	-0.281497	-0.012783	-0.237967	-0.338293	0.129601	-0.29425	0.145253	0.077867	0.0176477	-0.626232	-0.428051	0.159234	0.236308	-0.202598	-0.322995	-0.401431	-0.434281	0.0304627	-0.357758	-0.397137	-0.130659	-0.205685	-0.264224	-0.229078	-0.324727	-0.241047	-0.380683	-0.0845344
-0.0220632	-0.585333	-0.213521	0.258571	-0.0635175	-0.140816	-0.338457	-0.16582	-0.0763526	-0.373578	-0.33558	-0.0373869	0.235263	-0.251863	-0.120216	-0.143153	0.0668381	-0.20182	0.229944	-0.163829	-0.324009	-0.532085	-0.386638	-0.105637	-0.421215	0.0431055	-0.221038	0.171278	-0.275686	-0.326682	-0.472206	0.10782	-0.244859	-0.208577	-0.323965	-0.352797	-0.143721	-0.347113	0.021357	-0.324177	-0.36931	-0.350767
0.0737536	-0.0708285	-0.382404	-0.393696	-0.285789	-0.264276	-0.166067	0.0394779	-0.431491	-0.317766	-0.0812673	0.118725	-0.475208	-0.0756916	-0.109153	0.108877	0.0560997	-0.138288	-0.441706	-0.158953	-0.251038	-0.142081	-0.210438	0.388551	0.227805	-0.191744	-0.204257	-0.0662337	-0.124367	0.0524559	-0.0366221	-0.201262	-0.0226846	0.0407689	-0.204152	-0.026957	-0.277501	-0.150033	-0.165921	0.0599998	-0.129288	-0.323976
-0.0918038	-0.109889	-0.0365357	-0.217597	-0.250641	-0.0853171	-0.163916	-0.101229	-0.148938	-0.189219	-0.0381676	0.105545	0.007602	0.201566	0.0947585	-0.184733	0.1213	-0.088311	-0.405695	-0.00966248	-0.126894	-0.0381184	-0.100536	-0.252767	-0.206826	-0.0561349	-0.181735	0.117943	0.0309198	-0.0219926	0.163867	-0.299627	-0.348598	-0.0854715	-0.183236	-0.162646	0.0424454	-0.158762	0.000509622	-0.097792	0.106146	-0.234018
-0.119517	-0.217369	-0.109151	0.175887	-0.183758	-0.304209	0.126067	-0.0790381	0.0896226	0.0367835	0.245545	0.265683	0.338206	-0.0138873	0.0806461	-0.0543885	0.170924	0.159304	0.0587981	0.270918	-0.164858	-0.302041	-0.256436	-0.0808039	-0.209612	-0.127815	-0.135548	0.0256746	0.135449	0.182286	-0.078412	-0.0499439	-0.139003	0.324938	-0.0625005	-0.156466	0.0760394	-0.0386893	-0.0216643	-0.0958846	0.0911801	-0.2116
-0.0108118	-0.57127	-0.0532613	-0.415344	-0.298496	-0.17991	-0.244236	-0.0983695	-0.375994	-0.363355	0.139325	0.355826	-0.594322	0.344452	0.300232	0.0432489	0.363102	-0.153211	-0.351363	-0.328529	-0.387034	-0.479628	-0.442214	-0.343575	-0.481709	-0.215027	-0.386736	0.0958891	-0.0514475	0.197389	0.185217	-0.354754	-0.233597	0.0892213	-0.182791	-0.00974573	0.129337	-0.162898	-0.13843	-0.338755	0.078362	-0.352007
-0.30115	0.321881	0.249154	0.178171	0.256544	0.102391	0.0672321	-0.24191	0.0968186	0.25325	-0.40845	-0.50765	0.341248	-0.216932	-0.347449	-0.412454	-0.33415	-0.242336	0.328863	-0.103533	0.20845	0.222113	0.291647	-0.328607	-0.0259806	-0.00886599	0.21176	0.120796	-0.26586	-0.496408	-0.45433	-0.0302318	-0.00185067	-0.471092	-0.0416933	0.159828	0.200193	-0.136477	0.202024	0.205672	-0.134143	-0.0274726
-0.489264	0.0453428	-0.0804089	-0.147195	-0.259398	-0.159219	-0.255625	-0.421383	-0.273181	-0.253045	-0.513525	-0.580362	-0.262931	0.125348	-0.105757	-0.456379	-0.483929	-0.480562	-0.271649	-0.294946	-0.0878247	-0.083174	-0.0067872	0.518814	0.259575	-0.0237045	-0.0841925	-0.319582	-0.496822	-0.580709	-0.626202	-0.301365	-0.328989	-0.620154	-0.267639	-0.25591	-0.149849	-0.555053	-0.170302	-0.266703	-0.322237	-0.150601
0.0945995	-0.385058	-0.0208543	-0.0963793	-0.213934	-0.00741371	-0.157494	-0.00476754	-0.304246	-0.189667	-0.0938093	0.349017	-0.290184	-0.180213	-0.196463	0.0480816	0.45395	-0.0222159	-0.0316918	-0.310822	-0.156149	-0.360848	-0.34203	-0.552307	-0.44744	-0.229383	-0.117485	0.281527	0.170382	0.271775	0.00744684	-0.356229	0.174684	0.0592363	-0.286015	-0.0422646	0.028993	-0.0483918	-0.188371	-0.323607	-0.0179358	-0.282989
-0.125684	-0.192738	-0.24135	-0.561776	-0.36	-0.232596	-0.380042	-0.33015	-0.464003	-0.360282	-0.0547046	0.125247	-0.598069	-0.0349319	-0.186248	-0.0356922	0.0538641	-0.11574	-0.42672	-0.430983	-0.365104	-0.421998	-0.39775	-0.439727	-0.38489	-0.0812014	-0.361322	-0.312563	-0.115629	0.297259	0.39196	-0.380232	-0.0955605	-0.204534	-0.255523	-0.171859	-0.141977	-0.0730324	-0.453047	-0.399577	0.070456	-0.0304523
0.182142	0.482555	0.0787011	0.0997261	0.0148819	0.101972	0.188751	0.133502	0.231584	0.353444	0.26772	0.346907	0.0992719	-0.229524	-0.043489	0.122375	0.289049	0.0248511	0.0490901	0.0370926	0.356571	0.470614	0.351037	0.539558	0.537934	0.0749117	0.120693	0.141655	0.168783	-0.021644	0.172227	-0.0145191	0.0408719	-0.123816	0.147077	0.244352	-0.0608877	0.0342123	0.0299031	0.264758	0.0786785	0.33936
-0.387039	-0.156342	-0.161168	0.282292	-0.0108997	-0.320057	-0.00521464	-0.283131	0.0408463	-0.0754649	0.0153877	0.393771	0.404682	-0.256314	-0.210036	-0.268367	0.469843	0.103812	0.0694967	0.374573	-0.12547	-0.0325703	-0.107077	-0.566326	-0.431043	-0.309418	-0.0950756	0.273417	0.111649	0.291518	-0.0187994	-0.114832	0.0833704	-0.313175	-0.0679839	-0.0646667	0.0434664	0.0353176	0.0309633	-0.0275082	0.212141	0.0416501
0.131998	-0.569681	-0.135573	-0.410844	-0.451146	-0.507812	-0.391042	0.00358931	-0.446193	-0.365943	0.313504	0.414318	-0.585453	-0.0057814	0.0570482	0.115284	0.165948	-0.0964527	-0.551369	-0.434892	-0.468178	-0.581518	-0.55606	-0.570694	-0.569762	-0.33019	-0.513972	-0.266577	0.225889	0.477746	0.294344	-0.414391	-0.37911	0.583958	-0.241382	-0.00930535	0.300006	0.148549	-0.468823	-0.534185	0.0846311	-0.483065
-0.348747	0.333091	-0.193785	-0.404518	-0.263088	-0.117821	-0.103917	-0.33795	-0.282654	0.0965635	-0.119876	-0.281574	-0.336446	-0.199474	-0.147272	-0.35127	-0.00359198	-0.286965	-0.0563128	-0.319728	-0.0735438	0.278929	0.0399073	0.0109605	0.223604	0.0332596	-0.0489209	-0.0937641	-0.291024	-0.454762	-0.515841	-0.219738	-0.170337	-0.490871	-0.228969	-0.172008	-0.156261	-0.0500507	-0.335139	-0.0987455	-0.339171	-0.202558
-0.0278352	-0.423781	0.145285	0.336866	0.0450681	-0.0426562	0.0596848	0.207305	-0.000207008	-0.222654	0.280479	0.355855	0.503488	0.339453	0.214722	-0.0419476	0.395676	0.382126	-0.0855438	0.411003	-0.148313	-0.0767578	-0.148706	-0.248754	-0.301297	-0.195932	-0.213771	0.37648	0.348152	0.369531	0.369028	0.0361617	0.221218	0.0863186	0.0493796	0.143189	0.412946	-0.032439	0.375175	0.143565	0.438886	0.177158
-0.2197	-0.467138	-0.0905454	-0.31347	-0.260487	-0.251117	-0.349568	-0.0311807	-0.391456	-0.380877	-0.0575971	0.228898	-0.492092	-0.170196	-0.182903	-0.188286	0.353312	-0.00557508	-0.159505	0.017278	-0.314803	-0.320304	-0.382233	-0.390755	-0.374593	-0.189528	-0.32906	0.169246	0.0683653	0.0469978	-0.148428	-0.439241	-0.317232	-0.295409	-0.235036	0.16065	0.16183	-0.371007	0.0515052	-0.289497	0.012303	-0.198185
-0.34354	0.582434	-0.321563	-0.0987808	-0.0981821	0.0719315	0.0666049	-0.466492	-0.0111039	0.292434	-0.220961	-0.271359	-0.278471	-0.380421	-0.393793	-0.324602	-0.25319	-0.404335	-0.0841602	-0.195421	0.132623	0.40096	0.361737	0.511896	0.507997	-0.055089	0.25476	-0.227118	-0.337421	-0.296302	-0.0877657	-0.228575	-0.119738	-0.500535	-0.0209104	-0.118408	-0.465769	-0.0488971	-0.189275	0.280258	-0.33763	0.0598455
0.171205	0.226517	0.422094	-0.253455	-0.398192	-0.257135	0.0257038	0.0886291	-0.383068	-0.0476135	0.122468	0.439423	-0.392798	-0.117857	-0.198799	0.0698883	0.459856	0.215844	-0.274052	0.046467	0.0240575	0.133134	0.0406364	-0.39826	-0.181571	-0.187069	-0.0736443	0.160632	0.531094	0.463436	0.525012	-0.417078	-0.23348	0.377072	0.0319529	0.32859	0.484798	0.218191	-0.193176	0.107859	0.503905	-0.304865
-0.144382	-0.510743	-0.33938	-0.144626	-0.153642	-0.0401014	-0.230495	-0.20891	-0.0785646	-0.431809	0.253943	-0.190068	-0.262908	0.393046	0.331376	0.00102116	-0.387832	-0.195495	-0.159811	-0.218069	-0.360096	-0.479081	-0.468623	-0.640667	-0.627797	0.0870584	-0.330764	-0.366672	-0.394406	0.0289173	0.149148	0.164373	-0.301134	0.118698	-0.0585741	-0.380789	-0.390443	-0.379002	-0.215002	-0.40264	-0.086717	0.0849464
-0.358966	-0.26753	-0.21988	-0.337886	-0.242417	-0.199826	-0.286945	-0.298398	-0.347151	-0.35432	-0.3783	-0.231654	-0.00989442	-0.166132	-0.332075	-0.329812	-0.12758	-0.131474	-0.00844262	-0.119703	-0.337983	-0.378425	-0.2712	0.181254	-0.103258	-0.258158	-0.333887	-0.150894	-0.173233	-0.196133	0.112272	-0.291585	-0.234709	-0.372764	-0.315469	-0.210278	-0.079989	-0.465808	-0.336876	-0.362409	0.0270996	-0.0915562
0.250746	0.277892	0.045351	-0.274517	-0.0523787	-0.100298	0.0755908	0.0774029	0.0385587	0.108756	0.00233208	0.38206	-0.239793	0.0960697	0.0892694	0.221533	0.366017	-0.0899333	-0.145115	-0.164441	0.0837767	0.0770778	0.12759	-0.341879	-0.152414	-0.0813846	0.00502835	0.311589	0.181898	0.0927698	0.0400181	0.000446611	-0.179411	0.201056	-0.105807	0.309394	0.15501	0.0156388	-0.165539	-0.132482	-0.103229	-0.294158
-0.190297	-0.368778	0.000901713	0.133487	0.0217268	0.0601097	-0.147843	-0.210657	-0.124208	-0.162556	-0.0814949	0.0987053	0.29618	-0.165966	-0.115445	-0.337352	0.339179	0.176916	-0.00739375	-0.0746599	-0.246476	-0.349364	-0.284777	-0.0584344	-0.16814	-0.273584	-0.199598	0.269514	0.199652	-0.0783099	-0.0874526	-0.149056	-0.123872	-0.197376	-0.193227	0.240796	0.44604	-0.427899	0.30164	-0.337579	0.277589	-0.0342428
-0.365781	0.330631	-0.0174511	0.265739	0.104287	-0.117982	0.102131	0.246622	0.192827	0.25745	-0.0984655	0.0903539	0.486102	-0.20187	-0.177292	-0.324339	0.172867	0.0623152	0.379856	0.229714	0.140282	0.289563	0.301039	0.323103	0.354223	0.0194815	0.177662	0.0971596	0.0467067	-0.042147	-0.19312	0.18913	0.0342445	-0.396399	0.0113196	0.0489193	0.0601874	-0.158201	0.248637	0.322127	0.0904431	0.0797511
0.0134004	-0.140931	-0.2741	-0.421403	-0.221109	0.130638	-0.301063	0.118961	-0.377625	-0.317377	0.278028	0.530956	-0.55608	0.0425323	0.12108	-0.0661355	0.387877	-0.20666	-0.396896	-0.335639	-0.274538	-0.312215	-0.374339	-0.18716	-0.300009	0.0128467	-0.366433	0.0249735	-0.160339	0.422518	0.4592	-0.200407	-0.192065	0.322091	-0.159566	0.0410973	-0.279956	0.0717644	-0.384399	-0.386732	-0.123195	-0.174789
-0.341608	0.0602787	0.0403406	-0.204852	-0.185211	-0.260378	-0.327467	-0.339662	-0.287248	-0.271732	-0.362762	-0.237832	-0.0731458	0.122705	-0.0543474	-0.22086	-0.0799286	-0.201807	-0.235673	-0.284555	-0.0779142	-0.138781	-0.0486879	0.157238	0.0314384	-0.0792336	-0.232367	-0.246664	-0.12543	-0.121559	-0.372516	-0.133371	-0.482836	-0.331304	-0.26192	-0.250525	-0.0406385	-0.487879	-0.246827	-0.301282	-0.0950443	-0.35431
-0.319985	-0.412607	-0.299559	0.103743	-0.0222217	-0.110108	-0.120865	-0.348968	0.103818	-0.186691	-0.0793098	-0.470922	0.360511	0.311212	0.223379	-0.202072	-0.484055	-0.306394	-0.088667	-0.0890931	-0.205131	-0.356478	-0.302049	-0.498911	-0.488566	-0.0774542	0.0362666	-0.28036	-0.486496	-0.316883	-0.381291	0.227916	0.170215	-0.0951753	-0.0210206	-0.336057	-0.335049	-0.1479	0.106409	-0.194138	-0.376339	-0.267472
-0.380727	-0.616878	-0.16033	-0.276497	-0.356164	-0.349464	-0.355172	-0.295934	-0.344415	-0.503586	-0.279826	-0.482319	-0.316054	0.107757	-0.078163	-0.191239	-0.432015	-0.273601	-0.416323	-0.399203	-0.476456	-0.559482	-0.534108	-0.523315	-0.569468	-0.088039	-0.475191	-0.384252	-0.283662	-0.143886	-0.145387	-0.294678	-0.396604	-0.247367	-0.330969	-0.25602	-0.00969865	-0.381693	-0.462914	-0.534133	-0.135822	-0.379044
0.207404	0.184102	0.0281808	0.218843	0.160132	-0.0334563	0.17449	0.292788	0.327147	0.132862	0.0781407	-0.409143	0.341451	0.269777	0.314137	0.267962	-0.48591	0.0558436	0.0793967	0.115673	0.211439	0.0823841	-0.0114426	-0.221111	-0.106892	0.0260505	0.237258	-0.382238	-0.083933	0.21228	-0.0622879	0.251568	0.153328	0.497138	0.165017	-0.0705172	-0.132965	0.297967	-0.141785	0.116365	-0.0440661	-0.101245
-0.316359	-0.102334	-0.205396	0.334759	-0.00613813	-0.159956	-0.161618	-0.411819	0.200574	0.0816924	-0.19322	-0.492344	0.547394	-0.472457	-0.430867	-0.25831	-0.484004	-0.299654	0.00328432	-0.081475	-0.115417	-0.00877184	-0.0405925	-0.627904	-0.487536	-0.345516	0.103458	-0.206226	-0.431725	-0.413011	-0.632423	0.116392	-0.073951	-0.2696	-0.22397	-0.417783	0.137585	-0.314741	0.216978	-0.207331	-0.312433	-0.272521
-0.261333	0.0547956	0.210723	0.516499	0.431136	0.2776	0.265189	0.350198	0.327441	0.245911	-0.202602	-0.287752	0.590016	-0.0809014	-0.10416	-0.275687	-0.039741	0.286165	0.36981	0.258366	0.266002	0.318846	0.415318	0.547611	0.441753	-0.0193944	0.301107	0.230187	0.00882036	-0.399735	-0.0879568	0.210155	0.48185	-0.443905	0.111496	0.0637007	0.210383	-0.0546612	0.472685	0.423596	-0.125333	0.510481
0.132782	0.490945	-0.333008	0.3927	0.198336	0.225712	0.140198	-0.284897	0.365906	0.311375	-0.207319	-0.508032	0.304608	-0.208197	-0.153482	0.0251285	-0.521977	-0.325725	0.30464	0.126742	0.347548	0.432143	0.319022	0.384509	0.416998	0.15764	0.319016	-0.298713	-0.402096	-0.408123	-0.430763	0.328315	-0.00785568	-0.267113	0.18772	-0.197755	-0.420337	-0.00475594	-0.0723476	0.284765	-0.363313	0.299743
0.465035	-0.208287	-0.0342388	0.443135	0.193114	0.0295801	0.0284151	-0.22775	0.256972	0.194324	-0.179119	-0.59358	0.375934	-0.197881	-0.224378	0.275168	-0.567633	-0.206086	0.33074	0.134429	0.135114	0.227887	0.00368982	0.184616	0.112804	-0.0647354	0.174812	-0.150676	-0.36836	-0.418068	-0.620719	0.311594	0.362963	0.304798	0.0676632	-0.178288	0.32624	0.168158	0.211515	-0.117552	-0.355559	0.332121
0.149951	0.572062	0.336562	0.151534	0.0744735	0.0541687	0.411832	0.400847	0.27878	0.521862	0.114256	0.250051	-0.130419	0.252388	0.217978	0.159085	0.25842	0.0909176	-0.0979359	0.217068	0.41678	0.603876	0.500026	0.642748	0.621983	-0.0613959	0.258418	0.201384	0.330835	0.0910367	-0.312598	0.0901142	-0.0439603	0.0944912	0.261651	0.279985	0.454612	0.389653	0.168417	0.44389	0.228966	-0.129075
-0.253427	0.27681	-0.276095	0.385665	0.174203	-0.118789	0.105319	-0.208175	0.317476	0.294755	0.177617	0.31427	0.533112	0.184928	0.20382	-0.256894	0.171645	0.30847	0.378934	0.426773	0.208849	0.26609	0.226153	-0.0127915	0.236162	-0.0744319	0.0778539	0.127803	0.133727	0.127924	0.28322	0.167208	0.445034	-0.126237	0.138053	0.185111	-0.0225835	0.281462	0.236167	0.308702	0.232723	0.311955
0.40492	-0.521989	-0.0497521	0.24909	0.237857	0.00825092	-0.0697529	-0.00648037	0.0999747	-0.234398	-0.198171	-0.397138	0.0179606	0.267344	0.138063	0.235952	-0.300371	-0.0771521	0.0756162	0.035652	-0.110005	-0.381059	-0.385894	-0.607433	-0.539819	0.102681	-0.0798299	-0.024283	-0.389516	-0.460228	-0.484046	0.406196	0.318409	-0.0627613	0.0348431	-0.0948171	0.0783783	-0.0408991	0.423069	-0.272699	-0.301856	0.172494
0.499049	0.150249	-0.102828	0.431715	0.19711	0.0867631	0.0656759	-0.135823	0.322149	0.28036	-0.336992	-0.63484	0.460451	-0.161635	-0.252708	0.260368	-0.587759	-0.270352	0.317758	0.192289	0.179801	0.38042	0.198044	0.280911	0.309094	-0.0274818	0.247679	-0.271538	-0.414964	-0.47589	-0.64137	0.345067	0.175497	0.0616686	-0.0595345	-0.1795	0.061226	0.0901991	0.319517	0.179184	-0.332794	0.310949
-0.125643	-0.581639	-0.0147341	-0.0482398	-0.0392614	-0.0878572	-0.238023	0.234572	-0.433759	-0.451173	0.285774	0.521885	-0.10022	0.25596	0.103616	-0.232269	0.495376	-0.0530714	-0.0549789	-0.203898	-0.359989	-0.572487	-0.52072	-0.412162	-0.514852	-0.315732	-0.426473	0.357181	0.0298077	0.424223	0.485383	-0.117222	-0.0378195	0.210241	-0.0047877	0.186573	0.13797	-0.376106	0.128357	-0.455645	0.289233	0.0502041
-0.110352	-0.179874	0.054637	0.431569	0.188139	0.140808	0.0367044	-0.00557888	0.0907627	0.0938989	-0.205994	-0.312081	0.375039	-0.240223	-0.235992	-0.215663	-0.211387	0.262047	0.443582	0.402595	-0.0327315	0.139207	0.134825	0.222984	0.0571154	-0.0187818	0.110734	-0.0592837	0.112422	-0.0809167	-0.226796	0.189947	0.0998922	-0.242887	-0.0069897	-0.121408	0.300639	0.188747	0.182322	0.0944515	-0.00554719	0.265549
0.111402	0.167781	0.0218289	-0.391281	-0.0785356	-0.0433411	-0.0878009	0.0839966	-0.211105	-0.0737214	-0.213339	-0.325976	-0.462783	-0.0842091	-0.0959569	-0.0387972	-0.116505	-0.0520838	-0.179652	-0.306248	0.0383087	-0.0490656	-0.0980494	-0.0136013	0.189165	-0.0584251	-0.0357536	-0.0961688	0.272031	-0.0863754	-0.299134	-0.224859	0.0275786	0.0113534	0.124808	0.25529	0.285551	0.297688	-0.267136	-0.125569	-0.0526781	-0.249145
-0.434196	-0.355255	-0.298989	-0.0792392	0.140551	0.252205	-0.244146	-0.462317	0.0750276	-0.294598	-0.430265	-0.542353	-0.101218	0.351179	0.194076	-0.391443	-0.505515	-0.423439	0.29413	-0.307728	-0.251818	-0.239138	-0.285473	-0.263996	-0.314641	0.157839	-0.065981	-0.300074	-0.604336	-0.539131	-0.557419	0.226418	0.246731	-0.595	-0.0641146	-0.423692	-0.489381	-0.480295	0.104344	-0.303274	-0.491052	0.413292
0.226722	-0.406017	-0.170912	-0.0362445	-0.14994	0.0216511	-0.0643408	-0.262211	-0.013584	-0.265531	-0.522436	-0.655956	-0.0488866	0.339605	0.216473	-0.0355911	-0.589896	-0.345825	-0.0397196	0.0404764	-0.0603926	-0.258767	-0.370897	-0.715552	-0.582506	-0.0919452	-0.00979864	-0.239988	-0.49942	-0.688651	-0.642018	0.102425	0.00593658	-0.502131	-0.211349	-0.317785	-0.232253	-0.365788	0.112051	-0.216917	-0.418442	-0.0440913
-0.00674376	-0.488954	0.101224	-0.520607	-0.345382	-0.165752	-0.246681	0.0386087	-0.36405	-0.305156	-0.0208453	0.262459	-0.626881	-0.303549	-0.163557	0.123253	0.292304	0.251193	-0.349003	-0.183738	-0.284022	-0.380371	-0.365387	-0.593009	-0.561889	-0.272642	-0.297309	-0.0465616	0.399793	0.486953	0.412433	-0.425651	-0.226872	0.464188	-0.23882	0.151856	0.335669	-0.132966	-0.198341	-0.311992	0.395348	-0.287386
0.108356	-0.57883	0.0177135	-0.546724	-0.359801	-0.200536	-0.314167	-0.0897683	-0.381223	-0.370451	-0.118184	0.0584346	-0.572124	0.229296	0.0988607	0.227753	0.156367	-0.0700682	-0.441734	-0.384886	-0.33524	-0.512798	-0.406198	-0.242468	-0.355494	-0.130558	-0.302088	0.0487703	-0.00461078	0.0723508	0.221556	-0.381122	-0.09676	0.0318806	-0.275026	0.107557	0.336087	-0.0752883	-0.233738	-0.485085	0.117303	-0.310988
-0.488034	-0.609851	-0.33466	-0.351257	-0.358639	-0.42767	-0.474627	-0.183228	-0.445737	-0.530015	-0.281985	-0.142169	-0.263169	-0.0811464	-0.20195	-0.415495	0.0221582	-0.316274	-0.446453	-0.353499	-0.517878	-0.607513	-0.555047	-0.526084	-0.569624	-0.24442	-0.482228	-0.0720636	-0.36729	-0.311677	-0.33011	-0.344959	-0.450052	-0.537597	-0.458307	-0.343134	-0.24657	-0.591951	-0.266901	-0.568119	-0.393875	-0.418663
0.289779	0.491693	0.0782324	0.226187	0.0300339	0.0570364	0.169309	-0.094828	0.259609	0.432741	-0.431789	-0.536969	0.352313	-0.0799351	-0.10741	0.202745	-0.511163	-0.132244	-0.00788972	0.193241	0.257563	0.466203	0.412003	0.107436	0.304728	-0.0892175	0.280177	-0.152554	-0.108262	-0.480972	-0.609772	0.0985869	0.0316767	-0.285099	-0.0570612	0.0772961	0.314865	0.127806	0.0981436	0.304196	-0.325638	-0.00517791
-0.183305	-0.306762	-0.156191	-0.321492	-0.289205	-0.366726	-0.284606	-0.278253	-0.158484	-0.318965	-0.0429004	-0.502634	-0.0676973	0.0128466	0.0315349	-0.174661	-0.556202	-0.232045	-0.467517	-0.193245	-0.262922	-0.395251	-0.307725	-0.395543	-0.398771	-0.0768159	-0.2032	-0.522937	-0.404895	-0.158533	-0.420746	-0.193667	-0.305002	0.344583	-0.110939	-0.328877	-0.143414	-0.105083	-0.303475	-0.303251	-0.297502	-0.537035
-0.0510729	0.190113	0.108413	0.549991	0.28497	-0.037382	0.135297	-0.0911024	0.370889	0.278142	-0.280916	-0.446107	0.591102	-0.279742	-0.260594	-0.18528	-0.4058	0.0649306	0.345675	0.346374	0.259559	0.374402	0.3296	-0.51362	-0.248482	-0.159767	0.331892	0.0271307	-0.0728679	-0.306597	-0.371157	0.310178	0.222918	-0.292897	0.0719332	0.018585	0.342886	0.212011	0.343866	0.260073	0.00267391	0.00883066
-0.286597	0.0826671	0.0928704	-0.446193	-0.35263	-0.176456	-0.180145	0.0452217	-0.39355	-0.245506	-0.064144	0.511749	-0.489629	-0.297377	-0.286122	-0.254683	0.494738	0.00708884	-0.391176	-0.345314	-0.159235	-0.264728	-0.0987566	0.344822	0.184906	-0.140134	-0.246822	0.175	0.206847	0.416389	0.601486	-0.396995	-0.23003	-0.17068	-0.252551	-0.10397	-0.0469601	-0.194174	-0.344766	-0.09057	0.259628	0.0533864
-0.0410846	-0.35468	0.00107757	-0.30369	-0.169663	-0.243441	-0.312103	-0.261866	-0.431051	-0.303983	-0.206002	-0.116353	-0.595934	-0.124355	-0.313226	-0.0992943	0.0859437	-0.182166	-0.358885	-0.382583	-0.287509	-0.390537	-0.415279	0.00541804	-0.166514	-0.221908	-0.290953	0.206294	-0.138841	-0.0262176	-0.222489	-0.35003	-0.164298	0.0185443	-0.228739	0.0702947	0.343103	-0.148366	-0.238005	-0.400602	-0.0587679	-0.38017
-0.410461	0.0635812	-0.450269	0.149163	-0.173227	-0.136562	-0.403044	-0.472394	-0.25732	-0.358079	-0.424005	-0.260694	-0.253767	-0.434873	-0.367848	-0.397758	-0.347899	-0.370978	0.111879	-0.2021	-0.248775	-0.142164	-0.254105	-0.471795	-0.353742	0.077518	-0.187093	-0.356421	-0.483679	-0.270053	0.412085	-0.0753783	-0.0165276	-0.468268	-0.287574	-0.496263	-0.54792	-0.408716	-0.319104	-0.0561964	-0.293356	0.303243
-0.045638	0.286796	0.147255	0.558849	0.375919	0.0523026	0.0932001	-0.100498	0.386485	0.35115	-0.230744	-0.394066	0.628417	-0.12638	-0.0859331	-0.264203	-0.249716	-0.14145	0.249055	0.153478	0.230041	0.302254	0.350504	-0.32389	-0.205485	-0.0626609	0.369117	0.0928802	-0.221177	-0.441651	-0.418796	0.252078	0.404283	-0.348473	-0.0044963	0.0207135	0.160835	-0.169297	0.427043	0.232811	-0.224687	0.108587
-0.45193	-0.0222952	-0.147669	0.209117	0.0422157	-0.0704934	0.0545094	-0.332725	-0.135384	-0.0666691	-0.324869	-0.322108	0.316891	0.118392	-0.0923363	-0.493688	-0.223698	-0.331131	-0.0251701	-0.0576678	-0.0613414	-0.00364995	0.23866	0.408876	0.182853	0.0135001	0.0139105	0.00162764	-0.391586	-0.502145	-0.316326	0.0624158	-0.0704639	-0.600438	-0.0653626	-0.0455579	-0.293517	-0.281755	0.0323285	0.279377	-0.417708	-0.0619396
-0.231714	-0.448285	-0.152444	0.0917911	-0.206423	-0.387781	-0.373814	-0.164705	-0.0210657	-0.222097	-0.336591	-0.348148	0.270854	-0.178968	-0.25548	-0.203351	-0.245164	-0.258407	-0.159631	-0.287347	-0.267971	-0.455492	-0.394541	0.361592	-0.12341	-0.0589928	-0.216772	-0.239928	-0.402705	-0.405934	-0.463533	0.0236957	-0.336746	-0.372277	-0.318683	-0.318339	0.162988	-0.241603	-0.256278	-0.44686	-0.260042	-0.519462
-0.307773	0.192317	-0.279836	-0.397281	-0.25981	-0.0919183	-0.177117	-0.331819	-0.195693	-0.127342	-0.317196	-0.281801	-0.442351	0.167753	0.0996739	-0.3085	-0.329287	-0.370982	0.0340096	-0.237046	-0.00856575	0.228719	-0.00414992	0.378297	0.391481	0.0890606	0.0378346	-0.224945	-0.329685	-0.523356	-0.37134	-0.155142	-0.425424	-0.506209	-0.221615	-0.271965	-0.452393	-0.381955	-0.331421	0.131644	-0.355296	-0.145812
-0.295044	-0.403767	0.0746118	-0.337962	-0.2302	-0.21538	-0.107296	-0.249401	-0.385357	-0.272244	0.346038	0.654652	-0.257284	0.143841	0.0900251	-0.172068	0.590258	0.217688	-0.364934	-0.134046	-0.317984	-0.384511	-0.258388	0.21918	-0.0394138	-0.187457	-0.344183	0.264819	0.334087	0.521597	0.456008	-0.362476	-0.160944	0.140254	-0.277805	0.236393	0.251402	-0.238046	0.146977	-0.328335	0.442173	-0.214988
-0.212005	0.557357	-0.0699747	0.453714	0.333615	0.0950983	0.223772	-0.225883	0.327028	0.353727	-0.352487	0.129124	0.473545	-0.321938	-0.312874	-0.181592	0.072951	-0.253454	0.316172	0.0215248	0.384437	0.490939	0.429134	0.298501	0.391846	0.189684	0.379929	0.0758667	-0.173716	-0.0673599	-0.111415	0.30301	0.174755	-0.405956	0.056275	-0.0667779	-0.350206	-0.0180439	0.115347	0.317567	-0.175805	0.409319
-0.294656	-0.579102	-0.201017	-0.605568	-0.428463	-0.263043	-0.393134	-0.454404	-0.469788	-0.486928	-0.187899	0.112267	-0.58208	0.379986	0.175704	-0.369424	0.301757	-0.184664	-0.109252	-0.286706	-0.368202	-0.491948	-0.500139	-0.426113	-0.490511	-0.252346	-0.480741	-0.0660166	-0.255163	0.0241273	0.211711	-0.46131	-0.227474	-0.349803	-0.424991	-0.147965	-0.070975	-0.364485	-0.122417	-0.381039	0.0425342	-0.23283
0.0499471	-0.230397	-0.076437	-0.43011	-0.300267	-0.0499673	-0.233758	-0.166764	-0.19718	-0.306301	0.0550161	-0.525901	-0.485937	0.14257	0.128161	0.0573043	-0.553547	-0.292244	-0.374812	-0.241622	-0.324736	-0.399661	-0.323706	-0.291178	-0.366331	-0.118986	-0.0541443	-0.44668	-0.354718	-0.0227502	-0.455458	-0.247317	-0.175398	0.348821	0.0419563	-0.327902	0.0708599	-0.132382	-0.238344	-0.257149	-0.275606	-0.383632
0.301794	0.621295	0.0100778	0.32718	-0.020337	-0.114281	0.325786	-0.0654169	0.35074	0.502653	0.121112	-0.288792	0.349756	-0.366899	-0.282223	0.296101	-0.363902	-0.164534	-0.0514512	0.149618	0.398251	0.562671	0.548502	0.540343	0.57891	-0.152218	0.395092	-0.310269	0.0657021	0.109591	-0.472885	0.0673061	-0.117557	0.384656	0.156188	0.200905	0.122201	0.412017	0.23589	0.434998	-0.159104	-0.181445

## Sheet: Supplementary data 23
Hallmark	coef	pvalue	Study
APICAL JUNCTION	0.13	0.0463343	NeoALTTO
APICAL SURFACE	0.05	0.467751	NeoALTTO
ADIPOGENESIS	-0.12	0.0607443	NeoALTTO
ANGIOGENESIS	0.14	0.0341274	NeoALTTO
EPITHELIAL MESENCHYMAL TRANSITION	0.16	0.0152086	NeoALTTO
MYOGENESIS	0.2	0.00205068	NeoALTTO
DNA REPAIR	-0.21	0.00106025	NeoALTTO
ALLOGRAFT REJECTION	-0.46	0	NeoALTTO
COAGULATION	-0.01	0.908131	NeoALTTO
COMPLEMENT	-0.36	1.41454e-08	NeoALTTO
INTERFERON ALPHA RESPONSE	-0.33	4.19419e-07	NeoALTTO
INTERFERON GAMMA RESPONSE	-0.4	2.50624e-10	NeoALTTO
IL6 JAK STAT3 SIGNALING	-0.37	1.04475e-08	NeoALTTO
INFLAMMATORY RESPONSE	-0.36	3.10354e-08	NeoALTTO
CHOLESTEROL HOMEOSTASIS	-0.02	0.773845	NeoALTTO
FATTY ACID METABOLISM	-0.14	0.0334417	NeoALTTO
GLYCOLYSIS	-0.05	0.461396	NeoALTTO
OXIDATIVE PHOSPHORYLATION	-0.21	0.00129106	NeoALTTO
APOPTOSIS	-0.2	0.00172719	NeoALTTO
HYPOXIA	-0.04	0.55408	NeoALTTO
PROTEIN SECRETION	-0.09	0.155267	NeoALTTO
UNFOLDED PROTEIN RESPONSE	-0.21	0.00124515	NeoALTTO
REACTIVE OXYGEN SPECIES PATHWAY	-0.27	2.56869e-05	NeoALTTO
E2F TARGETS	-0.23	0.000349217	NeoALTTO
G2M CHECKPOINT	-0.18	0.00572097	NeoALTTO
MYC TARGETS V1	-0.21	0.00109767	NeoALTTO
MYC TARGETS V2	-0.16	0.016971	NeoALTTO
P53 PATHWAY	-0.13	0.0466834	NeoALTTO
MITOTIC SPINDLE	-0.03	0.607278	NeoALTTO
ANDROGEN RESPONSE	-0.09	0.169708	NeoALTTO
ESTROGEN RESPONSE EARLY	0.09	0.155179	NeoALTTO
ESTROGEN RESPONSE LATE	0	0.963319	NeoALTTO
IL2 STAT5 SIGNALING	-0.3	3.2e-06	NeoALTTO
KRAS SIGNALING UP	-0.18	0.00563477	NeoALTTO
KRAS SIGNALING DN	-0.01	0.931062	NeoALTTO
MTORC1 SIGNALING	-0.23	0.0003165	NeoALTTO
NOTCH SIGNALING	0.14	0.0280426	NeoALTTO
PI3K AKT MTOR SIGNALING	-0.24	0.000196937	NeoALTTO
HEDGEHOG SIGNALING	0.12	0.0590959	NeoALTTO
TGF BETA SIGNALING	0.13	0.0410059	NeoALTTO
TNFA SIGNALING VIA NFKB	-0.23	0.000485055	NeoALTTO
WNT BETA CATENIN SIGNALING	0.06	0.342597	NeoALTTO
APICAL JUNCTION	0.29	9.2406e-06	CALGB 40601
APICAL SURFACE	0.02	0.806447	CALGB 40601
ADIPOGENESIS	0.02	0.795594	CALGB 40601
ANGIOGENESIS	0.29	1.18746e-05	CALGB 40601
EPITHELIAL MESENCHYMAL TRANSITION	0.23	0.000368837	CALGB 40601
MYOGENESIS	0.35	7.86784e-08	CALGB 40601
DNA REPAIR	-0.07	0.259673	CALGB 40601
ALLOGRAFT REJECTION	-0.43	1.6358e-11	CALGB 40601
COAGULATION	0.17	0.0102225	CALGB 40601
COMPLEMENT	-0.25	0.000161199	CALGB 40601
INTERFERON ALPHA RESPONSE	-0.29	6.61176e-06	CALGB 40601
INTERFERON GAMMA RESPONSE	-0.39	1.24746e-09	CALGB 40601
IL6 JAK STAT3 SIGNALING	-0.31	1.88465e-06	CALGB 40601
INFLAMMATORY RESPONSE	-0.29	6.65586e-06	CALGB 40601
CHOLESTEROL HOMEOSTASIS	0	0.979036	CALGB 40601
FATTY ACID METABOLISM	0.03	0.623117	CALGB 40601
GLYCOLYSIS	-0.03	0.701135	CALGB 40601
OXIDATIVE PHOSPHORYLATION	0.01	0.826593	CALGB 40601
APOPTOSIS	-0.18	0.00513646	CALGB 40601
HYPOXIA	0.04	0.557444	CALGB 40601
PROTEIN SECRETION	-0.11	0.0856268	CALGB 40601
UNFOLDED PROTEIN RESPONSE	-0.26	9.08352e-05	CALGB 40601
REACTIVE OXYGEN SPECIES PATHWAY	-0.15	0.0216295	CALGB 40601
E2F TARGETS	-0.29	8.97568e-06	CALGB 40601
G2M CHECKPOINT	-0.29	7.0178e-06	CALGB 40601
MYC TARGETS V1	-0.17	0.0079028	CALGB 40601
MYC TARGETS V2	-0.13	0.0426406	CALGB 40601
P53 PATHWAY	0.01	0.822293	CALGB 40601
MITOTIC SPINDLE	-0.2	0.00292269	CALGB 40601
ANDROGEN RESPONSE	-0.11	0.0819474	CALGB 40601
ESTROGEN RESPONSE EARLY	0.17	0.0121296	CALGB 40601
ESTROGEN RESPONSE LATE	0.13	0.0466317	CALGB 40601
IL2 STAT5 SIGNALING	-0.23	0.000594108	CALGB 40601
KRAS SIGNALING UP	-0.07	0.299315	CALGB 40601
KRAS SIGNALING DN	0.13	0.0534509	CALGB 40601
MTORC1 SIGNALING	-0.28	1.36086e-05	CALGB 40601
NOTCH SIGNALING	0.29	6.87397e-06	CALGB 40601
PI3K AKT MTOR SIGNALING	-0.37	1.21396e-08	CALGB 40601
HEDGEHOG SIGNALING	0.21	0.00124651	CALGB 40601
TGF BETA SIGNALING	0.17	0.00872412	CALGB 40601
TNFA SIGNALING VIA NFKB	-0.24	0.00032496	CALGB 40601
WNT BETA CATENIN SIGNALING	0.21	0.00177241	CALGB 40601

## Sheet: Supplementary data 24
symbol	baseMean	log2FoldChange	lfcSE	pvalue	padj
IGKV6-21	55.5198	3.48242	0.331272	1.37845e-17	4.83188e-13
IGHV3-72	88.4976	2.33033	0.289806	8.29314e-17	9.59071e-13
MEI1	83.044	1.21442	0.151333	8.37819e-17	9.59071e-13
P2RX1	56.3607	1.3393	0.168055	1.09442e-16	9.59071e-13
ADA2	1105.89	0.857143	0.10755	1.49914e-16	1.05099e-12
TENT5C	1643.02	1.14675	0.144377	1.94518e-16	1.13641e-12
SLAMF7	630.522	1.19334	0.152129	3.88825e-16	1.94707e-12
AC026202.2	8.02897	1.12201	0.143188	4.54167e-16	1.98999e-12
PIM2	456.683	1.0537	0.135149	6.58995e-16	2.56664e-12
BHLHA15	122.552	1.30979	0.168811	7.63363e-16	2.67582e-12
IGHG2	4381.29	1.60815	0.208856	1.16918e-15	3.41528e-12
IGLV3-27	62.9164	2.71062	0.350643	1.08103e-15	3.41528e-12
CD38	353.605	1.29874	0.170213	2.03863e-15	5.44319e-12
IRF4	576.642	1.33483	0.175077	2.17398e-15	5.44319e-12
AC078883.1	28.83	1.1185	0.149402	5.0696e-15	1.11065e-11
HLA-DMA	643.304	0.68111	0.0897963	4.80268e-15	1.11065e-11
ITM2C	801.794	0.855478	0.114154	7.47852e-15	1.54203e-11
NUGGC	80.0983	1.29256	0.176001	1.74448e-14	3.39718e-11
IGKV5-2	26.6602	2.44252	0.335494	3.22115e-14	5.94268e-11
ANKRD36BP2	533.146	1.36058	0.187725	3.71432e-14	6.29383e-11
GTSF1	10.327	1.44343	0.201716	3.77059e-14	6.29383e-11
CES1	215.394	2.12819	0.225219	6.90796e-14	1.10066e-10
GBP5	1371.23	1.07676	0.150274	7.28569e-14	1.11037e-10
LAX1	278.347	1.1782	0.165135	8.26087e-14	1.20653e-10
HLA-DMB	1067.01	0.771019	0.10759	9.22858e-14	1.29396e-10
NCF1C	49.5811	0.897582	0.126101	1.24265e-13	1.67532e-10
CD79A	118.404	1.44454	0.204499	1.36599e-13	1.77341e-10
CTSS	2657.97	0.79398	0.112248	1.81104e-13	2.26723e-10
KCNA3	148.519	1.02294	0.145819	2.20819e-13	2.66909e-10
KLHL6	744.007	0.740287	0.105747	3.08173e-13	3.6008e-10
TNFRSF17	56.985	1.46531	0.210889	3.19878e-13	3.61699e-10
IGKV2-28	1233.22	1.61103	0.2327	3.48993e-13	3.82289e-10
DERL3	295.343	1.13127	0.164453	5.34205e-13	5.67439e-10
IGKV1-27	240.549	1.8759	0.273585	5.96497e-13	6.14971e-10
CSF2RB	405.273	0.75521	0.109298	6.33832e-13	6.34792e-10
CCR2	397.67	1.16918	0.172198	9.58192e-13	9.32986e-10
CLEC12A	76.4255	1.00004	0.14766	1.193e-12	1.13022e-09
CD274	211.351	0.846199	0.124862	1.28642e-12	1.15623e-09
IGHV3-23	1444.72	1.63435	0.24225	1.26836e-12	1.15623e-09
STX11	106.628	0.668787	0.09872	1.80832e-12	1.58468e-09
IGLV8-61	189.387	2.11951	0.316708	1.88965e-12	1.61556e-09
BMP6	73.8415	0.929979	0.139393	2.42963e-12	1.90045e-09
C1QA	1372.84	0.851204	0.127343	2.43974e-12	1.90045e-09
IGFLR1	73.3181	0.679593	0.100961	2.31236e-12	1.90045e-09
LYZ	4386.86	1.04088	0.156469	2.39252e-12	1.90045e-09
PTAFR	410.482	0.682092	0.101463	2.49757e-12	1.9032e-09
CXCR6	149.707	0.982954	0.149169	4.11519e-12	2.998e-09
FKBP11	356.916	0.675772	0.101526	4.04011e-12	2.998e-09
LILRB4	391.113	0.733106	0.110476	4.27639e-12	2.998e-09
PRDM1	565.533	0.601259	0.0903543	4.23603e-12	2.998e-09
CYBB	2564.22	0.790988	0.119375	4.47744e-12	3.06163e-09
FCRL5	436.998	1.25019	0.190601	4.54182e-12	3.06163e-09
ADAMDEC1	435.607	1.18745	0.181596	5.44159e-12	3.56923e-09
CD53	942.912	0.726207	0.109924	5.55467e-12	3.56923e-09
IGHG4	1424.32	1.64895	0.252645	5.6003e-12	3.56923e-09
MZB1	462.214	1.22187	0.18713	5.78647e-12	3.62202e-09
HLA-E	5940.76	0.546544	0.0824765	6.25008e-12	3.84358e-09
HERPUD1	1741.21	0.478047	0.0720113	7.52931e-12	4.55043e-09
NCF4	153.322	0.597483	0.091	8.78513e-12	5.21941e-09
PDK1	1468.97	0.763387	0.116891	9.00229e-12	5.25929e-09
IGHG3	2616.73	1.44024	0.223858	9.75258e-12	5.60422e-09
IGLV3-25	464.935	1.64851	0.25633	1.02418e-11	5.79039e-09
SAMSN1	342.515	0.623137	0.0957092	1.21134e-11	6.73986e-09
IGKV1-5	1003.91	1.45869	0.228027	1.33309e-11	7.30139e-09
ACP5	747.414	0.804942	0.12519	1.35649e-11	7.31522e-09
FAM30A	309.207	1.38372	0.216845	1.39834e-11	7.42667e-09
LINC02384	40.2682	1.06253	0.166433	1.43036e-11	7.48337e-09
PDCD1LG2	142.575	0.736981	0.114304	1.52695e-11	7.87121e-09
CTSC	3222.44	0.798303	0.124398	1.71301e-11	8.59576e-09
IL21R	243.726	0.829399	0.129632	1.74107e-11	8.59576e-09
PLP1	30.4104	-0.729853	0.309986	1.71801e-11	8.59576e-09
IGHV3-11	320.485	1.62481	0.256116	1.85846e-11	9.04787e-09
SLC2A6	88.7845	0.797148	0.124691	1.89381e-11	9.09365e-09
CD74	12807	0.61823	0.0965927	1.98473e-11	9.40146e-09
IL18	232.284	0.638307	0.0993151	2.0319e-11	9.49658e-09
CHST2	113.06	0.678952	0.106049	2.15019e-11	9.91719e-09
AL365361.1	201.716	1.01473	0.160338	2.36219e-11	1.07535e-08
IFNG	12.6558	1.31119	0.207995	2.45508e-11	1.10331e-08
CDH12	6.11125	-1.14708	0.409927	2.52805e-11	1.1077e-08
FLVCR2	189.993	0.58592	0.0915666	2.5251e-11	1.1077e-08
NCKAP1L	1362.17	0.645251	0.101428	2.56744e-11	1.11107e-08
MAEL	11.7556	1.34161	0.337491	2.65331e-11	1.13423e-08
HCK	334.34	0.577599	0.0902384	2.79524e-11	1.1805e-08
CD40	183.2	0.585936	0.0918418	3.11373e-11	1.29935e-08
IDO1	301.49	1.22863	0.196224	3.26825e-11	1.34779e-08
C1QB	1315.11	0.731148	0.115552	3.5044e-11	1.42837e-08
IGHG1	33118.8	1.39435	0.223629	3.82419e-11	1.5408e-08
IGKV1D-39	1834.73	1.47435	0.236624	3.92744e-11	1.56442e-08
APOC1	785.219	0.895294	0.143431	4.57117e-11	1.80037e-08
IGKV3-20	1641.22	1.33734	0.215583	4.67527e-11	1.82091e-08
IL12RB1	86.9941	0.813869	0.130619	4.90617e-11	1.88984e-08
AC008033.3	11.8375	1.02033	0.165416	4.97358e-11	1.89499e-08
EDEM2	365.378	0.349804	0.0543955	5.09928e-11	1.90154e-08
P2RY10	203.528	1.0065	0.162168	5.0649e-11	1.90154e-08
IGHV3-66	120.338	1.88672	0.30519	5.24525e-11	1.93539e-08
LRRC37A11P	27.0394	-1.40552	0.301508	5.38354e-11	1.96572e-08
CTSW	60.624	1.07828	0.174716	5.81372e-11	2.10091e-08
HMOX1	382.536	0.728649	0.116842	5.99973e-11	2.12433e-08
STUM	70.4533	-1.80696	0.253275	5.95758e-11	2.12433e-08
IGHV3-7	623.51	1.51304	0.246016	6.36935e-11	2.23265e-08
C2	840.922	0.698666	0.112325	6.96475e-11	2.41718e-08
IGHV5-51	348.231	1.57577	0.256999	7.21937e-11	2.48099e-08
IL10RA	974.144	0.649074	0.104291	7.47752e-11	2.54475e-08
SRGN	960.474	0.665031	0.107227	8.34671e-11	2.81324e-08
ROPN1B	15.8577	-1.27649	0.302373	9.00323e-11	3.00562e-08
IGLL5	579.592	1.35681	0.222848	9.22818e-11	3.05166e-08
BTK	260.783	0.600464	0.0970417	9.70216e-11	3.17841e-08
IGLV2-11	279.593	1.43982	0.23737	1.09136e-10	3.54216e-08
PNOC	16.1343	1.18597	0.19652	1.1128e-10	3.57862e-08
GALR1	8.99604	-1.33709	0.315839	1.15561e-10	3.64935e-08
THEMIS2	409.293	0.570439	0.0922747	1.15179e-10	3.64935e-08
SOX15	6.51417	-0.325768	0.254259	1.18679e-10	3.71433e-08
PIK3CG	540.57	0.633167	0.103561	1.52894e-10	4.74282e-08
PLA2G7	192.582	0.790909	0.1305	1.56693e-10	4.81803e-08
POU2AF1	154.397	1.16434	0.194457	1.79078e-10	5.45844e-08
PSMB10	371.582	0.576925	0.0944798	1.89259e-10	5.71906e-08
IGHV3-53	106.726	1.76737	0.296123	1.96256e-10	5.8798e-08
CTSZ	2280.95	0.478643	0.0779913	2.04438e-10	6.07304e-08
AIM2	71.2385	0.919056	0.153592	2.21787e-10	6.53303e-08
IFI30	1994.94	0.655644	0.108272	2.24338e-10	6.55309e-08
CHRNB2	32.5796	-0.903059	0.300999	2.29161e-10	6.58424e-08
TAGAP	318.613	0.644747	0.106833	2.27863e-10	6.58424e-08
IGHV4-61	238.72	1.60562	0.270518	2.33172e-10	6.64503e-08
APOL6	3858.24	0.665379	0.109946	2.37386e-10	6.71055e-08
IGHV4-28	27.3853	1.79245	0.301992	2.51151e-10	7.01549e-08
MIR155HG	52.2059	0.714864	0.11911	2.5413e-10	7.01549e-08
WARS	2149.23	0.612427	0.101352	2.54177e-10	7.01549e-08
AC008459.1	6.85504	-2.12248	0.433525	2.59983e-10	7.11966e-08
LINC02362	99.3007	0.982005	0.165177	2.68113e-10	7.2854e-08
AUXG01000058.1	51.3036	-1.03182	0.177059	2.77109e-10	7.47192e-08
DRAM1	496.607	0.539306	0.0890737	2.82017e-10	7.54621e-08
EDEM1	1718.56	0.417155	0.0683535	2.96466e-10	7.81354e-08
SEL1L3	1226.31	0.825495	0.13876	2.94603e-10	7.81354e-08
IGKV1-33	1195.19	1.55216	0.263989	3.18635e-10	8.27341e-08
IGKV4-1	1108.55	1.35589	0.230175	3.18215e-10	8.27341e-08
BNIP3P4	3.43913	1.27149	0.217925	3.24003e-10	8.28999e-08
CD84	1353.6	0.579185	0.0962904	3.23146e-10	8.28999e-08
MKRN7P	9.53803	-0.984588	0.299087	3.27228e-10	8.31182e-08
TFEC	1019.82	0.658774	0.110261	3.42085e-10	8.62671e-08
HOXA7	21.1107	-1.31711	0.233477	3.56526e-10	8.92664e-08
IRF1	1430.38	0.621075	0.104043	3.59179e-10	8.9293e-08
PLEK	687.361	0.679935	0.11395	3.64516e-10	8.99816e-08
CD27	80.8527	0.960624	0.162814	3.69764e-10	9.06387e-08
ITGB2	1540.64	0.626047	0.10513	3.8787e-10	9.44168e-08
ASPHD2	56.5673	0.605249	0.101438	3.92549e-10	9.48967e-08
IGKC	8290.97	1.02403	0.175062	4.05301e-10	9.73084e-08
IGFN1	48.3647	-1.68029	0.295181	4.15933e-10	9.91817e-08
APOL3	851.99	0.711622	0.120568	4.232e-10	9.95599e-08
IGHV3-49	214.727	1.72469	0.29548	4.22133e-10	9.95599e-08
AC008537.3	20.1433	-0.902984	0.155341	4.28348e-10	1.00099e-07
PRSS2	5.30802	-2.66234	0.474051	4.47181e-10	1.03808e-07
IGKV2D-24	3.20183	3.42873	0.325376	4.87049e-10	1.12319e-07
IGSF6	407.984	0.697281	0.118269	4.95371e-10	1.13492e-07
IGLV9-49	52.117	1.9402	0.333213	4.99138e-10	1.13612e-07
SLAMF8	362.286	0.776051	0.132422	5.34006e-10	1.20765e-07
CD68	1100.33	0.593451	0.100149	5.43645e-10	1.22156e-07
CD83	395.318	0.542571	0.0914101	5.78265e-10	1.29108e-07
HLA-DRA	6411.21	0.680389	0.115333	5.96559e-10	1.32349e-07
LINC02576	10.9081	1.28245	0.222851	6.11479e-10	1.33964e-07
UBD	616.37	1.18809	0.205203	6.10896e-10	1.33964e-07
PECAM1	2278.78	0.497459	0.0836852	6.25387e-10	1.3616e-07
FERMT3	328.611	0.546305	0.0923509	6.4354e-10	1.39231e-07
KCNJ16	7.73418	-1.85599	0.332095	6.47438e-10	1.39231e-07
TLR8	170.605	0.821013	0.141282	6.8106e-10	1.45568e-07
PAG1	885.19	0.577681	0.0984523	7.1866e-10	1.52674e-07
STXBP5L	26.7125	-1.85868	0.334898	7.69572e-10	1.62505e-07
PLEKHO2	731.389	0.451531	0.076074	7.76284e-10	1.62913e-07
SELPLG	301.927	0.549522	0.0934154	7.80798e-10	1.62913e-07
FUCA1	615.683	0.609241	0.103996	7.85561e-10	1.62936e-07
CEP128	436.997	0.632105	0.108174	7.94422e-10	1.63805e-07
CMKLR1	540.312	0.594333	0.101491	8.02604e-10	1.64524e-07
GZMH	31.6516	0.940964	0.163644	8.58605e-10	1.73969e-07
NCF1	109.806	0.667359	0.114893	8.56111e-10	1.73969e-07
IGKV2-30	261.689	1.39616	0.244597	9.11012e-10	1.83527e-07
FRRS1L	27.5986	-1.49533	0.27169	9.36284e-10	1.8754e-07
CPNE5	117.186	0.888463	0.155092	1.0127e-09	2.00554e-07
IGLC1	1334.67	1.2671	0.222686	1.0078e-09	2.00554e-07
LINC02607	21.2473	-1.82001	0.33229	1.04778e-09	2.06335e-07
IGHV1-69D	608.585	1.63853	0.28825	1.06142e-09	2.07854e-07
KCNJ14	42.5084	-0.609919	0.106204	1.18611e-09	2.29705e-07
NFAM1	219.07	0.642831	0.111315	1.18357e-09	2.29705e-07
IGHV6-1	87.3934	2.03909	0.285274	1.23477e-09	2.37815e-07
CYP2G1P	9.47618	-1.23297	0.224197	1.27593e-09	2.444e-07
CLEC12B	8.38689	1.15916	0.208504	1.45495e-09	2.75678e-07
HOXA10-AS	9.04888	-1.30389	0.237027	1.45288e-09	2.75678e-07
IGLV4-60	7.06178	0.900028	0.37729	1.53378e-09	2.89051e-07
NAGA	604.635	0.348518	0.0591484	1.59942e-09	2.99809e-07
MUC5AC	38.3919	-1.27655	0.369577	1.78481e-09	3.32781e-07
APOL2	888.251	0.476009	0.0825278	1.90156e-09	3.50819e-07
IL21	12.9783	1.23866	0.224957	1.90124e-09	3.50819e-07
C2orf50	36.2924	-1.3119	0.241863	2.09404e-09	3.83074e-07
IGLV1-44	484.859	1.42513	0.25605	2.09826e-09	3.83074e-07
TYROBP	215.205	0.549537	0.0961564	2.14267e-09	3.89156e-07
IGLC3	1455.07	1.25963	0.226971	2.22613e-09	4.0223e-07
CD86	359.479	0.553789	0.0971814	2.28045e-09	4.05151e-07
IGHV3-48	463.228	1.53171	0.276001	2.2588e-09	4.05151e-07
IGLV1-51	434.366	1.41456	0.254654	2.2857e-09	4.05151e-07
LMOD3	9.94768	-1.86952	0.336694	2.28853e-09	4.05151e-07
IGHV4-55	5.67946	1.75994	0.316319	2.36794e-09	4.17102e-07
TXNDC11	811.298	0.336985	0.0579	2.41051e-09	4.22479e-07
COTL1	816.796	0.49074	0.0859082	2.54776e-09	4.42385e-07
IGHV3-74	257.582	1.51547	0.273941	2.54933e-09	4.42385e-07
FGR	128.902	0.604337	0.107016	2.68699e-09	4.61701e-07
IGHV1-46	334.978	1.66914	0.302168	2.67407e-09	4.61701e-07
MGAM	55.738	-1.3583	0.253195	2.84138e-09	4.85849e-07
DMBT1	46.0395	-0.208675	0.251999	2.88265e-09	4.88142e-07
SLC15A3	432.125	0.563398	0.0998705	2.87899e-09	4.88142e-07
AC062028.1	9.80698	-1.62642	0.308981	3.03137e-09	5.10858e-07
IL2RA	121.984	0.715904	0.128702	3.35161e-09	5.62125e-07
NCF1B	36.1712	0.725627	0.130458	3.424e-09	5.69473e-07
PTPN22	280.148	0.619621	0.110674	3.42792e-09	5.69473e-07
SCGB3A1	26.7271	-2.20868	0.418695	3.52399e-09	5.82671e-07
AC079848.2	8.32075	-1.25769	0.237675	3.59711e-09	5.89454e-07
FBXW12	4.65783	-2.02943	0.382996	3.59864e-09	5.89454e-07
CTLA4	84.3319	0.774028	0.139905	3.68978e-09	6.01571e-07
FOXCUT	3.83241	-2.98547	0.524731	4.07747e-09	6.58652e-07
LIPA	1818.1	0.596319	0.106566	4.07741e-09	6.58652e-07
CCL4	103.362	0.776854	0.140918	4.33767e-09	6.96988e-07
LINC01193	14.3702	-0.0935594	0.216079	4.37444e-09	6.96988e-07
PLA2G2D	72.1905	1.30533	0.240288	4.35469e-09	6.96988e-07
CD4	721.668	0.576896	0.103889	4.64643e-09	7.36974e-07
NR1H3	401.488	0.505069	0.0903796	4.86321e-09	7.67883e-07
IGLV1-47	358.482	1.3416	0.247555	4.96832e-09	7.80962e-07
PLCG2	582.724	0.660592	0.120222	5.42315e-09	8.4865e-07
MPEG1	961.274	0.662839	0.120858	5.82826e-09	9.07991e-07
AP002358.1	7.57865	-1.53199	0.292972	5.87739e-09	9.11593e-07
APOBEC3G	338.128	0.645566	0.117457	5.90731e-09	9.12197e-07
COL2A1	27.9693	-1.69989	0.340376	6.42881e-09	9.88374e-07
TBXAS1	281.417	0.446649	0.0801417	6.49981e-09	9.94925e-07
IGHV2-26	62.0984	1.68118	0.31424	6.87657e-09	1.04348e-06
KLRC1	28.8526	0.85027	0.15749	6.85513e-09	1.04348e-06
EMILIN3	12.2131	-1.64273	0.314322	6.97129e-09	1.05082e-06
IGKV2D-28	48.3993	1.82238	0.340373	6.98491e-09	1.05082e-06
PCDH8	3.79909	-0.79592	0.386176	7.05215e-09	1.05641e-06
PIK3AP1	773.153	0.51203	0.0927126	7.13169e-09	1.06377e-06
AC012181.1	43.7503	0.505394	0.091514	7.16554e-09	1.0643e-06
HAVCR2	407.247	0.472277	0.0853085	7.38361e-09	1.09206e-06
LEFTY2	5.28838	-0.902883	0.328321	7.64772e-09	1.11698e-06
LINC01761	3.44581	-2.06793	0.405983	7.59595e-09	1.11698e-06
SSR4	1472.65	0.524002	0.0958033	7.64635e-09	1.11698e-06
CSAD	334.869	-0.563179	0.103565	7.73517e-09	1.12507e-06
LAPTM5	2061.47	0.48377	0.0880241	7.94461e-09	1.15075e-06
FBXO6	133.513	0.505581	0.091851	8.10266e-09	1.16882e-06
GM2A	1369.64	0.490308	0.0889739	8.18475e-09	1.17582e-06
IL15	168.146	0.557928	0.102041	8.44327e-09	1.2031e-06
SLA	594.582	0.561803	0.102792	8.43026e-09	1.2031e-06
CCDC69	359.485	0.652996	0.120336	8.52252e-09	1.20947e-06
CLEC4E	24.0409	1.0902	0.20511	8.75138e-09	1.23694e-06
PPP1R13L	261.042	-0.529474	0.097262	8.93866e-09	1.25834e-06
AC244205.1	2.3749	1.57145	0.294809	9.19497e-09	1.28924e-06
GALM	263.34	0.507779	0.0927811	9.60791e-09	1.34178e-06
GZMB	55.7189	1.01447	0.19088	9.73661e-09	1.35436e-06
CCR5	316.796	0.703676	0.130787	9.9943e-09	1.3847e-06
SASH3	313.76	0.689674	0.128131	1.01537e-08	1.40125e-06
ICAM3	258.521	0.547764	0.100883	1.04068e-08	1.43054e-06
APOE	5915.42	0.58702	0.108293	1.04976e-08	1.43598e-06
CYBA	907.144	0.546759	0.100563	1.05283e-08	1.43598e-06
ITGA8	183.797	0.66464	0.123595	1.05897e-08	1.43876e-06
MGAT3	75.0485	0.670193	0.124784	1.0686e-08	1.44624e-06
HLA-DPA1	4442.39	0.589954	0.109263	1.07654e-08	1.45138e-06
MFSD1	1568.56	0.385136	0.0696316	1.08965e-08	1.46343e-06
AL033539.2	6.16745	-0.11751	0.202748	1.136e-08	1.51986e-06
CALHM6	118.553	0.846302	0.159172	1.14722e-08	1.52324e-06
TRMT9B	108.498	-0.979057	0.188097	1.14426e-08	1.52324e-06
HLA-DOA	436.317	0.655384	0.122197	1.17646e-08	1.54451e-06
MUC16	475.224	-0.416828	0.306982	1.17463e-08	1.54451e-06
ST8SIA4	664.55	0.471354	0.0867416	1.17202e-08	1.54451e-06
IGHV3-69-1	5.93886	1.81545	0.34404	1.18297e-08	1.54726e-06
CLDN2	6.16143	-1.32411	0.276273	1.2035e-08	1.56755e-06
SLAMF6	154.77	0.833014	0.157091	1.20743e-08	1.56755e-06
AC012236.1	4.42237	1.11684	0.213766	1.24639e-08	1.61217e-06
SHC2	106.9	-0.805204	0.153799	1.27429e-08	1.6422e-06
IGHV4-31	81.8805	1.7901	0.342413	1.29093e-08	1.65149e-06
SLC7A14-AS1	14.6264	-1.45626	0.288068	1.28741e-08	1.65149e-06
AD000671.2	16.0295	0.742779	0.139335	1.31473e-08	1.65774e-06
AL133373.2	46.0246	-1.09867	0.213218	1.30845e-08	1.65774e-06
HS3ST3B1	169.597	0.577142	0.107568	1.31419e-08	1.65774e-06
TCN2	242.143	0.534646	0.0989705	1.30417e-08	1.65774e-06
LINC01185	4.58764	-1.96594	0.377951	1.32457e-08	1.66416e-06
AC083837.1	63.0143	0.708259	0.13311	1.36378e-08	1.7073e-06
TNFRSF9	103.149	0.719115	0.13579	1.37892e-08	1.72012e-06
GPNMB	5890.35	0.594695	0.111011	1.40636e-08	1.72973e-06
IGHV3-33	707.57	1.44005	0.275544	1.39457e-08	1.72973e-06
TXNDC5	6102.71	0.500865	0.0918257	1.39869e-08	1.72973e-06
ZBP1	174.344	0.870492	0.165063	1.40348e-08	1.72973e-06
GBP1	2176.76	0.640591	0.120152	1.4148e-08	1.73402e-06
IGLC2	2477.28	1.1079	0.211538	1.46342e-08	1.78736e-06
ICOS	119.203	0.78821	0.149266	1.47738e-08	1.79186e-06
IFNG-AS1	87.7587	0.999917	0.190766	1.47558e-08	1.79186e-06
IGHV4-39	680.166	1.33459	0.255819	1.48244e-08	1.79186e-06
IGLC7	44.6915	1.81864	0.349214	1.51567e-08	1.82352e-06
TAP1	2210.55	0.650468	0.122317	1.52369e-08	1.82352e-06
VOPP1	2070.67	0.375447	0.0686608	1.52424e-08	1.82352e-06
IGHV4-59	699.107	1.33272	0.255849	1.55161e-08	1.84995e-06
CHI3L1	429.129	1.13436	0.21751	1.59105e-08	1.89055e-06
FAM221B	16.8884	-1.30671	0.259373	1.73901e-08	2.05937e-06
REXO1L1P	44.72	-2.68115	0.329923	1.75922e-08	2.0763e-06
CLEC4A	57.1711	0.558308	0.104708	1.83981e-08	2.15845e-06
DNASE2	632.34	0.357821	0.0656246	1.85527e-08	2.15845e-06
ERN2	5.33677	-0.792165	0.627362	1.85961e-08	2.15845e-06
IL2RG	260.95	0.762994	0.145368	1.84761e-08	2.15845e-06
NCF2	504.779	0.56548	0.106205	1.85492e-08	2.15845e-06
AL590004.3	36.0992	-0.0638908	0.176504	1.92028e-08	2.22151e-06
ANKRD40CL	5.50947	-0.0638655	0.212901	1.97238e-08	2.27428e-06
TOR4A	101.27	0.422895	0.0784192	1.99273e-08	2.29021e-06
CYTIP	393.135	0.728862	0.139117	2.0183e-08	2.312e-06
AC135050.1	6.28135	-1.23036	0.245573	2.03537e-08	2.32397e-06
ZC3H12D	144.312	0.695292	0.13274	2.09299e-08	2.382e-06
AC091230.1	25.3742	-1.02932	0.361042	2.14962e-08	2.43854e-06
TPST2	491.773	0.419346	0.0779617	2.16751e-08	2.4509e-06
CD19	45.1559	1.14099	0.221656	2.18839e-08	2.46654e-06
AC004585.1	17.4003	1.01398	0.197515	2.19865e-08	2.47017e-06
CHAD	22.3959	-1.94191	0.383212	2.22021e-08	2.48642e-06
ITGB7	227.511	0.706259	0.135439	2.26524e-08	2.52074e-06
KCNN3	185.272	0.738925	0.14204	2.26193e-08	2.52074e-06
TIGIT	222.796	0.797694	0.1536	2.34808e-08	2.60466e-06
AC012313.6	12.9713	-0.7337	0.142319	2.42342e-08	2.67976e-06
PTK2B	673.359	0.522321	0.0988036	2.46138e-08	2.71317e-06
BCL2A1	67.447	0.758849	0.146024	2.47872e-08	2.7152e-06
PTPN7	256.723	0.679547	0.130255	2.47784e-08	2.7152e-06
BDNF	9.52811	0.319234	0.234208	2.49296e-08	2.7223e-06
SNX20	199.05	0.646439	0.123618	2.52455e-08	2.73972e-06
TNFAIP8	630.072	0.520854	0.0984244	2.51806e-08	2.73972e-06
INTU	693.784	-0.446145	0.0839875	2.55878e-08	2.7683e-06
HLA-DOB	66.8955	0.817741	0.158214	2.6077e-08	2.81254e-06
VAV1	325.417	0.52875	0.100273	2.63319e-08	2.83132e-06
AL022067.1	4.65357	0.770613	0.148141	2.69341e-08	2.88723e-06
AC243829.4	4.20223	1.88667	0.210982	2.73013e-08	2.91766e-06
GNAT3	4.2737	-0.12012	0.278844	2.79888e-08	2.973e-06
MPP1	322.171	0.404014	0.0756433	2.79836e-08	2.973e-06
CTSL	1547.83	0.589652	0.112274	2.83463e-08	3.00188e-06
TRH	10.9151	-2.45226	0.508829	2.86756e-08	3.0276e-06
APOL1	1200.8	0.579481	0.110658	2.87924e-08	3.03081e-06
AC002451.2	2.16484	-2.34782	0.478749	2.90462e-08	3.04837e-06
IGLV3-10	188.297	1.63395	0.322095	3.0366e-08	3.16883e-06
NEUROD2	36.7791	-1.76028	0.370508	3.03748e-08	3.16883e-06
IGHM	3433.64	1.24986	0.245701	3.07019e-08	3.19345e-06
PTPRC	3400.06	0.648697	0.125518	3.10401e-08	3.21908e-06
LAIR1	491.875	0.473752	0.0896655	3.13144e-08	3.23795e-06
AC009108.3	8.75222	-1.21251	0.248101	3.18854e-08	3.28729e-06
AL512274.1	31.8542	-0.824725	0.163117	3.38804e-08	3.48273e-06
SNX10	560.802	0.579971	0.111399	3.41093e-08	3.496e-06
HLA-F	1028.69	0.579985	0.111862	3.47936e-08	3.53962e-06
MGAT2	794.095	0.35447	0.0663707	3.48378e-08	3.53962e-06
SPCS3	3075.44	0.377471	0.07093	3.47668e-08	3.53962e-06
AC010476.2	10.405	-1.64399	0.332546	3.58158e-08	3.62847e-06
CASP10	502.292	0.582571	0.112267	3.67324e-08	3.68033e-06
IGHV1-3	323.484	1.74922	0.347161	3.66546e-08	3.68033e-06
PSAP	19783.1	0.379726	0.0698637	3.67476e-08	3.68033e-06
TDRD6	38.4411	-0.835994	0.167743	3.65511e-08	3.68033e-06
C1QC	1006.23	0.530233	0.101628	3.69937e-08	3.6863e-06
MS4A6A	1178.63	0.499425	0.0954568	3.70176e-08	3.6863e-06
IGKV3-11	955.638	1.22617	0.242809	3.77423e-08	3.74782e-06
GPR12	5.33113	-1.5074	0.319551	3.82188e-08	3.78442e-06
TMEM150B	16.3842	0.657736	0.128714	3.90906e-08	3.849e-06
U62317.1	10.614	0.965953	0.190522	3.9061e-08	3.849e-06
AL731769.2	9.6697	-2.0702	0.309366	3.95476e-08	3.87224e-06
TCHHL1	7.4503	-0.919501	0.339504	3.95362e-08	3.87224e-06
LAP3	2492.31	0.439835	0.083863	4.20103e-08	4.10192e-06
GSAP	558.566	0.372979	0.0706508	4.32122e-08	4.20755e-06
TEX15	10.552	-1.2911	0.328955	4.3348e-08	4.20908e-06
DOK2	114.712	0.641162	0.125202	4.39942e-08	4.26002e-06
CALML3-AS1	55.877	-1.08469	0.223106	4.47073e-08	4.31715e-06
FBXW7	1278.08	0.411874	0.0784621	4.49136e-08	4.32515e-06
NECAP2	883.826	0.304241	0.0571216	4.73207e-08	4.54447e-06
AC145098.2	15.653	-0.847297	0.171832	4.82971e-08	4.62557e-06
CCL18	122.77	1.36876	0.274575	4.95416e-08	4.73183e-06
HPSE2	23.6146	-1.33465	0.277596	5.00593e-08	4.76829e-06
SEMA4D	871.73	0.495176	0.0956754	5.03207e-08	4.78019e-06
GLRA3	63.5032	-1.87519	0.408139	5.09797e-08	4.8297e-06
PRF1	113.316	0.800339	0.159157	5.37608e-08	5.07945e-06
IGKV3-15	952.045	1.15199	0.231669	5.79694e-08	5.46237e-06
LAT2	206.216	0.461538	0.0893274	5.88836e-08	5.53364e-06
FAM135B	32.602	-1.74782	0.30464	6.1865e-08	5.79827e-06
VSIR	315.95	0.583625	0.114967	6.21839e-08	5.81262e-06
WNK4	64.3837	-1.4011	0.292173	6.38688e-08	5.95424e-06
POU3F2	2.66815	-2.19683	0.361205	6.70829e-08	6.23729e-06
RASSF2	1120.18	0.458813	0.0890926	6.8249e-08	6.32892e-06
AC007608.3	15.7509	-0.929335	0.192348	6.91324e-08	6.39393e-06
LCP1	3175.36	0.608668	0.119913	7.02292e-08	6.47827e-06
FAM78A	254.596	0.495837	0.0971652	7.10746e-08	6.53905e-06
BNC1	10.8723	-0.616353	0.270655	7.16087e-08	6.57094e-06
TRPV2	224.738	0.476615	0.0930737	7.23608e-08	6.62262e-06
NPL	495.225	0.487879	0.0957702	7.25551e-08	6.62311e-06
BIN2	286.826	0.544073	0.107162	7.37696e-08	6.71648e-06
SPAG6	10.2804	-1.76016	0.34152	7.69637e-08	6.98914e-06
AC010326.4	38.3211	-0.63391	0.127563	7.86222e-08	7.1213e-06
DNAJC5B	38.5152	0.890735	0.181132	7.89654e-08	7.13395e-06
TAPBPL	288.732	0.406502	0.0791488	8.19534e-08	7.38486e-06
PCED1B-AS1	117.507	0.697324	0.139846	8.21976e-08	7.38788e-06
HTRA4	27.686	0.766498	0.154864	8.25286e-08	7.39865e-06
AL365181.2	25.5502	-1.43998	0.304985	8.29552e-08	7.41793e-06
CST7	47.3788	0.804285	0.162291	8.37977e-08	7.45523e-06
TNFSF13B	401.094	0.502461	0.099272	8.36943e-08	7.45523e-06
LY96	82.0954	0.502321	0.0988943	8.53374e-08	7.57299e-06
AC005740.5	5.46628	-1.1574	0.245744	8.84383e-08	7.80864e-06
IGLV1-40	312.659	1.26722	0.259923	8.8353e-08	7.80864e-06
ALG1L9P	62.3311	-0.691548	0.141188	8.87387e-08	7.81547e-06
AC005224.3	30.0481	0.68061	0.137133	8.9346e-08	7.84923e-06
CDC42SE2	1205.6	0.373233	0.0725967	9.06034e-08	7.93737e-06
COL6A5	20.1704	0.675474	0.25629	9.08021e-08	7.93737e-06
ALOX5	422.886	0.441975	0.0867287	9.14768e-08	7.97646e-06
AC007114.2	4.90913	-4.03695	0.396407	9.38935e-08	8.16687e-06
AC005064.1	6.24935	-1.73292	0.375826	9.65593e-08	8.37795e-06
PSMB9	426.274	0.637826	0.128305	9.68006e-08	8.37815e-06
KCNQ4	13.4376	-0.691473	0.23661	9.75876e-08	8.42546e-06
IKZF1	908.749	0.630913	0.12692	9.89003e-08	8.51782e-06
RASSF4	1040.15	0.502464	0.0996885	1.00685e-07	8.65027e-06
RBPMS	381.812	-0.53593	0.107575	1.0248e-07	8.78294e-06
TMEM59L	6.31813	-1.22725	0.263764	1.03196e-07	8.82277e-06
CCR1	269.997	0.55511	0.110942	1.0423e-07	8.8679e-06
ZNF215	100.818	0.749174	0.152727	1.04087e-07	8.8679e-06
IGHV3-15	375.068	1.31953	0.272485	1.04618e-07	8.87937e-06
OR2AT4	6.99509	-2.16262	0.44826	1.05077e-07	8.89681e-06
ADAM19	706.253	0.476434	0.0944626	1.05816e-07	8.93777e-06
PDCD1	34.7078	0.828833	0.169424	1.06296e-07	8.95669e-06
HVCN1	104.397	0.539812	0.107912	1.0776e-07	9.05829e-06
NFE2L3	442.08	0.599866	0.120555	1.08423e-07	9.07152e-06
RAC2	198.688	0.617454	0.124389	1.08435e-07	9.07152e-06
PCDHGC5	49.7737	-0.721018	0.148729	1.08849e-07	9.08446e-06
MRPS31P2	1.93889	1.41685	0.28906	1.0949e-07	9.11631e-06
IGHV3-30	1022.45	1.22023	0.252255	1.10188e-07	9.15268e-06
HCST	30.0392	0.680916	0.137714	1.10614e-07	9.16632e-06
AL157834.1	9.65463	-1.02808	0.218764	1.11225e-07	9.19523e-06
LPXN	331.971	0.480696	0.0956256	1.17094e-07	9.65761e-06
DNAJB9	685.03	0.446982	0.0886862	1.2188e-07	1.00288e-05
CITED1	10.3943	-2.29859	0.390157	1.22852e-07	1.00615e-05
SLC1A7	6.62593	-0.883988	0.326852	1.2259e-07	1.00615e-05
GPSM3	150.875	0.50852	0.101835	1.24491e-07	1.0172e-05
AL138889.1	10.233	-2.53166	0.321221	1.25266e-07	1.01879e-05
PPP1R16B	474.824	0.68966	0.140364	1.25135e-07	1.01879e-05
AC016590.1	19.7136	-1.19021	0.256807	1.2796e-07	1.03828e-05
AL022068.1	22.0021	-0.665626	0.234171	1.29133e-07	1.04538e-05
KBTBD8	121.881	0.535406	0.107679	1.30032e-07	1.05024e-05
LINC01857	5.66285	0.82587	0.169302	1.31754e-07	1.0617e-05
AL136419.3	20.664	-0.845781	0.179303	1.33413e-07	1.0726e-05
AL109976.1	20.4587	-0.945222	0.200766	1.34582e-07	1.07706e-05
IGHV3-43	89.6817	1.62907	0.340902	1.34476e-07	1.07706e-05
AC012485.3	4.73182	-1.03107	0.218532	1.35333e-07	1.07814e-05
ADAM29	5.76027	-1.54095	0.350343	1.35264e-07	1.07814e-05
AC102945.2	77.4354	-0.629456	0.129298	1.36572e-07	1.08555e-05
RPSAP11	2.88335	-1.25876	0.268188	1.39389e-07	1.10543e-05
IGLV3-1	680.88	1.32792	0.277813	1.4092e-07	1.11505e-05
CTAGE3P	28.3245	-1.05181	0.223785	1.41855e-07	1.1174e-05
IGKV1-6	148.192	1.33729	0.279796	1.41802e-07	1.1174e-05
IGHV2-5	319.041	1.41274	0.295985	1.42772e-07	1.1221e-05
SLC15A4	532.318	0.211067	0.0406518	1.44077e-07	1.12982e-05
ADGRG5	63.5555	0.850027	0.176583	1.46852e-07	1.14902e-05
LINC02813	3.44259	-1.70654	0.358193	1.48178e-07	1.15681e-05
AC087491.1	12.7519	-1.83069	0.293122	1.49638e-07	1.16046e-05
B2M	29143.1	0.424597	0.0846177	1.49511e-07	1.16046e-05
PLEKHA2	1000.84	0.42961	0.0856839	1.49574e-07	1.16046e-05
GFI1	90.7387	0.70054	0.144527	1.50629e-07	1.16556e-05
AL121820.3	13.8265	-0.280852	0.224893	1.52571e-07	1.17799e-05
TRAV12-3	5.67511	0.94734	0.197532	1.52974e-07	1.1785e-05
TTC3P1	267.969	-0.500556	0.101795	1.60069e-07	1.23046e-05
AC025678.3	32.9413	-0.738794	0.155785	1.60613e-07	1.23194e-05
TNFAIP8L2	57.7768	0.51757	0.104884	1.62554e-07	1.24411e-05
CXCR3	50.8156	0.780059	0.161803	1.63112e-07	1.24566e-05
GZMM	21.7391	0.93222	0.195286	1.64754e-07	1.25546e-05
WDFY1	1604.22	0.272619	0.0532476	1.68084e-07	1.27806e-05
IGKV3D-11	11.1312	1.50187	0.315949	1.69209e-07	1.28383e-05
ABCD2	103.353	0.738388	0.153002	1.70195e-07	1.28852e-05
FCER1G	156.327	0.531754	0.107932	1.70675e-07	1.28937e-05
IGKV2-24	120.85	1.35598	0.286209	1.71967e-07	1.29634e-05
AC008496.3	7.12597	-0.2343	0.252396	1.73794e-07	1.30729e-05
PCDHGA11	129.4	-0.627486	0.130341	1.75913e-07	1.3204e-05
BTN3A1	1351.14	0.460597	0.0928966	1.76538e-07	1.32226e-05
DOCK2	1606.98	0.524457	0.106917	1.78314e-07	1.33067e-05
SLC16A3	793.752	0.67379	0.139333	1.78419e-07	1.33067e-05
SLC17A7	8.58434	-0.635332	0.274106	1.81418e-07	1.35016e-05
SNAI3	12.464	0.620009	0.127701	1.84907e-07	1.37321e-05
TBC1D3P5	2.18801	-1.31958	0.468741	1.85459e-07	1.37439e-05
AC080079.2	4.365	-2.52874	0.403213	1.85966e-07	1.37525e-05
CU634019.3	3.46226	-2.77611	0.613637	1.89307e-07	1.39701e-05
LINC00639	60.3551	-0.855023	0.184153	1.90866e-07	1.40555e-05
OR6B1	3.704	-2.7378	0.411914	1.9241e-07	1.41395e-05
GPR141	59.832	0.658539	0.136362	1.95848e-07	1.43621e-05
GZMA	108.058	0.807117	0.168954	2.00129e-07	1.46453e-05
SYT14	17.1496	-1.29815	0.287568	2.03e-07	1.48245e-05
AMH	31.2092	-1.08281	0.233987	2.05511e-07	1.49456e-05
CPM	461.307	0.518947	0.106193	2.05117e-07	1.49456e-05
VCAM1	1515.82	0.545295	0.111824	2.06209e-07	1.49653e-05
NKG7	49.4052	0.836242	0.175717	2.0945e-07	1.51444e-05
SOD2	6296.93	0.510364	0.104592	2.09541e-07	1.51444e-05
IZUMO1	4.68233	-1.38502	0.310679	2.11083e-07	1.52245e-05
AC064805.1	7.85346	-1.5802	0.359535	2.12327e-07	1.52828e-05
AL356289.2	4.42052	-1.57296	0.347207	2.13975e-07	1.53384e-05
TJP1	2046.35	-0.294323	0.0582229	2.13762e-07	1.53384e-05
OR2M3	13.1071	-1.28721	0.291234	2.15077e-07	1.53859e-05
PRDX4	899.099	0.539585	0.1108	2.169e-07	1.54847e-05
OSTF1	477.279	0.342071	0.068316	2.21435e-07	1.57764e-05
MYO1G	301.654	0.522072	0.107194	2.23308e-07	1.58775e-05
DENND5B	437.607	0.475982	0.097502	2.26641e-07	1.60653e-05
THAP12P1	3.66881	-1.06895	0.231645	2.26866e-07	1.60653e-05
IGHV3-21	673.47	1.24434	0.265918	2.33441e-07	1.64976e-05
FAM92B	6.34717	1.20768	0.259468	2.34715e-07	1.65542e-05
TNNT2	59.1205	-1.35574	0.236714	2.38696e-07	1.68012e-05
SOWAHD	19.0732	0.58629	0.121981	2.44123e-07	1.71488e-05
WAS	85.7998	0.552766	0.114494	2.50633e-07	1.75708e-05
IGSF1	24.5453	-2.79262	0.29605	2.5199e-07	1.76308e-05
TATDN2P3	10.7508	-2.36421	0.33857	2.53105e-07	1.76735e-05
MFAP1P1	8.5369	-0.866891	0.188284	2.55261e-07	1.77886e-05
IGKV1-16	266.436	1.35131	0.29053	2.59661e-07	1.80593e-05
LINC01600	6.9001	-1.08653	0.245872	2.6298e-07	1.82539e-05
CLEC7A	580.122	0.520831	0.107633	2.67187e-07	1.85093e-05
MEIS1-AS2	4.34368	-1.49794	0.336615	2.68219e-07	1.85441e-05
YJEFN3	41.7083	-0.75364	0.162046	2.68915e-07	1.85557e-05
BORCS6	100.153	0.338198	0.0680747	2.72806e-07	1.87872e-05
AQP4	8.53117	-0.751966	0.348793	2.75758e-07	1.89532e-05
FZD10-AS1	42.1161	-1.02188	0.225514	2.78259e-07	1.90877e-05
AKR1B1	327.393	0.444544	0.0911544	2.81616e-07	1.92427e-05
ARHGEF10	551.382	-0.478246	0.099293	2.812e-07	1.92427e-05
ZNF587	2250.58	-0.438844	0.0902721	2.83262e-07	1.93175e-05
KCNU1	3.42023	0.116082	0.255564	2.89586e-07	1.97104e-05
SKIDA1	30.6912	-1.06592	0.237765	2.91086e-07	1.97741e-05
CCR8	32.3082	0.698765	0.148153	2.92602e-07	1.98386e-05
IGHV4-4	250.952	1.59804	0.34601	2.94958e-07	1.99598e-05
KLK3	5.16357	-0.489264	0.36019	2.99864e-07	2.02527e-05
DSCR9	10.2958	-0.902567	0.198292	3.03419e-07	2.0341e-05
GPRIN3	1261.32	0.424767	0.0869173	3.03039e-07	2.0341e-05
SLAMF1	107.581	0.7799	0.166458	3.03493e-07	2.0341e-05
ZFAND3	738.296	-0.289768	0.0582529	3.02299e-07	2.0341e-05
ZNF488	5.72141	-0.765564	0.284186	3.06649e-07	2.05133e-05
PCDHGB8P	87.4422	-0.682072	0.146258	3.07634e-07	2.054e-05
DDOST	2236.06	0.354386	0.0719736	3.09457e-07	2.06225e-05
AP006284.1	25.4221	-1.02109	0.226125	3.13894e-07	2.08784e-05
BX571818.1	17.616	0.857675	0.183971	3.1953e-07	2.12131e-05
CCND2	1958.02	0.426922	0.0877535	3.20628e-07	2.12457e-05
MAGEA10	4.17125	0.10707	0.253377	3.21865e-07	2.12874e-05
MAN2B1	1365.56	0.330149	0.0668449	3.23568e-07	2.13598e-05
PPP1R8P1	20.1216	-0.537173	0.112777	3.25366e-07	2.14381e-05
TLR4	1402.19	0.413548	0.0850508	3.35866e-07	2.20884e-05
FPR3	1074.01	0.52445	0.109783	3.38174e-07	2.21985e-05
AC006213.6	13.6521	-0.706085	0.152738	3.40149e-07	2.22864e-05
P2RX7	364.563	0.442774	0.0916282	3.45845e-07	2.26173e-05
ZBED2	24.6661	0.89794	0.195009	3.50708e-07	2.28927e-05
APOC2	55.7629	0.762027	0.16314	3.54099e-07	2.3071e-05
SLCO2B1	1448.38	0.420672	0.0869238	3.587e-07	2.33275e-05
PLCXD2	157.936	0.741707	0.159675	3.62158e-07	2.35088e-05
GPR139	3.95391	-1.87307	0.416981	3.6556e-07	2.36421e-05
IGHGP	13.5833	1.35338	0.293673	3.65547e-07	2.36421e-05
CYTH2	1298.33	-0.323293	0.0658736	3.67555e-07	2.37272e-05
TCF7L2	289.862	-0.417834	0.0866739	3.70876e-07	2.38977e-05
MYO3A	20.855	-1.12571	0.253577	3.85826e-07	2.4808e-05
SPI1	166.321	0.424579	0.0879022	3.8642e-07	2.4808e-05
IGLV2-14	990.356	1.07451	0.233929	3.90255e-07	2.50084e-05
IGHV2-70	125.836	1.58103	0.346785	3.92077e-07	2.50793e-05
IGLV2-23	537.394	1.05252	0.229179	3.92858e-07	2.50835e-05
AC091074.2	6.92714	-1.8421	0.426702	3.95227e-07	2.51889e-05
AC115282.2	4.61448	-2.03707	0.456348	4.01414e-07	2.54905e-05
LIMD2	353.018	0.573011	0.121235	4.00919e-07	2.54905e-05
IGHV1-24	240.738	1.56351	0.343456	4.03453e-07	2.55737e-05
CCRL2	68.7017	0.467508	0.098088	4.10604e-07	2.598e-05
MYPN	21.4719	0.332329	0.332339	4.11348e-07	2.59802e-05
AC004890.2	91.0433	-0.507995	0.107748	4.14548e-07	2.61352e-05
CTSB	8535.56	0.482838	0.100837	4.16239e-07	2.61947e-05
CD3D	99.674	0.777125	0.167899	4.17782e-07	2.62446e-05
CCL5	504.215	0.719376	0.154773	4.19091e-07	2.6279e-05
DENND2A	71.9632	-0.589548	0.127446	4.2046e-07	2.6279e-05
TNFRSF1B	507.582	0.501003	0.105268	4.20578e-07	2.6279e-05
ANKRD18B	7.58718	-1.06398	0.402721	4.27659e-07	2.65793e-05
GOLGA6A	17.7722	-1.27803	0.29518	4.27238e-07	2.65793e-05
KLRD1	224.742	0.726263	0.156452	4.26648e-07	2.65793e-05
EVI2B	245.397	0.522826	0.11022	4.30551e-07	2.66645e-05
TLR6	348.333	0.0843781	0.10067	4.29934e-07	2.66645e-05
IL15RA	127.267	0.481985	0.101228	4.36961e-07	2.70138e-05
BTN3A2	1294.34	0.484634	0.101812	4.39091e-07	2.70976e-05
FGL2	1398.56	0.565946	0.119701	4.45217e-07	2.74274e-05
UBE2J1	1244.04	0.374213	0.0773215	4.47335e-07	2.75095e-05
CEP89	513.72	-0.334417	0.0688229	4.5206e-07	2.77514e-05
HLA-B	7112.84	0.58059	0.12437	4.58995e-07	2.81279e-05
LINC02753	4.25043	-1.6109	0.366052	4.61304e-07	2.82201e-05
SPATA18	113.065	-0.657765	0.143383	4.69101e-07	2.8647e-05
STARD5	167.079	0.427334	0.0893916	4.78639e-07	2.91491e-05
USP30-AS1	10.7575	0.74737	0.161913	4.78986e-07	2.91491e-05
PSMB8-AS1	196.026	0.501455	0.106016	4.80419e-07	2.91857e-05
TRABD2B	28.4043	-0.890037	0.199464	4.82276e-07	2.92478e-05
MYCBPAP	40.2415	-1.00278	0.227433	4.85627e-07	2.94002e-05
C16orf54	104.544	0.722418	0.156482	4.88877e-07	2.95459e-05
IGHV3-73	137.868	1.48709	0.329727	4.9829e-07	3.00629e-05
AC243960.1	23.9886	0.735882	0.159986	5.00414e-07	3.01392e-05
DCLK3	24.8225	-0.773783	0.173163	5.01598e-07	3.01587e-05
GLRX	368.302	0.444148	0.0932603	5.02459e-07	3.01587e-05
AC006019.1	3.70081	-2.90947	0.466428	5.0665e-07	3.03583e-05
EVI2A	359.584	0.512714	0.109075	5.08493e-07	3.04167e-05
LINC01331	3.64736	-1.22694	0.280262	5.10919e-07	3.05098e-05
LST1	91.9308	0.519105	0.110263	5.14474e-07	3.06699e-05
AC105285.1	93.8655	-0.527091	0.113211	5.26453e-07	3.13307e-05
C10orf90	4.02347	-1.92206	0.349554	5.27928e-07	3.13652e-05
AL589787.2	3.4134	-2.08889	0.338108	5.33977e-07	3.16174e-05
HOXD12	3.86411	-1.3991	0.318739	5.33839e-07	3.16174e-05
SIT1	48.9521	0.787946	0.172456	5.46424e-07	3.22998e-05
SPAG4	59.3349	0.777491	0.170317	5.51673e-07	3.25552e-05
CYTH4	463.139	0.470891	0.0997589	5.55013e-07	3.26232e-05
PKDREJ	7.45249	-1.18436	0.273353	5.55617e-07	3.26232e-05
SP140	256.415	0.644188	0.139385	5.5402e-07	3.26232e-05
CACNA1G-AS1	1.20424	-2.60837	0.465358	5.63801e-07	3.30484e-05
LRRC7	23.1409	-1.75591	0.319	5.66876e-07	3.31731e-05
C2orf16	15.6549	-2.32745	0.270273	5.72849e-07	3.34668e-05
ZNF793	329.063	-0.508376	0.109238	5.78774e-07	3.37567e-05
AC004076.2	35.1507	-0.486025	0.10389	5.80377e-07	3.37939e-05
HOXA9	37.1932	-0.934757	0.165105	5.83291e-07	3.39073e-05
RAPGEF4-AS1	3.10735	-2.50481	0.453795	5.87049e-07	3.40693e-05
ASNSP3	8.24547	-0.933995	0.210381	6.03415e-07	3.49611e-05
IGKV1-8	21.8957	2.07904	0.287491	6.08913e-07	3.52025e-05
TNFAIP2	1415.01	0.461275	0.0979699	6.09588e-07	3.52025e-05
RSKR	270.434	-0.703827	0.156163	6.30351e-07	3.63416e-05
RBM22P2	9.2056	-0.701258	0.155772	6.33464e-07	3.64611e-05
SAMHD1	3358.63	0.391324	0.0820912	6.38195e-07	3.66732e-05
ELMO1	522.525	0.442876	0.0943592	6.40292e-07	3.67335e-05
CD33	85.4641	0.461834	0.0986287	6.45768e-07	3.69632e-05
OR4N2	2.92509	-2.56848	0.478924	6.46405e-07	3.69632e-05
ADAMTS9-AS2	51.2697	-0.689546	0.153425	6.47477e-07	3.69642e-05
SGK2	29.5934	-0.813656	0.183814	6.50749e-07	3.70906e-05
COL28A1	65.8505	-0.822356	0.184999	6.53416e-07	3.71219e-05
FGD5P1	18.7933	-0.851933	0.194701	6.52953e-07	3.71219e-05
CACNA1A	50.2432	-1.23178	0.214078	6.55876e-07	3.72013e-05
GAD1	19.434	-1.16889	0.271096	6.61852e-07	3.74797e-05
SLC7A7	155.938	0.531256	0.114889	6.64674e-07	3.75787e-05
SEL1L	4011.69	0.389748	0.0818508	6.75438e-07	3.81258e-05
ANKRD20A9P	4.58249	-2.20376	0.391882	6.80385e-07	3.82817e-05
HOOK2	476.087	-0.387369	0.0820366	6.79982e-07	3.82817e-05
CTAGE1	3.79882	-1.50433	0.366226	6.84985e-07	3.82889e-05
FOXP2	83.9698	-0.689336	0.154135	6.82939e-07	3.82889e-05
IGLV3-19	535.091	1.16143	0.260658	6.82853e-07	3.82889e-05
MIR3142HG	60.4794	0.59998	0.130525	6.85974e-07	3.82889e-05
RNASE6	69.0967	0.490643	0.105027	6.84577e-07	3.82889e-05
IGKV1-39	32.3336	1.90615	0.429158	6.95839e-07	3.87778e-05
CD37	239.71	0.57728	0.125584	7.03997e-07	3.91081e-05
MZF1	303.398	-0.387594	0.0821981	7.0388e-07	3.91081e-05
GRN	2094.48	0.375191	0.0791317	7.20898e-07	3.99836e-05
SSTR5-AS1	2.42154	-2.62185	0.430835	7.28418e-07	4.03368e-05
CD48	360.224	0.655699	0.144049	7.3512e-07	4.06438e-05
ANKS4B	6.83115	-1.25292	0.333668	7.365e-07	4.0656e-05
NCAM1-AS1	5.10346	-1.97101	0.355333	7.39131e-07	4.07218e-05
PCDHGA9	119.8	-0.589298	0.129717	7.40016e-07	4.07218e-05
AATK	57.2849	-0.780119	0.176735	7.45023e-07	4.09331e-05
RHEBL1	13.6788	0.425999	0.09091	7.498e-07	4.11311e-05
S1PR4	42.5791	0.77334	0.171751	7.6032e-07	4.1643e-05
IGLV3-21	556.07	1.21855	0.275673	7.67915e-07	4.19279e-05
ITGA10	81.9979	-0.593349	0.131411	7.67146e-07	4.19279e-05
TMPRSS11D	2.71659	-2.38484	0.560365	7.77662e-07	4.2394e-05
ANKRD44	1262.53	0.510022	0.110381	7.84524e-07	4.27018e-05
DOCK6	391.114	-0.507192	0.110882	7.91469e-07	4.3013e-05
TAC1	4.11753	-1.6341	0.381391	7.93583e-07	4.30611e-05
BHLHB9P1	5.55273	0.898315	0.207627	7.97896e-07	4.31615e-05
HSD11B1	55.0579	0.761312	0.1692	7.96982e-07	4.31615e-05
CD14	552.379	0.524764	0.114078	8.0911e-07	4.37007e-05
AC011479.3	9.93921	-0.704237	0.158464	8.143e-07	4.39133e-05
CMYA5	818.002	-0.643329	0.143809	8.33624e-07	4.47489e-05
LINC01088	22.743	-0.71979	0.172113	8.33229e-07	4.47489e-05
TYMP	2124.66	0.459355	0.098394	8.32451e-07	4.47489e-05
TMEM215	9.65026	-1.53049	0.364914	8.5118e-07	4.56214e-05
ZSWIM8	1297.78	-0.343323	0.0726136	8.62455e-07	4.61551e-05
ARHGAP36	6.27857	-3.42641	0.445068	8.71734e-07	4.65806e-05
AC010201.2	38.1424	-0.504929	0.110329	8.80936e-07	4.70007e-05
AC023794.6	19.6679	-0.875352	0.202442	8.89693e-07	4.73238e-05
RSPH10B	14.1039	-1.07353	0.256837	8.8875e-07	4.73238e-05
PRG4	32.1851	-1.2628	0.26027	9.01911e-07	4.79011e-05
LAMB4	13.2177	-0.590742	0.272557	9.1244e-07	4.83869e-05
AC078788.2	1.57313	1.03079	0.229677	9.17739e-07	4.85944e-05
AC022613.3	26.7653	-0.396902	0.0852444	9.19784e-07	4.85993e-05
ARSA	302.35	0.375686	0.0801438	9.20604e-07	4.85993e-05
LINC02688	7.16457	-1.2431	0.299165	9.23845e-07	4.86971e-05
DOK3	140.52	0.435348	0.0940205	9.28267e-07	4.88005e-05
TMEM176B	868.988	0.462289	0.100281	9.28593e-07	4.88005e-05
IGKV1-12	389.24	1.22235	0.278585	9.30537e-07	4.88295e-05
DOCK8	1891.03	0.439848	0.0947224	9.33263e-07	4.88993e-05
AL359764.3	6.70967	-1.22206	0.291542	9.36784e-07	4.90106e-05
MACROD2	126.5	-0.618447	0.138168	9.48266e-07	4.95373e-05
IGLV3-9	45.0154	1.34755	0.308244	9.56463e-07	4.96921e-05
PAX3	13.3144	-1.2035	0.287778	9.55634e-07	4.96921e-05
ROPN1	8.34193	-1.26142	0.388862	9.56899e-07	4.96921e-05
SIGLEC10	160.997	0.482287	0.10523	9.54668e-07	4.96921e-05
NOVA2	27.9161	-0.989076	0.234952	9.74737e-07	5.05436e-05
LINC01923	2.97752	-2.77469	0.598999	9.88907e-07	5.12026e-05
AC135352.1	2.87061	-1.0562	0.243411	9.90821e-07	5.1226e-05
ARHGAP25	433.852	0.528717	0.116067	9.98627e-07	5.15536e-05
BTN2A2	446.715	0.419045	0.090503	1.00095e-06	5.15977e-05
IGHV1-18	572.953	1.24899	0.28671	1.00866e-06	5.19184e-05
FOXA3	7.02252	-0.392807	0.370375	1.01948e-06	5.23984e-05
FASLG	41.8527	0.670923	0.150243	1.03194e-06	5.29614e-05
AL365205.1	128.25	-0.465557	0.102094	1.03708e-06	5.31442e-05
IGLV6-57	133.508	1.38958	0.319237	1.03854e-06	5.31442e-05
EGFL6	126.536	0.743573	0.167354	1.04639e-06	5.33903e-05
KLK8	7.99368	-1.21678	0.433375	1.046e-06	5.33903e-05
CCDC149	499.001	-0.34611	0.0740704	1.05508e-06	5.37166e-05
LRRC36	12.6837	-0.690925	0.15869	1.05585e-06	5.37166e-05
OR10J1	2.95207	-2.58221	0.421568	1.0589e-06	5.37938e-05
ALDH1A1	561.657	0.576764	0.127543	1.06439e-06	5.39942e-05
AC005077.4	17.0514	-0.334453	0.188717	1.06792e-06	5.4079e-05
STK4	1957.9	0.330565	0.070912	1.06915e-06	5.4079e-05
IGKV1-17	233.934	1.22412	0.281451	1.08112e-06	5.46059e-05
LINC01235	61.6757	-1.29953	0.208178	1.08794e-06	5.48713e-05
PDE6A	7.20129	-2.41769	0.333965	1.09741e-06	5.52696e-05
SPANXA2-OT1	41.8636	-0.877978	0.205732	1.10346e-06	5.54946e-05
LINC01016	22.2263	-1.61831	0.362133	1.10987e-06	5.56692e-05
NRAD1	14.9998	-1.42783	0.252109	1.11329e-06	5.56692e-05
PCDHGA4	121.547	-0.733552	0.167912	1.11311e-06	5.56692e-05
PIM1	281.469	0.414632	0.0896978	1.11016e-06	5.56692e-05
AC026951.1	9.92392	-0.717857	0.165033	1.13816e-06	5.68319e-05
MAB21L1	16.8145	-0.767154	0.176821	1.15583e-06	5.76319e-05
TRBV28	8.23807	0.936808	0.214095	1.16352e-06	5.79331e-05
DNMBP	505.826	-0.507127	0.112223	1.17039e-06	5.81922e-05
IGLV7-43	45.2177	2.09675	0.299984	1.17697e-06	5.84368e-05
TMEM70	342.029	0.360376	0.0774264	1.17937e-06	5.84732e-05
TRAC	186.655	0.69417	0.156317	1.19315e-06	5.90725e-05
SH3RF2	88.339	-0.823526	0.191492	1.2036e-06	5.95061e-05
CD8A	218.376	0.722594	0.163261	1.20795e-06	5.96369e-05
PSMB8	918.527	0.493257	0.108506	1.21567e-06	5.98493e-05
SAG	19.1809	-0.366376	0.315594	1.21546e-06	5.98493e-05
GBP1P1	60.8678	0.721951	0.16357	1.24091e-06	6.10065e-05
MEG9	17.6311	-0.700071	0.161836	1.24431e-06	6.1088e-05
GABRG3	15.2967	-0.14557	0.248368	1.24729e-06	6.11487e-05
TBR1	7.65157	-1.7021	0.301715	1.26159e-06	6.17633e-05
AC091691.3	4.27388	-1.73758	0.398672	1.27872e-06	6.21849e-05
HCLS1	825.745	0.471789	0.103962	1.2761e-06	6.21849e-05
MTCYBP28	3.0875	-1.21736	0.285227	1.27316e-06	6.21849e-05
NGF-AS1	2.25029	-1.76897	0.40922	1.27907e-06	6.21849e-05
TNS2	432.798	-0.455459	0.100602	1.27709e-06	6.21849e-05
VIL1	8.91308	-1.3604	0.337759	1.2861e-06	6.24399e-05
IGLV1-36	25.0911	2.59556	0.333795	1.30414e-06	6.31408e-05
LINC02675	1.79272	-2.23577	0.51295	1.30309e-06	6.31408e-05
SLC47A1	70.5574	0.608747	0.136878	1.30656e-06	6.31708e-05
TOR3A	646.121	0.278973	0.0593148	1.32793e-06	6.41156e-05
IGKV2D-29	141.217	1.4903	0.347508	1.36659e-06	6.58915e-05
SH2D1A	128.326	0.78507	0.179747	1.37661e-06	6.62832e-05
AC112504.1	7.56892	-0.798522	0.187979	1.38688e-06	6.65037e-05
NPIPA1	746.039	-0.412741	0.0908027	1.38577e-06	6.65037e-05
PTPRN	20.1974	-1.07201	0.260649	1.38393e-06	6.65037e-05
FCHSD2	844.199	0.405611	0.0886051	1.39597e-06	6.6793e-05
TNFRSF4	46.1663	0.479604	0.106112	1.39672e-06	6.6793e-05
AL450992.2	3.13275	-2.10452	0.37351	1.42088e-06	6.78559e-05
CASC2	113.672	-0.511887	0.11526	1.4393e-06	6.8642e-05
AC090720.1	4.04234	-0.182198	0.279215	1.44377e-06	6.87616e-05
AL603840.1	8.56555	-0.78366	0.355235	1.44961e-06	6.89458e-05
GBP4	1550.1	0.66318	0.150577	1.45896e-06	6.92966e-05
PANTR1	6.49983	-1.94097	0.365555	1.46188e-06	6.93415e-05
AC068473.3	16.3498	-0.90387	0.215584	1.46517e-06	6.94035e-05
AL121827.2	7.8183	-2.24509	0.298033	1.46913e-06	6.9497e-05
AC015802.6	66.4233	-0.902273	0.213274	1.47199e-06	6.95385e-05
C9orf153	10.2539	-0.684861	0.159477	1.47533e-06	6.95617e-05
OR6C4	5.0451	-2.3507	0.571783	1.47645e-06	6.95617e-05
AC016582.1	6.80895	-2.02415	0.440491	1.49404e-06	7.02961e-05
NOS1AP	135.78	-0.907023	0.214569	1.50162e-06	7.05579e-05
AC116345.4	2.38769	-1.89108	0.344763	1.50953e-06	7.07955e-05
GSTO1	532.731	0.347296	0.0752168	1.51124e-06	7.07955e-05
TCHH	31.5792	-1.34183	0.200137	1.51273e-06	7.07955e-05
CXCL9	1808.85	0.839247	0.194682	1.52425e-06	7.12393e-05
MYO3B	71.4906	-1.27974	0.311169	1.53853e-06	7.18109e-05
GVINP1	931.118	0.615564	0.139359	1.54394e-06	7.19677e-05
AC005089.1	6.06344	-1.29584	0.320891	1.56072e-06	7.25567e-05
LINC01563	6.69034	-1.26024	0.299085	1.55987e-06	7.25567e-05
GNAT1	3.93445	-1.76846	0.536111	1.56669e-06	7.27382e-05
AC007938.1	5.46488	-1.10383	0.26475	1.58001e-06	7.32595e-05
SYK	1012.51	0.396736	0.0870339	1.60327e-06	7.42396e-05
GAB3	239.896	0.430244	0.0950791	1.61631e-06	7.47445e-05
C12orf50	4.85947	-1.21	0.302852	1.6227e-06	7.48427e-05
MCOLN2	195.839	0.569124	0.128532	1.62169e-06	7.48427e-05
TRBC2	118.932	0.738337	0.169833	1.65127e-06	7.60604e-05
HEXA	1484.88	0.287989	0.0620469	1.66144e-06	7.64283e-05
TNRC18	2190.51	-0.422941	0.0939009	1.68024e-06	7.71917e-05
ACSL4	1231.66	0.387598	0.0851178	1.7086e-06	7.83921e-05
DERL1	1916.65	0.389398	0.085556	1.735e-06	7.94993e-05
CSMD3	38.4498	0.0102182	0.210161	1.73989e-06	7.96191e-05
CARD8-AS1	71.9794	0.413134	0.0912209	1.7562e-06	8.01842e-05
CTCFL	4.48965	-2.4403	0.371429	1.75681e-06	8.01842e-05
AL121929.3	2.80481	-0.993369	0.233568	1.78888e-06	8.15417e-05
GPR155	372.213	0.40414	0.0892868	1.79194e-06	8.1575e-05
LINC00574	4.80481	-1.07584	0.258946	1.7946e-06	8.15904e-05
AC016821.1	76.8931	-0.606442	0.139643	1.80311e-06	8.18231e-05
LAMA5	1579.24	-0.561242	0.128229	1.80439e-06	8.18231e-05
AL445623.2	9.11022	-0.923283	0.221078	1.82515e-06	8.26575e-05
PTPRCAP	152.555	0.738865	0.170774	1.83965e-06	8.32068e-05
LMAN1L	14.6712	-1.0264	0.332171	1.84307e-06	8.32538e-05
CCDC168	39.6436	-1.35701	0.160709	1.85158e-06	8.34232e-05
PSG7	2.71929	-2.99832	0.487248	1.84929e-06	8.34232e-05
ACSL5	500.705	0.528731	0.119591	1.86635e-06	8.39808e-05
MUC6	326.696	-2.0946	0.422618	1.90367e-06	8.55507e-05
AF305872.2	12.0005	-1.00289	0.24384	1.91249e-06	8.5727e-05
SCN4B	80.3812	-0.661065	0.155045	1.91234e-06	8.5727e-05
CCM2	555.984	0.235932	0.0507036	1.93354e-06	8.64204e-05
GPR65	264.985	0.442933	0.0987563	1.93248e-06	8.64204e-05
LINC01488	23.6521	-1.01454	0.446628	1.93536e-06	8.64204e-05
AL583827.1	3.99666	-1.84393	0.414488	1.94539e-06	8.67077e-05
WDR60	468.257	-0.350543	0.0771921	1.94674e-06	8.67077e-05
AL109933.5	6.58421	-2.46234	0.308951	1.96525e-06	8.7421e-05
JAK2	1021.71	0.333878	0.0730297	1.97671e-06	8.78196e-05
SCIMP	92.4495	0.517927	0.117227	1.98793e-06	8.82064e-05
NEUROD4	2.25536	-1.86923	0.425439	1.99674e-06	8.84346e-05
PALM3	16.5396	-1.00034	0.243923	1.99812e-06	8.84346e-05
FBXL19-AS1	94.8337	-0.641237	0.149725	2.02417e-06	8.94129e-05
LRRC8C	515.871	0.387216	0.0857346	2.02533e-06	8.94129e-05
AL031121.2	4.41224	-2.63526	0.334292	2.06275e-06	9.08361e-05
OLFM4	70.4535	1.11353	0.413177	2.06083e-06	9.08361e-05
ADAMTS8	14.5228	-1.11626	0.274089	2.06721e-06	9.09185e-05
BRPF3	861.561	-0.32345	0.0709517	2.07106e-06	9.09735e-05
PHGR1	5.95029	-0.257896	0.36854	2.08869e-06	9.16329e-05
ATE1-AS1	8.72834	-0.794541	0.190139	2.09766e-06	9.19118e-05
LINC00528	12.9824	0.614067	0.141661	2.11426e-06	9.24077e-05
SLC1A3	765.994	0.447224	0.100379	2.11396e-06	9.24077e-05
SMAP2	629.781	0.339665	0.0746158	2.11777e-06	9.24462e-05
NBAT1	5.4011	-0.972404	0.237238	2.12859e-06	9.2803e-05
ARHGDIB	1658.52	0.392523	0.0871873	2.14381e-06	9.33501e-05
MRRFP1	2.67702	-1.73572	0.415087	2.15468e-06	9.37072e-05
RAB42	87.5143	0.475275	0.107295	2.16655e-06	9.41068e-05
PAQR8	199.755	0.358311	0.079187	2.17953e-06	9.45535e-05
TNIP3	41.4984	0.878191	0.207996	2.18823e-06	9.48132e-05
AQP7	26.8884	-1.11799	0.276895	2.20114e-06	9.52549e-05
RAB40A	15.3003	-0.642082	0.151383	2.20575e-06	9.53368e-05
TMEM51-AS1	109.204	-0.573339	0.133762	2.20892e-06	9.53562e-05
AP001972.3	3.78713	-1.20144	0.370751	2.24294e-06	9.64683e-05
ERAP1	1568.9	0.332368	0.0731346	2.23783e-06	9.64683e-05
FOXC2	6.45337	-0.917214	0.224105	2.24264e-06	9.64683e-05
DCX	34.1572	-1.04068	0.355781	2.24924e-06	9.65024e-05
ICAM4	6.88211	0.722169	0.170084	2.2481e-06	9.65024e-05
SPTBN4	51.1313	-0.832086	0.200453	2.25642e-06	9.66922e-05
AL078602.1	11.0667	-1.59993	0.268285	2.26111e-06	9.67751e-05
IL1RAPL1	7.52241	-1.53456	0.27628	2.27586e-06	9.7179e-05
NMNAT1P1	2.28532	0.989155	0.244443	2.2761e-06	9.7179e-05
WDR63	14.1471	-0.851539	0.206564	2.28987e-06	9.76482e-05
LINC00964	40.3883	-0.744259	0.297532	2.304e-06	9.81315e-05
AL359715.1	145.546	-0.427161	0.0964809	2.32278e-06	9.8811e-05
AC021613.1	5.89564	-2.70172	0.366322	2.3337e-06	9.91555e-05
CATSPERG	63.016	-0.635097	0.149216	2.33705e-06	9.91774e-05
AC004877.1	7.76796	-0.912787	0.223956	2.366e-06	0.000100285
AC016168.4	2.32518	-2.88673	0.56423	2.37371e-06	0.000100369
PDZK1	171.225	-1.93245	0.339772	2.37246e-06	0.000100369
OR2T7	3.70159	-2.70904	0.458798	2.39054e-06	0.000100958
OR5M1	1.59807	-2.06273	0.526773	2.39485e-06	0.000101019
RUFY2	547.836	-0.249485	0.0543231	2.40482e-06	0.000101318
PCDHGB9P	52.8913	-0.615804	0.144391	2.4413e-06	0.000102731
FLG2	10.3992	-2.72523	0.361335	2.47496e-06	0.000103922
NKX1-2	11.6797	-1.00217	0.394807	2.47554e-06	0.000103922
ABCC13	61.2923	-1.03633	0.471838	2.4844e-06	0.00010417
GPR183	169.395	0.593476	0.137284	2.5036e-06	0.000104849
USP2-AS1	10.3155	-0.986934	0.243403	2.50933e-06	0.000104964
AC084740.1	4.05499	-1.14424	0.312346	2.52433e-06	0.00010534
PPP1R13B	351.513	-0.407469	0.092188	2.52352e-06	0.00010534
AP000894.2	2.71367	-1.93513	0.467941	2.56284e-06	0.000106819
AC092111.1	40.7141	-0.667061	0.15848	2.58166e-06	0.000107221
AL590764.1	14.6624	0.580453	0.134718	2.57743e-06	0.000107221
SHH	6.1034	-1.54059	0.317101	2.58138e-06	0.000107221
AC079296.1	6.81226	-1.29918	0.334202	2.60507e-06	0.000107938
AC099524.1	3.18721	0.989429	0.248733	2.60395e-06	0.000107938
TRBV5-1	7.26135	0.8302	0.195859	2.61472e-06	0.00010821
DCHS2	48.7075	-0.972638	0.241198	2.61863e-06	0.000108244
AL645504.1	3.24014	-1.35622	0.32958	2.63581e-06	0.000108826
TRBV27	4.33098	0.95314	0.227669	2.64204e-06	0.000108955
AKAP9	7915.47	-0.326854	0.0725481	2.66093e-06	0.000109605
DMXL2	2854.85	0.27517	0.0604173	2.67755e-06	0.000110031
RASSF5	597.385	0.460766	0.104793	2.67728e-06	0.000110031
KAT2B	393.156	0.340782	0.0757813	2.70021e-06	0.000110702
LINC02177	6.12197	-0.423131	0.305772	2.69705e-06	0.000110702
TCEAL2	5.12074	-1.65775	0.281252	2.74195e-06	0.000112282
CRLF3	406.566	0.361526	0.0805207	2.74818e-06	0.000112406
DLG4	165.612	-0.455151	0.104938	2.75528e-06	0.000112565
AC068790.9	9.29809	-0.710009	0.171475	2.77976e-06	0.000113433
CEP164P1	4.6328	-2.15386	0.4894	2.78408e-06	0.000113477
SDAD1P4	5.23369	-1.89297	0.483839	2.79087e-06	0.000113622
AL583810.1	3.80379	-0.986661	0.24068	2.81135e-06	0.00011423
LGMN	2027.31	0.346314	0.0771327	2.81233e-06	0.00011423
PDXP	103.113	0.349844	0.0780815	2.82058e-06	0.000114301
Z82195.2	7.19339	-3.03304	0.399225	2.81812e-06	0.000114301
ZNF259P1	3.37155	-2.83314	0.433777	2.82767e-06	0.000114455
BTNL9	99.1612	-0.727677	0.17544	2.85449e-06	0.000115408
AC092745.4	12.2722	-0.373107	0.225958	2.89493e-06	0.000116286
AC137932.3	8.64692	-0.933117	0.23014	2.88419e-06	0.000116286
FTL	8093.93	0.438599	0.0996352	2.88327e-06	0.000116286
GZMK	128.328	0.841518	0.200643	2.88722e-06	0.000116286
ICAM2	134.293	0.426943	0.0969649	2.89611e-06	0.000116286
LINC00313	7.49434	-0.893099	0.22369	2.89541e-06	0.000116286
LHFPL5	56.178	-1.09015	0.272123	2.91307e-06	0.000116833
AC104370.1	4.42183	-2.33141	0.44327	2.9439e-06	0.000117934
ASB4	6.83866	-1.2725	0.336521	2.95042e-06	0.000118061
LGALS9C	11.0455	-0.737336	0.372372	2.9626e-06	0.000118413
CYP2C8	13.2712	-0.858494	0.211236	2.98513e-06	0.000119177
MRC1	561.204	0.68455	0.161763	3.01611e-06	0.000120277
AF127936.1	16.1254	0.469775	0.107322	3.0226e-06	0.000120399
AC002072.1	0.774901	1.2841	0.305491	3.038e-06	0.000120875
LRRC25	91.2072	0.411538	0.0933574	3.06028e-06	0.000121624
SERPINB1	626.799	0.299795	0.066495	3.09595e-06	0.000122902
PLXNB1	1400.29	-0.476408	0.110321	3.10788e-06	0.000123236
JAK3	455.358	0.553077	0.128978	3.12476e-06	0.000123765
ISG20	476.954	0.571402	0.133456	3.13534e-06	0.000124044
AC079316.1	7.51974	0.539156	0.124871	3.14596e-06	0.000124324
AC080100.1	15.0062	-0.799362	0.196282	3.1555e-06	0.000124561
DCT	9.69443	-1.71511	0.239237	3.16557e-06	0.000124818
CSPG4P12	102.771	-0.566564	0.134577	3.19456e-06	0.000125486
FCRL2	72.5875	0.917836	0.222343	3.19555e-06	0.000125486
GABBR1	404.173	-0.509686	0.11839	3.19684e-06	0.000125486
ZNF423	133.943	-0.605283	0.144438	3.1935e-06	0.000125486
COL11A2	37.7579	-1.24952	0.200896	3.20898e-06	0.000125821
GLIPR2	311.469	0.368949	0.0831793	3.22193e-06	0.000126188
OR9A4	5.17784	-1.25235	0.320246	3.22872e-06	0.000126313
KCNIP4-IT1	10.7286	-1.08241	0.274077	3.25382e-06	0.000127153
ARSF	4.0489	-1.8764	0.48293	3.30291e-06	0.000128928
SLA2	69.3997	0.638334	0.151224	3.3173e-06	0.000129345
AL035555.2	1.98173	-2.46109	0.448771	3.33765e-06	0.000129994
CYP4F26P	3.60737	-1.88254	0.447225	3.36639e-06	0.00013088
LINC00870	6.90073	-1.18588	0.301321	3.36854e-06	0.00013088
RASGRP1	366.293	0.646904	0.153474	3.3716e-06	0.00013088
KCNC2	18.9786	-2.45571	0.464458	3.42997e-06	0.000132852
SIGLEC8	96.7655	0.604608	0.142778	3.42669e-06	0.000132852
ANO7	30.5626	-0.448706	0.217893	3.44261e-06	0.000133194
NKX3-1	98.3302	-1.3187	0.214176	3.44655e-06	0.0001332
STAT1	8670.07	0.508863	0.11977	3.45049e-06	0.000133205
HOXA2	7.7899	-0.911484	0.227203	3.46177e-06	0.000133493
AC090510.1	3.97304	-0.834584	0.204116	3.49011e-06	0.000134291
IL6R	536.333	0.451648	0.103936	3.48645e-06	0.000134291
NFIA-AS2	11.3207	-0.433767	0.2465	3.50428e-06	0.000134688
AL391807.1	6.45771	-1.11318	0.289137	3.52355e-06	0.000135281
ICAM1	617.21	0.457436	0.105381	3.54525e-06	0.000135964
TGM2	757.063	0.526939	0.122952	3.55452e-06	0.000136171
ADGRE5	427.186	0.429349	0.0988575	3.56873e-06	0.000136566
PSME2	1426.66	0.357115	0.0808734	3.62071e-06	0.000138404
PCDHGA8	169.407	-0.683356	0.165572	3.63067e-06	0.000138591
PCDHGB7	150.515	-0.454011	0.10546	3.6335e-06	0.000138591
CPB2-AS1	20.0644	-1.27141	0.191469	3.64818e-06	0.000139
AC022762.2	18.1513	-0.417828	0.0961977	3.66839e-06	0.000139618
PCDHGB3	132.977	-0.638455	0.153783	3.69285e-06	0.000140396
AC005726.1	63.3218	-0.63557	0.153037	3.72804e-06	0.000141581
AL512329.1	4.73988	-1.07549	0.269481	3.77694e-06	0.000143138
SLC8A1	1136.86	0.376353	0.0857364	3.77721e-06	0.000143138
SEZ6L	18.4321	-1.0011	0.314817	3.78472e-06	0.000143268
KCNA4	3.177	-1.41363	0.372666	3.8257e-06	0.000144662
IGHE	12.8851	1.34373	0.333086	3.85598e-06	0.000145651
GFRA3	3.44992	-0.310864	0.290677	3.86617e-06	0.000145721
TP53AIP1	20.0012	-0.92608	0.232981	3.86396e-06	0.000145721
RBPJ	1725.81	0.200513	0.0440492	3.87668e-06	0.00014596
AC016144.1	6.99214	-1.01856	0.255241	3.89464e-06	0.000146479
AIF1	255.57	0.436794	0.100713	3.90397e-06	0.000146673
SUCNR1	83.4706	0.532015	0.124862	3.91552e-06	0.000146949
TRAV38-2DV8	3.63874	0.843251	0.204099	3.93557e-06	0.000147544
AL928654.4	77.1172	-0.432663	0.10047	3.94474e-06	0.00014773
SNX19P1	5.97579	-1.10625	0.554912	3.96224e-06	0.000148227
AC012409.5	7.30979	-0.743479	0.183405	3.99521e-06	0.000149301
AC147651.1	18.965	-0.737632	0.183344	4.00777e-06	0.000149611
AC026471.6	7.78406	-0.825775	0.20837	4.04005e-06	0.000150655
SIRPG	36.0823	0.706864	0.170632	4.07161e-06	0.000151671
LINC00621	17.3458	-1.01447	0.25777	4.08277e-06	0.000151793
S100A4	502.656	0.452493	0.104978	4.08356e-06	0.000151793
LINC01060	46.3303	-0.633832	0.153965	4.11662e-06	0.00015286
FER1L5	13.0755	-0.968799	0.24871	4.12488e-06	0.000153005
LILRB2	97.2774	0.443143	0.102842	4.20825e-06	0.000155932
FBXL2	235.152	-0.389946	0.0901137	4.25892e-06	0.000157505
SPN	304.081	0.56657	0.134408	4.25968e-06	0.000157505
NLRP5	4.96662	-1.95402	0.471321	4.26885e-06	0.000157512
TRBC1	111.206	0.707206	0.170591	4.26699e-06	0.000157512
CCR4	146.346	0.638483	0.153034	4.28197e-06	0.000157829
RTL9	8.08169	-1.4963	0.247663	4.29191e-06	0.00015803
GOLGA8A	1777.92	-0.554858	0.133304	4.322e-06	0.000158971
CD180	187.885	0.50385	0.118393	4.32908e-06	0.000159028
KLRC4	25.3866	0.768575	0.186613	4.33262e-06	0.000159028
AC087477.2	37.7436	-0.623294	0.153669	4.33731e-06	0.000159033
AL136531.3	7.31083	-0.729093	0.360076	4.3478e-06	0.000159251
AL392083.1	4.30336	-0.59552	0.409132	4.37933e-06	0.000160239
MIR133A1HG	3.95531	-1.25969	0.333353	4.41028e-06	0.000161203
LINC00958	23.2096	-0.143538	0.229435	4.42426e-06	0.000161545
TP53BP1	2599.08	-0.253897	0.0568304	4.44468e-06	0.000162122
RESF1	2977.49	0.354502	0.081067	4.45763e-06	0.000162278
TRHDE-AS1	36.943	-0.246821	0.231102	4.45822e-06	0.000162278
PNPLA2	418.109	-0.400778	0.0929171	4.47371e-06	0.000162505
TRAV8-6	4.62587	0.810291	0.198679	4.47211e-06	0.000162505
ATP6V1A	2366.55	0.27357	0.0615157	4.49562e-06	0.000163131
MYO15B	627.787	-0.584082	0.140561	4.52521e-06	0.000164035
NLRP8	2.55832	-1.77349	0.435081	4.53578e-06	0.000164249
AC017002.3	5.66997	0.639511	0.153307	4.55897e-06	0.000164748
CXorf21	95.7264	0.456068	0.106401	4.55876e-06	0.000164748
C8orf34	28.6006	-0.962479	0.244581	4.56709e-06	0.000164871
AC097468.1	5.5037	-1.38496	0.354966	4.57742e-06	0.000165074
EMP3	195.986	0.375251	0.0863609	4.65795e-06	0.000167633
LINC02389	29.7081	-0.950231	0.241303	4.65778e-06	0.000167633
AL356740.3	5.08145	-0.86613	0.216763	4.69372e-06	0.000168747
AC138470.1	13.1577	-0.553757	0.133365	4.80024e-06	0.0001724
CXCL10	1011.33	0.683181	0.166095	4.83212e-06	0.000173368
IL2RB	221.822	0.638745	0.154182	4.85728e-06	0.000173751
LY75	953.858	0.502427	0.119621	4.86262e-06	0.000173751
PCDH15	7.38006	-2.77334	0.325959	4.85844e-06	0.000173751
SMYD1	8.05003	-1.35648	0.381973	4.85742e-06	0.000173751
MOK	243.731	-0.381359	0.0885499	4.8733e-06	0.000173773
RPS19BP1	443.043	0.303519	0.0689573	4.87812e-06	0.000173773
TRAV9-2	5.62948	0.772833	0.189806	4.86922e-06	0.000173773
AC006262.1	17.1359	-1.04614	0.270933	4.91577e-06	0.000174545
AL138689.2	5.65232	-1.97234	0.310335	4.92242e-06	0.000174545
LINC00997	15.8933	-0.644056	0.158433	4.92422e-06	0.000174545
MS4A4A	258.793	0.489315	0.115579	4.92469e-06	0.000174545
NEMP2	193.415	0.378098	0.087317	4.92016e-06	0.000174545
AC004893.3	5.08947	-1.2276	0.309383	4.93287e-06	0.000174658
AC004947.1	6.51556	-1.45765	0.294708	5.02813e-06	0.000177852
CD226	303.278	0.506785	0.120373	5.0468e-06	0.000178332
GPR174	373.033	0.69402	0.168715	5.05898e-06	0.000178582
DPEP1	26.9924	0.753422	0.185503	5.09422e-06	0.000179465
TRAM2	1077.82	0.299354	0.0680584	5.09042e-06	0.000179465
TPTE2	3.82869	0.823269	0.203563	5.12759e-06	0.000180459
OR2S1P	1.59215	-1.66304	0.436562	5.20244e-06	0.000182838
PPP1R3A	2.62775	-2.67243	0.417749	5.20561e-06	0.000182838
ETV7	81.5541	0.594992	0.143561	5.21507e-06	0.000182987
SLC17A4	2.49263	-2.13073	0.39853	5.24374e-06	0.000183809
PCDHGB6	166.867	-0.520283	0.12514	5.28706e-06	0.000185142
AP002833.3	1.93935	-1.93137	0.501024	5.33571e-06	0.000186659
FAXDC2	167.813	-0.627514	0.15438	5.39786e-06	0.000188645
AP000229.1	7.77593	-1.04158	0.2698	5.40456e-06	0.000188691
RAB39A	45.1147	0.404857	0.0944161	5.41875e-06	0.000188999
DIPK1C	7.95447	-1.18113	0.311446	5.44578e-06	0.000189752
ABI3	113.783	0.376696	0.087573	5.46463e-06	0.00019022
CLECL1	20.2686	0.65335	0.159462	5.50397e-06	0.00019089
FYB1	1374.11	0.480165	0.114088	5.4959e-06	0.00019089
NOX5	40.9925	-0.970769	0.253573	5.50564e-06	0.00019089
Z94277.1	6.00743	-0.354744	0.242813	5.49851e-06	0.00019089
LCK	265.559	0.668343	0.163059	5.54645e-06	0.000192114
LINC02814	7.69204	-1.20952	0.325319	5.6026e-06	0.000193868
FCGR3A	2202.75	0.502067	0.119862	5.61143e-06	0.000193982
ITGA7	122.939	-0.134398	0.133102	5.64168e-06	0.000194835
MCM5	732.908	0.298847	0.0683116	5.73146e-06	0.000197741
CA3	15.2289	-2.82313	0.193109	5.75037e-06	0.000198198
AC003681.1	37.0131	-1.70304	0.263721	5.84971e-06	0.000201227
SLC7A9	8.04095	-0.663793	0.165841	5.84582e-06	0.000201227
LINC02054	4.94298	-1.39547	0.379486	5.89189e-06	0.000202479
MUC20	116.429	-0.837631	0.214328	5.95274e-06	0.000204369
ITGAM	532.838	0.410691	0.0963961	5.99433e-06	0.000205596
LMTK3	87.1563	-0.637037	0.158085	6.01007e-06	0.000205934
PGM5P3-AS1	3.73862	-1.81992	0.321517	6.03861e-06	0.00020671
KCNQ1OT1	4347.59	-0.462044	0.110024	6.04875e-06	0.000206855
ALOX5AP	154.95	0.425261	0.100217	6.13117e-06	0.00020947
EFCAB5	22.9928	-0.959422	0.250772	6.14922e-06	0.000209882
FLI1	444.912	0.377215	0.088035	6.17653e-06	0.00021046
NPSR1-AS1	5.60359	-2.02759	0.550079	6.17818e-06	0.00021046
MMP21	9.5387	-0.822247	0.214541	6.19237e-06	0.000210739
AL449403.2	4.10525	-0.725782	0.466649	6.20887e-06	0.000210899
SPATA6	289.435	-0.408443	0.0966783	6.2091e-06	0.000210899
KSR2	80.111	-1.24623	0.203469	6.22732e-06	0.000211313
SLC5A5	15.9869	1.35174	0.349686	6.23746e-06	0.000211452
SULT1C2	79.4425	0.797421	0.198948	6.25682e-06	0.000211904
FCGR1A	290.004	0.492784	0.118006	6.2749e-06	0.000212311
RASGRP3	522.427	0.342021	0.079328	6.28403e-06	0.000212415
TACC1P1	42.7347	-1.09664	0.458704	6.32003e-06	0.000213426
SERPINB9	330.77	0.427595	0.100988	6.34201e-06	0.000213962
RILP	54.0916	0.339104	0.0786368	6.36039e-06	0.000214376
CCDC148	34.8539	-0.520617	0.126626	6.40191e-06	0.000215568
AP000769.1	19.4743	0.652	0.160673	6.44384e-06	0.000216772
AC099684.3	5.55231	-0.917702	0.236738	6.51607e-06	0.000218781
GFAP	14.2978	0.0372566	0.19771	6.5102e-06	0.000218781
AC074043.1	5.24089	-0.881311	0.227445	6.57619e-06	0.000220566
ASPG	5.45223	-1.09766	0.315678	6.58182e-06	0.000220566
GPR132	125.336	0.526973	0.127515	6.60461e-06	0.000221119
AC012485.1	2.68392	-1.92326	0.349542	6.63973e-06	0.000222082
CD8B	89.3227	0.77328	0.192999	6.65861e-06	0.000222502
AC009704.3	2.65654	-1.64502	0.430476	6.76995e-06	0.000225658
AL391058.1	20.1899	-0.549105	0.134235	6.76483e-06	0.000225658
NEK5	158.765	-0.714969	0.180786	6.77238e-06	0.000225658
TIFA	361.018	0.385143	0.0905256	6.80949e-06	0.000226679
XRN1	3075.46	0.27075	0.0622306	6.84079e-06	0.000227505
AC073065.1	1.6085	-2.44884	0.478376	6.8598e-06	0.000227718
AC092828.1	168.364	-0.38136	0.090025	6.8651e-06	0.000227718
DMKN	121.475	-0.789017	0.20138	6.86669e-06	0.000227718
AL008638.6	3.32073	-2.90093	0.388438	6.88458e-06	0.000228096
IQCN	81.6628	-0.747187	0.191171	6.91192e-06	0.000228785
LRMP	204.093	0.562994	0.137291	6.91846e-06	0.000228785
SLIT1	20.944	-0.57691	0.214468	6.93004e-06	0.000228952
A1CF	6.21747	-1.92936	0.459246	6.95058e-06	0.000229415
CORO1A	683.674	0.506667	0.122169	6.95719e-06	0.000229417
EHMT2-AS1	14.8938	-0.801327	0.206783	7.01959e-06	0.000231257
STRC	48.5891	-0.859093	0.222153	7.06554e-06	0.000232552
MT-CO2	2894.92	-0.581785	0.144449	7.08916e-06	0.000232892
SDF2L1	122.191	0.400868	0.0946552	7.08904e-06	0.000232892
AL359710.1	3.97528	-0.963592	0.247962	7.10526e-06	0.000233203
MLKL	340.597	0.360413	0.0843197	7.16685e-06	0.000234836
SEPTIN10	772.1	-0.317742	0.0740426	7.1684e-06	0.000234836
IL16	782.876	0.48061	0.11555	7.18685e-06	0.00023522
BATF2	104.312	0.700469	0.174135	7.19519e-06	0.000235273
IL21R-AS1	8.72735	-1.15573	0.306671	7.2287e-06	0.000236149
DNM3	222.636	-0.431225	0.103563	7.24999e-06	0.000236624
ERP29	1094.93	0.291918	0.0674635	7.26474e-06	0.000236884
GYPC	190.881	0.404192	0.0957249	7.31022e-06	0.000238146
CLDN9	5.19429	-1.08456	0.286078	7.36884e-06	0.000239833
TLR1	474.915	0.371005	0.087298	7.40074e-06	0.000240648
CD5	95.6912	0.711635	0.177589	7.44156e-06	0.000241751
AL513327.1	6.01251	-1.50025	0.378145	7.50335e-06	0.000243532
FOXN2	652.872	0.312795	0.0728658	7.59907e-06	0.000246411
AC092850.2	2.43989	-3.01224	0.480325	7.61101e-06	0.000246545
PCDHGC4	51.7135	-0.605879	0.151975	7.62423e-06	0.000246545
SIPA1L3	1037.56	-0.454738	0.109888	7.62432e-06	0.000246545
AC108721.2	3.49222	-3.36709	0.479355	7.66586e-06	0.000247432
MOB1A	3170.88	0.258539	0.0595597	7.66486e-06	0.000247432
MYOM1	66.8006	-0.517351	0.127475	7.67832e-06	0.000247606
LCP2	568.47	0.439639	0.105346	7.80818e-06	0.000251563
TWF2	464.436	0.304552	0.070829	7.85987e-06	0.000252996
AL583810.2	4.96401	-1.31556	0.263864	7.88841e-06	0.000253681
CACHD1	247.529	-0.501479	0.123195	7.95685e-06	0.000255648
AC008555.2	8.7905	-1.63906	0.275299	8.02137e-06	0.000256774
AC016251.1	15.4688	-0.581821	0.145537	8.03587e-06	0.000256774
AC020658.7	4.12134	-1.06106	0.276621	8.00681e-06	0.000256774
AC133540.1	17.6291	-0.790058	0.203415	8.03023e-06	0.000256774
CACNA1D	843.075	-0.674194	0.171241	8.02725e-06	0.000256774
LINC01694	12.9958	-0.512271	0.295436	8.02817e-06	0.000256774
AL136981.1	4.67235	-2.62311	0.495534	8.05701e-06	0.000257156
SOX9-AS1	83.9285	-0.862461	0.224876	8.06249e-06	0.000257156
PNMA8C	8.16852	-1.18658	0.315758	8.07441e-06	0.000257302
SORBS2	520.745	-0.648106	0.164124	8.1172e-06	0.000258431
AL353593.1	58.6526	-0.598331	0.152177	8.16729e-06	0.000259789
PARD3B	607.499	-0.326456	0.0768927	8.19366e-06	0.000260392
SLFN11	1283.78	0.335761	0.0789071	8.29803e-06	0.00026347
SYNGAP1	213.158	-0.449099	0.109209	8.31754e-06	0.00026385
CHST11	843.425	0.368958	0.0873606	8.34381e-06	0.000264206
ITGA4	1254.56	0.462366	0.111891	8.34242e-06	0.000264206
LINC02260	1.65287	-3.06128	0.668638	8.39506e-06	0.000265588
AC121758.2	6.17629	-1.16736	0.342118	8.42427e-06	0.000266272
CLVS1	10.796	-1.12663	0.304539	8.448e-06	0.000266782
CD72	100.669	0.484291	0.117707	8.46006e-06	0.000266922
HEYL	118.976	-0.459203	0.111897	8.47739e-06	0.000266945
HTR2A	17.9863	-1.5948	0.264924	8.47761e-06	0.000266945
THEMIS	196.251	0.65175	0.162571	8.48364e-06	0.000266945
AC118344.2	115.553	-0.455352	0.110864	8.50421e-06	0.000267173
WDFY4	800.357	0.518449	0.127001	8.50613e-06	0.000267173
ADAMTS9-AS1	12.4056	-1.06978	0.288747	8.5826e-06	0.000268852
PABPC1L2B	5.14622	-2.41106	0.674142	8.57602e-06	0.000268852
TRBV20-1	10.1496	0.727617	0.18319	8.57019e-06	0.000268852
AC006145.1	2.76266	-0.935842	0.384213	8.59917e-06	0.000269131
AL450163.1	2.59966	-2.42445	0.562085	8.6777e-06	0.000271347
AC010343.3	3.63651	-0.528811	0.471074	8.70505e-06	0.000271959
SYNPO2L	11.4042	-0.198351	0.271326	8.72541e-06	0.000272352
AC011455.6	1.76097	-2.25009	0.458832	8.74463e-06	0.000272632
LGALS4	6.07808	-0.784799	0.205976	8.74991e-06	0.000272632
ASTN1	21.1489	-1.00923	0.271169	8.85079e-06	0.000275414
DUSP27	13.982	-1.65073	0.277092	8.85493e-06	0.000275414
GNLY	100.829	0.704176	0.177359	8.88938e-06	0.000276241
SLC35F1	16.0818	-0.788149	0.14652	8.90714e-06	0.000276548
LINC02538	3.94878	-1.69063	0.350742	8.94249e-06	0.000277399
AC007448.5	5.32454	-0.98267	0.260831	8.95138e-06	0.000277429
AL512604.2	4.33728	-1.17992	0.311371	8.97146e-06	0.000277806
TBCEL	631.352	0.223165	0.0513422	8.9908e-06	0.000278159
BCAN	3.95521	-1.24507	0.293501	9.07019e-06	0.000280368
MASP2	4.25249	-1.49644	0.38177	9.07875e-06	0.000280385
PRR26	12.2752	-2.4717	0.275082	9.08813e-06	0.000280428
CABP7	5.28156	-1.66066	0.367584	9.1408e-06	0.00028131
PPEF2	4.64755	-1.07956	0.300151	9.14032e-06	0.00028131
RBMXL2	3.48042	0.8374	0.223745	9.12791e-06	0.00028131
AL035425.3	4.21752	-5.07468	0.359741	9.16002e-06	0.000281655
LINC02446	27.7817	0.84994	0.218198	9.27125e-06	0.000284825
AL359955.1	15.2271	-0.900391	0.239607	9.30914e-06	0.000285239
CASC11	8.64235	-1.87327	0.292685	9.29459e-06	0.000285239
CCL28	288.877	-0.801115	0.20936	9.30622e-06	0.000285239
AL162231.4	8.21305	-0.83322	0.2217	9.33994e-06	0.000285683
CSF1	329.052	0.355717	0.084336	9.33626e-06	0.000285683
SRRM5	8.17189	-1.10141	0.194433	9.41566e-06	0.000287545
STAP1	41.0787	0.670094	0.168554	9.41721e-06	0.000287545
AC008806.1	2.04585	-2.26036	0.407614	9.485e-06	0.000288629
AC025470.2	3.20499	-0.586221	0.317408	9.46331e-06	0.000288629
BNIPL	273.149	-0.787084	0.20531	9.48565e-06	0.000288629
CALCA	1.60256	-3.29308	0.486086	9.47919e-06	0.000288629
AC092306.1	2.874	-1.22168	0.33174	9.538e-06	0.00028997
RPS20P33	5.63277	-0.559818	0.140379	9.54803e-06	0.000290024
MFNG	132.446	0.473152	0.116126	9.58097e-06	0.000290772
CLEC6A	7.83196	0.872245	0.223738	9.59743e-06	0.00029102
ATP6V1B2	1788.22	0.268708	0.0626685	9.63103e-06	0.000291786
UNC80	14.9701	-1.10341	0.301946	9.66208e-06	0.000292474
GRM1	18.8781	-1.06751	0.284084	9.67992e-06	0.000292761
AC104699.1	0.704453	1.29574	0.314975	9.73497e-06	0.000294172
PTGER4	365.582	0.374528	0.0894992	9.74666e-06	0.000294272
SLC4A5	93.8542	-0.538171	0.135031	9.77101e-06	0.000294753
LINC01159	1.79202	-2.22512	0.451875	9.79011e-06	0.000295075
FIGN	97.8469	-0.712501	0.184619	9.80144e-06	0.000295163
AL645608.7	18.8547	-0.638003	0.162925	9.8181e-06	0.000295411
AC018647.1	7.55844	-1.20586	0.322423	9.86338e-06	0.000296265
AL606753.2	3.0713	-2.80245	0.454958	9.86012e-06	0.000296265
PAK5	7.08048	-1.21651	0.33951	9.88899e-06	0.00029678
TRAF3IP1	432.065	-0.336561	0.0802303	9.98705e-06	0.000299466
CD96	320.9	0.623899	0.157075	1.01536e-05	0.000303941
PPP3CC	270.41	0.324227	0.0768367	1.01513e-05	0.000303941
PLAAT5	55.3725	-1.14357	0.310676	1.01835e-05	0.000304316
RHBDF1	370.004	-0.417834	0.10179	1.01829e-05	0.000304316
OR9A3P	4.85844	-0.997594	0.2669	1.02264e-05	0.000305338
AC009403.2	8.15949	-1.84695	0.274651	1.02468e-05	0.000305685
AC083949.1	3.0669	0.706185	0.179018	1.02762e-05	0.00030615
DPP9-AS1	3.30833	-1.59465	0.406854	1.02798e-05	0.00030615
CSF2	1.2603	0.976692	0.249816	1.03447e-05	0.000307814
PNPLA7	164.44	-0.535706	0.133806	1.03533e-05	0.000307814
GAPDHP27	4.77929	-0.703466	0.181959	1.03893e-05	0.000308623
DLG5	2024.9	-0.384409	0.0928821	1.03998e-05	0.000308673
KCNC3	102.819	-0.72702	0.189795	1.04223e-05	0.000308887
LINC01104	2.45573	-2.11155	0.5313	1.04246e-05	0.000308887
GIMAP6	617.591	0.429911	0.104427	1.04517e-05	0.000309429
UBE2L6	988.86	0.487088	0.119873	1.0474e-05	0.000309826
CPNE4	20.8646	-1.43509	0.382979	1.05637e-05	0.000311188
HHIP	17.2801	-1.45654	0.323049	1.05644e-05	0.000311188
LINC00891	58.8434	0.475756	0.117308	1.05453e-05	0.000311188
OR9A1P	2.99498	-1.12686	0.305402	1.05352e-05	0.000311188
TRBV9	2.30659	0.844186	0.216324	1.05597e-05	0.000311188
BCORL1	151.154	-0.404641	0.0986659	1.06024e-05	0.000312045
SPRED3	35.7199	-0.665021	0.173015	1.06199e-05	0.000312298
LINC01411	6.285	-0.403108	0.365684	1.0639e-05	0.000312598
DTX2P1-UPK3BP1-PMS2P11	288.271	-0.450866	0.111111	1.07013e-05	0.000314165
LINC00632	615.148	-0.712985	0.185479	1.0765e-05	0.000315772
TNFRSF14	493.428	0.357635	0.0857676	1.07913e-05	0.000316278
AC112220.2	122.249	-0.382393	0.0925091	1.08395e-05	0.000317425
AC025284.1	3.11593	-1.74872	0.487565	1.08582e-05	0.000317708
PENK	7.41941	-1.18791	0.331327	1.09059e-05	0.000318816
WNT10A	22.8512	0.594247	0.14989	1.09143e-05	0.000318816
AC097518.2	3.77088	-1.27263	0.33642	1.09845e-05	0.000320424
RPL23P2	2.75286	-0.708953	0.182369	1.09876e-05	0.000320424
NOS2P1	3.29162	-1.58832	0.557294	1.10149e-05	0.000320953
AC093525.7	79.5157	-0.501828	0.126051	1.10525e-05	0.000321779
KIF2B	1.8858	0.0537866	0.227352	1.10752e-05	0.000322174
BST1	75.4632	0.43504	0.10634	1.11338e-05	0.000323609
AC004687.3	5.34665	-2.23417	0.337582	1.11706e-05	0.00032441
LINC01733	2.27904	-1.80133	0.45358	1.12563e-05	0.000326628
CXCL13	224.508	0.290084	0.206139	1.12828e-05	0.000326976
LPIN3	235.314	-0.41071	0.10056	1.12869e-05	0.000326976
AC007040.2	4.76906	-1.41906	0.261297	1.13759e-05	0.00032901
GRM4	64.7085	-0.408777	0.278754	1.13677e-05	0.00032901
IFITM10	55.1556	-0.715343	0.187214	1.14604e-05	0.000331108
TRIM71	9.39484	0.85955	0.233305	1.14674e-05	0.000331108
IGLV7-46	55.9441	1.18661	0.312741	1.1577e-05	0.000333998
DOCK11P1	4.70827	-0.830955	0.293024	1.15971e-05	0.000334111
LINC01844	6.37744	-0.948275	0.255316	1.15999e-05	0.000334111
FRMD7	7.17966	-0.994269	0.267737	1.16321e-05	0.000334761
KIAA1549	529.9	-0.500873	0.125355	1.16763e-05	0.000335759
LINC00582	2.52268	0.981475	0.263563	1.17492e-05	0.000337579
AL353743.2	33.1355	-0.644006	0.168748	1.1838e-05	0.00033985
HNRNPA1P54	5.77393	-2.58042	0.342112	1.1879e-05	0.00034075
AC106820.4	45.3286	-0.543569	0.138352	1.18919e-05	0.000340839
NAV3	291.802	-0.608306	0.156608	1.19167e-05	0.000341272
POT1-AS1	44.2677	-0.563792	0.145015	1.19726e-05	0.000342591
SCN3B	18.8232	-1.12713	0.191313	1.20037e-05	0.000343201
CYP2C19	9.3112	-1.28922	0.358506	1.20177e-05	0.000343324
HRK	26.5228	-0.952697	0.26019	1.20661e-05	0.000344423
AL672310.1	10.9841	-0.879334	0.23911	1.20823e-05	0.000344607
WDR87	11.6468	-3.06238	0.303963	1.22072e-05	0.000347885
CTTNBP2	98.0711	-0.763232	0.202056	1.22182e-05	0.000347917
CD247	133.121	0.619702	0.157535	1.22466e-05	0.00034844
ZDHHC15	49.9003	-0.645819	0.169446	1.2323e-05	0.000350331
FARP1	3191.19	-0.379531	0.09198	1.23407e-05	0.00035055
CD52	192	0.627982	0.159659	1.24288e-05	0.000352767
PRKCQ	97.3756	0.615815	0.15664	1.25066e-05	0.000354688
AL139393.1	6.01743	-0.98988	0.270386	1.25291e-05	0.00035504
AC097634.1	60.8868	-0.358035	0.0868607	1.25752e-05	0.000356057
MIAT	1089.51	0.532014	0.133653	1.25889e-05	0.000356157
AC126178.1	6.31782	-1.08499	0.295949	1.26443e-05	0.000357272
LINC00242	6.52323	-1.04801	0.276217	1.26487e-05	0.000357272
FRG1-DT	36.6435	-0.533132	0.135791	1.26665e-05	0.000357488
TRBV2	3.55291	0.82555	0.213936	1.27062e-05	0.000358318
NEDD9	953.365	0.370802	0.0899285	1.27932e-05	0.000360482
NHSL1	389.784	-0.444812	0.110666	1.28916e-05	0.000362963
IQCB2P	3.6677	-0.344159	0.291455	1.2903e-05	0.000362994
AL008730.1	6.50418	-0.954778	0.265497	1.29332e-05	0.000363551
SMARCE1P5	6.1009	-0.745345	0.198904	1.29445e-05	0.000363577
CD7	46.1661	0.638009	0.163266	1.29698e-05	0.000363995
PCDHGA6	185.892	-0.540451	0.138038	1.29831e-05	0.000364077
ERLEC1	1182.85	0.2654	0.062844	1.29958e-05	0.000364141
KIF4B	7.05472	-1.45953	0.1985	1.3116e-05	0.000367217
AC003991.1	4.57963	-0.932092	0.255443	1.31687e-05	0.000368139
IL4I1	165.51	0.528601	0.133155	1.317e-05	0.000368139
AC015813.8	2.90813	-2.30709	0.443083	1.32105e-05	0.000368978
PSME1	1591.8	0.347066	0.0842966	1.32924e-05	0.000370969
TEAD3	281.007	-0.309127	0.0742406	1.33135e-05	0.000371262
TNFSF8	80.5372	0.407039	0.0999142	1.34223e-05	0.000374
AL391832.4	8.11222	-1.62705	0.266919	1.34794e-05	0.000375125
AL590807.1	12.7191	-2.0759	0.377172	1.34841e-05	0.000375125
LINC02141	2.60388	-2.0986	0.415714	1.35215e-05	0.000375867
LINC00426	42.6177	0.627602	0.161022	1.35651e-05	0.000376782
AC009533.3	5.48149	-0.847867	0.228418	1.36331e-05	0.000378369
RPL23AP32	7.05139	-0.617582	0.160696	1.366e-05	0.000378815
AC107072.2	8.8554	-0.883505	0.242102	1.36963e-05	0.000379224
PTN	162.424	-0.139354	0.159329	1.36858e-05	0.000379224
ZNF433	146.475	-0.370859	0.0908059	1.37664e-05	0.000380864
PCDHGB2	118.431	-0.596214	0.154053	1.38112e-05	0.000381802
AC007390.2	56.2111	-0.389525	0.0961153	1.38634e-05	0.000382941
AC005912.2	13.4561	-0.643906	0.168313	1.38897e-05	0.000383365
ISX	6.36285	-0.562388	0.437445	1.39148e-05	0.000383756
AC023154.1	2.7507	-2.57427	0.399392	1.39762e-05	0.000385058
GOLGA6L4	87.6925	-0.507658	0.129561	1.39839e-05	0.000385058
PROX1-AS1	10.4297	-1.82031	0.362843	1.39973e-05	0.000385122
AC026369.3	4.01917	0.790065	0.207338	1.40177e-05	0.00038532
GNB3	19.3974	-0.639432	0.168304	1.40264e-05	0.00038532
TRAV8-2	5.72117	0.698297	0.181186	1.41201e-05	0.00038759
ASIC3	17.2306	-0.736606	0.197152	1.41441e-05	0.000387945
GRIK1	3.15049	-0.766798	0.404163	1.42195e-05	0.00038958
LINC01886	2.68361	-4.57476	0.67691	1.4226e-05	0.00038958
LINC00865	100.883	-0.631953	0.16532	1.42636e-05	0.000390305
CNGA3	13.2529	-1.1615	0.330503	1.42971e-05	0.000390918
AC145124.1	33.6575	-0.508044	0.128973	1.43154e-05	0.000391114
ELAVL3	4.66045	-0.0594855	0.227783	1.43534e-05	0.000391746
NOSTRIN	299.945	-0.55294	0.141608	1.43609e-05	0.000391746
RIC3-DT	2.24346	-2.50207	0.454216	1.44295e-05	0.000393309
RAP2B	1302.74	0.295265	0.0708914	1.44637e-05	0.000393936
AC015911.10	40.4272	0.709813	0.184689	1.45253e-05	0.000395306
AL355377.2	2.93793	-1.34596	0.348141	1.45921e-05	0.000396817
AC019294.3	2.1904	-1.88704	0.501867	1.46192e-05	0.000397245
MLPH	3211.72	-0.496781	0.125592	1.47156e-05	0.000399555
AC091059.2	17.0571	-0.680182	0.179176	1.47754e-05	0.000400248
CGAS	247.762	0.391351	0.0961238	1.47666e-05	0.000400248
FLG	24.2849	-2.3463	0.315052	1.47533e-05	0.000400248
HK3	137.077	0.556161	0.141649	1.47915e-05	0.000400375
B3GALT1	8.47628	-0.517596	0.240546	1.48404e-05	0.000401389
ATP8B5P	6.55499	-0.924309	0.256632	1.48982e-05	0.000402643
KCNQ5-AS1	1.39731	-2.72471	0.485681	1.49251e-05	0.000403057
LINC00184	4.8219	-1.13873	0.313081	1.49444e-05	0.00040327
LINC01205	6.06444	-0.189508	0.276986	1.50559e-05	0.000405965
FCGR2B	462.351	0.507036	0.12821	1.5078e-05	0.000406249
KALRN	612.136	-0.521308	0.132603	1.51059e-05	0.000406374
MAGI1-IT1	66.5683	-0.443497	0.111311	1.5095e-05	0.000406374
RGPD3	35.355	-0.448917	0.113634	1.51246e-05	0.000406565
GPR171	48.6667	0.660305	0.171414	1.51696e-05	0.000407152
ITGAX	662.568	0.397244	0.0979513	1.51594e-05	0.000407152
CCDC198	2.27368	-2.74201	0.548016	1.51822e-05	0.000407177
HPSE	179.217	0.439494	0.109485	1.52114e-05	0.00040765
AC008147.2	104.508	-0.32448	0.0789411	1.52652e-05	0.000408254
LINC02269	2.54705	-1.55707	0.453458	1.52689e-05	0.000408254
LINC02511	4.39619	-1.23431	0.34494	1.52484e-05	0.000408254
ADAM20P1	80.5886	-0.468732	0.118769	1.5342e-05	0.000409584
NPAP1	5.01003	-2.06815	0.384288	1.53344e-05	0.000409584
AC108690.1	3.25803	-0.354804	0.378821	1.54221e-05	0.000411078
IGKV2-29	35.4604	1.8049	0.485055	1.54273e-05	0.000411078
IGKV2D-40	17.4451	1.58951	0.438722	1.54449e-05	0.000411078
LINC00310	27.55	-0.476855	0.121564	1.54336e-05	0.000411078
AL035252.3	23.4405	-0.428629	0.107275	1.54635e-05	0.00041126
AC093866.1	18.1164	-1.28223	0.36326	1.55354e-05	0.00041276
TGM5	14.1974	-1.20897	0.344516	1.55434e-05	0.00041276
PCED1B	99.7563	0.463428	0.116301	1.56027e-05	0.00041402
MIR3976HG	6.80642	-2.80745	0.386052	1.56425e-05	0.000414763
MMD	335.078	0.399037	0.0985565	1.57011e-05	0.000416003
AUTS2	1187.77	-0.400932	0.0995612	1.57337e-05	0.000416235
CFL1P5	20.2919	-0.549939	0.14177	1.5733e-05	0.000416235
AC020658.2	2.68221	-2.11636	0.382167	1.57907e-05	0.00041655
AGAP2	148.647	0.421244	0.104652	1.5766e-05	0.00041655
AL357141.1	6.61841	-2.88454	0.389447	1.57931e-05	0.00041655
PLCL2	462.543	0.37231	0.0914399	1.5782e-05	0.00041655
LINC00842	6.64071	-1.13338	0.321894	1.58095e-05	0.000416669
CAMP	17.5723	2.17787	0.291161	1.59199e-05	0.000419265
ZBED6CL	232.797	0.335556	0.0817537	1.60041e-05	0.000421166
LINC01152	4.68644	-1.35076	0.388789	1.60227e-05	0.000421339
LINC00365	10.7149	-0.836432	0.229256	1.60575e-05	0.000421937
AL512770.1	1.60031	-2.46046	0.484489	1.61227e-05	0.00042324
EFHD2	444.022	0.295002	0.0711784	1.61312e-05	0.00042324
IRAK2	82.1176	0.524502	0.133429	1.61613e-05	0.000423712
MESTIT1	7.57895	-1.2451	0.217709	1.62297e-05	0.000425186
AL136981.3	3.36808	-1.11491	0.299501	1.62628e-05	0.000425534
SLC25A48	26.575	-1.11275	0.315534	1.62672e-05	0.000425534
CAPG	1629.4	0.381711	0.0941385	1.63501e-05	0.000427063
MT-ATP6	1760.2	-0.997614	0.154966	1.63419e-05	0.000427063
GRM6	3.91751	-2.7031	0.442066	1.64468e-05	0.00042927
AC061975.1	4.83693	-0.321328	0.331989	1.64978e-05	0.000430282
SMLR1	2.46303	-2.16554	0.540773	1.65138e-05	0.000430378
Z99572.1	206.21	-0.619342	0.16311	1.6561e-05	0.000431287
ADAM21P1	2.94917	-1.69591	0.428182	1.66944e-05	0.00043444
AL033397.1	2.89799	-2.07238	0.496238	1.67302e-05	0.000434725
ERLNC1	3.2402	-1.16621	0.320146	1.67285e-05	0.000434725
TNFRSF18	49.1556	0.581749	0.149633	1.68e-05	0.000436215
AC004951.1	69.6962	-0.555184	0.14402	1.68327e-05	0.000436741
AC243772.3	13.9703	-0.874057	0.244955	1.68988e-05	0.000437806
USP49	215.86	-0.318607	0.0780807	1.68869e-05	0.000437806
RNF166	222.632	0.345916	0.0848342	1.69487e-05	0.000438776
UPF3AP2	3.66623	-1.21969	0.334277	1.71272e-05	0.000443069
TSC22D1-AS1	38.7677	-0.376672	0.0938104	1.72114e-05	0.000444919
MAST2	884.987	-0.310795	0.0757744	1.72332e-05	0.000445156
TRIM3	728.018	-0.475456	0.120688	1.72578e-05	0.000445463
AC011199.1	4.16519	-1.06984	0.286458	1.73188e-05	0.000446708
AC015813.5	32.0409	-0.581032	0.152058	1.73771e-05	0.00044728
AC115284.4	16.2504	-0.581522	0.153703	1.73793e-05	0.00044728
EDN3	9.80862	-1.60485	0.444598	1.73748e-05	0.00044728
IL7	44.0177	0.48906	0.124577	1.74624e-05	0.00044909
ZPBP2	5.45873	-2.10981	0.434656	1.75119e-05	0.000450032
MAT2B	1012.84	0.267825	0.0645696	1.76146e-05	0.000452341
IRF5	187.249	0.306305	0.074538	1.76486e-05	0.000452881
PYHIN1	122.117	0.610705	0.158702	1.7689e-05	0.000453587
NLRP13	1.56226	-1.61875	0.438691	1.77558e-05	0.000454418
PLEKHG4	163.111	-0.568238	0.149188	1.77603e-05	0.000454418
SPINT1-AS1	58.8636	-0.445636	0.112732	1.77478e-05	0.000454418
C3orf35	202.01	-0.351143	0.0869875	1.78098e-05	0.000455353
OR52K1	10.3558	-0.823419	0.230137	1.79038e-05	0.000457421
CEACAM19	24.3038	-0.618496	0.164879	1.79907e-05	0.000459307
AL133325.3	17.9126	-0.610657	0.3776	1.80074e-05	0.000459398
SPOCK2	562.764	0.579678	0.149984	1.80657e-05	0.000460551
MCTP1	428.478	0.362462	0.0895413	1.81103e-05	0.000461353
AC004241.5	4.25858	-0.99275	0.272747	1.81703e-05	0.000462209
NMRK1	252.013	0.303592	0.0739863	1.81589e-05	0.000462209
AC024560.1	6.18801	-1.0982	0.310406	1.82253e-05	0.000463187
SYCE1	7.32032	-1.26559	0.303347	1.82352e-05	0.000463187
LRFN3	79.1644	-0.415461	0.105267	1.82853e-05	0.000464124
IL17RE	182.697	-0.652274	0.174408	1.83226e-05	0.000464733
LINC02605	109.316	0.544434	0.140316	1.83424e-05	0.0004649
AC090340.1	1.88328	-2.30305	0.468891	1.84089e-05	0.000465967
ALDH1L1	25.9246	-1.30338	0.250379	1.84111e-05	0.000465967
PPM1E	32.447	-1.04769	0.274763	1.8527e-05	0.000468562
LINC00994	3.42908	-1.23154	0.331904	1.8739e-05	0.000473581
ZNF728	18.7432	-0.717824	0.195178	1.87743e-05	0.000474131
TRPC4	29.879	-0.581731	0.154335	1.89235e-05	0.000477556
INSYN2B	28.0395	-0.84123	0.231172	1.89612e-05	0.00047758
ITGAL	547.926	0.550014	0.141901	1.89571e-05	0.00047758
STPG4	8.03802	-0.76251	0.214108	1.89653e-05	0.00047758
AC103705.1	2.5045	-1.96774	0.703566	1.90092e-05	0.000478342
AP003108.3	13.2418	-0.714961	0.195101	1.90464e-05	0.000478591
HTN1	2.80138	-2.61727	0.517686	1.90436e-05	0.000478591
PARP15	226.96	0.547829	0.141487	1.9104e-05	0.000479695
HLA-DPB1	1606.74	0.561794	0.145638	1.91303e-05	0.00048001
SNRPB2	651.054	0.297815	0.0727036	1.91607e-05	0.000480087
TSPAN33	170.154	0.396517	0.0991831	1.91546e-05	0.000480087
KCNAB2	385.383	0.365215	0.0906124	1.92956e-05	0.00048312
BMPR1B	1073.18	-0.285743	0.302174	1.93571e-05	0.000484314
TBC1D10C	187.448	0.60482	0.157852	1.94054e-05	0.000485175
NBPF10	1127.87	-0.377502	0.0945722	1.94525e-05	0.000486009
ATAD3C	54.4316	-0.752917	0.205585	1.94721e-05	0.000486152
BARX1	14.0685	0.584141	0.309708	1.95228e-05	0.000487071
AL008727.1	14.3584	-0.664616	0.181026	1.95694e-05	0.000487597
USP54	1044.72	-0.372871	0.0932691	1.95717e-05	0.000487597
AL356056.1	3.88898	-1.27179	0.353276	1.96549e-05	0.00048932
AL122003.1	1.53045	-2.07063	0.405431	1.97205e-05	0.000490605
IFNLR1	84.0682	0.430164	0.108756	1.97411e-05	0.00049077
EMILIN2	415.912	0.350263	0.0866487	1.98529e-05	0.000493198
LINC02027	1.99015	-1.81305	0.401065	2.01655e-05	0.000500609
IGLV2-5	0.870743	1.77555	0.473766	2.02418e-05	0.000502149
ADAM28	454.896	0.458329	0.116549	2.02982e-05	0.000503191
CARMN	1272.17	-0.423609	0.107703	2.04568e-05	0.000506764
KLF13	1250.5	0.358165	0.0894573	2.05141e-05	0.000507774
PAUPAR	5.5571	-2.48457	0.437178	2.05265e-05	0.000507774
OPRK1	10.3279	-0.806232	0.363735	2.0661e-05	0.00051074
AC010623.1	27.0838	-0.47649	0.122657	2.06972e-05	0.000511275
AC135776.4	1.92526	-2.32079	0.459141	2.07792e-05	0.000512938
LINC02808	1.99842	-2.30183	0.660016	2.07966e-05	0.000513007
CUEDC1	803.823	-0.581577	0.154352	2.09561e-05	0.000516319
SAMD5	87.9953	-0.675954	0.18295	2.09603e-05	0.000516319
FCGR1B	81.7154	0.476503	0.122176	2.10867e-05	0.000519066
AC241585.1	6.39352	0.462429	0.117248	2.11305e-05	0.000519781
AC021733.4	7.50774	-1.57	0.240781	2.12014e-05	0.000521159
MARCH1	701.69	0.39188	0.098452	2.13829e-05	0.000525252
STX17-AS1	25.9339	-0.491513	0.127781	2.14319e-05	0.000526087
AC068254.2	4.09708	-0.790001	0.216012	2.15536e-05	0.000528371
LRRC3B	8.85884	-1.80969	0.350217	2.15551e-05	0.000528371
AP005901.6	2.3054	-1.85601	0.508691	2.17115e-05	0.000531833
TDGF1	3.60094	-1.1983	0.344767	2.1857e-05	0.000535023
TSIX	56.2017	-1.55424	0.287617	2.19068e-05	0.000535868
IGLV4-3	1.65771	2.73783	0.331509	2.19798e-05	0.000536905
MT-CYB	3101.43	-0.899515	0.144029	2.19754e-05	0.000536905
B3GAT2	6.18552	-1.15237	0.336529	2.20306e-05	0.000537027
IMPDH1P5	47.9316	-0.501937	0.131112	2.20327e-05	0.000537027
NR2F2	622.845	-0.471076	0.122057	2.20294e-05	0.000537027
PTPN6	563.884	0.30815	0.075899	2.20461e-05	0.000537027
AL031595.2	10.2505	-2.283	0.273492	2.21051e-05	0.000537717
IRF2	397.905	0.231435	0.0558668	2.21047e-05	0.000537717
LINC02208	10.9014	-0.96877	0.276186	2.21307e-05	0.000537966
CD79B	90.3889	0.729864	0.196798	2.21603e-05	0.000538311
AC055716.2	2.70646	-2.68861	0.43256	2.23472e-05	0.000542476
PDZK1P1	2.92166	-2.3192	0.418945	2.24233e-05	0.000543946
RPL23AP3	2.1746	-1.15914	0.327342	2.25036e-05	0.000545518
AL109809.4	3.1899	-1.27367	0.24812	2.25405e-05	0.000546034
HNRNPH1P1	16.8421	-0.567195	0.150708	2.25888e-05	0.000546826
RGS19	180.031	0.282256	0.0691829	2.26224e-05	0.000547262
AC011483.1	2.59069	-1.96096	0.541879	2.28444e-05	0.000552252
IQCE	834.15	-0.353921	0.0891353	2.28628e-05	0.000552316
AC005921.4	2.84268	-0.228964	0.307495	2.29864e-05	0.000554918
KLRK1	224.599	0.64594	0.171843	2.30131e-05	0.000555182
AC093525.6	49.192	-0.453233	0.11771	2.30398e-05	0.000555442
AL360020.1	11.1794	-1.27313	0.201032	2.30947e-05	0.000556385
NCLP1	2.28169	-2.28857	0.430488	2.31483e-05	0.000557156
RALY	1173.19	0.208625	0.050321	2.31585e-05	0.000557156
PSMC1P11	1.36544	-2.53627	0.472314	2.32036e-05	0.000557858
LINC00940	8.4064	-0.985178	0.282085	2.32834e-05	0.000559391
AC015522.1	2.05432	-1.87955	0.526112	2.34687e-05	0.000562946
AC133528.1	4.79662	-0.786184	0.216926	2.34847e-05	0.000562946
ADPRH	199.621	0.28601	0.0703604	2.35437e-05	0.000562946
AL157400.2	2.40416	-1.04285	0.307678	2.3521e-05	0.000562946
HPCAL1	318.868	0.324529	0.0805524	2.35431e-05	0.000562946
NSRP1P1	28.4258	-0.537724	0.142881	2.35073e-05	0.000562946
P2RY13	86.6097	0.517519	0.13464	2.34559e-05	0.000562946
NLRP14	14.0757	0.732675	0.200287	2.38176e-05	0.000568331
SEC11C	573.03	0.410857	0.104334	2.38046e-05	0.000568331
SLC31A2	313.863	0.390458	0.0986752	2.37916e-05	0.000568331
AC120193.1	3.57019	0.819746	0.224072	2.38872e-05	0.000569604
AL031123.2	32.2712	-0.503174	0.131886	2.3905e-05	0.000569641
LMX1A	5.10116	-0.664391	0.336983	2.39279e-05	0.000569799
AC105342.1	6.07557	-2.66913	0.371622	2.40031e-05	0.000570427
SOX8	16.2056	0.573258	0.202242	2.39963e-05	0.000570427
TMEM19	656.27	0.347482	0.0870341	2.39742e-05	0.000570427
CSF2RA	248.143	0.439746	0.11266	2.41192e-05	0.000572799
CYLD	2007	0.30107	0.0744282	2.41399e-05	0.000572902
ATP2A1	12.7584	-0.843919	0.247902	2.41866e-05	0.000573622
FAM161B	158.781	-0.360989	0.091406	2.42156e-05	0.00057392
FAM153B	5.81178	-0.621556	0.32203	2.44126e-05	0.000578199
SLC7A11-AS1	3.37378	-2.08327	0.462216	2.44662e-05	0.000579076
ITK	364.077	0.604056	0.160154	2.45607e-05	0.000580138
TBC1D29P	12.0599	-0.901926	0.258	2.45606e-05	0.000580138
U62317.4	21.0418	0.804938	0.218821	2.45296e-05	0.000580138
SERPINB13	2.606	-1.19268	0.552315	2.4709e-05	0.000583249
AC011479.4	15.4619	-0.320751	0.229208	2.47646e-05	0.000584169
RFTN1	627.323	0.336168	0.0840303	2.48676e-05	0.000586203
AC068647.1	16.0028	-0.728192	0.201373	2.49661e-05	0.00058729
AL139125.1	12.1648	0.511648	0.1338	2.50142e-05	0.00058729
DEUP1	7.19389	-1.02012	0.290109	2.49984e-05	0.00058729
EML4	2273.96	0.238179	0.0581021	2.4992e-05	0.00058729
LINC00844	7.62598	-1.395	0.355563	2.49681e-05	0.00058729
SATB2-AS1	10.5284	-0.496171	0.217526	2.49597e-05	0.00058729
C9orf170	8.19467	-0.819164	0.233022	2.51674e-05	0.000589308
CD3G	138.665	0.63767	0.170455	2.51507e-05	0.000589308
CYP2C9	5.30906	-2.02953	0.38145	2.51188e-05	0.000589308
LINC01679	17.1379	0.58093	0.155224	2.51577e-05	0.000589308
LINC01378	2.34137	-2.04429	0.549166	2.5257e-05	0.00059101
IL1R2	12.8013	0.605937	0.162798	2.53134e-05	0.000591935
CPS1	49.1782	0.626317	0.27101	2.53671e-05	0.000592794
FPR2	15.8157	0.677285	0.183467	2.5448e-05	0.000593894
WNT2B	90.5106	-0.449951	0.117397	2.54384e-05	0.000593894
AL109659.2	13.9093	-0.656775	0.179723	2.56243e-05	0.00059761
AC092364.2	1.89019	-1.90679	0.575259	2.57795e-05	0.000600213
BCAM	699.049	-0.545937	0.146136	2.57648e-05	0.000600213
OR10K2	2.17119	-2.00291	0.530075	2.57873e-05	0.000600213
AL451105.2	2.44302	-1.48593	0.395828	2.59203e-05	0.000602909
AC118758.3	15.0933	-2.37474	0.367869	2.59805e-05	0.000603909
AL353743.3	3.75796	-1.09602	0.308088	2.60606e-05	0.000605369
CCL13	24.2441	0.825841	0.225836	2.62546e-05	0.000609212
CNTN5	8.6473	-0.738059	0.42983	2.62608e-05	0.000609212
AL031008.1	1.83408	-1.02064	0.291807	2.63375e-05	0.000610185
ESRRB	14.1342	-0.902013	0.252812	2.633e-05	0.000610185
AC040168.1	9.87026	-1.0414	0.305939	2.64149e-05	0.00061152
TFIP11	733.043	0.210683	0.051256	2.64301e-05	0.00061152
BAHCC1	117.259	-0.555585	0.148818	2.64475e-05	0.000611521
ARHGAP15	368.639	0.478997	0.124467	2.6542e-05	0.000613301
ITGA6-AS1	3.7239	0.735251	0.201013	2.65811e-05	0.000613799
ALAS1	514.105	0.257687	0.0633734	2.66814e-05	0.00061571
AC079465.1	4.1726	-1.27037	0.35118	2.67587e-05	0.000617088
EDAR	5.97932	-1.30018	0.370282	2.68329e-05	0.000618392
LINC00271	67.2711	-0.589558	0.160171	2.69461e-05	0.000620592
IFNAR2	591.515	0.336855	0.0846799	2.70617e-05	0.000622845
SPRY4-AS1	9.57176	-0.707922	0.197607	2.71082e-05	0.000623505
GDPD4	1.97873	-4.248	0.519697	2.71348e-05	0.000623708
AC010538.1	20.6036	-0.523841	0.139812	2.71717e-05	0.000624148
CYP46A1	24.3359	-0.900266	0.1566	2.7237e-05	0.000625237
AC017028.2	3.99092	-1.49287	0.407915	2.72677e-05	0.000625259
AC096537.1	5.06262	-1.90392	0.339515	2.72736e-05	0.000625259
KCTD8	2.31066	-1.69175	0.379171	2.73346e-05	0.000626249
SCAPER	665.671	-0.248898	0.061363	2.73597e-05	0.000626414
AL031283.1	7.26907	-0.979058	0.285391	2.75749e-05	0.000630753
DPP6	13.213	-2.12245	0.297205	2.75852e-05	0.000630753
SH3BP1	172.266	0.368202	0.0934671	2.7661e-05	0.000632074
THRB-AS1	7.54255	-0.752521	0.214746	2.78052e-05	0.000634954
FAM83C	2.20742	-2.43217	0.444215	2.784e-05	0.000635335
CRYAB	116.592	-0.683599	0.189829	2.78689e-05	0.00063558
CCDC144NL	19.1881	1.27551	0.365098	2.80714e-05	0.000639782
Z84485.1	13.4579	-0.499144	0.132623	2.81114e-05	0.000640278
MIR7515HG	4.31573	-1.84104	0.34219	2.81507e-05	0.000640757
AC104115.1	4.47784	-0.626167	0.171998	2.82442e-05	0.000642468
AL360178.2	2.85685	-1.90554	0.352803	2.83953e-05	0.000645488
KHDC4	1361.13	-0.246306	0.0606549	2.84197e-05	0.000645623
GLS2	24.1816	-0.752787	0.2132	2.84673e-05	0.000646285
MANEA	482.49	0.322653	0.0810385	2.85559e-05	0.000647878
AC108215.1	10.415	-1.11056	0.329061	2.87608e-05	0.000652104
AC084834.1	2.90669	-2.36287	0.421372	2.88038e-05	0.000652656
CELF5	15.1631	-1.00207	0.293276	2.88367e-05	0.000652981
IP6K2	939.941	-0.244081	0.0602654	2.88666e-05	0.000653234
AC007938.3	5.80857	-0.678903	0.189522	2.89342e-05	0.000653921
AC124067.3	3.93089	-2.79328	0.508309	2.89169e-05	0.000653921
AC010285.3	1.10072	-2.6318	0.527568	2.91395e-05	0.000658137
SAMD9L	3189.23	0.461308	0.1192	2.92207e-05	0.000659174
TBCCD1	313.299	0.185714	0.0451758	2.92231e-05	0.000659174
MC2R	2.51368	-3.54098	0.514189	2.92841e-05	0.000660126
HAPLN3	299.795	0.43847	0.113985	2.93223e-05	0.000660562
AC012178.1	3.65451	-1.14094	0.295121	2.94461e-05	0.000662925
RUNX3	168.459	0.447318	0.116333	2.96056e-05	0.000666088
AC174065.1	4.31917	-1.37343	0.23516	2.97009e-05	0.000667804
AC084759.3	4.55104	-1.34236	0.395532	2.97349e-05	0.000668112
AL139423.1	4.82495	-1.62522	0.282375	2.97527e-05	0.000668112
SEPTIN12	2.04114	-1.22356	0.401529	2.99803e-05	0.000672791
AC123595.2	3.32536	-1.13738	0.316067	3.00156e-05	0.000673152
HCN3	55.7845	-0.447191	0.117966	3.01922e-05	0.00067668
KRT18P15	33.2838	-0.528771	0.14209	3.02809e-05	0.000678235
IGSF10	181.201	-0.679128	0.189619	3.04111e-05	0.000680716
MT-ND4	3791.81	-0.958865	0.154177	3.04772e-05	0.000681622
SCX	25.5081	-0.539883	0.145464	3.04905e-05	0.000681622
NOVA1	101.483	-0.657186	0.207041	3.0665e-05	0.000684651
SPINT1	1378.51	-0.418588	0.109105	3.06466e-05	0.000684651
LINC00672	105.925	-0.801299	0.227526	3.08326e-05	0.000687953
CRTAM	47.9826	0.550526	0.147123	3.08564e-05	0.000688046
AC093426.2	2.0573	-2.31699	0.448853	3.09625e-05	0.000689536
ARHGAP30	751.433	0.402687	0.104032	3.09497e-05	0.000689536
C1DP5	1.52099	0.804	0.22097	3.10432e-05	0.000690112
PIK3IP1	688.998	0.337018	0.085748	3.10209e-05	0.000690112
ZNF577	466.011	-0.476859	0.126578	3.10474e-05	0.000690112
LRP4	108.341	-0.547533	0.149145	3.10728e-05	0.000690239
GMFG	198.665	0.449848	0.117442	3.1155e-05	0.000691625
AC092127.1	61.5809	-0.506297	0.135183	3.12577e-05	0.000693466
AC020688.1	5.21299	-1.35364	0.415348	3.12959e-05	0.000693874
PA2G4P2	3.5828	-0.913872	0.261911	3.13525e-05	0.000694251
STXBP5-AS1	54.4385	-0.290776	0.163924	3.13358e-05	0.000694251
AC061958.1	4.71335	-1.29833	0.406522	3.16863e-05	0.000701198
CACNA1G	30.1085	-1.22876	0.254301	3.17114e-05	0.000701296
PASD1	2.07471	-1.58614	0.410962	3.17307e-05	0.000701296
RPTN	3.93923	-2.70868	0.415798	3.18796e-05	0.000704144
DNAJB11	1072.75	0.247566	0.0613662	3.1981e-05	0.000705938
AC007458.1	2.27398	0.890441	0.252146	3.20048e-05	0.00070602
PLA2G4E	9.9617	-0.579941	0.422775	3.20485e-05	0.000706538
AL022069.3	21.0862	-0.493988	0.132328	3.21712e-05	0.000708797
KCNB1	38.7216	-0.545403	0.230941	3.22808e-05	0.000710765
LACC1	398.347	0.315339	0.0796831	3.23755e-05	0.000712304
LY86	79.7951	0.390173	0.100482	3.23913e-05	0.000712304
AL139405.1	1.66551	-2.37108	0.485886	3.24225e-05	0.000712543
ANKRD20A21P	10.1664	-1.20866	0.368464	3.2988e-05	0.000724516
GK	307.687	0.332558	0.0845159	3.30406e-05	0.000725217
C18orf63	2.61823	-1.68453	0.450215	3.3158e-05	0.000727339
AC007405.1	15.0371	-0.766843	0.217018	3.33776e-05	0.000731699
GABRA2	20.5368	-1.241	0.326049	3.34663e-05	0.000733184
FGD2	396.538	0.426375	0.111173	3.37047e-05	0.000737945
ARPC2	2921.11	0.194614	0.0478513	3.38671e-05	0.000741039
TFAP2A	772.967	-0.469202	0.124431	3.38986e-05	0.000741264
AC005351.1	1.69969	-1.25874	0.364551	3.39786e-05	0.000742551
AC114316.1	5.40423	0.943169	0.4243	3.41021e-05	0.000744328
AC129502.1	29.2967	-0.534689	0.144651	3.41236e-05	0.000744328
BTN3A3	852.475	0.375438	0.0966599	3.41084e-05	0.000744328
BOD1L2	2.29592	-1.97402	0.545512	3.42612e-05	0.000746864
ACSBG1	25.2436	-1.45186	0.325774	3.4319e-05	0.000747195
PLXNC1	1865.26	0.302273	0.0762902	3.43058e-05	0.000747195
FAM222B	233.943	-0.519686	0.140265	3.44019e-05	0.000748189
OSR1	45.209	-0.809104	0.233027	3.44073e-05	0.000748189
UPP1	149.32	0.344723	0.0881322	3.44536e-05	0.00074873
CELF2	857.527	0.353747	0.0906133	3.46163e-05	0.000751799
DOCK11	1035.43	0.337955	0.0861973	3.47444e-05	0.000753649
MDFIC	845.514	0.290727	0.0732931	3.47316e-05	0.000753649
AL109615.4	68.644	-0.411415	0.108072	3.48304e-05	0.000755046
OR2T12	2.26074	-2.96013	0.469663	3.4871e-05	0.00075546
AC016682.1	3.88736	-1.09648	0.322841	3.50964e-05	0.000757534
ACAP2	2318.51	0.164617	0.040295	3.50249e-05	0.000757534
EBF2	71.168	-0.485757	0.130534	3.50375e-05	0.000757534
LINC01354	16.5512	-0.683912	0.193617	3.50747e-05	0.000757534
SLC16A12	9.13425	-0.756129	0.216267	3.50265e-05	0.000757534
SYPL2	13.0725	-0.610613	0.17266	3.50748e-05	0.000757534
ABCA1	3284.18	0.3028	0.0765351	3.51264e-05	0.000757713
AL512785.2	10.5472	-0.959597	0.283649	3.52219e-05	0.000759308
CPVL	509.091	0.397426	0.103043	3.53201e-05	0.000760956
RHOJ	99.7128	-0.415039	0.109262	3.54289e-05	0.000762832
AL359091.2	6.84459	-0.843951	0.245505	3.5522e-05	0.000763897
RAB32	195.619	0.393651	0.102003	3.55143e-05	0.000763897
LINC00867	4.23981	-0.975706	0.294993	3.58754e-05	0.000771023
CLEC2B	245.318	0.367844	0.0947788	3.6012e-05	0.000773486
AL390860.1	19.773	-0.906312	0.268291	3.60387e-05	0.000773586
AC015712.6	45.1469	-0.725744	0.206925	3.6313e-05	0.000778945
PHF5A	303.264	0.285163	0.0718453	3.63328e-05	0.000778945
OR5AN1	6.81121	-1.96085	0.296856	3.63596e-05	0.000779043
LINC01697	4.32413	-1.15188	0.356446	3.66136e-05	0.000784005
PIK3R5	326.394	0.339427	0.0871087	3.667e-05	0.000784633
TRAV17	8.41846	0.642963	0.175962	3.66877e-05	0.000784633
KLHL41	20.9652	-0.395107	0.103471	3.68658e-05	0.000787961
LINC01755	3.74137	-1.89098	0.526366	3.70507e-05	0.000790949
ONECUT1	9.0577	-0.320356	0.332328	3.70492e-05	0.000790949
LINC01043	2.54147	-2.34245	0.410252	3.71852e-05	0.000793337
STARD4	308.033	0.367244	0.0948884	3.72468e-05	0.000794169
PRSS1	5.61148	-2.66443	0.51399	3.73275e-05	0.000795404
CEP295NL	61.4798	-0.552006	0.1518	3.77198e-05	0.000803277
MAFA-AS1	1.05421	-1.5377	0.456256	3.77989e-05	0.000804471
NRXN1	47.406	-0.0878967	0.191887	3.78984e-05	0.0008061
BRINP1	35.6086	-0.969153	0.287703	3.84428e-05	0.000815699
C9orf50	3.91146	-0.991982	0.293364	3.84378e-05	0.000815699
SHANK1	35.6066	-0.831621	0.235457	3.84302e-05	0.000815699
VWA5B2	8.80586	-0.971883	0.384381	3.83881e-05	0.000815699
NLRC3	326.964	0.533398	0.143782	3.84675e-05	0.00081573
ARHGAP9	221.658	0.46704	0.124259	3.861e-05	0.000817763
CD163	1571.9	0.421806	0.11047	3.85984e-05	0.000817763
AC112243.1	3.23696	-1.76125	0.406395	3.88075e-05	0.000821448
TLR10	118.189	0.679511	0.188805	3.89509e-05	0.000823986
AC093909.5	2.15201	-1.49822	0.417645	3.9082e-05	0.000824824
GRM5-AS1	4.66466	-0.200764	0.310112	3.90602e-05	0.000824824
MRPS30-DT	184.996	-0.103211	0.20558	3.91081e-05	0.000824824
TCEA1P3	9.46289	-1.02973	0.308006	3.90361e-05	0.000824824
XIRP2	11.7615	-2.18105	0.323442	3.90906e-05	0.000824824
RPS15AP30	12.9154	-0.492222	0.132098	3.91468e-05	0.000825142
AL354861.3	2.58096	-1.88809	0.354188	3.92478e-05	0.000826775
P2RX3	1.46937	-1.913	0.424171	3.94307e-05	0.000830128
ANXA3	381.753	-0.644541	0.181668	3.95418e-05	0.000831968
THAP11	312.044	0.236467	0.0592235	3.97059e-05	0.00083492
AP002387.1	2.64696	-1.73169	0.553479	3.98709e-05	0.000837887
MYO7A	209.229	0.451937	0.120488	4.00856e-05	0.000841306
NABP1	1068.28	0.342511	0.0883297	4.01056e-05	0.000841306
PCDHGA2	66.2257	-0.625064	0.175393	4.00651e-05	0.000841306
HLA-DPB2	6.34123	0.609773	0.166796	4.0134e-05	0.000841398
AL691482.3	31.0948	-0.595239	0.165411	4.01958e-05	0.000842189
TRAV3	3.16767	0.750724	0.21022	4.02522e-05	0.000842868
PTENP1-AS	5.59751	-0.393034	0.260026	4.0458e-05	0.000846166
TOMM22	482.08	0.360024	0.0936469	4.04358e-05	0.000846166
ETS1	1878.68	0.338998	0.0872937	4.05003e-05	0.000846547
DYRK1B	176.893	-0.405857	0.107565	4.07945e-05	0.000852187
EPHA5	10.4425	-0.50435	0.316934	4.10024e-05	0.00085551
SMIM1	25.9877	0.655581	0.18206	4.10008e-05	0.00085551
FAM20A	247.148	0.398777	0.104668	4.10294e-05	0.000855564
GAPDHP33	9.45756	-0.562906	0.155868	4.10629e-05	0.000855753
PHF24	12.1983	-0.995848	0.317038	4.10956e-05	0.000855926
NLRC4	91.8661	0.37453	0.0977778	4.12834e-05	0.000859328
ACSM2A	5.0375	-2.5057	0.382524	4.13987e-05	0.000860869
OR2T33	3.57202	-1.90989	0.543068	4.14066e-05	0.000860869
SLC30A10	5.01774	-1.82299	0.345228	4.14314e-05	0.000860874
ALOXE3	4.77473	-1.15064	0.327189	4.15229e-05	0.000861244
MAGI1	813.247	-0.342826	0.089038	4.15113e-05	0.000861244
PCARE	4.88251	-2.19396	0.390416	4.1516e-05	0.000861244
LINC00971	2.60308	-1.489	0.651403	4.17867e-05	0.000865692
VSIG10L2	32.4154	-0.413985	0.291231	4.17685e-05	0.000865692
RUSC1-AS1	51.2188	-0.425795	0.113868	4.18657e-05	0.000866815
AMPD3	290.956	0.308758	0.0793828	4.19403e-05	0.000867847
CPSF4L	1.54824	-1.06063	0.327111	4.1988e-05	0.000868322
AC097065.2	2.70911	-1.38361	0.422245	4.20348e-05	0.000868777
AL034348.1	3.02965	-1.67996	0.333809	4.21307e-05	0.000870247
RGCC	160.352	0.335896	0.0866337	4.21612e-05	0.000870364
P2RX5	57.3296	0.641108	0.178034	4.22956e-05	0.000872623
AC114296.1	6.50749	-0.90523	0.269555	4.24645e-05	0.000875594
AC093433.2	4.0787	-0.931051	0.271219	4.27234e-05	0.000880414
FOXL2NB	3.65243	-1.88727	0.339774	4.27829e-05	0.000880604
ZNF451-AS1	5.94695	-1.23912	0.246017	4.2761e-05	0.000880604
SLC10A4	4.77447	-0.701919	0.201053	4.31277e-05	0.000887181
TIFAB	94.6739	0.720196	0.203063	4.32806e-05	0.000889804
LINC00327	13.8491	-0.642964	0.183114	4.33874e-05	0.000891476
AC010306.1	5.57823	-0.676692	0.193412	4.35356e-05	0.000893997
TCEA3	407.052	-0.428073	0.113877	4.36607e-05	0.000896042
MGAM2	19.6331	-0.966168	0.288792	4.37643e-05	0.000897641
ADAM7	2.77771	-1.62037	0.693418	4.40106e-05	0.000902165
TDRD5	191.084	-0.628024	0.177709	4.41123e-05	0.000903722
AL139106.1	3.45174	-3.03966	0.417324	4.41829e-05	0.00090464
LINC02080	10.8496	-0.638457	0.182002	4.42132e-05	0.000904731
AC005515.1	55.9195	0.914785	0.26311	4.43415e-05	0.000906299
NR2F1	425.973	-0.472919	0.24954	4.43243e-05	0.000906299
AC245060.6	6.7878	-2.04897	0.331361	4.44297e-05	0.000907572
LINC02627	1.60246	-1.11851	0.329352	4.45388e-05	0.000909272
ZDHHC8P1	13.4786	-0.654937	0.185857	4.47522e-05	0.000913096
PDE6G	6.10434	0.303563	0.170006	4.49601e-05	0.000916804
ELOVL2-AS1	8.85379	-0.81475	0.461909	4.51025e-05	0.000919172
AC005753.3	12.5831	-0.66794	0.191704	4.51342e-05	0.000919284
AL391840.1	5.75627	-1.15741	0.269139	4.52219e-05	0.0009203
NRG4	7.74093	-0.232924	0.268158	4.52366e-05	0.0009203
ARL4AP2	3.96119	-0.700681	0.201499	4.53066e-05	0.000921191
DNAH10	35.523	-0.775541	0.22978	4.54896e-05	0.000924375
AK5	101.101	-0.693405	0.200001	4.57006e-05	0.000928124
ITGAE	210.957	0.541573	0.0733043	4.58723e-05	0.000931073
AC026725.1	3.78806	-0.911574	0.265973	4.59254e-05	0.000931364
GSG1L	5.32981	-1.23591	0.313694	4.59664e-05	0.000931364
LINC01965	4.13608	-2.0423	0.310238	4.59604e-05	0.000931364
DMRT1	1.719	-2.09387	0.54383	4.6051e-05	0.00093254
LINC01114	4.30975	-1.37132	0.423837	4.61191e-05	0.00093338
SHANK2	995.238	-0.531649	0.14683	4.62623e-05	0.000935736
AL121839.2	942.348	-0.464881	0.126209	4.65085e-05	0.000940174
AC096636.1	37.6893	-0.510929	0.14181	4.65916e-05	0.000941311
AL604028.2	65.8682	-0.302848	0.0782036	4.66956e-05	0.00094287
AC019068.1	1.17862	-1.38115	0.410184	4.68147e-05	0.00094473
STK17B	2090.36	0.330477	0.0857437	4.68418e-05	0.000944733
RSPH10B2	15.7056	-0.993948	0.283806	4.6977e-05	0.000946914
AC091982.2	2.11435	-1.08111	0.318776	4.70602e-05	0.000947501
POTEH-AS1	2.93687	-2.22446	0.638301	4.70503e-05	0.000947501
AC123769.1	5.16593	-0.954341	0.320402	4.71752e-05	0.000949272
DENND3	596.454	0.339493	0.0882762	4.72293e-05	0.000949815
AL139147.1	4.97347	-0.822882	0.239409	4.73683e-05	0.000952066
ZNF346-IT1	9.26079	-0.453142	0.122588	4.74035e-05	0.000952226
KLF17	4.78757	-1.00806	0.298353	4.75331e-05	0.000952649
LINC02275	5.71066	-1.47091	0.475079	4.7519e-05	0.000952649
MIEF1	732.218	0.212054	0.0533907	4.75333e-05	0.000952649
PDE1C	95.0783	-0.582154	0.165124	4.74774e-05	0.000952649
FGF17	2.85993	-1.30635	0.271784	4.79203e-05	0.000959858
INPP5D	646.727	0.398519	0.10556	4.81992e-05	0.000964341
STAMBPL1	228.911	0.378307	0.0996671	4.8198e-05	0.000964341
AC021491.2	1.61085	-1.95481	0.344193	4.83221e-05	0.00096546
AC106818.1	8.54952	-0.0918408	0.239749	4.84232e-05	0.00096546
AC107208.1	3.41489	-1.34909	0.403473	4.83958e-05	0.00096546
ANGPTL7	3.72635	-1.79078	0.396104	4.83416e-05	0.00096546
AP000892.4	18.7259	-0.931207	0.176449	4.84291e-05	0.00096546
ATP2B2	16.0658	-0.969431	0.27649	4.844e-05	0.00096546
CA6	1.29179	1.43112	0.443925	4.8448e-05	0.00096546
ELMOD1	8.533	-0.791977	0.23634	4.84754e-05	0.00096546
GPR135	115.001	-0.395431	0.105565	4.85766e-05	0.000966925
PWWP3A	816.603	-0.246176	0.0627982	4.89911e-05	0.000974622
FGF10-AS1	6.78692	-0.781181	0.230008	4.90611e-05	0.000975461
LINC02772	2.49018	-1.64457	0.471835	4.91206e-05	0.00097609
TRPM4	635.78	-0.374076	0.0987686	4.95276e-05	0.00098362
TOX	58.0131	0.528076	0.145038	4.95883e-05	0.000984268
AC072028.1	3.2664	-1.48295	0.39967	4.96882e-05	0.000985694
DNMBP-AS1	10.5691	-0.90665	0.277164	4.97605e-05	0.00098657
SLC13A5	4.85783	-1.66239	0.366469	5.01246e-05	0.000993227
AL662884.5	2.08107	-2.02868	0.390397	5.03112e-05	0.000996173
PKLR	1.75592	-2.10061	0.412628	5.03301e-05	0.000996173
AL031658.1	6.03799	-2.25649	0.354543	5.0418e-05	0.00099735
PROKR1	17.8203	-1.4418	0.381918	5.04579e-05	0.000997575
DNAH10OS	90.5689	-0.558921	0.157236	5.06383e-05	0.00100058
AL136164.3	112.607	-0.625476	0.179148	5.09186e-05	0.00100535
TRAF3IP3	389.978	0.512708	0.140747	5.09829e-05	0.00100535
UNC79	14.1152	-0.832889	0.153976	5.09946e-05	0.00100535
ZSCAN9	347.883	-0.0482112	0.0673668	5.09671e-05	0.00100535
AC140121.1	1.66164	-2.21911	0.455147	5.10788e-05	0.00100644
LINC01277	16.199	-0.782591	0.229647	5.11565e-05	0.00100741
LINC01278	309.019	-0.331835	0.0869449	5.12334e-05	0.00100836
GRIN2C	13.7252	-0.924066	0.307521	5.12969e-05	0.00100904
RPH3A	8.844	-1.90418	0.324525	5.15141e-05	0.00101275
AL589843.2	26.007	-0.603045	0.171864	5.16548e-05	0.00101494
CD47	2385.39	0.332328	0.0868709	5.17303e-05	0.00101585
AC111000.4	2.61103	-1.56603	0.438433	5.17723e-05	0.00101611
HEY2	79.9405	-0.629207	0.180062	5.19234e-05	0.00101851
AC093915.1	2.88552	-1.18655	0.341931	5.20886e-05	0.00102118
MIXL1	7.08189	0.767324	0.231083	5.21228e-05	0.00102127
ATAT1	143.748	-0.0659493	0.10082	5.22488e-05	0.0010226
GPR179	36.9411	-1.02166	0.270627	5.2233e-05	0.0010226
ARHGAP42P1	2.96358	-1.79435	0.474822	5.2322e-05	0.00102289
TRAV19	9.34426	0.729076	0.208011	5.23059e-05	0.00102289
STARD13-AS	4.8889	-1.44776	0.431178	5.23775e-05	0.00102341
AC092040.1	6.2827	-1.35437	0.36508	5.24158e-05	0.00102358
AP002800.1	6.72202	-0.517705	0.277864	5.25583e-05	0.00102579
DCD	62.9772	-0.181644	0.314217	5.26076e-05	0.00102619
SOAT1	1179.01	0.324727	0.0848232	5.29408e-05	0.00103211
CICP18	19.9886	-0.498299	0.139697	5.32486e-05	0.00103718
NAMA	4.07656	-0.585017	0.310831	5.326e-05	0.00103718
RENBP	108.232	0.370671	0.0981638	5.36562e-05	0.00104316
TLL1	214.882	0.234271	0.166834	5.36389e-05	0.00104316
TMED5	1650.34	0.160914	0.0660911	5.3626e-05	0.00104316
AL121753.2	43.7941	-0.354497	0.0939424	5.37892e-05	0.00104516
DEF6	273.259	0.383963	0.102053	5.40048e-05	0.00104877
DUSP2	81.3917	0.490757	0.134307	5.41172e-05	0.00104892
GCH1	413.609	0.343306	0.0902122	5.41621e-05	0.00104892
MIR99AHG	946.841	-0.470691	0.129417	5.40435e-05	0.00104892
SERPINA1	777.219	0.537717	0.14904	5.40784e-05	0.00104892
ZNF391	64.475	-0.462565	0.126915	5.41513e-05	0.00104892
TMEM132C	15.4529	-0.978449	0.29935	5.42424e-05	0.00104989
FPR1	100.041	0.448432	0.121282	5.43144e-05	0.00105071
AC110048.1	3.01122	-1.68074	0.318329	5.4406e-05	0.00105149
ADGRD2	4.53089	-0.507111	0.551949	5.44147e-05	0.00105149
C1orf162	114.118	0.35497	0.0937024	5.47025e-05	0.00105647
AP001148.1	14.153	-0.530824	0.149293	5.47484e-05	0.00105677
OR4D9	4.91336	-2.38571	0.367634	5.48907e-05	0.00105893
ASIC2	11.0294	-0.670527	0.393306	5.50739e-05	0.00106077
KLK6	13.2902	-1.17476	0.368126	5.50348e-05	0.00106077
NDE1P2	1.56224	-1.59225	0.452285	5.50765e-05	0.00106077
GLIPR1	691.546	0.348604	0.0919199	5.53142e-05	0.00106476
GCOM2	6.05205	-0.721056	0.213118	5.57648e-05	0.00107284
LIN28B-AS1	3.04349	-1.7181	0.545235	5.59693e-05	0.00107619
AL357033.4	25.4509	0.465922	0.127286	5.6047e-05	0.00107639
LINC02396	2.66588	-1.89263	0.561767	5.60152e-05	0.00107639
NEK8	125.41	-0.518537	0.144676	5.60718e-05	0.00107639
AF131216.1	2.56426	-2.39468	0.396437	5.61586e-05	0.00107747
BTG2	1397.08	0.399513	0.107326	5.6376e-05	0.00107927
LINC00525	3.71312	0.921761	0.274917	5.63157e-05	0.00107927
TMC3-AS1	159.84	0.48004	0.131711	5.63592e-05	0.00107927
TRDC	27.4452	0.67116	0.190716	5.63027e-05	0.00107927
LINC01856	2.61583	-1.72119	0.486677	5.65207e-05	0.00108145
KY	12.5382	-1.26317	0.251728	5.65741e-05	0.00108188
AL132640.2	4.3956	-0.993806	0.298747	5.6672e-05	0.00108317
AGGF1P3	7.60873	-0.674729	0.196606	5.68196e-05	0.00108539
KRT87P	1.74694	-1.57369	0.51646	5.68633e-05	0.00108564
LINC01943	14.2021	0.471525	0.129299	5.69892e-05	0.00108745
Z98259.3	1.12783	-0.975789	0.572154	5.71898e-05	0.00109068
AC010319.1	2.39185	-0.977637	0.292811	5.73204e-05	0.00109258
AC015802.1	3.26204	-0.965605	0.289526	5.74552e-05	0.00109455
AL365272.1	23.2119	0.464932	0.127434	5.75826e-05	0.00109579
CCDC38	3.62907	-1.38157	0.419015	5.75538e-05	0.00109579
AL158835.1	4.63479	-1.72522	0.347515	5.76935e-05	0.00109688
HCP5	1249.4	0.476298	0.129792	5.77026e-05	0.00109688
DBX2	7.66581	-0.833969	0.253618	5.77922e-05	0.00109799
CEACAM7	25.795	-0.912298	0.278937	5.78248e-05	0.00109801
CTSA	1081.5	0.294369	0.0764764	5.78585e-05	0.00109806
AL034550.3	3.61145	-0.83328	0.241444	5.81445e-05	0.00110153
E2F3P2	7.43186	-0.672346	0.197845	5.80903e-05	0.00110153
GP6	7.20378	-0.879546	0.269363	5.81672e-05	0.00110153
UGT2A1	2.26088	-2.98266	0.550766	5.81641e-05	0.00110153
BATF	105.346	0.397766	0.106602	5.82088e-05	0.00110172
NFKBIA	1538.15	0.280192	0.0727101	5.82825e-05	0.00110252
AC022028.2	1.33756	-2.35724	0.440445	5.83607e-05	0.00110281
AL589843.1	39.275	-0.564245	0.160609	5.8331e-05	0.00110281
ADIPOQ-AS1	3.40799	-2.14325	0.437081	5.84555e-05	0.00110401
ANKRD20A8P	9.83331	0.141786	0.21713	5.85284e-05	0.00110479
FP326651.1	2.18032	-1.34068	0.386178	5.87495e-05	0.00110837
NSRP1	469.819	-0.460353	0.126778	5.88611e-05	0.00110988
POU3F3	7.52081	-1.69687	0.593336	5.91567e-05	0.00111485
AC004383.1	1.39712	-0.934093	0.27826	5.95612e-05	0.00112187
ZFP2	50.2179	-0.469135	0.130339	5.97048e-05	0.00112397
LINC01440	1.7893	-1.60985	0.514517	5.99178e-05	0.00112737
AC005181.1	1.91417	-2.39485	0.625768	6.05791e-05	0.00113921
UMOD	4.04573	-1.29741	0.381159	6.06535e-05	0.00113999
OR6J1	3.08791	-1.88875	0.369505	6.08407e-05	0.0011429
AL590560.2	56.1889	-0.534996	0.152976	6.11848e-05	0.00114844
EOMES	89.885	0.633845	0.180474	6.12014e-05	0.00114844
SGK1	1254.63	0.366864	0.0978521	6.13416e-05	0.00115046
APOBEC3C	169.711	0.407169	0.109856	6.14363e-05	0.00115124
FICD	178.496	0.26681	0.0693142	6.14487e-05	0.00115124
AC060814.3	2.69824	-1.00817	0.300966	6.1494e-05	0.00115147
AC097662.1	75.0642	-0.385707	0.105077	6.16761e-05	0.00115395
KRTAP5-9	3.95468	-0.840813	0.252054	6.16926e-05	0.00115395
HMGB1P21	12.568	-0.43103	0.117936	6.17379e-05	0.00115419
AC084125.2	30.2438	-0.591613	0.172243	6.18185e-05	0.00115488
LINC02599	5.30256	-0.897544	0.275136	6.18741e-05	0.00115488
PFN1P2	4.72041	-0.845194	0.269687	6.18459e-05	0.00115488
KCTD21-AS1	104.81	-0.629125	0.183456	6.19616e-05	0.00115529
SH2D5	6.2482	-0.951679	0.311421	6.19447e-05	0.00115529
AF001548.3	2.88839	-1.03309	0.31003	6.20387e-05	0.00115611
AC007786.4	4.73874	-2.44502	0.455917	6.22759e-05	0.00115991
PLD3	1540.06	0.258704	0.0670812	6.24115e-05	0.00116182
CU639417.2	7.84742	-0.574822	0.165347	6.25152e-05	0.00116314
NPY6R	2.6831	-3.6707	0.493325	6.2717e-05	0.00116409
RNF180	180.781	-0.392511	0.106452	6.26707e-05	0.00116409
RPL3P11	2.01814	-1.63909	0.490601	6.26604e-05	0.00116409
VCPIP1	2127.98	0.278705	0.0726292	6.27327e-05	0.00116409
YWHAEP5	6.74716	-0.550617	0.156393	6.26005e-05	0.00116409
AC093525.9	8.65663	-0.697068	0.210698	6.2841e-05	0.00116548
COL25A1	38.0929	-0.128834	0.158091	6.29209e-05	0.00116635
MMP17	85.9613	-0.596038	0.172666	6.29573e-05	0.00116641
ADCY6	1594.81	-0.33627	0.08931	6.30776e-05	0.00116802
FCRLA	45.6932	0.764315	0.223758	6.3427e-05	0.00117387
CD28	213.131	0.527718	0.147309	6.35926e-05	0.00117571
PTOV1-AS1	78.2497	-0.382609	0.103715	6.35936e-05	0.00117571
ST13P2	1.16105	-1.89884	0.437674	6.39676e-05	0.001182
AC090921.1	3.60734	-1.16792	0.34257	6.41743e-05	0.0011852
TM6SF1	122.827	0.345202	0.0918093	6.42166e-05	0.00118535
AC105219.1	12.9101	-0.566799	0.163233	6.44627e-05	0.00118927
LINC02572	8.74879	-0.789922	0.23861	6.48139e-05	0.00119512
BTLA	77.1056	0.702786	0.203203	6.48485e-05	0.00119513
AC090518.1	2.67127	-0.751555	0.222013	6.50968e-05	0.00119844
AL008725.1	6.85605	-0.780214	0.237779	6.50954e-05	0.00119844
FAM66D	97.3986	-0.53616	0.153054	6.52079e-05	0.00119986
MMP1	896.732	0.941319	0.278928	6.5263e-05	0.00120024
TNFRSF13C	42.5392	0.704514	0.20494	6.54692e-05	0.0012034
SLC7A10	5.16452	-0.903888	0.277295	6.55083e-05	0.00120349
ABHD12	678.969	0.272085	0.0709447	6.57151e-05	0.00120666
CD300LF	86.9551	0.383086	0.103303	6.59055e-05	0.00120858
CTSH	1127.42	0.3546	0.0952547	6.59121e-05	0.00120858
ZNF497	62.2131	-0.421423	0.115902	6.5923e-05	0.00120858
TRGV5	3.16805	0.674346	0.192779	6.60675e-05	0.00121059
AC015813.3	4.65765	-1.54817	0.282458	6.61377e-05	0.00121125
Z97634.1	16.3377	-0.535909	0.155233	6.64017e-05	0.00121545
TNFSF13	374.476	0.306494	0.0807975	6.65794e-05	0.00121806
AP003031.1	1.03114	-1.44965	0.46944	6.66573e-05	0.00121885
AC108134.3	35.9628	0.393479	0.106892	6.68722e-05	0.00122214
LINC01416	3.5199	-1.28471	0.378573	6.69977e-05	0.0012238
FUOM	57.4518	0.372857	0.100385	6.72363e-05	0.00122752
MEP1A	4.74001	0.761991	0.229098	6.73372e-05	0.00122872
AC004988.1	8.88276	0.573642	0.162668	6.74289e-05	0.00122898
AC091196.1	33.6505	-0.501662	0.141806	6.74145e-05	0.00122898
LINC00534	14.9466	-1.41079	0.270084	6.74565e-05	0.00122898
BX324167.2	6.8818	-0.660025	0.196158	6.7672e-05	0.00123226
SDAD1P1	56.74	-0.395162	0.108345	6.80955e-05	0.00123933
ARRB2	298.529	0.242684	0.0629205	6.8251e-05	0.00124023
CLEC4M	2.59441	-1.88959	0.380417	6.8245e-05	0.00124023
LINC02641	11.5899	-0.749043	0.224824	6.82078e-05	0.00124023
AL512652.2	1.2634	-1.64861	0.359519	6.85489e-05	0.001245
AC016240.1	1.99878	-1.79234	0.522749	6.86156e-05	0.00124556
FOXI3	4.83248	-1.15927	0.366965	6.86997e-05	0.00124644
AC131571.1	3.53692	-1.61906	0.34019	6.87626e-05	0.00124694
PRPF40B	239.226	-0.285676	0.0755426	6.8805e-05	0.00124706
AC005906.3	1.83902	-0.347664	0.368651	6.92231e-05	0.00125387
AC015911.11	144.304	0.523648	0.146927	6.92519e-05	0.00125387
AC005906.2	9.95283	-1.45611	0.263861	6.94233e-05	0.00125595
FGF23	3.44275	-2.65878	0.436528	6.94385e-05	0.00125595
C1orf226	168.208	-0.725255	0.217678	6.96351e-05	0.00125885
AC018809.2	52.3363	-0.534119	0.152962	6.96948e-05	0.00125917
TUBBP10	5.83294	-0.611298	0.566283	6.97242e-05	0.00125917
LYPLAL1-AS1	9.80115	-0.860885	0.265488	6.9932e-05	0.00126227
AL589935.1	13.6441	-0.732056	0.220872	7.01993e-05	0.00126579
ALDH1L1-AS2	2.02458	-1.90228	0.39999	7.01781e-05	0.00126579
TRDN	9.26246	-1.19906	0.380883	7.02571e-05	0.00126618
AL451064.2	30.6182	-0.395228	0.108198	7.03937e-05	0.00126734
DPEP2	45.2791	0.431361	0.11884	7.03641e-05	0.00126734
PLEKHA5	812.329	-0.27576	0.0725696	7.06855e-05	0.00127194
LINC00324	34.366	0.355265	0.0952936	7.07801e-05	0.00127299
RPS6KA1	615.679	0.28029	0.0737135	7.10841e-05	0.0012778
G6PC	2.20598	-1.83086	0.509285	7.11372e-05	0.0012781
GPX1	1114.18	0.312703	0.0829104	7.11835e-05	0.00127828
SPATA41	20.7412	-0.546961	0.158619	7.12813e-05	0.00127938
DOC2GP	17.4071	-0.382522	0.261131	7.1363e-05	0.00127976
MPP7-DT	1.0773	-1.33994	0.414023	7.13755e-05	0.00127976
AC004893.1	2.67883	-1.00709	0.297123	7.16321e-05	0.00128305
KCNQ2	11.8141	-1.03301	0.392817	7.1599e-05	0.00128305
STK17A	731.559	0.334982	0.0895105	7.16907e-05	0.00128344
CERK	812.641	0.280607	0.0737372	7.19655e-05	0.0012877
AC093843.1	8.13852	-1.80747	0.379081	7.22345e-05	0.00129185
LINC01609	2.78194	-2.45957	0.423582	7.23627e-05	0.00129292
SOST	3.75433	-1.01713	0.439834	7.23676e-05	0.00129292
PROSER3	116.626	-0.378696	0.103726	7.2603e-05	0.00129646
AC245008.1	2.22072	-1.2435	0.374403	7.28453e-05	0.00130013
DNM1P41	7.64867	-0.131544	0.171581	7.30088e-05	0.00130238
SLC13A4	7.30595	-1.29319	0.271255	7.30559e-05	0.00130256
AC116565.1	1.06262	-2.51169	0.517113	7.35225e-05	0.00130954
AF127936.2	20.7213	0.480843	0.135147	7.34889e-05	0.00130954
AC087521.2	2.96532	-2.17651	0.489985	7.37392e-05	0.00131274
HNRNPA1P21	14.1369	0.577628	0.165408	7.38321e-05	0.00131372
AL136317.2	3.87608	-1.0754	0.321219	7.38851e-05	0.001314
AC073130.1	7.5278	-0.759387	0.238574	7.40414e-05	0.00131611
MEG3	945.325	-0.471896	0.133057	7.41334e-05	0.00131708
AL359643.2	6.89873	-0.790049	0.242074	7.4658e-05	0.00132573
DCST1	5.38413	-0.913777	0.286555	7.47816e-05	0.00132725
LINC01877	5.14707	-2.21295	0.386017	7.48674e-05	0.0013281
AC007731.1	3.01742	-1.7221	0.460344	7.50582e-05	0.00133014
AC018638.7	18.0749	-0.437088	0.121396	7.50226e-05	0.00133014
MPL	3.18134	-0.876171	0.263292	7.51987e-05	0.00133195
CYB5R4	480.995	0.29408	0.0778291	7.54033e-05	0.00133491
AC012313.8	18.7454	-0.589775	0.173694	7.56304e-05	0.00133757
SLC22A8	4.63076	-2.2346	0.404837	7.56171e-05	0.00133757
OR8D4	2.64886	-2.30193	0.444397	7.57357e-05	0.00133876
ZFP62	1096.66	-0.255282	0.0669685	7.58408e-05	0.00133994
AP004147.1	5.22122	-2.22718	0.403181	7.60012e-05	0.0013421
AL356489.3	4.28282	-0.374677	0.226011	7.6502e-05	0.00135026
FUT6	22.3349	-1.12701	0.366172	7.65887e-05	0.00135111
ARHGAP45	684.2	0.4047	0.111038	7.66872e-05	0.00135188
KBTBD12	7.63509	-0.554742	0.395192	7.67091e-05	0.00135188
AL135905.1	17.5935	-0.482217	0.136292	7.68774e-05	0.00135416
AC008957.3	68.921	0.402649	0.110314	7.69883e-05	0.00135543
DNM1P51	44.7669	-0.667771	0.129531	7.71346e-05	0.00135733
DSG4	3.3191	-1.3672	0.407061	7.72571e-05	0.0013588
AC068860.1	6.6248	-1.15271	0.223702	7.74672e-05	0.00136172
PARVG	406.91	0.382422	0.104589	7.75004e-05	0.00136172
LINC02817	4.48567	-1.05578	0.327155	7.76917e-05	0.00136422
NANOGP7	18.21	-0.711605	0.214886	7.77211e-05	0.00136422
AC008725.1	10.0698	-2.27419	0.303583	7.78288e-05	0.00136543
SPATA31D1	3.45226	-2.84393	0.450271	7.81002e-05	0.00136951
[truncated: 47,432 more rows]

## Sheet: Supplementary data 25
symbol	baseMean	log2FoldChange	lfcSE	pvalue	padj
IGHG3	52801.6	2.4459	0.22342	5.02745e-29	1.97297e-24
IGHV3-48	3377.28	2.67952	0.250595	4.98132e-28	9.77435e-24
IGHV3-69-1	307.219	2.71149	0.256661	1.93974e-27	2.53744e-23
AC234301.1	1742.68	2.76149	0.264467	7.98164e-27	7.83079e-23
IGHJ5	181.735	2.52647	0.242788	1.04646e-26	8.21346e-23
IGHJ4	277.742	2.63012	0.253433	1.32131e-26	8.64223e-23
IGHV1-69D	4586.32	2.79044	0.269457	2.26148e-26	1.26785e-22
IGHV3-43	1559.42	2.75989	0.268121	3.47275e-26	1.70356e-22
IGHG1	397825	2.50336	0.243408	3.91907e-26	1.70889e-22
AC233755.1	953.748	2.90209	0.283291	5.44791e-26	2.13798e-22
CCR8	60.9356	1.19376	0.155966	3.8546e-25	1.37518e-21
IGHJ3	108.362	2.63904	0.2632	4.89258e-25	1.60004e-21
IGHGP	17709.8	2.42693	0.242767	6.26741e-25	1.75948e-21
IGHV3-30	5427.52	2.44569	0.243602	6.27679e-25	1.75948e-21
IGHV3-33	8010.04	2.43326	0.24459	1.18677e-24	3.1049e-21
IGKV2D-28	1283.43	1.68432	0.277555	1.62544e-24	3.98679e-21
LAX1	472.161	1.55577	0.156822	1.74829e-24	4.03587e-21
IGLV3-19	5068.66	1.77724	0.273277	2.10414e-24	4.58749e-21
GBP5	2742.97	1.51596	0.154347	5.58678e-24	1.15393e-20
NUGGC	143.08	1.45582	0.14949	8.60317e-24	1.68811e-20
AC233755.2	492.724	2.86285	0.294305	9.92859e-24	1.85542e-20
SLAMF7	2065.97	1.36562	0.14211	3.81118e-23	6.79845e-20
IGHV3-20	1099.35	2.53386	0.26475	5.40986e-23	8.84603e-20
IGKV1D-39	16836.7	2.23663	0.234444	5.19666e-23	8.84603e-20
PIM2	2534.9	1.25649	0.132569	1.64219e-22	2.57785e-19
IGHV5-51	4252.13	2.46007	0.260141	1.77183e-22	2.67437e-19
AC135068.9	79.6982	2.76492	0.29271	2.10685e-22	3.06227e-19
IGHG2	41664	2.04322	0.218778	3.67609e-22	5.1523e-19
IRF4	1255.3	1.59663	0.171204	4.91539e-22	6.65171e-19
AC012236.1	88.0287	1.57496	0.169521	7.08996e-22	9.27461e-19
IL21R	757.004	1.27198	0.138056	1.64627e-21	2.08407e-18
IGHV3-15	3476.26	2.35686	0.256981	2.05569e-21	2.52105e-18
IGKV1D-13	1007.64	4.44032	0.313588	2.89996e-21	3.44867e-18
CD38	834.566	1.5691	0.171673	3.04275e-21	3.51205e-18
IGLV3-1	6965.43	2.30377	0.253651	4.49903e-21	5.04457e-18
IGLV2-23	7786.79	2.17731	0.240338	5.06538e-21	5.52182e-18
IGKV3-15	9881.39	2.14088	0.235722	5.78389e-21	6.13467e-18
IGHV3-13	330.094	3.0644	0.270832	9.37351e-21	9.68037e-18
LINC02576	25.8352	1.60051	0.178244	1.0714e-20	1.07811e-17
IGHV3-66	847.496	2.57389	0.286009	1.11736e-20	1.09624e-17
ZBED2	82.7303	1.55387	0.173371	1.43578e-20	1.37428e-17
IGHV3-53	839.244	2.75056	0.26173	1.52298e-20	1.42305e-17
IGHV3-21	5579.69	2.28122	0.253909	1.61697e-20	1.47573e-17
IGHV3-11	2301.51	2.20731	0.246622	2.08723e-20	1.86162e-17
IGHV4-59	4736.32	2.17661	0.243718	2.45362e-20	2.13978e-17
MIXL1	36.4326	1.40787	0.158255	2.68467e-20	2.29038e-17
IGLV6-57	2304.37	2.42754	0.27294	3.23743e-20	2.70318e-17
AC270156.2	234.364	2.82425	0.318834	3.41646e-20	2.76086e-17
IGHV4-34	1303.79	2.13084	0.239706	3.4472e-20	2.76086e-17
IGHV4-61	1842.54	2.26089	0.255107	3.60512e-20	2.82959e-17
IGHV1-2	2829.98	2.32345	0.262122	3.69153e-20	2.8406e-17
IGLV1-47	3658.67	2.23383	0.252763	4.32146e-20	3.26137e-17
IGHV4-39	4777.08	2.34985	0.266601	7.23561e-20	5.35763e-17
IGKV4-1	13837.5	2.18832	0.249496	8.34263e-20	6.06293e-17
IGLV4-69	1624.55	2.46062	0.280882	8.79596e-20	6.27616e-17
IGHV3-73	663.31	2.83604	0.261385	9.94458e-20	6.96902e-17
IGHV3-7	3812.48	2.00437	0.232894	2.90095e-19	1.99728e-16
IGLL5	9725.72	1.99228	0.230813	3.15503e-19	2.13476e-16
IGKV1-16	2286.32	2.22744	0.258544	3.95427e-19	2.63019e-16
IGHV2-26	462.66	2.47403	0.288956	4.96939e-19	3.19703e-16
KCNA3	86.6567	1.26539	0.147766	4.93656e-19	3.19703e-16
AC247036.4	574.797	2.57339	0.30273	8.08276e-19	4.97028e-16
HLA-DQA1	12246.6	0.966443	0.112855	8.10564e-19	4.97028e-16
IGHM	32907.8	2.00958	0.236464	8.02077e-19	4.97028e-16
IGHV1-18	4470.63	2.14384	0.251917	9.10763e-19	5.49877e-16
MTCO1P40	345.212	1.80332	0.235137	1.08182e-18	6.43257e-16
TNFRSF9	243.404	1.11258	0.13159	1.16026e-18	6.796e-16
ANKRD36BP2	580.696	1.4251	0.168516	1.23401e-18	7.12172e-16
TENT5C	2510.79	1.14898	0.13559	1.57785e-18	8.97406e-16
IGLV3-10	1974.83	2.47908	0.29362	1.63114e-18	9.14464e-16
BHLHA15	66.9035	1.33749	0.159177	1.88277e-18	1.04067e-15
CTLA4	303.296	1.14043	0.135456	2.02669e-18	1.10466e-15
IGHV4-55	194.683	2.21464	0.264146	2.3085e-18	1.24102e-15
FOXP3	414.872	0.926799	0.110523	2.40673e-18	1.27635e-15
IFNG	34.9718	1.68508	0.201718	2.45816e-18	1.28624e-15
IGKV3-11	7779.63	1.96045	0.235176	3.19388e-18	1.64922e-15
KLHL6	1291.75	0.913787	0.109508	4.95339e-18	2.52455e-15
IGLV3-27	532.072	2.96208	0.315461	5.64282e-18	2.83906e-15
IGHV3OR16-9	50.7083	2.5434	0.30788	6.07594e-18	3.01828e-15
IGHV2-70D	415.044	3.07624	0.304888	6.2793e-18	3.08031e-15
IGKC	230295	1.75208	0.213507	7.52712e-18	3.64684e-15
IGKV1-12	4033.65	2.18595	0.266282	1.07092e-17	5.12526e-15
TFEC	838.592	0.931415	0.113486	1.15646e-17	5.46798e-15
IGHJ2	62.9266	2.25962	0.277208	1.5392e-17	7.191e-15
CD274	498.329	1.04008	0.128767	2.95108e-17	1.3625e-14
IGHV2-5	1876.26	2.06793	0.256744	3.53449e-17	1.61288e-14
FAM30A	947.159	1.60792	0.199887	4.08799e-17	1.84401e-14
IGHV3-38	56.5107	2.08639	0.260071	4.59858e-17	2.05076e-14
IGKV2-30	2603.09	1.96674	0.24528	5.18327e-17	2.28553e-14
IGLV3-25	5814.22	2.18722	0.273939	7.4771e-17	3.26035e-14
AC126323.1	74.6479	2.23847	0.28139	7.64856e-17	3.29846e-14
IRF1	4137.24	0.784326	0.0979489	8.41633e-17	3.59011e-14
ICOS	250.314	1.13622	0.143514	1.19105e-16	5.02599e-14
AL021978.1	17.3627	1.66494	0.211949	1.77163e-16	7.39635e-14
AL365361.1	365.298	1.15769	0.14748	1.8338e-16	7.57533e-14
IGLV1-40	5488.63	1.90889	0.241916	1.92714e-16	7.79676e-14
WARS	7905.07	0.747676	0.0941146	1.9266e-16	7.79676e-14
FOXC2	56.7343	-1.0771	0.137431	2.12875e-16	8.52454e-14
IL21-AS1	11.4123	1.93809	0.248579	2.29749e-16	9.10735e-14
CXCL9	9264.8	1.48376	0.189246	2.45579e-16	9.54207e-14
IGHV3-64	222.176	1.45879	0.342116	2.43945e-16	9.54207e-14
IGHV1-3	1607.78	2.24284	0.287727	2.80581e-16	1.07952e-13
SLAMF8	1825.97	0.98048	0.125309	3.24026e-16	1.23457e-13
IL12RB1	396.718	0.874311	0.112801	4.11227e-16	1.55175e-13
LINC00299	63.7159	0.838516	0.108916	6.52263e-16	2.43785e-13
IGHV1-69	1382.4	2.5532	0.332921	7.51326e-16	2.78161e-13
AC135068.2	73.8216	2.85263	0.373064	8.30515e-16	3.02118e-13
KCNN3	357.711	1.08643	0.141792	8.31432e-16	3.02118e-13
IGKV6-21	309.152	1.47017	0.277203	9.77487e-16	3.51931e-13
IGLV1-51	3946.9	1.93954	0.254063	1.00687e-15	3.59215e-13
GFI1	228.542	0.952366	0.125285	1.53868e-15	5.44e-13
AC234301.3	548.216	2.24543	0.296611	1.58835e-15	5.56547e-13
FCRL5	858.924	1.47948	0.195025	1.62285e-15	5.63602e-13
IL21	21.065	1.88592	0.249141	1.72085e-15	5.92395e-13
POU2AF1	1017.4	1.37481	0.18155	1.80351e-15	6.15453e-13
CXCR6	335.74	1.03227	0.136395	2.0145e-15	6.81527e-13
AC275546.4	16.0692	2.00238	0.265092	2.04664e-15	6.8648e-13
IGKV3-20	17835.6	1.80026	0.239477	2.0886e-15	6.94619e-13
IGKV2-28	8990.88	1.98578	0.263075	2.14243e-15	7.00646e-13
IL2RB	1594.85	1.01766	0.134347	2.13314e-15	7.00646e-13
SEMA4D	2781.78	0.614129	0.0811714	2.33384e-15	7.56937e-13
IGLC1	19885.4	1.7611	0.235614	2.90753e-15	9.35271e-13
AC244205.1	10.6686	1.87413	0.249962	3.0158e-15	9.6221e-13
IGHV1-46	1895.86	2.08634	0.278531	3.17636e-15	1.00527e-12
IGLC2	68805.9	1.6785	0.222947	3.55674e-15	1.11665e-12
AC103719.1	3.19021	-1.84806	0.248838	3.70865e-15	1.1551e-12
BTN2A2	1244.25	0.591303	0.0792684	4.33591e-15	1.33983e-12
BCHE	83.1575	-3.047	0.223119	4.46662e-15	1.36944e-12
IGHJ3P	5.47122	1.88882	0.255261	5.65328e-15	1.71982e-12
ZNF683	262.287	1.20402	0.16247	6.04917e-15	1.82611e-12
IGHV3OR16-15	44.755	2.15381	0.291882	6.42984e-15	1.9262e-12
IGLV2-14	9692.11	1.81059	0.244611	6.6133e-15	1.96615e-12
GPR12	26.5286	-2.92727e-05	0.00144282	7.21772e-15	2.12972e-12
IGHV3-49	1297.31	2.09301	0.284016	7.69814e-15	2.25452e-12
IGHV3-23	9741.45	1.83403	0.248224	7.77275e-15	2.25951e-12
HNRNPA1P21	77.1012	1.14911	0.156132	8.01888e-15	2.31392e-12
IGLJ3	6.42937	2.1264	0.288664	8.23142e-15	2.35791e-12
LINC02362	237.396	1.26441	0.172467	1.06597e-14	3.03138e-12
AC134879.2	31.5714	1.66486	0.284935	1.12197e-14	3.16767e-12
IGKV1D-16	275.368	2.20299	0.302893	1.48543e-14	4.16387e-12
TIGIT	577.984	1.11221	0.152438	1.56643e-14	4.35977e-12
KIR3DX1	25.0404	0.691892	0.0954399	1.67554e-14	4.63064e-12
TNFAIP3	2334.05	0.682098	0.0928811	1.70543e-14	4.68026e-12
PTPN7	1151.56	0.951957	0.1313	1.84818e-14	5.03681e-12
MIR4537	21.0297	1.63552	0.225979	1.91436e-14	5.18117e-12
FASLG	110.49	1.06181	0.146968	2.18044e-14	5.8609e-12
IGLV2-11	3211.58	1.705	0.235668	2.25047e-14	6.00798e-12
PAGE2	8.76761	5.03157	0.38944	2.58009e-14	6.84141e-12
GBP4	3588.89	0.950819	0.131352	2.7607e-14	7.22675e-12
SULT1C2	239.899	1.81497	0.161793	2.76224e-14	7.22675e-12
IGHV3-74	1580.67	1.68101	0.232813	2.83069e-14	7.34335e-12
OR2I1P	1062.5	1.43711	0.199916	2.84423e-14	7.34335e-12
MYH6	11.4588	2.05699	0.290465	3.05569e-14	7.83775e-12
IGKV1-33	10060.4	2.00473	0.277683	3.07589e-14	7.83833e-12
AC006042.3	14.7229	1.16931	0.163538	3.32396e-14	8.41583e-12
CCR2	661.237	1.08509	0.151492	4.00998e-14	1.00877e-11
FTH1P22	25.1591	1.04993	0.147154	4.08575e-14	1.02128e-11
AC104699.1	14.8826	1.36913	0.192286	4.13719e-14	1.02759e-11
IGKJ1	2.58803	2.41076	0.344947	4.43034e-14	1.09349e-11
CNN1	1067.53	-1.02554	0.144089	5.11112e-14	1.25363e-11
CCL5	2644.78	1.06384	0.14899	5.17556e-14	1.26155e-11
IGKV1OR2-9	16.7478	2.19962	0.3093	5.34708e-14	1.29531e-11
IGHV3-6	33.9381	2.53744	0.250714	6.1868e-14	1.48954e-11
NKX6-2	4.34658	3.95415e-07	0.00144269	6.24497e-14	1.49438e-11
HLA-DRA	45714	0.722044	0.100541	6.39279e-14	1.52048e-11
IGHV1OR16-1	50.1416	2.19583	0.311125	7.18258e-14	1.69803e-11
IGKV1-9	3380.27	0.994055	0.271019	7.24509e-14	1.70255e-11
IGKV1-27	1672.49	1.31957	0.269897	8.09345e-14	1.89059e-11
AC012181.1	83.4492	0.558091	0.0792283	8.44881e-14	1.96192e-11
IGLV8-61	884.179	1.14649	0.285652	8.51633e-14	1.96597e-11
IGLV3-9	599.125	1.95632	0.277928	9.01313e-14	2.06849e-11
HERPUD1	6295.86	0.459378	0.0629629	9.79196e-14	2.23416e-11
ADAMDEC1	919.016	1.22517	0.174115	9.90775e-14	2.2346e-11
IGHV1-67	23.0211	3.08191	0.337099	9.90448e-14	2.2346e-11
ITGAL	2781.24	0.882374	0.125584	1.00383e-13	2.2511e-11
IGHV6-1	602.276	1.84714	0.263215	1.00958e-13	2.25114e-11
PDCD1	241.644	1.09938	0.156617	1.07894e-13	2.3922e-11
IGLV5-37	68.2232	2.58856	0.370443	1.09875e-13	2.42244e-11
AC093583.1	10.32	1.19792	0.171748	1.19352e-13	2.59696e-11
HLA-DOA	2213.07	0.745154	0.105894	1.19776e-13	2.59696e-11
PRKCG	19.4246	1.31496	0.188179	1.18495e-13	2.59696e-11
ZFP42	8.17016	2.4433	0.310984	1.21894e-13	2.62835e-11
MTRNR2L12	308.851	-0.838868	0.200493	1.30481e-13	2.79815e-11
AC103563.1	3.36777	1.60488	0.483481	1.32215e-13	2.80466e-11
IGKV1-5	10406.5	1.68383	0.240519	1.3192e-13	2.80466e-11
CEP128	336.323	0.749539	0.107562	1.33966e-13	2.82654e-11
ALKAL2	28.4295	-1.64448	0.235908	1.41701e-13	2.97375e-11
C5orf58	28.4712	0.549816	0.16156	1.46684e-13	3.06196e-11
ALX4	270.825	-1.57812	0.226605	1.51567e-13	3.14714e-11
MIR4538	12.0495	1.58346	0.227907	1.62719e-13	3.36092e-11
HPSE2	103.804	-1.69264	0.243442	1.68532e-13	3.46276e-11
LYZ	19097.5	1.17983	0.167433	1.72984e-13	3.53572e-11
TSHR	65.0315	1.12347	0.162846	1.89863e-13	3.8606e-11
ECRG4	193.829	-1.77069	0.256155	2.20025e-13	4.45086e-11
CCL4	408.133	0.906142	0.130645	2.21845e-13	4.46467e-11
PLA2G2D	601.074	1.61682	0.234028	2.26489e-13	4.53486e-11
DERL3	2128.06	1.09446	0.158086	2.34479e-13	4.671e-11
AC136616.2	150.242	2.10294	0.306976	2.96938e-13	5.88537e-11
LILRB4	2331.17	0.853884	0.124014	3.02613e-13	5.96771e-11
MEI1	393.205	1.07843	0.157461	3.14117e-13	6.1636e-11
P2RX1	335.269	1.04846	0.153212	3.52574e-13	6.88379e-11
BX571818.1	46.8593	1.18498	0.173816	3.62609e-13	7.04467e-11
CYBB	5357.04	0.766927	0.111159	3.68875e-13	7.1311e-11
AC092580.4	5.79983	1.35348	0.198156	3.73546e-13	7.15094e-11
IGHV1-24	835.004	1.79595	0.263159	3.7213e-13	7.15094e-11
WIF1	101.047	-1.88214	0.339822	3.92345e-13	7.47435e-11
LAMC3	341.515	-1.42723	0.209228	3.96889e-13	7.52441e-11
MIR4539	8.17734	1.55043	0.228344	4.08965e-13	7.71608e-11
HLA-DRB1	30617.7	0.684282	0.100455	4.30881e-13	8.09066e-11
IGHV4-28	399.443	1.66816	0.245495	4.5045e-13	8.41784e-11
CCR5	1048.09	0.854967	0.125601	5.19857e-13	9.66884e-11
SP140	468.314	0.781772	0.114562	5.45724e-13	1.01021e-10
KCNJ10	160.671	1.19072	0.176311	5.89437e-13	1.086e-10
PDK1	1290.4	0.726024	0.106392	6.13452e-13	1.12497e-10
PIK3CG	585.516	0.651507	0.0964814	6.49803e-13	1.1806e-10
PNOC	84.2734	1.20243	0.17813	6.48181e-13	1.1806e-10
AC008033.3	22.6391	0.974545	0.144632	6.67222e-13	1.20666e-10
IGLV9-49	188.926	2.39461	0.280536	7.18109e-13	1.29273e-10
AC015911.8	37.0344	1.05805	0.157427	7.98315e-13	1.43055e-10
STK4	3145.94	0.396214	0.0594228	8.38228e-13	1.49525e-10
AL591468.1	7.42044	1.36937	0.204147	8.78991e-13	1.56087e-10
CPNE5	599.063	0.815071	0.121179	9.05983e-13	1.60155e-10
IGLJ2	5.29916	1.96265	0.293257	9.54985e-13	1.6806e-10
IGHV4-4	1930.8	1.95839	0.292493	1.0039e-12	1.75879e-10
IFNG-AS1	27.6015	1.35993	0.203433	1.01531e-12	1.77089e-10
IGKV1-39	204.981	2.0009	0.29982	1.08589e-12	1.8856e-10
CD96	615.594	0.930737	0.139374	1.25105e-12	2.14394e-10
FAM92B	28.0463	1.38636	0.208793	1.24255e-12	2.14394e-10
LINC00958	21.0065	-1.60043	0.163606	1.24826e-12	2.14394e-10
IGLV1-44	3973.72	1.64609	0.248567	1.32573e-12	2.26048e-10
JSRP1	118.436	1.09101	0.164096	1.33121e-12	2.26048e-10
USP30-AS1	55.8128	0.903947	0.136275	1.33633e-12	2.26048e-10
CLEC12A	181.852	0.92399	0.138985	1.36389e-12	2.29719e-10
AC007384.1	30.5263	0.914138	0.137949	1.39689e-12	2.34272e-10
IRX1	321.515	-1.50789	0.227192	1.40625e-12	2.34837e-10
LINC02446	57.986	1.25587	0.190429	1.80898e-12	3.00811e-10
IGKV2OR22-4	20.7089	2.04732	0.310916	1.82707e-12	3.02538e-10
IGLC3	31534.3	1.49783	0.225259	1.84307e-12	3.03905e-10
AL592164.1	2.73234	1.46277	0.220892	1.94384e-12	3.19181e-10
MYH11	4138.37	-1.27336	0.194968	1.97166e-12	3.21061e-10
PTPN22	495.25	0.764653	0.115253	1.9675e-12	3.21061e-10
PRDM1	1072.07	0.596476	0.0905387	1.9807e-12	3.212e-10
IGHV4-31	473.18	2.08041	0.316113	1.99098e-12	3.2154e-10
CIITA	5013.11	0.679583	0.102502	2.34823e-12	3.7768e-10
ZDHHC1	579.145	-0.514831	0.0786222	2.46907e-12	3.95495e-10
IGKV1-17	2157.44	1.64381	0.251008	2.55579e-12	4.07721e-10
LRRC3B	14.4825	-2.05227	0.318026	2.61702e-12	4.158e-10
RASSF4	4769.77	0.647658	0.097772	2.66143e-12	4.2115e-10
SLAMF6	580.62	1.00587	0.153218	2.70705e-12	4.26648e-10
LINC00844	17.6337	-4.18201e-05	0.00144297	2.80926e-12	4.40986e-10
SH2D2A	306.161	0.791876	0.121541	3.03326e-12	4.74252e-10
PTAFR	1542.54	0.698749	0.106112	3.06195e-12	4.76837e-10
FYB1	2088.96	0.760442	0.115843	3.15417e-12	4.89257e-10
CXCR3	417.448	1.02699	0.157671	3.26783e-12	5.04893e-10
GBP1	5164.74	0.818423	0.126294	3.31856e-12	5.1072e-10
XIRP1	142.164	1.6197	0.249275	3.40023e-12	5.21244e-10
AL162414.1	3.19449	1.62975	0.249798	3.45649e-12	5.27808e-10
IGLV2-8	3141.39	1.59996	0.244502	3.49987e-12	5.30304e-10
LINC02384	118.151	0.994702	0.152783	3.48864e-12	5.30304e-10
HTRA4	166.832	0.950836	0.146138	3.72937e-12	5.62905e-10
IGKV3D-11	234.824	1.6329	0.251678	3.75226e-12	5.64191e-10
MZB1	2582.13	1.14798	0.175606	3.90567e-12	5.85016e-10
LINC01735	7.04352	1.4718	0.228197	4.45177e-12	6.64278e-10
KCNA2	90.7308	1.07455	0.166387	4.53445e-12	6.74053e-10
TBX21	157.51	0.967222	0.149761	4.72488e-12	6.9971e-10
AC078883.1	80.5652	0.627889	0.0973214	5.36906e-12	7.89151e-10
TRG-AS1	267.35	0.833758	0.129665	5.35637e-12	7.89151e-10
IGHV3-71	29.8875	1.96578	0.30559	5.47499e-12	8.01719e-10
IGKJ4	2.09001	2.20683	0.348439	5.66541e-12	8.23457e-10
IL2RG	2333.87	0.912978	0.141555	5.6542e-12	8.23457e-10
FAM189A2	756.591	-3.70586e-05	0.0014429	6.22879e-12	9.02002e-10
RELN	315.95	-2.53487e-05	0.00144279	6.6784e-12	9.63556e-10
SLAMF1	352.041	0.97853	0.152795	6.94435e-12	9.98257e-10
IGKV1D-17	90.7585	2.26815	0.330511	7.03761e-12	1.00797e-09
IL4I1	901.151	0.941313	0.147364	7.33752e-12	1.0471e-09
P2RX7	785.02	0.646767	0.100233	8.08063e-12	1.14897e-09
CD2	1351.99	0.922805	0.144219	8.55491e-12	1.20766e-09
CD300LF	296.713	0.695211	0.109245	8.54577e-12	1.20766e-09
AC112719.2	9.1071	0.734763	0.115454	9.03176e-12	1.26587e-09
CXCL10	3678.2	1.11879	0.17491	9.02015e-12	1.26587e-09
UBD	2219.37	1.25604	0.197195	1.01097e-11	1.4119e-09
LCP2	2292.6	0.604346	0.0939893	1.04815e-11	1.45863e-09
HLA-DMB	5042.43	0.635548	0.100133	1.07862e-11	1.49574e-09
CD74	90735.6	0.621031	0.100465	1.12356e-11	1.55258e-09
AC145029.2	211.054	1.81822	0.288006	1.19185e-11	1.64042e-09
AL031736.2	3.34593	1.76737	0.279365	1.19549e-11	1.64042e-09
AL603840.1	19.0257	-1.33378	0.21331	1.21206e-11	1.6516e-09
IGKV1D-43	28.8266	1.68845	0.267601	1.2114e-11	1.6516e-09
TNFSF13B	1077.98	0.686808	0.108495	1.23268e-11	1.67388e-09
AC034238.1	16.2793	1.15505	0.185537	1.2431e-11	1.67644e-09
TRDV1	30.6163	1.58317	0.253678	1.24147e-11	1.67644e-09
HEATR9	23.9096	0.877745	0.139423	1.28258e-11	1.72375e-09
CLEC6A	10.0364	1.48746	0.23532	1.29573e-11	1.73548e-09
CD226	315.267	0.801633	0.127405	1.30356e-11	1.74002e-09
FABP9	15.2217	-6.7153	0.642654	1.37358e-11	1.82728e-09
AC092810.4	4.17849	1.54185	0.244673	1.37869e-11	1.82788e-09
EOMES	286.257	1.05812	0.168192	1.46471e-11	1.93539e-09
LAMA3	1562.8	-1.22167	0.194679	1.47085e-11	1.93698e-09
TIFAB	299.738	1.14601	0.18281	1.49918e-11	1.96768e-09
LINC01675	3.13664	1.28834	0.203231	1.52301e-11	1.9923e-09
CRTAM	122.243	0.833286	0.133025	1.58354e-11	2.0646e-09
PDGFA	972.805	-0.563599	0.0895521	1.60205e-11	2.08182e-09
AGTR1	354.807	-1.39808	0.223246	1.70087e-11	2.20294e-09
PTPRC	4600.13	0.796601	0.125224	1.71892e-11	2.2173e-09
SPN	1182.56	0.796201	0.127289	1.72326e-11	2.2173e-09
IGFLR1	760.628	0.606734	0.0965666	1.76848e-11	2.26804e-09
NPFFR1	61.3253	0.807254	0.129468	1.93228e-11	2.47004e-09
NOVA1	471.532	-1.24463	0.200013	1.96497e-11	2.50368e-09
NCR1	18.8629	1.08957	0.176	2.03761e-11	2.58783e-09
SNX20	814.13	0.757173	0.121639	2.43136e-11	3.07794e-09
IGLV5-45	380.303	3.3211	0.276927	2.56456e-11	3.23613e-09
AL157871.2	28.9504	0.829111	0.133818	2.66083e-11	3.34685e-09
NLRC3	1007.87	0.731313	0.117206	2.68641e-11	3.36822e-09
CYLD	2698.47	0.429785	0.0681623	2.72205e-11	3.40204e-09
APOL1	5196.84	0.635886	0.102219	2.86442e-11	3.56862e-09
IGLV2-5	87.0202	1.51714	0.246033	2.89091e-11	3.59022e-09
IGHV3-35	37.6171	1.7158	0.278874	3.01071e-11	3.7272e-09
PYHIN1	190.648	0.860093	0.13953	3.15441e-11	3.89283e-09
APOBEC3H	80.0946	0.782627	0.126887	3.2136e-11	3.95343e-09
ADGRG5	297.087	0.989817	0.160503	3.23173e-11	3.96332e-09
CARMN	2714.62	-0.657202	0.106677	3.34383e-11	4.06988e-09
LINC00426	157.856	0.866209	0.14038	3.34944e-11	4.06988e-09
SIRPG	233.633	1.04251	0.1692	3.34973e-11	4.06988e-09
BTN3A1	4513.41	0.533298	0.0860156	3.40323e-11	4.12212e-09
IGLV3-16	99.9552	1.87085	0.305048	3.69913e-11	4.46673e-09
RGS2	811.736	-0.973417	0.157596	3.81581e-11	4.59348e-09
AC012181.2	53.1307	0.550464	0.0898583	3.94264e-11	4.73165e-09
LINC02416	4.56815	1.21504	0.198402	4.0398e-11	4.83347e-09
IGKV3OR2-268	338.305	1.50657	0.246355	4.19846e-11	5.00803e-09
NCF1	752.564	0.72242	0.118252	4.41525e-11	5.23481e-09
TXNDC5	16373	0.449665	0.0736161	4.41198e-11	5.23481e-09
MCOLN2	460.797	0.76896	0.125349	4.74932e-11	5.61392e-09
TNFRSF17	161.164	1.16862	0.191763	4.7973e-11	5.65361e-09
STAT1	11542	0.879689	0.141445	4.81469e-11	5.65712e-09
LILRB1	1059.13	0.65948	0.107941	4.84548e-11	5.6763e-09
HLA-DQB1	10229.7	0.750076	0.120467	5.14716e-11	6.00973e-09
KLRC4-KLRK1	57.7082	1.06371	0.175303	5.16073e-11	6.00973e-09
APOBEC3G	1292.72	0.668983	0.108978	5.58048e-11	6.4793e-09
SLCO5A1	96.8397	0.847204	0.139905	5.75676e-11	6.66426e-09
IGHV3-62	65.9457	1.57034	0.259663	5.90922e-11	6.82063e-09
NAGS	130.65	-0.92283	0.152274	6.04367e-11	6.95536e-09
ZBED6CL	828.507	0.5035	0.0834097	6.90857e-11	7.92748e-09
DTHD1	47.2925	1.08324	0.180173	7.23899e-11	8.28242e-09
DNAJC5B	124.938	1.06311	0.176592	7.42695e-11	8.47277e-09
AC023034.1	3.39294	1.45502	0.240223	7.55667e-11	8.59577e-09
ZBP1	662.185	0.933557	0.154522	7.65723e-11	8.68499e-09
CCDC8	700.163	-0.738588	0.122896	8.26595e-11	9.34838e-09
NKG7	515.769	1.01646	0.168741	8.33885e-11	9.40373e-09
KLHDC7B	1507.73	1.78598	0.242724	8.49945e-11	9.55737e-09
IGHV3-41	31.4923	1.63728	0.273375	8.67312e-11	9.71153e-09
KRT14	2696.44	-1.71963	0.286572	8.68604e-11	9.71153e-09
AP005233.2	35.1787	-2.30951e-05	0.00144277	9.19926e-11	1.02561e-08
P2RY10	431.019	0.97984	0.163721	9.50254e-11	1.05642e-08
IGHV2-70	655.845	2.50538	0.303757	1.01811e-10	1.12866e-08
SAMSN1	684.875	0.540736	0.0900411	1.05699e-10	1.16847e-08
P2RY8	639.897	0.774237	0.129541	1.08144e-10	1.19214e-08
HLA-DPB1	15832.6	0.635281	0.104078	1.14879e-10	1.26283e-08
ICAM1	2937.24	0.593041	0.099154	1.16396e-10	1.27593e-08
CD27	631.307	0.857458	0.143622	1.20576e-10	1.31807e-08
TAGAP	751.815	0.672416	0.113082	1.22171e-10	1.33179e-08
LINC02352	43.489	0.721318	0.121884	1.28649e-10	1.39853e-08
AC007728.2	72.3635	0.722625	0.122066	1.32959e-10	1.44139e-08
AC007569.1	33.4156	0.93524	0.159158	1.3813e-10	1.49333e-08
COL17A1	1561.4	-1.43824	0.243021	1.41448e-10	1.525e-08
KIR3DL2	12.0929	2.22399	0.202962	1.4429e-10	1.55137e-08
MTCO1P25	8.5105	0.665417	0.112639	1.50134e-10	1.6098e-08
AC270156.3	62.741	1.94538	0.32979	1.50638e-10	1.6108e-08
ITK	670.608	0.894073	0.150679	1.51925e-10	1.62014e-08
SH2D1A	298.262	0.999812	0.169064	1.54615e-10	1.64437e-08
MAB21L1	111.251	-1.03686	0.175735	1.57985e-10	1.67567e-08
IGSF6	1059.51	0.646449	0.109211	1.60506e-10	1.69782e-08
AL451067.1	6.01817	1.01517	0.172118	1.65361e-10	1.74447e-08
TLR8	319.309	0.84739	0.143396	1.73168e-10	1.82193e-08
FCRL4	17.3052	1.25891	0.214479	1.76463e-10	1.85164e-08
IGHV3-52	12.7742	1.64283	0.281156	1.78094e-10	1.86377e-08
IGKV1D-27	24.2878	1.45963	0.336439	1.82201e-10	1.90168e-08
MIR27B	6.11238	-0.892488	0.152055	1.87191e-10	1.94858e-08
AC004494.1	78.5281	0.821026	0.139651	1.88082e-10	1.95053e-08
KRT17	3303.45	-1.43147	0.245002	1.88373e-10	1.95053e-08
AC142381.1	58.4874	1.17191	0.289379	1.93002e-10	1.9932e-08
ZNF267	814.324	0.347718	0.059283	1.94032e-10	1.99858e-08
ADA2	4345.37	0.65372	0.110971	2.02896e-10	2.08441e-08
IDO1	908.672	1.08651	0.185077	2.07469e-10	2.12583e-08
ITGAM	1803.42	0.649046	0.110834	2.13783e-10	2.18482e-08
PTK2B	2521.2	0.510418	0.0862806	2.28656e-10	2.33074e-08
PDCD1LG2	385.88	0.682192	0.116969	2.35805e-10	2.39739e-08
CD8A	947.258	0.905482	0.155149	2.37974e-10	2.41319e-08
TEX11	22.4872	0.889239	0.153484	2.6527e-10	2.68305e-08
CTSS	7716.96	0.72721	0.124164	2.67486e-10	2.69852e-08
CCR4	338.501	0.853328	0.146337	2.71286e-10	2.72285e-08
NFAM1	1134.07	0.631667	0.10814	2.70701e-10	2.72285e-08
IKZF1	1586.62	0.715775	0.122497	2.74817e-10	2.75126e-08
AL031846.1	14.5492	0.937823	0.162746	2.81528e-10	2.80414e-08
AP001172.1	6.2662	-1.99507	0.228212	2.81316e-10	2.80414e-08
IGKV2D-40	124.943	3.89847	0.372534	2.96622e-10	2.947e-08
IGKV3D-15	430.603	1.53658	0.265636	2.98844e-10	2.95702e-08
OSTN-AS1	4.03951	1.26053	0.217474	2.99138e-10	2.95702e-08
CD3G	382.928	0.846445	0.146085	3.01982e-10	2.97764e-08
AC134981.1	62.7772	1.52313	0.263601	3.09983e-10	3.04887e-08
KLRK1	660.958	0.923844	0.15923	3.1201e-10	3.06113e-08
IGHV1-17	3.31288	1.90613	0.328855	3.1615e-10	3.09401e-08
OR4C6	0.887925	2.57603	0.443843	3.22132e-10	3.14472e-08
ARNTL2	628.967	0.756438	0.130869	3.27995e-10	3.194e-08
CSRP1	12177.9	-0.429746	0.0743863	3.30987e-10	3.21516e-08
IGKV2D-29	682.184	2.38688	0.275901	3.51168e-10	3.40278e-08
TMEM178A	184.133	-0.675282	0.117106	3.54153e-10	3.42325e-08
MAP4K1	1000.2	0.805716	0.139998	4.09771e-10	3.95112e-08
COL6A5	31.4533	1.67062	0.293475	4.11826e-10	3.9612e-08
IGLV1-41	129.503	2.10389	0.301092	4.1501e-10	3.98206e-08
GNLY	797.51	0.965113	0.168378	4.23369e-10	4.05236e-08
IL32	3756.23	0.694323	0.119921	4.31793e-10	4.12294e-08
ME3	977.482	-0.737703	0.128721	4.36949e-10	4.16205e-08
DCLRE1CP1	3.75721	1.41038	0.24733	4.39886e-10	4.17988e-08
AC090948.2	18.0909	0.737579	0.128608	4.50907e-10	4.27425e-08
ANKRD44	1043.17	0.556488	0.0958031	4.62261e-10	4.37132e-08
CLDN19	48.7965	-1.69796	0.297031	4.67891e-10	4.41392e-08
AC083949.1	12.2055	0.821893	0.143909	4.72735e-10	4.44893e-08
MYLK	5506.98	-0.65157	0.113737	4.84959e-10	4.55304e-08
MIR155HG	166.085	0.697288	0.122189	5.04019e-10	4.70946e-08
TRGV4	34.2119	0.946783	0.166359	5.03897e-10	4.70946e-08
PNMA8C	19.0099	-1.14031	0.200177	5.12086e-10	4.77347e-08
GZMH	141.824	0.942913	0.165554	5.42665e-10	5.04653e-08
HLA-DPA1	19246.3	0.57827	0.10225	5.47666e-10	5.08099e-08
WNT1	17.5207	0.834021	0.146793	5.5914e-10	5.17521e-08
ADAM28	817.578	0.591305	0.102608	5.6457e-10	5.21317e-08
NCF1C	390.492	0.685664	0.12051	5.77475e-10	5.31982e-08
MIR3142HG	191.983	0.739607	0.129583	5.8007e-10	5.33121e-08
IGKV1-6	1643.91	1.49168	0.262287	5.86379e-10	5.3766e-08
AC246787.4	8.86473	1.36539	0.241501	5.87811e-10	5.37717e-08
NLRC5	5233.51	0.585679	0.102244	5.89686e-10	5.38177e-08
IGKV3D-20	487.057	1.53481	0.270072	5.92986e-10	5.39933e-08
CCL13	202.394	1.21597	0.228174	6.08903e-10	5.50548e-08
CXCR2P1	409.118	1.15345	0.202976	6.09127e-10	5.50548e-08
EFNB3	211.719	-0.829206	0.146283	6.10255e-10	5.50548e-08
QRSL1	1399.76	0.684607	0.120344	6.07505e-10	5.50548e-08
CST7	391.098	0.810172	0.142447	6.15525e-10	5.54029e-08
IL21R-AS1	54.5069	0.608426	0.107387	6.1774e-10	5.5475e-08
IGKV2-29	160.591	2.36351	0.3368	6.21189e-10	5.56574e-08
CCL25	7.8089	1.03761	0.18366	6.41212e-10	5.73206e-08
SIGLEC10	663.793	0.609609	0.10644	6.57868e-10	5.86759e-08
GPR174	392.221	0.882828	0.156226	6.61126e-10	5.88327e-08
TAP1	8951.28	0.697318	0.121985	6.68185e-10	5.93264e-08
IGHV3-63	32.3374	1.51045	0.267906	6.90987e-10	6.12124e-08
MYO1G	1210.34	0.637649	0.111665	7.12273e-10	6.2956e-08
SNORC	267.059	-1.49935	0.194007	7.15569e-10	6.31052e-08
LAG3	417.58	0.769171	0.135898	7.64037e-10	6.72284e-08
IGHV5-10-1	1009.91	2.40632	0.428389	7.82271e-10	6.86788e-08
AC245060.7	615.483	0.457078	0.0812057	7.88255e-10	6.90497e-08
MRGPRX3	11.7999	-1.56858	0.279169	8.04936e-10	7.02952e-08
TMEM59L	66.2594	-0.923956	0.16442	8.06056e-10	7.02952e-08
SLC5A5	37.2417	1.75059	0.202113	8.19769e-10	7.13327e-08
AC147651.1	63.5845	-0.782504	0.139386	8.46142e-10	7.34646e-08
JARID2	2210.58	0.401784	0.070351	8.52311e-10	7.38368e-08
CLNK	64.4846	0.722841	0.128799	8.7499e-10	7.54751e-08
HRCT1	122.895	-1.06964e-05	0.00144269	8.75068e-10	7.54751e-08
DOCK2	2195.72	0.571948	0.101865	8.92993e-10	7.68523e-08
BTN3A3	2753.72	0.494442	0.0861978	9.0846e-10	7.80123e-08
AC026369.6	17.0787	1.04197	0.186736	9.55544e-10	8.18764e-08
SELPLG	1738.25	0.542187	0.0958501	9.68591e-10	8.28135e-08
ATG5	2003.67	0.608244	0.108757	1.00155e-09	8.54361e-08
CD6	1075.29	0.7871	0.140816	1.00416e-09	8.54361e-08
IGLV4-60	170.843	2.11554	0.304601	1.0058e-09	8.54361e-08
IGHV3-65	2.68055	2.37086	0.338854	1.03344e-09	8.7406e-08
MIR145	15.4486	-0.782875	0.140412	1.03279e-09	8.7406e-08
PACRG	17.9198	-1.91074e-05	0.0014427	1.07122e-09	9.04065e-08
GVINP1	369.486	0.807923	0.144579	1.08788e-09	9.16153e-08
TRAV2	17.7931	1.01267	0.181925	1.10625e-09	9.29629e-08
CRYBG1	5516.06	0.809698	0.144814	1.14342e-09	9.56815e-08
NFATC2	1035.68	0.50407	0.089458	1.14348e-09	9.56815e-08
FMNL1	3201.94	0.508075	0.0908588	1.17212e-09	9.78696e-08
CCL17	57.2505	0.802351	0.179436	1.18808e-09	9.89918e-08
AL133406.2	42.2702	0.830154	0.149451	1.19186e-09	9.90963e-08
DUSP2	375.161	0.645917	0.116377	1.20813e-09	1.00237e-07
SH3BP1	1191.13	0.43405	0.0781722	1.24176e-09	1.02809e-07
IGHV1OR15-2	38.0487	2.28929	0.316519	1.26469e-09	1.04268e-07
TRAF3	2229.7	0.292906	0.0528572	1.2629e-09	1.04268e-07
GCH1	949.889	0.468447	0.0845159	1.27328e-09	1.04756e-07
FMN2	39.3783	-1.06956	0.194777	1.35632e-09	1.11354e-07
CASC4P1	3.82716	1.12713	0.203557	1.49347e-09	1.22358e-07
OXNAD1	520.817	0.000106434	0.00144424	1.53036e-09	1.25119e-07
AC106882.1	5.68258	1.19847	0.217119	1.55137e-09	1.26574e-07
AC007991.4	6.2118	0.946006	0.17144	1.57329e-09	1.28096e-07
CHRDL2	51.9	-1.82162e-05	0.00144272	1.59941e-09	1.29879e-07
IGKV1OR2-108	95.9974	1.8802	0.250075	1.60181e-09	1.29879e-07
TRGV3	22.3937	0.857488	0.155651	1.62834e-09	1.31758e-07
ITGB7	891.507	0.674116	0.12186	1.66471e-09	1.34423e-07
LINC00996	167.526	0.901667	0.164402	1.66972e-09	1.34551e-07
IGKV2D-26	9.88565	3.39258	0.312791	1.68328e-09	1.35366e-07
AC092111.1	115.426	-0.571462	0.104059	1.7212e-09	1.38132e-07
SORBS1	3209.76	-0.587843	0.170125	1.7405e-09	1.39397e-07
CITED1	95.7208	0.000598989	0.00151477	1.80741e-09	1.44461e-07
FGF1	721.878	-0.62631	0.114467	1.91908e-09	1.53074e-07
SLC2A6	560.03	0.631463	0.114281	1.93628e-09	1.54133e-07
AC009133.3	42.1648	0.829927	0.151931	1.96321e-09	1.55654e-07
CYSLTR2	126.606	0.639605	0.116624	1.96333e-09	1.55654e-07
AC141272.1	173.1	1.60152	0.294278	2.09029e-09	1.65386e-07
AC008105.3	771.133	0.545983	0.100194	2.15348e-09	1.70042e-07
TNF	252.304	0.740631	0.136206	2.19861e-09	1.73257e-07
SLA2	283.632	0.802831	0.14698	2.21646e-09	1.74315e-07
CD79A	940.885	1.15186	0.211338	2.25168e-09	1.7673e-07
CGAS	413.794	0.452027	0.0830544	2.2622e-09	1.77201e-07
OR7E115P	3.91628	1.97871	0.271504	2.26704e-09	1.77227e-07
SLC27A1	2016.95	-0.000102144	0.00144411	2.32452e-09	1.81359e-07
ADGRG7	4.9522	-5.01575	0.391124	2.34671e-09	1.82727e-07
IGHJ6	123.316	3.03506	0.557888	2.35707e-09	1.8317e-07
SOCS1	267.108	0.647313	0.118463	2.41829e-09	1.87556e-07
AC099524.1	18.0701	0.90683	0.167347	2.46006e-09	1.90419e-07
E2F3P1	9.18257	0.952444	0.175091	2.48768e-09	1.92179e-07
UBE2J1	3967.99	0.318405	0.0591922	2.49636e-09	1.9247e-07
IGLC6	161.331	1.43041	0.264321	2.53626e-09	1.95162e-07
BOC	1724.86	-0.691961	0.127406	2.58427e-09	1.98468e-07
ARRDC5	34.1286	0.705592	0.130323	2.64561e-09	2.02782e-07
PHLDA1	1884.89	-0.539618	0.100375	2.66632e-09	2.03971e-07
CMTM5	10.6942	-2.04413e-05	0.00144275	2.72065e-09	2.07722e-07
AL591518.1	2.93797	1.30158	0.245464	2.77043e-09	2.11112e-07
ITGA6-AS1	18.6086	0.715156	0.132949	2.81591e-09	2.14162e-07
KIR2DL4	16.2246	1.05711	0.196102	2.95388e-09	2.24221e-07
NT5C3B	1312.28	-9.06326e-05	0.00144393	2.96612e-09	2.24715e-07
LINC02341	6.11564	0.990031	0.18366	2.97425e-09	2.24897e-07
RASAL3	1530.3	0.679183	0.125548	3.11129e-09	2.34806e-07
XCL1	57.3083	0.868475	0.161276	3.1307e-09	2.35818e-07
POU3F1	40.3269	0.771559	0.144097	3.17449e-09	2.38658e-07
TNS2	5863.78	-0.528227	0.0966627	3.19353e-09	2.39631e-07
VEGFD	198.957	-1.34937	0.250773	3.21481e-09	2.40767e-07
IGLV4-3	14.3436	1.78276	0.332879	3.25012e-09	2.42948e-07
LINC01819	229.502	-1.64152e-05	0.00144272	3.29642e-09	2.45056e-07
MTHFD2	4513.3	0.446319	0.0805937	3.28757e-09	2.45056e-07
UBASH3A	239.882	0.847524	0.157418	3.29706e-09	2.45056e-07
AC023796.2	1.08808	1.87539	0.349782	3.35188e-09	2.4866e-07
ADGRE5	2460.22	0.576361	0.106154	3.37639e-09	2.50006e-07
PCDH19	188.405	-0.9392	0.174295	3.41783e-09	2.52597e-07
PSTPIP1	715.366	0.721426	0.133974	3.48319e-09	2.56944e-07
SLC5A11	86.8589	0.966685	0.265721	3.51067e-09	2.58485e-07
GPRASP2	446.522	-0.461997	0.0861771	3.54705e-09	2.60675e-07
PREP	2196.9	0.727275	0.107535	3.63129e-09	2.66367e-07
AC005515.1	152.624	1.42291	0.266138	3.66357e-09	2.68234e-07
APOL2	3748.48	0.442159	0.0803775	3.79881e-09	2.77618e-07
CD5	613.405	0.811055	0.150882	3.82548e-09	2.79047e-07
TDRD12	73.9198	0.573128	0.219791	3.87685e-09	2.82269e-07
CD8B	324.761	0.914846	0.171418	3.88584e-09	2.824e-07
CSF2RA	674.04	0.523464	0.0976877	3.91582e-09	2.84053e-07
CXCL11	1020.14	1.02101	0.190524	3.93016e-09	2.84566e-07
TAP2	4963.9	0.570868	0.106229	4.0236e-09	2.90568e-07
THEMIS	135.563	0.812543	0.151815	4.02785e-09	2.90568e-07
CARD11	861.743	0.687027	0.127698	4.08266e-09	2.93982e-07
ID4	1024.84	-0.909308	0.171961	4.14699e-09	2.98067e-07
IGKV1D-8	158.219	1.36084	0.255348	4.17582e-09	2.9959e-07
NUB1	3827.02	0.26503	0.0498154	4.28364e-09	3.06765e-07
LINC01281	15.4857	1.11324	0.210411	4.29637e-09	3.07116e-07
CRISPLD1	693.265	-1.0108	0.189702	4.31214e-09	3.07125e-07
NCKAP1L	3166.86	0.588506	0.109174	4.306e-09	3.07125e-07
FKBP11	2275.34	0.506269	0.0934181	4.33492e-09	3.08187e-07
DBH	63.7615	0.706015	0.132884	4.54066e-09	3.22231e-07
TRBJ1-6	2.85806	1.15847	0.217223	4.643e-09	3.28899e-07
LINC02642	15.1499	0.68415	0.130054	4.82201e-09	3.40351e-07
RTN4IP1	457.265	0.791807	0.14936	4.82087e-09	3.40351e-07
IGLV3-21	6505.34	1.47349	0.276165	4.8966e-09	3.43972e-07
SCN2B	51.6796	-1.05963	0.199853	4.88531e-09	3.43972e-07
SEL1L3	2563.48	0.70106	0.132165	4.89961e-09	3.43972e-07
STMN2	152.15	-1.12562	0.212404	4.99347e-09	3.49935e-07
AC004585.1	116.688	0.935606	0.176584	5.07266e-09	3.54519e-07
CHST11	1806.63	0.480898	0.0904178	5.07695e-09	3.54519e-07
ZNF831	234.456	0.88002	0.165917	5.12098e-09	3.56959e-07
ACAP1	1707.46	0.682823	0.12807	5.38835e-09	3.7493e-07
APCDD1L	204.612	-1.05735	0.200502	5.44358e-09	3.78102e-07
CD7	464.79	0.815829	0.154544	5.57705e-09	3.86689e-07
IGKV2-26	14.4039	1.75107	0.334368	5.60234e-09	3.87757e-07
AL096794.1	15.6026	1.00323	0.119061	5.66495e-09	3.914e-07
B3GALT1	25.8372	-0.693053	0.131466	5.94388e-09	4.0995e-07
CTSW	409.863	0.851767	0.161955	6.07382e-09	4.17681e-07
SIRPG-AS1	18.0803	1.07593	0.208617	6.07726e-09	4.17681e-07
AP002761.3	30.3383	-0.583617	0.111114	6.10597e-09	4.18921e-07
MAPT-AS1	43.7753	-1.07749	0.206096	6.13591e-09	4.2024e-07
SLA	1475.06	0.583785	0.109496	6.18092e-09	4.2185e-07
TCEAL7	99.5342	-0.722801	0.137292	6.1703e-09	4.2185e-07
Z95115.2	5.67847	0.77918	0.14797	6.2153e-09	4.2346e-07
ABCC13	108.188	-1.75788	0.422172	6.25809e-09	4.25637e-07
AL136987.1	15.0737	-1.48441e-05	0.00144272	6.3641e-09	4.32098e-07
CC2D2A	485.875	-0.493235	0.0935835	6.38951e-09	4.33074e-07
AC229888.1	3.71642	1.20864	0.229773	6.48981e-09	4.38044e-07
APOL3	2931.51	0.57419	0.107682	6.47678e-09	4.38044e-07
GRIA2	49.6677	-1.19904e-05	0.00144271	6.49645e-09	4.38044e-07
TMEM213	61.5488	-0.519949	0.374172	6.50748e-09	4.38044e-07
GZMA	453.95	0.81354	0.155057	6.552e-09	4.40285e-07
IL18	930.123	0.557785	0.106355	6.59616e-09	4.42495e-07
SCIMP	425.415	0.58115	0.110888	6.73399e-09	4.5097e-07
PRR4	210.558	-0.5552	0.105994	6.90903e-09	4.61905e-07
LINC01679	56.0601	0.641588	0.122443	6.93873e-09	4.63101e-07
TRBV5-4	23.9438	0.941993	0.180704	7.20164e-09	4.79832e-07
CD83	1054.99	0.518426	0.098012	7.22338e-09	4.80465e-07
IGHG4	19114.5	1.34394	0.258536	7.28934e-09	4.84032e-07
AC135782.3	14.1943	0.579808	0.110819	7.43165e-09	4.92648e-07
AC015911.3	70.6557	0.791003	0.151557	7.49351e-09	4.95911e-07
IL10RA	3132.27	0.623688	0.11937	7.6285e-09	5.03657e-07
LINC00944	26.9927	0.793965	0.152498	7.63623e-09	5.03657e-07
AC018648.1	11.0278	-0.677537	0.129983	7.82273e-09	5.15093e-07
CD84	2334.73	0.650188	0.123624	7.85486e-09	5.16342e-07
TRGV6	1.37845	1.35785	0.256776	8.15526e-09	5.35192e-07
SAMD5	235.35	-0.906238	0.174126	8.17269e-09	5.35441e-07
GRAP2	384.735	0.73614	0.14077	8.60722e-09	5.6297e-07
ACTL8	172.975	1.17213	0.422718	8.65602e-09	5.6522e-07
NBPF13P	15.9439	1.20896	0.233537	9.18186e-09	5.9856e-07
BIRC3	2093.19	0.733616	0.141554	9.36049e-09	6.09193e-07
KRT6B	980.187	-1.75912	0.301885	9.69399e-09	6.29853e-07
CDC42SE2	2608.56	0.341423	0.0656378	9.80166e-09	6.35796e-07
SHC3	204.491	-0.723748	0.14008	9.89274e-09	6.40644e-07
NPY1R	962.618	-2.79817	0.282199	1.01122e-08	6.53778e-07
PLEK	2614.59	0.641471	0.122966	1.04099e-08	6.71917e-07
APCDD1L-DT	95.3916	-1.16013	0.225033	1.05307e-08	6.786e-07
SEPTIN6	2873.87	0.469755	0.0888888	1.09883e-08	7.06924e-07
CD247	618.678	0.790183	0.152617	1.112e-08	7.14228e-07
ALOX5	1975.51	0.482157	0.0926349	1.12792e-08	7.23272e-07
EBI3	154.956	0.626022	0.121835	1.13004e-08	7.23448e-07
TMEM26	266.487	-0.819681	0.159331	1.13605e-08	7.26107e-07
ZBTB32	71.6095	0.6075	0.118203	1.13797e-08	7.26153e-07
TRGV8	9.29333	0.842122	0.163876	1.1469e-08	7.30663e-07
IGKV2-24	1032.07	1.35525	0.26382	1.15744e-08	7.36185e-07
TRDC	150.525	0.814639	0.158484	1.16238e-08	7.3813e-07
TRAV4	21.6425	0.929521	0.181483	1.17226e-08	7.432e-07
HLA-L	179.337	0.445055	0.0862439	1.17577e-08	7.44225e-07
GOLGA2P11	4.53764	1.53524	0.301092	1.18089e-08	7.46261e-07
CNIH3	261.096	-0.486034	0.094698	1.19297e-08	7.52683e-07
MYEOV	415.791	-1.26555	0.248519	1.20313e-08	7.57873e-07
AL391560.2	5.46176	1.39799	0.272776	1.20622e-08	7.58603e-07
LINC01484	105.537	0.949274	0.184825	1.22404e-08	7.68582e-07
LCK	1011.91	0.79818	0.155077	1.23505e-08	7.74253e-07
AC022296.2	1.97808	1.23152	0.237307	1.24751e-08	7.80818e-07
AHNAK2	3039.95	-0.824843	0.160652	1.26607e-08	7.91036e-07
IGHV1-69-2	143.688	6.44641e-06	0.0014427	1.26787e-08	7.91036e-07
ZC3H12D	468.661	0.687129	0.13353	1.31265e-08	8.17675e-07
CHIT1	1471.52	0.946324	0.290267	1.32474e-08	8.239e-07
ETV7	344.725	0.746003	0.145078	1.34333e-08	8.3414e-07
MIAT	3320.13	0.682869	0.132483	1.34917e-08	8.36445e-07
AP001056.1	28.8457	0.517803	0.101435	1.3559e-08	8.39287e-07
CYTIP	756.5	0.677349	0.131804	1.37349e-08	8.48837e-07
GPR171	177.995	0.878599	0.172511	1.4068e-08	8.67291e-07
IGLJ1	1.70771	1.74865	0.339551	1.40777e-08	8.67291e-07
AC004554.2	5.15977	-1.05787	0.206837	1.41101e-08	8.67923e-07
GBP1P1	195.358	0.77892	0.153047	1.44719e-08	8.88587e-07
PHYHIPL	26.8974	-0.994044	0.195113	1.44913e-08	8.88587e-07
BTLA	117.041	0.872487	0.170931	1.47481e-08	9.01516e-07
FAXDC2	970.485	-0.675747	0.132731	1.47438e-08	9.01516e-07
IRF8	2062.13	0.634436	0.123126	1.48583e-08	9.0684e-07
AL022067.1	2.39289	1.2639	0.248263	1.49655e-08	9.11966e-07
MMS22L	623.569	0.48871	0.0950243	1.50818e-08	9.17627e-07
IGHV3OR16-8	75.7551	1.34196	0.264206	1.5208e-08	9.23875e-07
IGLV1-36	213.513	1.40614	0.276516	1.52628e-08	9.2577e-07
LINC01926	2.2971	1.23072	0.242133	1.53794e-08	9.31402e-07
IGLV2-34	13.5831	1.37556	0.270968	1.54458e-08	9.33985e-07
ATG7	1637.05	0.292337	0.0575888	1.59111e-08	9.60637e-07
EVI2B	1743.15	0.562642	0.110618	1.67717e-08	1.01104e-06
ARHGEF25	1332.19	-0.483716	0.0954637	1.6885e-08	1.01631e-06
CLEC2D	2058.56	0.395234	0.0766162	1.76897e-08	1.06312e-06
FXYD1	279.027	-1.15891	0.229047	1.7752e-08	1.06523e-06
AC097375.5	1.28174	1.51669	0.308108	1.78623e-08	1.06928e-06
AL669918.1	260.424	1.09205	0.216433	1.79285e-08	1.06928e-06
PSMB9	1960.3	0.56843	0.112076	1.79225e-08	1.06928e-06
ZAP70	1398.54	0.785894	0.154363	1.79168e-08	1.06928e-06
SYNCRIP	8017.56	0.299243	0.0598648	1.82136e-08	1.08463e-06
GTSF1L	4.78881	1.05952	0.208883	1.86018e-08	1.10607e-06
GPR55	62.3633	0.82861	0.164446	1.87251e-08	1.11172e-06
AC015911.11	45.8335	0.779666	0.154732	1.88776e-08	1.11908e-06
PURG	20.1023	-0.630094	0.124894	1.89466e-08	1.12148e-06
NDRG2	4167.63	-0.75844	0.150565	1.94985e-08	1.15241e-06
SLFN12L	142.131	0.690974	0.137157	1.95334e-08	1.15274e-06
NCF1B	292.201	0.669094	0.13297	2.0356e-08	1.19948e-06
HASPIN	155.821	0.553476	0.109363	2.0533e-08	1.20809e-06
IGKV1D-33	8.55897	0.968387	0.628041	2.08387e-08	1.22425e-06
ZNF80	36.3416	0.835892	0.166683	2.08856e-08	1.22516e-06
DYNC2H1	545.626	-0.45303	0.090627	2.10466e-08	1.23277e-06
SHC4	93.0245	-0.903931	0.1798	2.1228e-08	1.24154e-06
AC009093.3	36.1649	1.06036	0.217053	2.14303e-08	1.2515e-06
TOX	196.246	0.679823	0.135017	2.22781e-08	1.29908e-06
IGHV3-47	33.4811	1.60723	0.321224	2.23426e-08	1.30091e-06
C4BPA	26.102	-0.90023	0.292614	2.24702e-08	1.3064e-06
CD24	93832.8	1.04565	0.209877	2.28147e-08	1.32447e-06
AC096734.1	2.49367	1.32665	0.262562	2.32713e-08	1.34893e-06
SORCS1	76.8461	-1.00106	0.299251	2.33048e-08	1.34893e-06
RPL3P4	177.091	3.96286e-06	0.00144269	2.34947e-08	1.35792e-06
AC103563.3	7.01106	3.29574	0.368626	2.36834e-08	1.36681e-06
TRAV12-1	17.8501	0.918359	0.183922	2.385e-08	1.37441e-06
CSF2RB	1861.24	0.69754	0.138872	2.47956e-08	1.4268e-06
MYLK-AS1	148.929	-0.728467	0.146164	2.49623e-08	1.43429e-06
RAC2	2557.85	0.631937	0.12502	2.50869e-08	1.43934e-06
BTN3A2	3954.39	0.509348	0.100097	2.52784e-08	1.4461e-06
HMGB3P32	3.49757	0.989978	0.198062	2.52557e-08	1.4461e-06
APOL6	5052.45	0.555932	0.110118	2.54908e-08	1.45401e-06
CCL1	1.77039	2.01103	0.326691	2.54736e-08	1.45401e-06
GRK6	2244.59	0.325168	0.0656612	2.58148e-08	1.47036e-06
FAM172BP	5.74002	0.894443	0.178963	2.62906e-08	1.49435e-06
MTFR2	176.045	0.542804	0.10869	2.63123e-08	1.49435e-06
POU2F2	852.031	0.540113	0.10776	2.65511e-08	1.50574e-06
SFTPB	15.6685	0.956862	0.198061	2.67642e-08	1.51564e-06
PAG1	897.199	0.469121	0.0933497	2.72885e-08	1.5431e-06
BCL2A1	303.096	0.807035	0.161741	2.77507e-08	1.56697e-06
TNFSF13	2175.79	0.396635	0.0797914	2.79826e-08	1.5778e-06
IGHJ1	16.8094	1.67838	0.339794	2.81608e-08	1.58557e-06
IGHV3-60	21.0318	1.44211	0.291268	2.82112e-08	1.58613e-06
LTA4H	4138.3	0.302128	0.0628876	2.83731e-08	1.59295e-06
AL137856.1	4.84569	1.23823	0.276619	2.92578e-08	1.64027e-06
BTK	898.503	0.510199	0.101113	2.93129e-08	1.64102e-06
FABP7	384.758	3.00767	0.382801	2.9486e-08	1.64836e-06
MC4R	2.75071	1.2641	0.253167	2.97811e-08	1.66192e-06
TRAC	2012.99	0.739933	0.149222	2.98133e-08	1.66192e-06
AC124852.1	157.002	-0.872705	0.176762	2.98722e-08	1.66284e-06
PTMAP12	3.85125	1.21925	0.400254	2.99787e-08	1.66641e-06
PATL2	279.81	0.612522	0.123801	3.00921e-08	1.67034e-06
KY	44.5723	-1.05172	0.212294	3.02412e-08	1.67625e-06
FBXL7	1205.32	-0.521601	0.105375	3.07311e-08	1.70088e-06
FGD2	1559.11	0.574926	0.114925	3.07723e-08	1.70088e-06
CA3-AS1	47.1765	-0.767582	0.155131	3.09367e-08	1.70757e-06
NKX6-3	16.9819	1.3582	0.274656	3.12923e-08	1.72477e-06
EDEM1	3989.05	0.316067	0.0636822	3.13812e-08	1.72724e-06
CLRN3	3.23191	-1.04264	0.21125	3.14652e-08	1.72944e-06
RASSF10	162.558	-2.50814e-05	0.00144278	3.22577e-08	1.77052e-06
TLR6	451.022	0.572356	0.115543	3.23231e-08	1.77163e-06
IGHV3-75	5.44056	1.57896	0.319591	3.29335e-08	1.80257e-06
KIRREL3-AS1	7.91253	-7.56311e-06	0.00144269	3.30318e-08	1.80421e-06
SOD2	13140.5	0.506054	0.100187	3.30554e-08	1.80421e-06
ABCG2	151.979	-0.272238	0.144728	3.31634e-08	1.80508e-06
AC245369.1	3.09298	3.0755	0.527642	3.31312e-08	1.80508e-06
SERTAD4-AS1	107.138	-0.497095	0.100745	3.36286e-08	1.82787e-06
AC016629.2	52.0747	0.743356	0.150975	3.40144e-08	1.84628e-06
KLRC4	20.8688	1.04926	0.213401	3.52951e-08	1.91315e-06
LINC01862	4.57143	1.27445	0.25953	3.58699e-08	1.93895e-06
TBC1D10C	1485.44	0.687306	0.138678	3.58372e-08	1.93895e-06
CACHD1	608.294	-0.587277	0.119691	3.59658e-08	1.94146e-06
RPL32P1	13.6032	0.866141	0.176	3.60607e-08	1.94391e-06
CD3E	1298.57	0.798153	0.161186	3.61906e-08	1.94824e-06
APBA1	368.497	-0.578636	0.117873	3.64833e-08	1.9613e-06
TTC24	61.0784	0.958365	0.195278	3.66226e-08	1.9661e-06
IL26	2.95109	1.09631	0.221797	3.71164e-08	1.98988e-06
TRBV30	16.8465	1.03457	0.211592	3.72225e-08	1.99285e-06
SFRP1	4733.41	-1.26744	0.25798	3.73267e-08	1.99306e-06
TRGV2	15.285	0.836012	0.170347	3.73279e-08	1.99306e-06
RILPL1	1052.44	-0.331298	0.0675893	3.93656e-08	2.099e-06
APOBEC3D	353.927	0.5654	0.11539	3.96942e-08	2.11365e-06
CD4	4634.2	0.521669	0.106061	4.00035e-08	2.12723e-06
IGHV3-22	9.67991	2.09406	0.299826	4.03674e-08	2.14368e-06
IGKV2-40	158.52	3.49399	0.336766	4.04881e-08	2.14428e-06
TRBJ1-4	1.71989	1.24032	0.252157	4.04492e-08	2.14428e-06
PVRIG	105.406	0.638844	0.130585	4.07819e-08	2.15693e-06
AC015922.3	197.139	-0.410253	0.0837734	4.08561e-08	2.15736e-06
ERN2	26.7505	2.66108	0.319575	4.09e-08	2.15736e-06
PMP2	5.15595	-2.93662	0.393794	4.11316e-08	2.16667e-06
PRKCB	812.099	0.764546	0.155981	4.12983e-08	2.17253e-06
FOXB1	3.17895	1.13787	0.232401	4.16701e-08	2.18623e-06
LINC00582	12.9706	1.01152	0.207357	4.16287e-08	2.18623e-06
TSPOAP1-AS1	223.088	0.638063	0.130197	4.31471e-08	2.2607e-06
TRAT1	136.82	0.855064	0.175383	4.36255e-08	2.28272e-06
SMIM10	173.723	-0.53975	0.110585	4.37372e-08	2.28552e-06
IGHA2	14884.9	-1.13344	0.234886	4.38209e-08	2.28684e-06
CABCOCO1	16.502	-0.776889	0.159334	4.40901e-08	2.29784e-06
TEKT3	40.1974	-3.52655e-05	0.00144285	4.48159e-08	2.33257e-06
AL592431.1	1.43473	1.21293	0.246824	4.49616e-08	2.33705e-06
LINC00528	77.0578	0.609302	0.124985	4.5166e-08	2.34457e-06
DST	7086.62	-0.390907	0.0788466	4.57849e-08	2.37356e-06
ADH4	9.64664	-1.7864e-05	0.00144274	4.65608e-08	2.4106e-06
TCEAL5	19.8832	-1.24997	0.256531	4.70986e-08	2.43523e-06
IL2RA	385.783	0.684026	0.139554	4.71688e-08	2.43565e-06
MMP12	415.069	1.35449	0.279098	4.77666e-08	2.46327e-06
IGKV6D-21	156.027	2.73488	0.338321	4.8939e-08	2.52043e-06
FAT2	462.593	-1.08449	0.223361	4.93717e-08	2.53937e-06
ACOXL	33.2821	0.833673	0.172835	5.03907e-08	2.58839e-06
ARHGAP30	3590.3	0.461021	0.0935853	5.07683e-08	2.60438e-06
ST6GALNAC4	1025.83	0.504801	0.10415	5.13029e-08	2.62837e-06
MIRLET7BHG	686.119	-0.564233	0.116209	5.1379e-08	2.62883e-06
IGKV1OR2-6	11.3644	1.00813	0.32631	5.16921e-08	2.64141e-06
TYMP	9914.75	0.474355	0.0958766	5.19322e-08	2.65023e-06
RPL7AP64	16.2668	0.662608	0.136991	5.22129e-08	2.66109e-06
TRAV8-6	26.0688	0.805267	0.166848	5.25138e-08	2.67296e-06
AC023794.2	5.25941	-0.756346	0.156071	5.30842e-08	2.69849e-06
AC091132.2	9.93536	0.600506	0.12417	5.35404e-08	2.71816e-06
MUC7	6.81755	-1.19795e-05	0.00144272	5.38741e-08	2.729e-06
NES	3140.67	-0.560414	0.115806	5.39453e-08	2.729e-06
TRBC1	1213.08	0.798955	0.164002	5.39625e-08	2.729e-06
FLVCR2	538.215	0.48746	0.100909	5.52739e-08	2.79172e-06
IL18BP	1391.74	0.454494	0.0917712	5.5948e-08	2.82214e-06
SEPTIN1	1088.22	0.695411	0.143871	5.67373e-08	2.85828e-06
FGL2	2478.64	0.544667	0.111372	5.75371e-08	2.89485e-06
SNX10	1023.28	0.503229	0.103153	5.77678e-08	2.90274e-06
TMEM171	20.4453	0.889428	0.184701	5.78794e-08	2.90463e-06
IGLC7	366.732	1.09998	0.279805	5.82051e-08	2.91724e-06
VOPP1	5353.61	2.86263e-05	0.00144246	5.85597e-08	2.93127e-06
FNBP1	3898.87	0.278069	0.0591966	6.0137e-08	3.00639e-06
LTA	98.3208	0.729222	0.1518	6.06265e-08	3.02701e-06
CARD17	12.6225	0.996349	0.208744	6.30521e-08	3.14411e-06
TRBV9	26.3984	0.887815	0.185445	6.52621e-08	3.25019e-06
KLRD1	381.45	0.739509	0.153499	6.72231e-08	3.33515e-06
RFFL	2067.23	0.465983	0.0955593	6.7221e-08	3.33515e-06
TOMM20P2	10.991	0.764681	0.159576	6.70717e-08	3.33515e-06
AC103858.3	64.2762	0.37059	0.077368	6.78335e-08	3.36118e-06
IGSF10	644.612	-2.84581e-05	0.0014428	6.88901e-08	3.40923e-06
AC011503.1	18.447	-1.09081	0.227435	7.00764e-08	3.46357e-06
IL12B	25.8421	0.89315	0.186869	7.05059e-08	3.48042e-06
SPRY2	607.223	-0.599116	0.125192	7.09191e-08	3.49203e-06
TRAV20	11.0483	0.937585	0.196387	7.08587e-08	3.49203e-06
RN7SKP214	1.04297	1.37544	0.284859	7.10146e-08	3.49235e-06
AC100793.4	14.0047	-1.00994	0.21095	7.12993e-08	3.50196e-06
HCLS1	3577.07	0.502026	0.102867	7.20554e-08	3.53468e-06
WAKMAR2	121.682	0.467815	0.0981586	7.24787e-08	3.551e-06
NFE2L3	1355.06	0.446528	0.091731	7.29757e-08	3.5709e-06
CARMIL2	741.511	0.771996	0.161336	7.46303e-08	3.64731e-06
HOXA7	201.234	-0.73296	0.153834	7.56513e-08	3.69261e-06
ASPHD2	252.511	0.382551	0.0801601	7.60428e-08	3.70677e-06
NEFM	12.3866	-1.05625e-05	0.00144267	7.61302e-08	3.70677e-06
TRAV8-3	21.3663	0.796066	0.167079	7.67088e-08	3.73031e-06
SASH3	1754.58	0.565858	0.118216	7.76677e-08	3.77226e-06
SLC2A5	563.868	0.738282	0.154509	7.8221e-08	3.79444e-06
PXT1	7.14193	0.810331	0.171394	7.83394e-08	3.7955e-06
AC006033.2	38.1003	0.490073	0.102604	7.90116e-08	3.82334e-06
JAK3	1925.15	0.609921	0.126669	8.0703e-08	3.90038e-06
IGLCOR22-1	2.40625	1.35841	0.284189	8.16433e-08	3.94097e-06
SOWAHD	92.9003	0.461664	0.0967423	8.22802e-08	3.96683e-06
AC023421.1	12.4831	-0.456313	0.294605	8.24192e-08	3.96866e-06
TRBV18	23.6051	0.850965	0.179791	8.28031e-08	3.98226e-06
PRKCQ	175.97	0.680892	0.142694	8.31252e-08	3.99286e-06
DBH-AS1	201.552	0.602315	0.126979	8.40667e-08	4.03315e-06
RUFY4	238.592	0.789887	0.165939	8.46549e-08	4.05641e-06
NTF4	58.1694	-1.08066	0.227774	8.54119e-08	4.08769e-06
SRPX	1393.41	-0.817906	0.172215	8.56069e-08	4.08838e-06
TSPAN32	264.737	0.780047	0.164077	8.56346e-08	4.08838e-06
TRAV6	9.11917	0.882133	0.186118	8.57752e-08	4.09011e-06
CCDC134	181.499	0.346775	0.0733288	8.65194e-08	4.12059e-06
AC007036.1	3.61872	0.83702	0.176204	8.66443e-08	4.12154e-06
AC087379.1	1.9056	3.80353e-06	0.00144269	8.95278e-08	4.25355e-06
TRAV17	21.444	0.854875	0.180822	8.96868e-08	4.25595e-06
BIN2	1281.37	0.525299	0.109321	8.9858e-08	4.25892e-06
CD80	110.303	0.63554	0.134552	9.26883e-08	4.38777e-06
VDAC2P3	2.03704	1.18598	0.250515	9.34493e-08	4.41847e-06
PAK5	14.532	-1.53167	0.324142	9.39177e-08	4.43527e-06
ANG	429.045	-0.52715	0.111678	9.60643e-08	4.53119e-06
AC010789.1	2.93358	1.64619	0.482417	9.81961e-08	4.62618e-06
FAM78A	1033.91	0.47975	0.100702	9.89611e-08	4.65663e-06
RNGTT	763.707	0.259176	0.0575274	9.98344e-08	4.6921e-06
MIR99AHG	530.513	-0.544804	0.115617	1.00369e-07	4.7116e-06
ACTG1P22	7.80831	1.81347	0.272381	1.0077e-07	4.72473e-06
AL353150.1	56.5623	-0.593889	0.125985	1.01225e-07	4.73718e-06
IGFN1	287.722	-1.01677	0.215951	1.01276e-07	4.73718e-06
HLA-B	97205.9	0.521238	0.105764	1.03068e-07	4.81526e-06
LEFTY2	32.2336	-1.11179	0.235865	1.03397e-07	4.82488e-06
CCDC88B	2198.5	0.562498	0.11809	1.04763e-07	4.88281e-06
RNF186	11.7762	-1.95227	0.415232	1.05709e-07	4.92107e-06
ORAI2	2541.36	0.298496	0.0647264	1.06479e-07	4.951e-06
FHOD3	493.023	-0.57816	0.123014	1.06957e-07	4.96736e-06
RHBDF2	2121.67	0.378645	0.0781423	1.07568e-07	4.98983e-06
PAPPA2	55.7722	-0.983618	0.209458	1.07996e-07	5.00378e-06
MTCO1P53	67.6603	1.63359	0.198049	1.09469e-07	5.06605e-06
GM2A	5481.01	0.406199	0.085289	1.09926e-07	5.08122e-06
LAP3	6085.3	0.373422	0.0770972	1.10469e-07	5.09893e-06
RHOF	588.203	0.428455	0.0907289	1.10569e-07	5.09893e-06
CX3CR1	408.855	-0.714555	0.152626	1.1078e-07	5.10266e-06
LRP1B	96.8706	-1.67279e-05	0.00144273	1.12252e-07	5.16437e-06
AC103858.1	9.45967	0.735104	0.156274	1.12786e-07	5.18195e-06
WIPF1	4391.29	0.432796	0.0910827	1.12898e-07	5.18195e-06
AC233282.1	17.1274	0.865813	0.185096	1.13361e-07	5.19711e-06
STARD5	866.123	0.389685	0.0831659	1.14239e-07	5.23127e-06
AL162412.1	2.28846	-2.41366e-05	0.00144277	1.14512e-07	5.23765e-06
AC108879.1	0.802301	1.62148	0.338329	1.14832e-07	5.24248e-06
WNT10B	91.3363	0.613879	0.131236	1.14885e-07	5.24248e-06
KDM5A	2408.52	0.328028	0.0696412	1.15043e-07	5.24359e-06
VN1R96P	0.856705	1.45823	0.306931	1.15743e-07	5.26938e-06
LHX9	4.9431	-1.15839e-05	0.00144271	1.16767e-07	5.30986e-06
CSF2	5.29342	1.18744	0.257783	1.17341e-07	5.3298e-06
LINC02325	20.2266	0.754402	0.161829	1.18271e-07	5.36582e-06
IGHJ2P	1.03162	1.66207	0.35526	1.20489e-07	5.46014e-06
TNFAIP8	1272.89	0.417635	0.089447	1.23268e-07	5.57319e-06
ZNF729	12.2955	2.7889e-06	0.00144269	1.23266e-07	5.57319e-06
KCNIP2	597.395	-0.511007	0.222063	1.23992e-07	5.59948e-06
AIM2	193.074	0.721939	0.154924	1.25199e-07	5.64102e-06
HCP5	3803.01	0.545449	0.116139	1.25089e-07	5.64102e-06
AP003774.2	13.6004	0.758194	0.164128	1.25879e-07	5.66513e-06
LINC01934	73.6901	0.810347	0.174983	1.26271e-07	5.67627e-06
C8orf88	51.9433	-0.543882	0.116742	1.26912e-07	5.69856e-06
THBS3	3749.96	-0.340118	0.0749179	1.2984e-07	5.82336e-06
GMIP	1960.56	0.316791	0.067446	1.30253e-07	5.83521e-06
ZNF521	1047.51	-0.578491	0.123548	1.32976e-07	5.95043e-06
WNT10A	125.286	0.701951	0.150641	1.33648e-07	5.97365e-06
KAZN-AS1	17.4395	2.11955	0.300599	1.34952e-07	6.0251e-06
ABCA10	506.147	-0.963699	0.207278	1.36328e-07	6.07962e-06
IGHV1-14	6.53441	1.61139	0.34979	1.37892e-07	6.13543e-06
NR2F1-AS1	447.501	-0.601197	0.129163	1.37785e-07	6.13543e-06
SYNPO2L	64.9315	-1.70178	0.252428	1.40329e-07	6.23679e-06
AC009950.1	184.014	0.491646	0.10598	1.40565e-07	6.24019e-06
HLA-A	69470	0.494688	0.100899	1.42909e-07	6.33196e-06
P3H2	316.267	-0.601834	0.129742	1.42955e-07	6.33196e-06
WDFY1	2592.49	0.296705	0.0645418	1.44285e-07	6.3837e-06
AL132642.1	7.42636	0.826088	0.178526	1.46013e-07	6.45286e-06
WFDC1	179.453	5.75585e-06	0.0014426	1.46185e-07	6.45319e-06
IGHV3-19	40.0546	1.14623	0.247893	1.47083e-07	6.48556e-06
UNC13D	2494.54	0.500837	0.107386	1.50469e-07	6.62741e-06
TRGV5	13.0908	0.873304	0.189013	1.52001e-07	6.68735e-06
AC114964.2	2.62262	-1.02743	0.428299	1.53113e-07	6.72778e-06
ACTA2	16860.9	-0.540982	0.114934	1.53263e-07	6.72778e-06
MUC13	26.6604	-1.28395	0.341719	1.56176e-07	6.848e-06
MMP16	381.972	-0.644878	0.139177	1.57021e-07	6.87736e-06
LAMB2	12559.3	-0.444214	0.0953261	1.59294e-07	6.96915e-06
VIP	31.4864	-0.518109	0.112284	1.6127e-07	7.04775e-06
PPP1R14A	229.164	-0.783588	0.169901	1.6213e-07	7.07744e-06
PCED1B-AS1	691.19	0.611971	0.132419	1.69364e-07	7.38501e-06
ANGPTL7	18.5612	-2.12699e-05	0.00144276	1.70601e-07	7.43071e-06
DSG1	32.431	-2.13259e-07	0.00144268	1.71161e-07	7.44684e-06
CR1L	13.2815	0.814764	0.179909	1.73463e-07	7.53864e-06
CASP10	1232.85	0.462774	0.100413	1.73665e-07	7.53906e-06
AL136981.3	12.2856	-0.844219	0.1842	1.74133e-07	7.55102e-06
AC243960.1	109.4	0.66171	0.144189	1.75447e-07	7.5996e-06
IGHV3OR16-6	5.54059	2.17828	0.357835	1.75819e-07	7.60733e-06
TRGV5P	14.3307	0.89985	0.195953	1.76644e-07	7.63458e-06
MYL9	11068.6	-0.510797	0.108182	1.78814e-07	7.71987e-06
AC006160.1	55.6708	0.524388	0.113773	1.79505e-07	7.74121e-06
SLCO4C1	47.8314	0.663457	0.144628	1.8077e-07	7.78718e-06
ARHGEF28	623.009	-0.422169	0.0921027	1.83564e-07	7.89888e-06
IGKV1OR2-3	5.35187	1.53662	0.339539	1.84236e-07	7.91914e-06
PAMR1	365.832	-0.77662	0.169333	1.84762e-07	7.93306e-06
AC009121.2	19.6679	0.67766	0.147969	1.85667e-07	7.95625e-06
POU6F2	8.44204	0.936291	0.357992	1.85708e-07	7.95625e-06
LINC00671	12.2357	-0.840442	0.183166	1.8785e-07	8.03922e-06
CSAG1	23.2508	7.19796e-06	0.0014427	1.89549e-07	8.09428e-06
NPAT	771.625	0.311153	0.0680489	1.89439e-07	8.09428e-06
NR4A3	132.046	0.568762	0.1242	1.91254e-07	8.15823e-06
AC093063.1	16.5868	1.24145	0.271596	1.91735e-07	8.16985e-06
HLA-DOB	401.111	0.709597	0.155111	1.92237e-07	8.1735e-06
PDE1C	165.556	-0.753017	0.164465	1.9218e-07	8.1735e-06
SOST	4.25819	8.2392e-06	0.00144269	1.92861e-07	8.17848e-06
TCN1	184.988	-1.44656	0.316112	1.92646e-07	8.17848e-06
WNT3	217.901	-0.723446	0.15812	1.92979e-07	8.17848e-06
NTF3	40.7863	-0.913567	0.199929	1.93649e-07	8.19803e-06
GPD1	1934.43	-9.56768e-06	0.00144269	1.94468e-07	8.22383e-06
KBTBD8	137.094	0.497868	0.10894	1.95586e-07	8.26219e-06
GZMK	602.286	0.856995	0.186924	1.97356e-07	8.32798e-06
AC073365.1	17.4722	-3.09296e-05	0.00144281	1.98362e-07	8.36145e-06
SLC25A27	442.532	-0.540315	0.118314	1.98997e-07	8.37921e-06
HOXA4	85.9344	-0.612638	0.134184	2.00635e-07	8.43916e-06
EXD3	1226.71	-0.400984	0.0874527	2.0396e-07	8.56065e-06
PTPRCAP	1130.03	0.754689	0.164433	2.03857e-07	8.56065e-06
TRAV8-4	20.3098	0.847598	0.186153	2.08737e-07	8.75178e-06
SCN4B	597.13	-0.794918	0.174329	2.0921e-07	8.76227e-06
XCL2	47.1312	0.819434	0.180184	2.09504e-07	8.76524e-06
AC009244.2	10.4492	0.585786	0.128585	2.20219e-07	9.20368e-06
DOCK8	2700.57	0.444066	0.0974637	2.22976e-07	9.30901e-06
FAM228B	393.176	-0.370622	0.0816281	2.23354e-07	9.31487e-06
HLA-C	72822.1	0.43651	0.0918016	2.25951e-07	9.4132e-06
CXCR2	85.4809	-1.10163	0.195894	2.27848e-07	9.46734e-06
KCNA1	49.6787	-2.0559e-05	0.00144275	2.27975e-07	9.46734e-06
MAP6	185.35	-4.66934e-05	0.00144296	2.27663e-07	9.46734e-06
LINC01857	45.7993	0.734334	0.16189	2.28523e-07	9.47007e-06
PPIAP45	5.66748	0.961708	0.212617	2.28405e-07	9.47007e-06
MMP10	201.993	-1.35638e-05	0.00144271	2.30687e-07	9.54966e-06
TRNP1	210.948	-0.677011	0.150279	2.32071e-07	9.59684e-06
AC007991.2	0.786097	1.70704	0.368307	2.3297e-07	9.62389e-06
TRAV26-2	8.75474	0.962818	0.212444	2.34575e-07	9.67996e-06
TTBK1	54.9485	0.728177	0.160298	2.35214e-07	9.69616e-06
CNGA2	22.1427	1.88387	0.417653	2.35813e-07	9.70045e-06
VAV1	1017.22	0.440534	0.0972323	2.35733e-07	9.70045e-06
PDLIM4	829.278	-3.48135e-05	0.00144279	2.36281e-07	9.70954e-06
NCAPG2	1338.28	0.376417	0.0827457	2.39292e-07	9.82298e-06
IDO2	45.5477	0.833403	0.184647	2.41181e-07	9.89017e-06
CDC6	2383.61	0.994309	0.219772	2.41993e-07	9.91312e-06
AC104041.1	27.1907	1.26311	0.279982	2.42998e-07	9.93356e-06
IGKV1-8	236.861	1.27606	0.282231	2.42746e-07	9.93356e-06
CD37	2281.61	0.549314	0.119534	2.43467e-07	9.94237e-06
AC016074.2	23.7247	2.26047e-05	0.00144269	2.43918e-07	9.95042e-06
MTRES1	948.221	0.680229	0.1504	2.46095e-07	1.00288e-05
CLCN1	22.3156	-1.33761e-05	0.00144269	2.49813e-07	1.01622e-05
XXYLT1-AS2	9.34134	0.795777	0.176856	2.49885e-07	1.01622e-05
SHF	201.165	-0.387636	0.0858627	2.50563e-07	1.01792e-05
AC011342.1	21.448	0.702428	0.155384	2.53395e-07	1.02836e-05
KEL	108.178	0.673973	0.14975	2.54276e-07	1.03087e-05
AKIRIN2	1425.27	0.198138	0.04397	2.55038e-07	1.03267e-05
WDR17	54.3976	-0.774733	0.171443	2.55246e-07	1.03267e-05
IGLON5	24.8841	-0.805374	0.178549	2.57039e-07	1.03885e-05
IGF2	3778.85	-0.811019	0.181908	2.5888e-07	1.04522e-05
ERGIC2	2247.91	0.305928	0.0670325	2.60341e-07	1.05003e-05
AC007906.2	61.2921	-0.790255	0.175175	2.637e-07	1.06249e-05
IL17B	29.3379	-0.845021	0.187415	2.6478e-07	1.06575e-05
MIR205	11.666	-2.15709e-05	0.00144275	2.68453e-07	1.07922e-05
SLC12A1	185.938	1.23361	0.274451	2.68678e-07	1.07922e-05
TTYH1	260.209	-1.31042	0.19137	2.69623e-07	1.08191e-05
ARHGEF17	5274.26	-0.34522	0.0749343	2.70538e-07	1.08337e-05
SLC22A25	9.21674	0.763649	0.481874	2.70387e-07	1.08337e-05
ADCYAP1R1	210.005	-0.845181	0.187774	2.71939e-07	1.08787e-05
FZD10-AS1	208.719	-0.745494	0.165657	2.72736e-07	1.08994e-05
KLK10	178.485	-1.14057	0.253329	2.73306e-07	1.09111e-05
P2RX6	36.8831	-0.704504	0.157166	2.76822e-07	1.10402e-05
TRAV19	29.3469	0.761202	0.169567	2.78025e-07	1.1077e-05
AC063944.3	3.88318	-0.889451	0.197638	2.80504e-07	1.1163e-05
AL138778.1	7.95586	0.646642	0.143672	2.80755e-07	1.1163e-05
AC022126.1	18.4479	0.606856	0.136029	2.83421e-07	1.12552e-05
GZMM	161.415	0.723194	0.161244	2.83646e-07	1.12552e-05
SCUBE2	3775.12	-1.02382	0.230527	2.87534e-07	1.1398e-05
AC073111.4	689.484	0.312325	0.0696077	2.88808e-07	1.14369e-05
PARP15	777.713	0.60276	0.133197	2.93089e-07	1.15947e-05
TRAV14DV4	15.8423	0.827201	0.185465	2.96544e-07	1.17196e-05
GSTM5	232.758	-0.862219	0.192306	2.97365e-07	1.17402e-05
AP001531.1	5.71262	0.669534	0.148974	2.99085e-07	1.17963e-05
TMC8	2399.22	0.640435	0.142619	3.00911e-07	1.18564e-05
CSK	3713.2	0.268246	0.0595341	3.06686e-07	1.20718e-05
TRAV3	17.9214	0.806369	0.180299	3.07647e-07	1.20975e-05
CXCR4	3173.14	0.471796	0.103433	3.08775e-07	1.21297e-05
TAS1R3	191.156	0.668419	0.149615	3.13e-07	1.22834e-05
AC124854.1	1.10158	-6.27964e-06	0.00144269	3.16653e-07	1.24143e-05
AGAP2	664.27	0.462882	0.102743	3.19823e-07	1.25042e-05
CDCA5	1134.69	0.529844	0.116864	3.19902e-07	1.25042e-05
HLA-DMA	4864.66	0.458359	0.101112	3.19349e-07	1.25042e-05
RASSF5	1791.85	0.48642	0.108128	3.24614e-07	1.26758e-05
RHOJ	927.424	-0.549681	0.123281	3.25524e-07	1.26987e-05
AC007278.1	8.72381	0.882836	0.198413	3.29653e-07	1.2847e-05
ITGA4	1584.91	0.463547	0.102105	3.35293e-07	1.30538e-05
GPR25	17.5568	0.798558	0.179919	3.40496e-07	1.32304e-05
IGHV1-58	106.366	1.31995	0.296831	3.40502e-07	1.32304e-05
AC008875.3	359.096	0.443726	0.0989813	3.42852e-07	1.33085e-05
GPR84	130.201	0.602198	0.135667	3.4415e-07	1.33457e-05
HLA-F	6004.97	0.503284	0.110963	3.51094e-07	1.36015e-05
AOPEP	1156.89	-0.368325	0.0814505	3.53634e-07	1.36864e-05
CD1B	40.9091	1.09855	0.248386	3.61408e-07	1.39597e-05
IGHV1OR15-9	22.1814	2.72143	0.489389	3.61223e-07	1.39597e-05
ST8SIA4	879.065	0.376053	0.0847178	3.62735e-07	1.39972e-05
PTGES3P1	113.059	0.512478	0.115703	3.66208e-07	1.41174e-05
DACT2	25.9683	-0.430842	0.363064	3.66878e-07	1.41293e-05
LINC02099	42.9041	0.507925	0.171429	3.67622e-07	1.41441e-05
AC136428.1	10.536	2.3901	0.359241	3.68071e-07	1.41475e-05
GAPDHP14	2.51107	1.04028	0.233922	3.70095e-07	1.42114e-05
GNGT2	87.3322	0.410981	0.0929121	3.71719e-07	1.42598e-05
OR7E140P	2.12929	1.49861	0.333085	3.73143e-07	1.43004e-05
HBA2	4178.82	-1.54411e-05	0.00144272	3.75782e-07	1.43875e-05
AL009177.1	3.37739	0.843497	0.18911	3.77916e-07	1.44551e-05
LY9	308.108	0.732889	0.164749	3.7894e-07	1.44757e-05
PIF1	490.14	0.442611	0.0999809	3.79193e-07	1.44757e-05
SLC6A12	101	0.519647	0.117443	3.81003e-07	1.45307e-05
PHLDA3	2202.96	-0.416814	0.0949696	3.8204e-07	1.45561e-05
FUT7	95.9675	0.684969	0.155264	3.88395e-07	1.4771e-05
PTCHD4	27.8096	-0.649169	0.146929	3.88432e-07	1.4771e-05
HEY1	488.65	-0.418041	0.0955718	3.90934e-07	1.48517e-05
MAGI1-IT1	9.53221	-0.526902	0.11957	3.94342e-07	1.49667e-05
TRAV26-1	18.8149	0.772099	0.17524	3.95259e-07	1.4987e-05
TRBV6-6	16.4396	0.828504	0.187929	3.9613e-07	1.50055e-05
SLC25A21-AS1	109.837	-0.499584	0.113138	3.96918e-07	1.50209e-05
AL450306.2	509.681	1.38163e-05	0.00144267	3.97424e-07	1.50255e-05
CDH22	13.4936	-1.11038	0.251154	3.97922e-07	1.50299e-05
IGLV3-32	1.26485	5.20373e-06	0.00144269	4.00256e-07	1.51035e-05
INPP4A	2153.23	9.40827e-05	0.00144376	4.03364e-07	1.52062e-05
AL023653.1	9.47977	0.735128	0.16678	4.12912e-07	1.55512e-05
LINC01749	1.22597	3.23104e-06	0.00144269	4.14434e-07	1.55935e-05
AC188616.1	4.64808	-2.89356e-05	0.0014428	4.19673e-07	1.57755e-05
AC087482.1	17.6699	-2.18694e-05	0.00144275	4.24719e-07	1.59347e-05
NOTCH4	2622.47	-0.445904	0.0998793	4.24587e-07	1.59347e-05
CD53	3534.4	0.50311	0.11338	4.25605e-07	1.59527e-05
CLDN11	466.074	-0.706052	0.160316	4.27404e-07	1.60048e-05
AL590764.1	37.3769	0.44338	0.100935	4.32283e-07	1.61721e-05
AC055748.1	6.01554	0.981086	0.222472	4.34099e-07	1.62245e-05
MTND4P23	4.52216	0.798206	0.180273	4.36464e-07	1.62974e-05
CCDC184	39.1835	-0.502945	0.114378	4.37402e-07	1.63014e-05
PLP1	118.71	-1.18252	0.269108	4.37104e-07	1.63014e-05
SMYD1	57.7423	-1.59994	0.363704	4.3894e-07	1.63432e-05
PSD2	33.1821	-3.48001e-05	0.00144284	4.41438e-07	1.64206e-05
LINC01684	44.1509	0.432943	0.099024	4.46391e-07	1.65845e-05
LINC02320	1.34447	1.33424	0.298933	4.46687e-07	1.65845e-05
MT-TN	1766.53	-0.539357	0.122927	4.5079e-07	1.6721e-05
AC015911.7	182.948	0.656509	0.149597	4.57808e-07	1.69653e-05
TMEM246	115.209	-0.562141	0.128157	4.59564e-07	1.70143e-05
SP140L	1481.45	0.374882	0.0836924	4.60094e-07	1.70178e-05
ITGB2-AS1	653.827	0.609988	0.138676	4.60808e-07	1.70282e-05
NPR2	782.88	-0.50765	0.115803	4.62095e-07	1.70597e-05
TRAV8-2	22.2846	0.78535	0.179238	4.62871e-07	1.70723e-05
CAPN8	2401.22	-2.27472e-05	0.00144276	4.63548e-07	1.70812e-05
AL121821.2	17.3125	-3.5546e-05	0.00144285	4.66109e-07	1.71595e-05
ARAP3	1251.12	-0.413312	0.094223	4.6666e-07	1.71636e-05
OLFML2A	2215.62	-0.394472	0.0895903	4.68343e-07	1.72094e-05
AC055874.1	1.51436	-1.37224e-06	0.00144268	4.72663e-07	1.73519e-05
AF127936.1	26.9876	0.522674	0.119369	4.82884e-07	1.77106e-05
DOCK10	1578.68	0.399162	0.0891649	4.83401e-07	1.7713e-05
THSD1	418.276	-0.417405	0.0954995	4.9041e-07	1.7953e-05
TPM2	8388.32	-0.449721	0.102983	5.02417e-07	1.83755e-05
CASP8	1292.07	0.275992	0.0632282	5.03051e-07	1.83815e-05
AC140658.5	4.09174	3.26375	0.482495	5.04345e-07	1.84116e-05
ADAMTS7P4	22.0992	0.536819	0.123258	5.05963e-07	1.84536e-05
TNIP3	53.4947	0.826873	0.189992	5.10077e-07	1.85863e-05
SCML4	262.068	0.738565	0.168361	5.10884e-07	1.85984e-05
SNHG8	2026.94	-0.488399	0.110947	5.11381e-07	1.85993e-05
LINC02334	20.7131	0.671959	0.154891	5.20583e-07	1.89164e-05
LINC02605	19.7505	0.634496	0.145826	5.2119e-07	1.8921e-05
COLGALT2	82.0561	-0.724357	0.166174	5.25909e-07	1.90747e-05
MUSTN1	126.01	-1.10968	0.254768	5.28122e-07	1.91372e-05
SYTL4	854.325	-4.88016e-05	0.00144298	5.37156e-07	1.94466e-05
TFRC	6543.55	0.512583	0.115663	5.42147e-07	1.96092e-05
PIK3R5	1222.6	0.464073	0.106248	5.43581e-07	1.9643e-05
AL109809.5	35.8491	-3.16296e-05	0.00144281	5.44543e-07	1.96553e-05
WDR64	10.3632	0.660985	0.155156	5.44922e-07	1.96553e-05
CLEC4E	119.849	0.818189	0.188097	5.48401e-07	1.97626e-05
ITM2C	3574.71	0.46987	0.105761	5.50003e-07	1.98021e-05
FCRL3	412.171	0.881189	0.202018	5.54305e-07	1.99327e-05
LAMB3	1902.15	-0.697127	0.16045	5.54646e-07	1.99327e-05
TRAF3IP3	1529.71	0.633828	0.144436	5.60811e-07	2.01358e-05
HIF3A	141.349	-2.40511e-05	0.00144276	5.6614e-07	2.03086e-05
LINC02195	3.49003	0.984667	0.227191	5.69162e-07	2.03983e-05
LINC02694	16.7133	0.7473	0.177368	5.71348e-07	2.0458e-05
ADCY7	2280.6	0.468613	0.107429	5.80107e-07	2.07527e-05
CD3D	513.757	0.752248	0.172779	5.84416e-07	2.08878e-05
IL16	2101.34	0.487424	0.112129	5.86736e-07	2.09326e-05
PIANP	46.2136	-0.5939	0.136768	5.86225e-07	2.09326e-05
NPAS3	80.1917	-0.596602	0.137646	5.94171e-07	2.11786e-05
AL031736.1	2.2904	1.05546	0.241587	5.96347e-07	2.12369e-05
FBXO5	543.203	0.340867	0.0786506	6.01044e-07	2.13847e-05
IL18RAP	131.954	0.653157	0.150629	6.03594e-07	2.1456e-05
ARHGEF40	3044.69	-6.08416e-05	0.00144313	6.16128e-07	2.18225e-05
MYH7	6.51306	2.70201	0.326829	6.15819e-07	2.18225e-05
SLC13A2	272.796	-2.57345	0.312249	6.15697e-07	2.18225e-05
SMAP2	2940.29	0.33272	0.0769386	6.15626e-07	2.18225e-05
KRT15	7193.65	-1.02931	0.240899	6.16995e-07	2.18335e-05
ITGAX	3755.67	0.485329	0.111117	6.20088e-07	2.19232e-05
LINC02538	4.13898	-0.759261	0.196933	6.31829e-07	2.23182e-05
TRBV3-1	26.4441	0.78922	0.183387	6.4482e-07	2.27566e-05
NENF	2180.42	-0.397434	0.091825	6.5232e-07	2.30006e-05
C11orf21	309.599	0.681666	0.157241	6.55302e-07	2.3085e-05
LINC02813	2.68124	-0.891108	0.209422	6.57808e-07	2.31525e-05
SAMD9L	3700.26	0.473927	0.107245	6.58755e-07	2.3165e-05
HOXA2	48.978	-0.609625	0.141352	6.59617e-07	2.31708e-05
SYVN1	4798.91	0.248295	0.0574544	6.601e-07	2.31708e-05
TRAV5	10.158	0.828511	0.19294	6.61019e-07	2.31823e-05
DLL1	573.078	-0.392457	0.0910416	6.62958e-07	2.32296e-05
CD86	948.393	0.462441	0.107482	6.65797e-07	2.3307e-05
IPCEF1	222.903	0.623645	0.144975	6.66354e-07	2.3307e-05
DEF6	1784.63	0.406959	0.0937273	6.68126e-07	2.33481e-05
INPP5D	2255.25	0.429083	0.0973806	6.68835e-07	2.33521e-05
AC012645.3	74.4721	0.590724	0.137055	6.79677e-07	2.36999e-05
LAMP3	791.697	0.760709	0.176893	6.80003e-07	2.36999e-05
SCARA5	635.577	-1.13619e-05	0.0014427	6.85909e-07	2.38845e-05
LEP	1039.79	-0.627028	0.460071	6.9548e-07	2.41963e-05
GREM2	114.719	-0.762522	0.177538	6.97128e-07	2.42321e-05
AC025280.2	8.51207	-3.48997e-05	0.00144284	7.09583e-07	2.46215e-05
TRBC2	2107.87	0.722564	0.167809	7.09164e-07	2.46215e-05
ADIRF-AS1	697.438	-0.411982	0.0956042	7.12232e-07	2.46915e-05
DACT3	328.178	-0.475132	0.110744	7.1865e-07	2.48746e-05
TRBV2	29.326	0.792742	0.18562	7.18779e-07	2.48746e-05
SLC7A7	508.813	0.422559	0.0986908	7.24656e-07	2.50558e-05
CSN1S1	6.79599	-3.65713	0.379308	7.33857e-07	2.53517e-05
MST1	947.192	-0.395289	0.0918718	7.46138e-07	2.57532e-05
KLRC3	14.9703	0.975549	0.228431	7.50119e-07	2.58679e-05
AL133405.2	0.770826	1.52939	0.353905	7.51114e-07	2.58795e-05
DOK3	1310.72	0.335011	0.0782684	7.53433e-07	2.59366e-05
ATP1B2	158.793	-0.656668	0.153187	7.55731e-07	2.59929e-05
KRT31	8.23772	-3.25933	0.386473	7.56893e-07	2.60101e-05
MAMLD1	424.479	-0.563678	0.131838	7.58726e-07	2.60503e-05
LPAR5	406.038	0.320902	0.0754395	7.60028e-07	2.60721e-05
LINC01119	42.4467	-2.23994e-05	0.00144268	7.6954e-07	2.63524e-05
PDE6G	72.276	0.607158	0.141768	7.69033e-07	2.63524e-05
TRGV10	28.6378	0.738083	0.173186	7.71815e-07	2.64072e-05
ZNF219	1362.88	-0.373468	0.0871562	7.7685e-07	2.65564e-05
LCP1	9664.61	0.534393	0.12323	7.84677e-07	2.68006e-05
RAX	2.35635	1.7126	0.429605	7.86117e-07	2.68264e-05
PARP12	3381.29	0.361593	0.0826212	8.0459e-07	2.74177e-05
WAS	887.118	0.472949	0.111055	8.04841e-07	2.74177e-05
ELN	5873.86	-0.840182	0.199336	8.14731e-07	2.77305e-05
LINC00683	44.2208	-0.576311	0.13476	8.17911e-07	2.78146e-05
SLC7A5P1	9.64475	0.695938	0.164228	8.26108e-07	2.80691e-05
MAGI2	305.727	-0.665474	0.098107	8.35227e-07	2.83544e-05
SMIM10L2B	75.604	-4.04456e-05	0.00144289	8.73507e-07	2.96283e-05
CHST3	1164.78	-0.413264	0.0972135	8.75233e-07	2.96612e-05
DOCK6	3236.02	-0.321736	0.0753377	8.80725e-07	2.98215e-05
PI15	504.951	-1.27628	0.238299	8.88572e-07	3.00613e-05
KIR2DL3	5.32573	1.32612	0.312768	8.95621e-07	3.02737e-05
DAPP1	890.979	0.467788	0.110495	8.97664e-07	3.03166e-05
SEPTIN4	1158.79	-0.387617	0.0908891	9.0819e-07	3.06457e-05
SETP9	3.01933	1.48928	0.231799	9.18606e-07	3.09706e-05
LINC02253	3.8173	4.62511e-06	0.00144268	9.20088e-07	3.09939e-05
LIN28A	217.456	0.990026	0.384499	9.24242e-07	3.11071e-05
DNAJB9	1597.98	0.290063	0.0684415	9.3175e-07	3.1333e-05
FERMT3	2264.49	0.429493	0.100557	9.32675e-07	3.13372e-05
GZMB	335.892	0.882532	0.208849	9.37755e-07	3.1481e-05
LRRC38	3.41176	-1.23001	0.291108	9.42822e-07	3.1624e-05
LMOD1	1675.69	-0.546695	0.129794	9.50127e-07	3.18418e-05
PACERR	5.07771	-0.729424	0.173026	9.51144e-07	3.18487e-05
TRBV15	10.1225	0.853279	0.203239	9.5537e-07	3.1963e-05
LRP8	1093.54	0.620179	0.146996	9.80719e-07	3.27831e-05
IGHV1-12	38.1055	2.19702	0.295573	9.87377e-07	3.29776e-05
KCNAB2	2409.06	0.430816	0.102052	9.89291e-07	3.30134e-05
WDFY3-AS2	113.487	-0.39829	0.0944856	9.93263e-07	3.31178e-05
RFX5	3368.29	0.293651	0.0679659	9.96125e-07	3.3185e-05
HBS1L	2222.55	0.362281	0.0850245	1.00786e-06	3.35474e-05
LINC02345	27.3175	0.793553	0.189147	1.01494e-06	3.37546e-05
HBG2	16.3345	-1.98323	0.363128	1.02137e-06	3.39397e-05
AC241851.2	67.1038	-0.470055	0.111697	1.02613e-06	3.404e-05
FSD1	36.3539	0.54051	0.129351	1.02564e-06	3.404e-05
SYNM	2344.85	-2.6049e-05	0.00144277	1.02946e-06	3.41217e-05
TRBV20-1	77.6531	0.68923	0.164556	1.04953e-06	3.47575e-05
SOX21-AS1	4.6998	-0.970785	0.230892	1.05648e-06	3.49582e-05
ACTG2	1249.93	-0.969716	0.231066	1.06355e-06	3.51329e-05
MTND4P9	1.55341	1.08341	0.253748	1.06335e-06	3.51329e-05
ATM	3008.11	0.296431	0.0700911	1.06548e-06	3.5167e-05
CRIM1-DT	31.9275	-0.583917	0.139197	1.07124e-06	3.53275e-05
IGHV1OR21-1	4.97722	1.66939	0.397037	1.07306e-06	3.53578e-05
PJVK	195.073	-0.388124	0.0924115	1.07629e-06	3.53752e-05
PTPRM	2931.98	-0.421724	0.0996391	1.07609e-06	3.53752e-05
TRAV36DV7	7.22671	0.775867	0.18483	1.07628e-06	3.53752e-05
LRRK1	2284.7	0.386737	0.0911637	1.08189e-06	3.55295e-05
AC011247.1	2.38228	0.772316	0.182663	1.09209e-06	3.58344e-05
MYO1F	2382.69	0.404575	0.0936235	1.11278e-06	3.64522e-05
TRBV11-2	17.4781	0.76406	0.182521	1.11209e-06	3.64522e-05
CFLAR	7627.68	0.299242	0.069988	1.11416e-06	3.64673e-05
TRGC2	224.672	0.706527	0.168458	1.11631e-06	3.6507e-05
AC009812.1	96.8761	-0.411138	0.0981621	1.12154e-06	3.66477e-05
TRAV21	21.9682	0.782695	0.187396	1.12557e-06	3.67485e-05
KRAS	2420.22	0.319973	0.0752763	1.12868e-06	3.68196e-05
AL157871.3	2.80758	0.817553	0.193732	1.13366e-06	3.69513e-05
GPR162	218.612	-0.522063	0.12493	1.13483e-06	3.69587e-05
AL450326.3	8.7191	1.40438	0.21593	1.13664e-06	3.69869e-05
ODC1	2376.62	0.536463	0.126958	1.14335e-06	3.71438e-05
RNF166	1969.11	0.318332	0.0735989	1.1425e-06	3.71438e-05
EEPD1	671.505	-0.514933	0.123268	1.15068e-06	3.7351e-05
CSH1	2.14818	6.93062	0.600309	1.15497e-06	3.74283e-05
SPAAR	69.0289	-0.658281	0.157655	1.15409e-06	3.74283e-05
SGCE	1496.49	-4.33401e-05	0.00144291	1.1605e-06	3.75763e-05
LINC02298	86.8411	-0.598385	0.143247	1.16522e-06	3.76981e-05
SLC26A10	264.919	-0.500954	0.119992	1.16737e-06	3.77366e-05
ESD	2554.88	-0.253789	0.0607632	1.17366e-06	3.79086e-05
IGLL1	9.59291	1.31593	0.221994	1.17908e-06	3.80524e-05
SLC1A3	1601.52	0.510578	0.122051	1.18348e-06	3.81318e-05
STK17B	2453.86	0.327851	0.0785372	1.18258e-06	3.81318e-05
NUP153	2829.46	0.274442	0.064349	1.18569e-06	3.81716e-05
AC093809.1	17.9132	-1.02039	0.164427	1.18799e-06	3.82143e-05
MTCO3P12	270.748	2.70187	0.192171	1.19626e-06	3.8449e-05
TRAPPC10	2165.4	0.333366	0.0768805	1.19899e-06	3.85051e-05
AC005064.1	17.7427	-1.10617	0.266351	1.21032e-06	3.88373e-05
LINC00891	106.674	0.43616	0.10497	1.21725e-06	3.90277e-05
FAM78B	189.543	-0.216167	0.143057	1.22045e-06	3.90376e-05
GLRA3	64.5878	3.12716e-07	0.00144268	1.22024e-06	3.90376e-05
IGHV3OR16-12	2.58639	1.59511	0.380549	1.22055e-06	3.90376e-05
COX7A1	342.683	-0.622325	0.148546	1.22711e-06	3.92035e-05
HSPB2	222.031	-0.640903	0.153895	1.22806e-06	3.92035e-05
ORC1	267.539	0.501949	0.120658	1.22873e-06	3.92035e-05
AOAH	812.302	0.483937	0.116063	1.22995e-06	3.92106e-05
HOXA5	206.826	-0.6159	0.147971	1.23325e-06	3.92839e-05
AL391807.1	20.8594	-0.80735	0.194796	1.23759e-06	3.93901e-05
ZNF177	274.624	-0.511109	0.122865	1.24544e-06	3.96077e-05
AC007728.3	13.0514	0.610716	0.146592	1.25e-06	3.97206e-05
KDM7A	2038.89	0.346732	0.0798784	1.25688e-06	3.9907e-05
TRAV13-1	31.6217	0.714505	0.172341	1.26254e-06	4.00543e-05
HIST3H2BA	1.08539	1.36648	0.324944	1.26861e-06	4.02142e-05
SMIM10L2A	182.117	-0.685502	0.165237	1.28381e-06	4.06634e-05
IGLV1-50	30.27	1.0203	0.246298	1.2939e-06	4.09499e-05
ATP6V1B1	570.063	-0.772666	0.185068	1.29862e-06	4.1066e-05
AC023202.1	1.21194	1.28037	0.302864	1.32981e-06	4.20187e-05
PCDHGC3	3086.47	-0.418057	0.100015	1.33872e-06	4.22661e-05
DPP6	14.7848	-0.831268	0.201094	1.34353e-06	4.2353e-05
TRBV10-3	17.9499	0.806369	0.194672	1.34363e-06	4.2353e-05
AL390879.1	189.41	-0.374636	0.0905385	1.35729e-06	4.27492e-05
AL121929.3	21.826	-0.547046	0.132217	1.36589e-06	4.29855e-05
SHISA3	19.486	-2.78826e-06	0.00144267	1.36881e-06	4.30428e-05
SLFN11	2726.51	0.4166	0.0979531	1.37118e-06	4.30829e-05
AL731567.2	34.337	0.44666	0.10813	1.38927e-06	4.36164e-05
CEACAM21	140.291	0.562119	0.136436	1.39072e-06	4.36269e-05
DPH6-DT	9.21361	-2.46328e-05	0.00144276	1.39341e-06	4.36416e-05
TMEM101	1259.63	-0.925864	0.132025	1.39256e-06	4.36416e-05
AC078788.1	4.34354	0.736165	0.177488	1.39698e-06	4.36837e-05
ADGRB3	14.2087	-0.720538	0.176308	1.39601e-06	4.36837e-05
TRAV1-2	12.8056	0.735205	0.178972	1.39963e-06	4.37317e-05
IL15	355.011	0.400323	0.0969694	1.41511e-06	4.41801e-05
IGHV3-42	5.88246	1.3361	0.322153	1.42014e-06	4.43022e-05
GTPBP1	3015.88	0.282205	0.0684542	1.44859e-06	4.51537e-05
AC012321.1	1379.55	-0.249719	0.0605706	1.45864e-06	4.54308e-05
AL357143.1	68.5624	0.885056	0.215152	1.46492e-06	4.55311e-05
GPR31	16.0407	0.647422	0.157595	1.46534e-06	4.55311e-05
HLA-DQB1-AS1	98.7063	0.642125	0.156045	1.46447e-06	4.55311e-05
CDKN1C	720.019	-0.565083	0.136633	1.47301e-06	4.57332e-05
EPHA3	262.808	-1.64846	0.169774	1.47504e-06	4.57602e-05
LINC00539	96.2267	0.358404	0.0868963	1.47947e-06	4.58614e-05
EFCAB1	40.9452	-0.878423	0.212872	1.49425e-06	4.62827e-05
AL356489.3	8.16874	-3.06881e-05	0.0014428	1.50521e-06	4.65856e-05
SPOCK2	2464.74	0.653165	0.157565	1.52621e-06	4.71983e-05
SYBU	943.329	-0.609544	0.148349	1.53066e-06	4.72986e-05
GAGE1	3.13629	-6.03611e-06	0.0014427	1.55961e-06	4.81552e-05
CYREN	1332.98	0.205563	0.0500728	1.57421e-06	4.85678e-05
AC079584.2	6.25213	0.677713	0.164725	1.58384e-06	4.88265e-05
IGLV5-48	6.19236	2.14586	0.274279	1.5897e-06	4.89687e-05
CSE1L	5338.59	0.344204	0.0818052	1.60146e-06	4.92923e-05
KANK2	4350.38	-0.339174	0.0827277	1.60663e-06	4.94126e-05
SNAI3	106.306	0.434391	0.106322	1.62095e-06	4.9814e-05
CTSC	7209.67	0.503555	0.122054	1.62805e-06	4.9993e-05
SPCS3	4818.84	0.25368	0.0617396	1.63244e-06	5.00886e-05
HMGN2P15	33.2227	-0.756882	0.184559	1.63739e-06	5.02015e-05
IGKV1-37	98.6352	1.25661	0.307501	1.64063e-06	5.02615e-05
USP6	194.407	-0.555758	0.135717	1.64603e-06	5.03874e-05
STX7	3111.87	0.312097	0.0761851	1.65106e-06	5.05021e-05
AP003555.2	7.3238	-0.851977	0.207451	1.66064e-06	5.07555e-05
KLK3	15.5848	-1.88053	0.341563	1.67166e-06	5.10527e-05
AC040162.1	518.545	0.384874	0.0923622	1.67651e-06	5.11609e-05
AL137058.1	9.56181	-1.39665	0.182411	1.70915e-06	5.2076e-05
AP005900.1	4.95864	-0.669792	0.164487	1.70828e-06	5.2076e-05
KIF2A	1891.72	0.251766	0.0631267	1.71091e-06	5.20892e-05
EMBP1	66.4968	0.531558	0.131165	1.71803e-06	5.22653e-05
IPO8	2272.66	0.209684	0.0513517	1.73321e-06	5.26864e-05
ADAM33	1664.66	-0.780272	0.191163	1.74035e-06	5.28625e-05
TNFSF4	417.782	0.545922	0.132324	1.78024e-06	5.40323e-05
PTPRJ	2762.61	0.305242	0.0731739	1.79583e-06	5.44634e-05
AC100861.1	197.032	0.353999	0.0862268	1.79999e-06	5.45473e-05
CUL1	3050.37	0.164123	0.0404865	1.81128e-06	5.48471e-05
CLEC4GP1	23.937	-1.13574e-05	0.0014427	1.8201e-06	5.50294e-05
MAGEA12	32.6144	2.12808e-06	0.00144269	1.82001e-06	5.50294e-05
HOXA9	282.631	-3.51439e-05	0.00144284	1.82942e-06	5.52261e-05
SERPINB5	393.801	-1.01886	0.250409	1.82921e-06	5.52261e-05
FOXE1	2.53012	-1.43899e-05	0.00144272	1.84405e-06	5.56249e-05
CCL18	1128.45	0.992207	0.266796	1.8464e-06	5.56529e-05
AC011944.1	20.5253	0.511006	0.125743	1.85192e-06	5.57339e-05
AC023043.1	57.0309	-0.723053	0.177986	1.85191e-06	5.57339e-05
NUS1	2831.27	0.318077	0.0743999	1.85589e-06	5.58103e-05
AL590233.1	3.74268	0.996736	0.243968	1.86271e-06	5.5887e-05
CALML3	250.361	4.35608e-05	0.001443	1.86025e-06	5.5887e-05
TRBV6-5	30.784	0.690351	0.170247	1.8626e-06	5.5887e-05
ITGB2	7545.35	0.498789	0.12104	1.86712e-06	5.59339e-05
WFIKKN2	7.13748	-0.848485	0.208302	1.86612e-06	5.59339e-05
BRCA2	535.282	0.564504	0.137714	1.89022e-06	5.64965e-05
NFKBIE	987.168	0.367837	0.0901477	1.88941e-06	5.64965e-05
S100A1	1500.02	-1.38969e-05	0.0014427	1.88796e-06	5.64965e-05
LINC01023	46.4743	-0.480898	0.118646	1.90476e-06	5.68877e-05
IGKV1OR2-118	7.93388	1.4715	0.366115	1.91629e-06	5.71886e-05
GNG11	1436.81	-0.558597	0.137477	1.92245e-06	5.73288e-05
CCNK	2272.38	0.183093	0.0452133	1.93183e-06	5.75646e-05
STAT4	432.74	0.500283	0.122471	1.93514e-06	5.76197e-05
CFAP69	353.763	-0.456599	0.112641	1.949e-06	5.79884e-05
PYDC1	84.1763	1.89636	0.35153	1.96628e-06	5.84582e-05
AC079089.1	8.39534	0.839053	0.208027	1.97536e-06	5.86393e-05
SOHLH1	14.148	2.21319	0.403061	1.97482e-06	5.86393e-05
TRAV24	6.47953	0.925522	0.228159	2.00113e-06	5.93594e-05
DBET	11.5799	7.84588e-06	0.00144269	2.01173e-06	5.96287e-05
AC009806.1	6.04669	-0.623046	0.153859	2.02517e-06	5.99817e-05
HCN4	21.1197	1.13104	0.28006	2.03651e-06	6.02478e-05
MOB1A	6125.39	0.181996	0.0445895	2.03722e-06	6.02478e-05
APOL4	1069.52	0.570052	0.139257	2.06163e-06	6.09237e-05
AL161725.1	25.6001	0.552484	0.136619	2.0634e-06	6.09301e-05
IL9R	122.606	0.546579	0.135482	2.07507e-06	6.12285e-05
RTP5	13.8439	0.88506	0.219956	2.11689e-06	6.24158e-05
MORN4	290.14	-0.309753	0.0769883	2.19717e-06	6.4734e-05
AC008708.2	3.44352	-2.6739e-05	0.00144277	2.23374e-06	6.57622e-05
TTK	523.86	0.527	0.129923	2.23978e-06	6.58904e-05
TRBV12-3	30.3714	0.784746	0.196364	2.24271e-06	6.59272e-05
LEFTY1	22.3123	-0.623688	0.155083	2.24759e-06	6.60212e-05
CACNA2D3	57.2726	-0.63663	0.158545	2.2561e-06	6.62215e-05
CD244	87.2769	0.596466	0.148819	2.26062e-06	6.63048e-05
PRPH	30.0201	-0.874382	0.217705	2.27042e-06	6.65426e-05
MYO7A	844.633	0.488661	0.120872	2.28747e-06	6.69922e-05
CRYAB	2659.5	-0.95029	0.234592	2.28999e-06	6.70159e-05
MT-CYB	364768	-0.450133	0.112165	2.30029e-06	6.72673e-05
AC006974.2	2.36486	1.05564	0.260219	2.30369e-06	6.73165e-05
TPTE2	14.0033	0.639903	0.159601	2.30648e-06	6.73478e-05
AP005264.1	3.4561	-1.9991e-05	0.00144274	2.3087e-06	6.73523e-05
G3BP2	6364.51	0.337443	0.0822856	2.31006e-06	6.73523e-05
CD40	1133.02	0.413306	0.103073	2.31987e-06	6.75879e-05
AL031429.2	9.97279	-0.857099	0.213594	2.32955e-06	6.78195e-05
RELT	931.26	0.330443	0.0799813	2.33685e-06	6.79816e-05
AC124014.1	1.82777	0.985929	0.243059	2.35139e-06	6.83539e-05
PARVG	2283.17	0.423962	0.105521	2.38861e-06	6.93846e-05
PIK3CD	1913.78	0.445071	0.111119	2.39534e-06	6.95286e-05
TMPRSS11A	3.59881	-4.52198e-07	0.00144268	2.3989e-06	6.95806e-05
OR2S1P	11.902	-0.880443	0.220457	2.40181e-06	6.96133e-05
C16orf54	401.501	0.613278	0.153422	2.40633e-06	6.96931e-05
AC106845.2	27.1439	-0.601229	0.150314	2.41535e-06	6.9866e-05
SYN2	88.6271	-0.967084	0.241616	2.41587e-06	6.9866e-05
TBX2-AS1	83.114	-0.59274	0.148132	2.42764e-06	7.01548e-05
PPIF	3405.74	0.376388	0.093682	2.43533e-06	7.03065e-05
TNNI3K	24.6151	-0.850374	0.211171	2.43647e-06	7.03065e-05
GPC3	1160.98	-0.894709	0.225696	2.46779e-06	7.11579e-05
BDNF-AS	142.82	-0.383852	0.0956489	2.4743e-06	7.12932e-05
LONRF2	1009.36	-2.27737e-05	0.00144275	2.51109e-06	7.23001e-05
AL138899.2	3.24664	0.984329	0.244991	2.51731e-06	7.24261e-05
LCAT	831.231	-0.324991	0.0807684	2.52168e-06	7.24988e-05
LINC02767	91.211	-0.483261	0.120996	2.52442e-06	7.25244e-05
BCL11B	543.851	0.62189	0.155204	2.52874e-06	7.25955e-05
MYOM1	264.683	-0.000151574	0.00144665	2.53421e-06	7.26991e-05
ZNF362	1898.6	-0.234949	0.0588903	2.53678e-06	7.27199e-05
KIF20B	505.031	0.328554	0.0823154	2.54066e-06	7.27778e-05
SLITRK3	2.98094	-1.32281	0.352659	2.55974e-06	7.32708e-05
FGF14-AS2	49.2548	-0.633029	0.158768	2.56925e-06	7.34895e-05
CD70	42.0795	0.602719	0.151672	2.58069e-06	7.37114e-05
GPAA1P2	105.069	-0.53261	0.133656	2.58076e-06	7.37114e-05
NOD2	654.409	0.432174	0.10699	2.58595e-06	7.38058e-05
AC090994.1	163.974	-2.80394e-05	0.00144277	2.61237e-06	7.45057e-05
BMERB1	974.276	-0.543047	0.139008	2.62653e-06	7.48007e-05
CORO1A	5172.09	0.536478	0.134009	2.62578e-06	7.48007e-05
COTL1	5645.09	0.396194	0.0990396	2.65248e-06	7.54851e-05
DLGAP1	104.529	-0.964071	0.242238	2.65687e-06	7.55552e-05
SEL1L	5366.69	0.29691	0.0735579	2.66532e-06	7.57407e-05
AC104088.3	9.98941	-0.803044	0.201456	2.67874e-06	7.60668e-05
RAB11FIP4	2614.48	0.505865	0.125757	2.68523e-06	7.6086e-05
SLC17A9	1660.27	0.558762	0.138624	2.68351e-06	7.6086e-05
TNFSF18	24.5574	0.726359	0.182708	2.68484e-06	7.6086e-05
AC015911.4	2.5852	0.884824	0.221465	2.70121e-06	7.64836e-05
MCL1	18297.1	0.244836	0.0587621	2.7101e-06	7.668e-05
CAPN11	154.606	-0.654263	0.164734	2.75571e-06	7.79143e-05
JAK2	1220.61	0.342729	0.0856285	2.75903e-06	7.7952e-05
AC005224.3	25.23	0.603392	0.152275	2.77834e-06	7.83894e-05
GTSF1	39.9212	1.06944	0.191986	2.77851e-06	7.83894e-05
PENK	40.607	-0.679712	0.299642	2.80097e-06	7.89664e-05
LAIR2	18.0398	1.50964e-05	0.00144269	2.81138e-06	7.92029e-05
SCN7A	95.5186	-0.76316	0.192569	2.82302e-06	7.94738e-05
SIGLEC8	262.079	0.53096	0.133949	2.85282e-06	8.02553e-05
RAMP2-AS1	194.421	-0.685122	0.172908	2.86152e-06	8.04423e-05
AC017002.3	24.8951	0.502691	0.127483	2.86861e-06	8.05838e-05
AC079209.1	11.0756	1.02434e-05	0.00144263	2.87115e-06	8.05974e-05
RNASE4	1286.11	-0.455192	0.114872	2.88284e-06	8.08679e-05
CCL3	354.004	0.566619	0.141761	2.89434e-06	8.11109e-05
LINC00861	531.797	0.710704	0.178209	2.89564e-06	8.11109e-05
INSL6	6.55987	0.335324	0.326472	2.90498e-06	8.12679e-05
MIR497HG	165.743	-0.548868	0.137194	2.90538e-06	8.12679e-05
SLC7A14-AS1	36.3112	-0.390117	0.0984733	2.91754e-06	8.15498e-05
MTFR1L	2341.47	-0.176493	0.0441166	2.92036e-06	8.15705e-05
SUCNR1	199.719	0.589136	0.149123	2.9357e-06	8.19406e-05
LINC01091	50.3413	-0.503315	0.127265	2.93938e-06	8.19851e-05
IGKV5-2	113.626	1.16789	0.295873	2.95792e-06	8.24436e-05
MAP3K7	2211.64	0.202676	0.0512307	2.97685e-06	8.29122e-05
HILS1	12.0266	-0.743248	0.187859	2.98903e-06	8.31926e-05
AC133961.1	1.43406	0.938364	0.233709	2.9973e-06	8.33636e-05
ATP6V1B2	4978.87	0.227923	0.0597538	3.00164e-06	8.34251e-05
TRAV29DV5	19.5355	0.727833	0.184908	3.03325e-06	8.42441e-05
AC004847.1	80.4247	0.51693	0.130671	3.043e-06	8.43953e-05
AC091564.1	9.11919	0.59371	0.150381	3.04289e-06	8.43953e-05
AC110602.1	1.06556	-1.58935	0.293312	3.04851e-06	8.44886e-05
CNTNAP3B	301.641	-0.715912	0.180519	3.05452e-06	8.45953e-05
IGKV1OR22-5	2.74337	6.46685e-06	0.00144269	3.09413e-06	8.56318e-05
C1orf147	37.42	0.422746	0.107133	3.10707e-06	8.59294e-05
IGKV1D-12	29.7835	1.49103	0.379758	3.11166e-06	8.59714e-05
TRGV9	19.1833	0.680544	0.172708	3.11297e-06	8.59714e-05
HAND2	100.164	-0.505562	0.128117	3.12321e-06	8.61936e-05
EDNRB	499.696	-0.562536	0.142841	3.13243e-06	8.63872e-05
WDR3	2110.11	0.52302	0.130534	3.14804e-06	8.67568e-05
TRAV12-3	24.3702	0.708052	0.180432	3.1908e-06	8.78736e-05
ARTN	195.381	-0.834377	0.212201	3.20323e-06	8.81541e-05
LAIR1	2867.81	0.417598	0.105107	3.22653e-06	8.8733e-05
SHISA6	137.214	-0.716552	0.182706	3.22952e-06	8.87529e-05
KLRC2	25.4383	0.870097	0.22283	3.23247e-06	8.87718e-05
GPR158	73.7612	1.02561	0.261419	3.26898e-06	8.97119e-05
AC024337.2	38.2201	-1.27642e-05	0.00144266	3.27789e-06	8.98933e-05
KIF21B	1298.11	0.429284	0.107985	3.34912e-06	9.17827e-05
SOAT1	2112.26	0.355362	0.0899929	3.38303e-06	9.26474e-05
AC114760.2	8.48776	0.447422	0.114196	3.39255e-06	9.28434e-05
LINC01473	23.2314	-0.299371	0.0766431	3.4016e-06	9.3026e-05
AC008663.2	47.2116	-1.72825	0.164251	3.41398e-06	9.32348e-05
SIT1	256.576	0.654298	0.166059	3.41201e-06	9.32348e-05
ARAP2	764.199	0.375923	0.0957591	3.43706e-06	9.37706e-05
LRFN5	55.3485	-0.65927	0.168319	3.43838e-06	9.37706e-05
ANKRD22	520.905	0.550573	0.140708	3.46081e-06	9.43167e-05
KLRC1	48.9646	0.66067	0.168498	3.47784e-06	9.47151e-05
TRAF1	1616.24	0.39346	0.0993851	3.48595e-06	9.487e-05
HCG4	29.3508	-2.98906e-05	0.00144279	3.49091e-06	9.49393e-05
AC008074.2	38.7278	0.370632	0.0950521	3.52039e-06	9.56748e-05
ADGRL2	601.17	-3.65925e-05	0.00144284	3.54766e-06	9.61604e-05
GIHCG	163.632	-3.88442e-05	0.00144286	3.54519e-06	9.61604e-05
IKZF3	3311.51	0.802898	0.203057	3.54108e-06	9.61604e-05
TNFRSF4	398.846	0.374467	0.0954656	3.54807e-06	9.61604e-05
AC011487.2	17.2802	4.70759e-06	0.00144267	3.56206e-06	9.62896e-05
AC027243.1	6.17222	9.24095e-06	0.00144269	3.55919e-06	9.62896e-05
ADGRA2	3755.97	-0.418114	0.107197	3.56204e-06	9.62896e-05
RAMP2	785.457	-0.49634	0.126858	3.56265e-06	9.62896e-05
RNU6ATAC35P	3.42027	-2.49277e-05	0.00144276	3.58415e-06	9.68041e-05
AD000671.2	113.509	0.349572	0.0899503	3.64732e-06	9.84426e-05
ARHGAP6	266.436	-0.456346	0.116952	3.66812e-06	9.8936e-05
IGKV7-3	11.0939	1.2933	0.332565	3.69313e-06	9.95419e-05
AC090948.3	32.0975	0.470574	0.121016	3.70145e-06	9.96979e-05
RNF19B	1604.48	0.252516	0.065026	3.7265e-06	0.000100304
AP001533.1	2.4473	-0.971549	0.250147	3.77241e-06	0.00010147
PNPLA7	2031.65	-4.9304e-05	0.00144296	3.78901e-06	0.000101846
AL121938.1	11.2655	0.738417	0.189973	3.82936e-06	0.000102861
AC234301.4	194.407	1.53368	0.395818	3.84446e-06	0.000103189
SP110	2180.09	0.337574	0.0850926	3.84685e-06	0.000103189
LDB2	1076.11	-0.479933	0.122367	3.86006e-06	0.000103402
TRGV1	2.28906	0.923776	0.234115	3.85799e-06	0.000103402
CYTH4	2016.96	0.418163	0.107291	3.86739e-06	0.000103457
TRAV10	7.30691	0.855847	0.220174	3.86666e-06	0.000103457
DCLRE1B	504.922	0.207498	0.0538501	3.91486e-06	0.000104656
PID1	392.872	-0.544977	0.140306	3.92689e-06	0.000104906
LINC02660	6.93718	-0.887782	0.230277	3.93479e-06	0.000105045
PDGFD	988.662	-0.5324	0.137093	3.93783e-06	0.000105055
PEMT	783.579	-4.32069e-05	0.0014429	3.94059e-06	0.000105057
FANCA	1277.98	0.418769	0.107229	3.95767e-06	0.000105441
AC138649.2	11.4569	-0.593006	0.153108	3.98662e-06	0.00010614
AC090948.4	6.44049	0.608733	0.157103	4.00124e-06	0.000106457
EPSTI1	2057.39	0.443222	0.113662	4.01915e-06	0.000106861
TOGARAM2	82.4388	0.576261	0.149141	4.02705e-06	0.000106999
LPXN	1461.46	0.378514	0.0973361	4.08273e-06	0.000108405
RNA5SP39	1.87228	0.981	0.249811	4.11858e-06	0.000109283
NSG1	107.83	9.21386e-06	0.00144266	4.13583e-06	0.000109667
AC092484.1	7.50468	5.45077e-06	0.00144269	4.17303e-06	0.000110578
LINC00525	8.96367	0.723651	0.187614	4.19271e-06	0.000111025
AC011773.4	13.8486	-0.674804	0.177168	4.20456e-06	0.000111263
TRMT9B	272.462	-0.605655	0.156675	4.23014e-06	0.000111865
GLS2	59.0428	-3.34625e-05	0.00144282	4.23739e-06	0.000111981
TOX2	172.89	0.546907	0.141901	4.24825e-06	0.000112193
AP002414.2	53.311	-0.455305	0.117762	4.26451e-06	0.000112471
MT1M	77.2116	-0.644799	0.166983	4.26356e-06	0.000112471
C15orf48	587.259	0.616044	0.158285	4.28428e-06	0.000112916
LINC01537	27.2548	-0.731739	0.189465	4.33572e-06	0.000114119
LINC02006	17.0391	0.468161	0.122318	4.33329e-06	0.000114119
CNOT9	2832.03	0.162593	0.0428611	4.34452e-06	0.000114274
DEFB1	169.397	-1.10178	0.285735	4.35243e-06	0.000114405
LAMA1	397.209	-0.485931	0.126198	4.40792e-06	0.000115753
TRBV10-2	7.95801	0.964766	0.252195	4.4096e-06	0.000115753
BATF	497.157	0.406725	0.105258	4.41958e-06	0.000115937
IGFBP1	3.57008	-1.5093	0.391487	4.43046e-06	0.000116145
EGFL8	890.915	-0.41463	0.107704	4.4458e-06	0.000116469
MYBPC3	34.9301	0.508227	0.131951	4.45997e-06	0.000116763
[truncated: 48,416 more rows]

## Sheet: Supplementary data 26
pathway	pval	padj	log2err	ES	NES	Study
[truncated: 84 more rows]

[truncated: 5 more sheets: Supplementary data 27, Supplementary data 28, Supplementary data 29, Supplementary data 30, Supplementary data 31]
