# Supplementary material for: Immunological and clinicopathological features predict HER2-positive breast cancer prognosis in the neoadjuvant NeoALTTO and CALGB 40601 randomized trials
Source: Nat Commun. 2023 Nov 3;14:7053. doi: 10.1038/s41467-023-42635-2 (PMC10624889; doi:10.1038/s41467-023-42635-2)
Supplement: Supplementary file 8 — Supplementary Data 32−37 [file 41467_2023_42635_MOESM8_ESM.xlsx]

## Sheet: Supplementary data 32
11q13_Amplicon_BMC.Med.Genomics.2011_PMID.21214954	12qMDM4_BMC.Med.Genomics.2011_PMID.21214954	13q14_Amplicon_BMC.Med.Genomics.2011_PMID.21214954	15q25_Amplicon_BMC.Med.Genomics.2011_PMID.21214954	16.13_Amplicon_BMC.Med.Genomics.2011_PMID.21214954	16q23_Amplicon_BMC.Med.Genomics.2011_PMID.21214954	17PP13_Amplicon_BMC.Med.Genomics.2011_PMID.21214954	17q25x_BMC.Med.Genomics.2011_PMID.21214954	19p13_Amplicon_BMC.Med.Genomics.2011_PMID.21214954	1p36_Amplicon_BMC.Med.Genomics.2011_PMID.21214954	3p21Amplicon_BMC.Med.Genomics.2011_PMID.21214954	4p16_Amplicon_BMC.Med.Genomics.2011_PMID.21214954	5Q_Breast.Cancer.Res.Treat.2012_PMID.22048815	8p_Amplicon_BMC.Med.Genomics.2011_PMID.21214954	8p22_Amplicon_BMC.Med.Genomics.2011_PMID.21214954	Activate.Endothelium_Clin.Exp.Metastasis.2014_PMID.23975155	ACTIVATED_BLOOD_NEUTROPHIL_SIGNATURE_Nat.Cell.Biol.2019_PMID.31263265	ACTIVATED_CANCER_CELL_SIGNATURE_Nat.Cell.Biol.2019_PMID.31263265	ACTIVATED_LUNG_MSC_SIGNATURE_Nat.Cell.Biol.2019_PMID.31263265	ACTIVATED_LUNG_NEUTROPHIL_SIGNATURE_Nat.Cell.Biol.2019_PMID.31263265	ADM_S100A10_A110NDGR1_Cluster_BMC.Med.Genomics.2011_PMID.21214954	African_and_European_Ancestry_in_TCGA_Negative_JAMA.Oncol.2017_PMID.28472234	African_and_European_Ancestry_in_TCGA_Positive_JAMA.Oncol.2017_PMID.28472234	AGE_associated_SOOD_Genome.Biol.2015_PMID.26343147	aMaSC_HsEnriched_BCR.2015_PMID.25575446	aMaSC_HsEnriched_Refined1_BCR.2015_PMID.25575446	aMaSC_Lim09_BCR.2015_PMID.25575446	aMaSC_Prat_BCR.2015_PMID.25575446	aMaSC_Shehata_BCR.2015_PMID.25575446	AMPH_EPIREGULIN_Cluster_BMC.Med.Genomics.2011_PMID.21214954	Apocrine_Features_J.Pathol.2017_PMID.27861902	aStr_HsEnriched_BCR.2015_PMID.25575446	aStr_HsEnriched_Refined1_BCR.2015_PMID.25575446	aStr_HsEnriched_Refined2_BCR.2015_PMID.25575446	aStr_Lim09_BCR.2015_PMID.25575446	aStr_Prat_BCR.2015_PMID.25575446	aStr_Shehata_BCR.2015_PMID.25575446	B_Cell_cluster_Iglesia_CCR.2014_PMID.24916698	B_lineage_MCP_PMID.31942075_PMID.31942077	BASAL_Cluster_BMC.Med.Genomics.2011_PMID.21214954	Bcell_IL10_MINUS_LIN_J_Immunol.2014_PMID.25080484	Bcell_IL10_PLUS_LIN_J_Immunol.2014_PMID.25080484	Bcell_Tcell_Cooperation_Cell.2019_PMID.31730857	Bcells_Centroblast_J.Clin.Oncol.2015_PMID.25800755	Bcells_Centrocyte_J.Clin.Oncol.2015_PMID.25800755	Bcells_Memory_J.Clin.Oncol.2015_PMID.25800755	Bcells_Naive_J.Clin.Oncol.2015_PMID.25800755	Bcells_Plasmablast_J.Clin.Oncol.2015_PMID.25800755	bMYB_Signature_Oncogene.2009_PMID.19043454	BPMS_7.Genes_PLoS.One.2013_PMID.24349199
0.353026	0.151517	0.185819	-0.129449	-0.302545	-0.370269	-0.0823857	-0.237441	-0.160147	0.040415	-0.445789	0.227224	0.387819	-0.0734513	0.102591	-0.0919303	0.150789	0.0176713	0.170488	0.116249	0.0384656	0.0445863	-0.258763	-0.202269	-0.10563	-0.288769	-0.053008	-0.017141	0.0266863	-0.261284	0.588693	-0.0140966	-0.0305789	0.111301	0.0279839	0.00680711	0.0162784	-0.0632581	0.0833225	-0.391299	0.106333	0.151897	0.144119	-0.197291	0.137082	0.183336	0.487625	0.234406	-0.293343	0.362694
-0.105894	0.212615	0.0081591	-0.0593176	-0.381729	-0.179005	0.0511404	-0.489204	-0.328067	-0.0991724	-0.156527	0.0866862	0.248841	0.0521972	0.194617	-0.12945	0.0458628	0.150433	0.0374925	0.0427719	-0.238926	0.277996	-0.288115	-0.20858	0.164817	0.0837623	0.0415801	0.137463	0.0881887	0.760944	-0.0972493	0.147673	-0.0673824	0.208622	0.160609	0.115937	0.119065	3.48119	3.77842	0.646708	0.136109	0.694951	2.9115	-0.0989516	0.358107	0.695625	0.726569	0.5977	-0.278884	-5.3e-05
0.0832971	0.220979	-0.0671731	0.172491	0.470063	-0.0818392	0.130336	0.232925	0.477677	0.0488012	0.435456	0.573648	0.00381969	0.0201383	0.280226	0.166567	0.127193	0.491457	0.285667	0.183029	0.466614	0.220712	0.316143	0.402502	0.23861	0.768265	0.261487	0.261487	0.207949	0.599775	-0.676645	0.401396	0.452407	0.443194	0.385874	0.35132	0.305432	-0.787762	-1.35317	0.0120301	0.0371954	0.134838	-1.05747	-0.0195005	0.24166	-0.094606	0.0239115	0.128416	-0.378321	0.414446
-0.0112108	-0.0367277	-0.125142	0.112238	0.29668	-0.040879	-0.182555	0.740039	0.0600398	0.0664901	0.0689766	0.322734	0.194034	-0.350814	-0.488773	-0.106725	-0.0570987	-0.24477	0.0231563	0.0393746	-0.395775	-0.336476	0.233685	0.23778	-0.0400729	0.0485023	0.0364473	-0.0321167	0.0512096	0.0960463	0.118112	-0.369816	-0.186129	-0.630127	-0.193454	-0.113918	-0.0771044	-2.29336	-3.71923	-0.89906	-0.285365	-0.466665	-3.63658	0.0867593	0.255177	-0.642777	-0.999872	-0.385503	0.121433	-0.227602
-0.258621	-0.192526	-0.0805822	-0.300439	-0.433142	-0.39608	-0.509013	-0.519171	-0.559501	-0.310155	-1.12742	-0.0921687	-0.113539	-0.730717	-0.210109	-0.41436	-0.335828	0.278052	-0.387817	-0.30753	-1.11963	-0.0283267	0.0117934	-0.396685	-0.215007	-0.00815767	-0.222802	-0.325464	-0.109378	0.227295	-0.479187	-0.325006	-0.178373	-0.503549	-0.211129	-0.341242	-0.312035	1.20142	1.29557	0.148943	-0.0510451	-0.0319181	0.83735	-0.316809	-0.231472	-0.294293	0.40673	-0.462262	-0.444529	-0.285203
0.513625	0.329543	0.521404	0.0925289	-0.0535276	0.459582	-0.0716329	0.368635	-0.68027	0.20558	-0.545245	0.393551	0.750782	0.710498	-0.0539407	0.164579	0.0521547	-0.325323	0.134965	0.194571	-0.4631	-0.234604	0.0853748	0.00489186	-0.152074	0.0229039	0.0266298	-0.00369825	0.0357886	0.0622608	-0.0954221	-0.248778	-0.52237	-0.33956	-0.116966	-0.0498079	-0.0173351	-1.52867	-1.65911	-0.0253731	0.0179964	-0.19956	-1.01126	0.500402	0.133871	-0.140402	-0.501707	-0.118212	0.576294	-0.42352
0.414308	0.259486	0.405745	0.430079	0.447406	0.428905	0.652414	0.468956	0.450755	0.489704	0.647163	0.455684	0.547199	-0.0151055	0.503812	0.0219894	0.22327	-0.0613166	0.190054	0.242671	-0.410891	-0.465384	0.409162	0.106552	-0.0804894	-0.389834	0.151137	-0.00177686	0.101387	-0.538856	-0.361955	-0.634515	-0.402194	-0.961488	-0.449293	-0.233782	-0.138914	-1.06289	-1.30536	-0.722612	0.120475	-0.182301	-0.626205	0.316949	0.281841	-0.072588	-0.67237	-0.372087	0.484358	0.246265
0.555356	0.351399	0.163495	0.0778854	-0.221928	0.0973411	-0.0647211	-0.205054	-0.0671175	-0.0153469	0.0550282	0.131372	0.155873	0.579533	-0.00616656	-0.0258376	-0.0356752	-0.0270764	-0.0690932	0.0673703	-0.234706	-0.23293	-0.221078	-0.211784	-0.188435	-0.560285	-0.0131936	-0.131113	-0.0445001	-0.481881	0.0312708	-0.380232	-0.707236	-0.450487	-0.31221	-0.288903	-0.23057	-1.36499	-1.44066	-0.961172	-0.118466	-0.451972	-1.74401	0.469044	-0.196005	-0.517792	-0.0535712	-0.295166	0.3702	0.223433
0.274838	0.369778	0.313624	0.142945	0.0769467	0.225648	0.270412	0.708365	0.127403	0.173527	0.357794	0.151359	0.288367	0.952148	0.298823	0.451684	0.353163	-0.0956974	0.249319	0.341257	0.994864	0.368898	0.0782349	0.192021	0.525201	0.724784	0.300342	0.391592	0.223209	0.52458	0.395191	0.508755	0.320076	0.694369	0.394072	0.334255	0.358789	-0.629481	-0.730618	0.57525	0.199667	0.360312	-0.778143	0.692336	0.478798	0.297303	0.347434	0.364389	0.483582	0.866743
-0.220686	-0.480614	-0.189215	-0.377634	-0.698258	-0.943288	-0.42207	-0.660267	-0.432095	-0.415248	-1.08199	-1.15481	-0.129332	-0.613891	-0.330647	-0.31719	-0.384419	0.313627	-0.5573	-0.392482	-0.628717	-0.169945	-0.42158	-0.500667	-0.28885	-0.596414	-0.247177	-0.374152	-0.168627	0.00678492	-0.0647526	-0.497798	-0.677166	-0.5316	-0.323348	-0.439446	-0.434261	0.510729	0.458942	0.0408098	-0.311265	-0.240729	0.211482	-0.177054	-0.347758	-0.375919	0.803838	-0.399564	-0.341607	-0.68536
1.53041	0.0598766	-0.243687	0.125097	0.287632	0.24782	-0.036381	-0.0370117	0.227175	0.534315	0.542887	0.226957	-0.259191	0.182669	-0.352475	0.210779	0.0748647	0.103094	0.0787468	0.150874	1.0983	-0.101862	0.228143	0.189639	-0.0362204	-0.262679	0.105313	0.0916428	0.033757	-0.647765	0.0248116	-0.139029	-0.129942	-0.339363	-0.0693289	-0.0202124	0.0254363	0.0973666	-0.500289	0.208062	0.146906	-0.0311395	-0.482256	0.475966	0.00527564	-0.11084	-0.124774	0.0825876	0.474252	0.0825797
-0.462028	-0.308631	-0.266744	-0.225234	-0.625927	-0.45804	-0.614015	-0.869873	-0.743677	-0.233052	-1.19312	-0.645143	-0.207181	-0.457201	-0.148422	-0.196182	-0.363233	0.26829	-0.274446	-0.366011	0.0288089	0.0447738	-0.245027	-0.260526	-0.1995	-0.214334	-0.276362	-0.315487	-0.102787	0.163874	-0.281485	-0.0761808	-0.109414	0.00305433	-0.0489367	-0.187581	-0.22734	0.202457	-0.508772	-0.429441	-0.106823	-0.056857	-0.558024	-0.111703	-0.174365	-0.0410324	0.515022	-0.496413	-0.460492	0.308365
-0.909647	-0.886443	-1.13649	-0.453689	-0.343658	-1.03231	-0.890602	-0.669426	-0.754194	-0.953537	-0.371071	-0.507111	-0.925182	-1.13049	-0.674781	-0.204942	-0.917996	0.770084	-0.62782	-0.872677	-0.83517	0.0137956	0.00775794	-0.178058	-0.147061	-0.0894305	-0.25917	-0.499091	-0.0669564	0.688227	-0.912078	-0.459999	0.091061	-0.677242	-0.209962	-0.458658	-0.483515	0.595114	0.435077	0.0173176	-0.222491	-0.343737	0.276251	-0.64991	-0.311986	-0.301399	0.499475	-0.889906	-0.690428	-1.12869
0.0804744	-0.063879	0.0372561	0.0818146	0.20636	-0.218415	0.134834	0.0990522	0.178962	-0.166601	0.42947	0.312545	0.170776	0.0129296	0.142326	-0.0409561	0.209038	0.278878	0.122513	0.119567	0.416018	0.355294	-0.135269	-0.0513165	0.240818	0.382147	0.0626825	0.187416	0.109078	0.359723	0.528908	0.354275	0.418371	0.52393	0.276757	0.249016	0.213621	-0.208901	-0.144049	0.186454	0.185845	0.328668	0.115291	-0.0784425	0.210607	0.394264	0.254475	0.243407	-0.162603	-0.121921
-0.332497	0.393132	0.0479449	0.014716	0.0802717	0.418928	0.22904	-0.119903	0.110777	0.150843	-0.0557088	-0.0121285	0.147933	-0.037173	0.6403	0.23379	-0.0243198	0.0913379	0.14233	0.0397305	-0.0309324	0.329925	0.0717664	-0.0754433	0.0467405	-0.0245024	0.0806356	0.136825	0.101956	0.269401	0.270648	0.296539	0.152616	0.495842	0.27595	0.227739	0.201799	0.686874	0.72673	0.193699	0.115298	0.178976	0.647018	0.235243	0.20353	0.32715	0.234455	0.401308	0.222839	0.367961
-0.216664	0.554666	0.0192256	0.362174	0.759954	0.550868	0.333917	0.568763	0.513203	0.256257	0.395099	0.166691	-0.015436	0.279317	-0.217531	0.108623	0.023874	-0.155005	0.0126782	0.153567	0.0864384	-0.311768	0.303797	0.238162	0.0335277	-0.416539	0.120424	0.0416624	0.0199455	-0.543312	0.39967	-0.162313	-0.213363	-0.181697	-0.122166	-0.029217	-0.00900352	-1.39348	-1.87367	-0.80154	-0.0895988	-0.0841034	-0.988861	-0.00233323	-0.0900877	-0.280598	-0.545368	-0.0150303	0.238868	-0.0249982
0.143457	0.322781	0.325849	0.266792	-0.218674	0.193831	0.121216	-0.455165	-0.357715	-0.0483255	0.0947449	0.0731465	0.523515	-0.022987	0.355453	-0.0474831	0.206435	0.149071	0.203769	0.170349	-0.48003	0.375127	-0.0554754	-0.161237	0.199891	0.419574	0.0585592	0.160494	0.172315	0.472852	-0.323156	0.513292	0.40797	0.671468	0.427124	0.350043	0.270352	2.06383	2.20348	0.47178	0.0255721	0.688477	1.96278	-0.371037	0.36601	0.933901	1.08845	0.568063	-0.660017	0.347529
-0.182115	0.464504	0.116218	-0.148523	0.33438	0.470143	0.314113	0.459078	0.0463378	-0.0280112	0.099925	-0.167238	-0.0122967	0.0838176	-0.273491	0.0911201	0.243689	-0.252512	0.029493	0.0901179	0.15095	-0.0419443	0.206585	-0.00384425	-0.144621	-0.429812	0.0336709	-0.00800321	-0.00685301	-0.100682	0.340309	-0.0770279	-0.364903	-0.0952322	-0.0639294	-0.0320112	-0.0106374	-0.62147	-0.695343	-0.46522	0.187866	0.144779	-0.547598	0.323926	-0.0162348	0.237598	-0.168979	-0.00423465	0.509986	0.469783
-0.446224	-0.245441	-0.448147	-0.294091	0.00358461	0.18421	0.324333	0.266767	0.0415906	0.0258809	0.0738243	0.267149	-0.469419	-0.425051	-0.0149744	0.0596988	0.068109	0.191986	0.0626582	-0.0631184	-0.0370919	0.293715	0.0630297	0.101076	0.188185	0.622895	0.144663	0.0429077	0.0514063	0.990151	-0.683375	0.213241	0.448095	0.192405	0.197242	0.0910162	0.0746909	1.45407	1.39833	1.50066	0.301797	0.219795	1.42947	-0.273183	-0.194522	0.10392	0.468865	-0.414579	-0.157986	-0.561799
0.25022	0.2659	-0.212386	0.24511	0.350094	0.233013	0.450962	0.452585	0.633891	0.573596	0.550734	0.0916085	-0.153189	0.341123	-0.161023	0.158258	0.256062	-0.0809463	0.158137	0.288965	1.0459	-0.0353799	0.298064	0.268593	0.123057	0.414181	0.132883	0.162022	0.091346	-0.206928	0.385903	0.1595	0.224321	0.0699033	0.0499261	0.128224	0.150953	0.600394	0.577442	-0.17145	0.390341	0.308767	0.64688	0.0641978	0.202974	0.51766	0.179261	0.00320619	0.400154	0.589661
0.268413	0.781855	-0.419742	0.800412	0.353498	0.295325	0.422917	0.183263	-0.0106818	-0.0432199	-0.281896	0.273587	0.357992	0.491296	0.0950912	0.195663	0.109498	-0.209077	0.0116644	0.300241	0.240714	-0.0695194	0.01824	-0.0312724	-0.0340517	-0.584259	0.145858	0.156154	0.0486835	-0.892991	1.22079	-0.133435	-0.354407	-0.0648253	-0.108497	-0.00381574	0.0508033	-0.379863	-0.115131	0.145743	-0.0792265	-0.110319	-0.469499	0.649366	0.111365	-0.223758	0.0503232	0.204803	0.680683	0.0860236
-0.258507	-0.303002	-0.531496	-0.433854	-0.0196296	-0.195229	-0.223929	0.549168	-0.229518	-0.251827	0.109924	0.0568063	-0.623044	-0.247199	-0.300218	-0.160538	-0.33409	0.212152	-0.216009	-0.246508	-0.353997	0.327493	0.0347206	0.160297	-0.0648581	0.130952	-0.0497633	-0.100416	-0.0453368	0.403886	-0.237711	-0.0522653	0.503506	-0.0901347	-0.00865265	-0.0684171	-0.0998292	-1.08836	-1.38025	0.269668	-0.301994	-0.255255	-1.03808	-0.858123	-0.36436	-0.556454	0.0927378	-0.424184	-1.00099	-0.253107
0.092562	0.689013	-0.392421	0.755422	0.435472	0.171343	0.306987	0.263691	0.190536	0.0550845	-0.299612	0.405712	0.244632	0.334529	-0.0674363	0.0970563	0.121614	-0.263306	0.131266	0.248919	0.275997	-0.0118935	-0.023093	0.0728357	0.0039987	-0.41369	0.13798	0.146211	0.0357319	-0.688972	1.3068	-0.0849134	-0.14678	-0.0105598	-0.0728764	0.00654324	0.0856145	-0.371157	-0.327585	0.247946	-0.0980173	-0.200992	-0.342635	0.482953	0.235993	-0.48625	-0.599547	0.27822	0.547458	-0.107254
-0.0452121	-0.269105	-0.0948193	0.015551	-0.529975	-0.316335	-0.257235	0.222134	-0.584238	0.127215	-0.855637	-0.107586	0.115266	-0.586678	0.444464	-0.0686228	-0.068171	0.292658	-0.118947	-0.0868611	-0.0458202	0.190642	-0.288259	-0.240406	-0.0615632	0.0903866	-0.0493833	-0.0438184	-0.0403907	0.264272	0.617488	0.059694	0.295602	0.133195	0.105063	0.0340788	-0.0193789	-1.33192	-1.41595	0.145949	-0.582561	-0.360082	-1.41595	-0.806633	0.141221	-0.0764918	0.43513	0.0219753	-0.904249	0.0797146
-0.188696	-0.395132	0.228158	-0.0361804	0.385142	0.341019	0.0159602	0.612083	0.330776	0.149439	0.330587	0.0659619	-0.603736	0.17752	0.219291	0.112236	-0.0757406	-0.121208	0.14055	0.0509821	0.585835	-0.0898197	0.37003	0.364634	0.0975424	0.644015	0.117555	0.0712516	-0.00483231	-0.0641666	0.852865	-0.0158824	0.187716	0.0223102	-0.0593442	-0.00524218	0.00709684	-2.31187	-2.73953	0.261804	-0.0145674	-0.261302	-1.69867	0.0148271	-0.149378	-0.0416871	-0.662328	-0.266182	0.186114	0.00201808
0.222683	0.342898	0.308156	-0.0159624	-0.0574812	-0.0109757	0.187668	-0.17137	-0.269911	0.0907963	-0.0790003	0.169417	0.297987	-0.0782739	0.183426	-0.0786085	0.113852	-0.0422271	0.106938	0.207989	-0.450833	0.100254	-0.0676128	-0.0251241	-0.0877765	-1.31892	-0.0301994	-0.0301994	0.14231	-0.688676	-0.119685	-0.0163841	-0.338666	-0.0670953	0.0191939	0.063249	0.0715056	2.7873	3.12305	-0.708934	0.465146	0.793501	2.58229	-0.0223164	0.29302	0.990431	0.405795	0.543367	0.0126638	-0.288014
-0.18653	-0.323727	-0.194296	-0.0851119	1.1603	-0.691056	-0.39935	2.19454	0.0928315	-0.0107207	0.071529	0.014366	-0.126946	-0.5894	-0.531548	-0.380275	-0.0664567	0.0854796	-0.222231	-0.187622	-0.430171	-0.330686	-0.16908	-0.0776184	-0.286109	0.118433	-0.139968	-0.261006	-0.158971	-0.176248	-0.465139	-0.134485	0.0582876	-0.176182	-0.176119	-0.210214	-0.214492	0.803106	0.7998	-0.200822	-0.171183	-0.207511	0.994692	-0.408997	-0.0848055	-0.25164	0.0598399	-0.264382	-0.308981	-0.0126813
0.0513959	0.219009	0.000629259	0.00637673	-0.276439	0.302781	-0.0238071	-0.20207	-0.297093	0.0517674	-0.463205	-0.261055	-0.231602	-0.302892	0.168302	-0.0182251	0.120779	0.25214	0.0671045	-0.00846003	0.00247641	0.434996	-0.126272	-0.221519	0.230167	1.54862	0.0285321	0.143296	0.0612455	0.528448	0.264428	0.665631	0.876327	1.27033	0.494031	0.393227	0.298039	-1.97948	-2.27199	0.660997	-0.0676526	0.340748	-2.01562	-0.668653	-0.00540708	0.313272	0.225335	0.0404761	-0.88436	0.272446
0.163736	0.0681888	0.23013	0.180542	-0.0258451	-0.301055	-0.0736815	-0.263294	0.13608	0.375926	-0.756751	0.306002	0.229096	0.454835	-0.0684717	0.157042	-0.0382904	0.0856086	-0.0507446	0.0335838	0.213036	-0.000169086	-0.172943	-0.121147	0.139043	-0.254766	0.0840549	0.0155817	0.0168863	-0.255789	-0.598517	-0.207216	-0.122268	-0.379005	-0.102966	-0.0963456	-0.0475797	-2.02605	-2.34813	-0.0539087	0.0384786	-0.213289	-2.63797	0.347269	-0.0415648	-0.488393	0.101677	-0.168767	0.517473	0.0366547
-0.58154	-0.547528	-0.551473	-0.315433	0.417876	0.298334	0.0259849	0.248408	0.409736	0.127702	0.811364	0.422111	-0.0923415	-0.432362	-0.498084	-0.00933261	-0.159378	-0.131775	-0.0161114	0.00323181	0.172189	-0.39285	0.457039	0.231363	-0.12529	-0.0414667	0.0146364	-0.0731143	-0.0212228	0.124316	-0.430775	-0.142907	0.116717	-0.26545	-0.165925	-0.11792	-0.107509	0.877364	0.846591	-0.544518	0.0942221	-0.0072344	0.934398	0.16994	-0.130777	0.0397814	-0.412427	-0.380277	0.393343	0.102011
-0.175979	0.196778	0.260243	0.317955	0.0514084	-0.243812	-0.057715	-0.447354	0.0525271	-0.293185	0.0333248	-0.176026	0.436058	0.20574	0.0154288	0.10422	0.119239	-0.208641	0.0726404	0.128376	-0.0494597	-0.0572105	0.148169	0.0301435	-0.0637818	-0.23042	-0.0426238	0.006015	0.0671366	-0.278212	-0.552011	0.0448329	-0.541225	0.0329853	0.013227	0.0577059	0.0425875	-1.21977	-1.39945	-0.615638	-0.0566536	0.220594	-0.752331	0.170366	0.277796	-0.1485	-0.221807	-0.0385259	0.388082	0.313579
0.53656	-0.0224476	0.248404	-0.21869	-0.326168	0.579876	0.221607	0.383207	0.0451956	0.391671	0.120888	0.576535	-0.0748292	0.0469693	0.105628	0.0647655	0.186461	-0.145445	0.0566719	0.151562	0.186849	0.0872461	0.0264086	0.195713	-0.0229078	-0.558198	0.136702	0.0972923	0.113621	0.0740739	-0.131874	0.137071	0.0275096	0.0683149	0.0618978	0.078152	0.0957608	2.86368	2.86436	-0.225483	0.417924	0.465659	2.86436	0.635716	0.243015	0.497378	0.789726	0.197051	0.602204	-0.501334
0.599942	0.0908845	-0.127295	0.00534598	-0.00846057	0.123914	0.281895	0.26275	0.0413098	-0.223544	0.254026	-0.196592	-0.474525	-0.0297792	-0.166526	0.122537	0.179907	-0.0551111	-0.0814658	0.0818031	0.27009	-0.439299	0.460819	0.0873327	-0.0411562	0.241936	0.0270099	-0.0282168	-0.0337896	-1.2518	-0.220101	-0.203855	-0.25178	-0.425468	-0.212846	-0.127983	-0.0697344	0.0312659	-0.0126228	-0.85952	0.258312	-0.18264	0.208433	0.530527	-0.0513719	-0.315044	-0.565751	0.145662	0.535704	-0.384604
1.18535	2.42983	-0.16973	-0.31146	-0.387578	0.0332131	0.140894	-0.186493	-0.801172	-0.237787	-0.445411	-0.272562	0.0184269	-0.161402	-0.0627467	-0.179216	0.00425119	0.485904	0.000946849	-0.121157	-0.0955409	0.101287	-0.134347	-0.15395	-0.257997	-0.568706	-0.166296	-0.21223	-0.0275167	-0.224335	-0.389712	0.022111	-0.100949	0.10272	0.0427485	-0.0362224	-0.0677158	0.625411	0.92975	-0.0769502	0.00121795	0.124865	0.437869	-0.373043	-0.0303181	0.00389719	0.280238	-0.00502009	-0.624678	-0.114702
-0.180117	-0.41525	-0.285981	0.0375695	-0.157957	-0.726531	-0.34385	0.484074	-0.253545	0.0241524	-0.223565	-0.37017	-0.703426	-0.477157	-0.293402	-0.180594	-0.130053	0.377583	-0.150795	-0.166771	-0.278376	0.182907	-0.141815	0.00461241	0.0145731	0.690373	-0.0312859	-0.0782167	-0.103675	0.901522	-0.0877912	0.21439	0.39191	0.528612	0.189664	0.0357809	-0.0365838	-0.0179496	0.00231913	0.720734	-0.259559	-0.146902	0.0883892	-1.32187	-0.504151	-0.272973	-0.132823	-0.0864479	-1.41847	-0.192205
-0.1155	0.326885	0.19561	-0.0987877	0.0837366	0.0989601	0.0970754	0.0731867	-0.0158519	0.361388	-0.00922196	-0.0136755	-0.181935	-0.0882726	0.0717661	0.210563	0.181779	0.314676	0.0647125	0.126606	1.08701	0.443941	0.00955137	0.0491817	0.383769	0.623101	0.149159	0.239417	0.0755578	0.907053	0.101943	0.659336	0.668311	0.936542	0.4092	0.374386	0.328625	0.66318	0.883453	0.61231	0.315721	0.376329	0.509829	-0.00163644	0.110623	0.624986	-0.0176587	0.423887	0.0524546	0.501329
0.184896	-0.13172	0.249441	0.18044	0.425	0.269277	0.0542347	0.163328	0.199224	-0.128924	0.609618	-0.0972188	-0.219592	0.524423	0.332415	0.0528183	0.157472	-0.0681049	0.0628788	0.0586213	0.700665	-0.115105	0.165924	0.0828954	0.0749246	0.382008	0.0629145	0.0776168	0.00980019	-0.111504	-0.120489	-0.0151115	-0.0579665	-0.166519	-0.0594327	-0.0340173	0.00760248	-0.133356	-0.0729097	0.0476676	0.0996788	-0.211637	-0.0467426	-0.155226	-0.016817	0.0259826	-0.272215	0.0291963	0.118837	0.687238
-0.179239	-0.385782	-0.103614	0.321937	0.277665	0.0101034	0.0830887	0.340199	0.428555	0.255334	0.310611	0.0899134	-0.0325805	-0.0056902	0.408535	0.233827	0.0764359	0.284856	0.121763	0.0975871	0.674137	0.113398	0.324101	0.301829	0.100111	0.400132	0.109898	0.148232	0.0750791	0.14951	0.129597	0.535984	0.347374	0.778595	0.326704	0.302281	0.253839	0.10747	-0.817319	-0.425065	0.33169	0.125208	-0.498914	-0.182767	0.185559	0.0440793	-0.0868435	0.19754	-0.0142188	0.352739
-0.104382	-0.360113	-0.44143	0.223217	0.597699	-0.028401	0.139873	0.134222	0.315315	0.095428	0.678016	0.352335	0.180414	-0.144423	0.252376	0.18203	-0.00773182	0.459563	0.0356544	0.0638823	0.369412	0.227408	0.144016	0.203486	0.00938066	0.969847	0.0723078	0.100521	0.0453854	-0.0236869	0.372411	0.357876	0.782877	0.573033	0.23545	0.201386	0.170843	-2.11971	-2.64017	-0.0807787	-0.463452	-0.239796	-1.95778	-0.30558	-0.24977	-0.103576	-0.0969015	-0.0575795	-0.252316	0.541078
-0.251811	-0.41398	-0.587842	0.0167603	0.233394	-0.201108	0.00755251	0.00156368	0.163476	-0.0162959	0.0589021	0.138006	-0.303398	-0.38333	-0.324615	-0.0503065	-0.0714592	-0.170571	-0.0363195	0.0574166	0.662395	0.0571045	-0.227507	0.095672	0.0523747	1.19801	-0.0400995	0.0720927	-0.0137446	-0.527902	-0.437673	0.481987	0.485256	0.750045	0.307127	0.273082	0.213236	-0.630234	-0.623799	0.0925731	0.100877	0.206667	-0.416362	-0.685637	0.143856	0.43887	-0.599159	0.203632	-0.617593	0.422897
-0.304059	-0.280201	-0.422342	-0.0242199	-0.017329	-0.213588	-0.260387	-0.301981	-0.214791	-0.241223	-0.128812	-0.0595906	-1.03535	-0.582391	-0.133973	-0.0117325	-0.405743	0.547941	-0.209389	-0.283581	-0.2592	0.342726	0.159403	0.0300294	0.0549294	0.21883	0.0186272	-0.108626	0.0838498	0.357785	-0.366573	-0.0409671	0.273199	-0.139914	0.0799494	-0.0409917	-0.0708316	0.519135	0.880095	0.158958	-0.140741	-0.119696	-0.845177	-0.222848	0.108349	0.246275	0.255362	-0.189737	-0.270764	-0.384527
0.0824817	0.838537	0.322911	-0.0434385	0.0528544	0.418545	0.0394036	-0.144902	0.240178	0.431562	0.260365	0.217122	-0.168125	0.0786245	-0.166596	-0.118434	0.116102	0.189426	0.00783554	0.0714708	0.429245	-0.232086	0.231199	0.0143404	-0.124594	-0.554718	0.0570934	-0.0220328	-0.0392288	-0.248019	0.306095	-0.290253	-0.0350102	-0.524868	-0.231388	-0.146429	-0.0976917	0.217821	0.400293	-0.256508	0.282376	-0.205453	0.400293	0.271155	-0.178823	-0.175297	-0.404786	-0.553449	0.465415	-0.25554
-0.0108169	-0.301689	-0.0765493	-0.266362	-0.742134	-0.200288	-0.189613	-0.630993	-0.753268	-0.141936	-0.652813	-0.440294	-0.0454857	-0.602018	0.238396	-0.0888608	-0.108384	0.364936	-0.0398566	-0.161451	-0.127895	0.34867	-0.192352	-0.160514	0.280178	0.657761	-0.00672701	0.0270822	0.0231678	0.791561	-0.648311	0.389258	0.483342	0.64407	0.346416	0.149434	0.0896879	2.63298	2.68497	1.21925	0.00578318	0.220167	2.22628	-0.822069	0.0518277	0.617445	0.56755	-0.129795	-1.12832	-0.418644
-0.0336637	-0.15444	-0.275431	-0.0511758	-0.709879	-0.36235	-0.0631642	-0.260156	-0.360379	-0.037645	-0.524822	-0.309076	-0.112065	-0.109096	0.34791	0.157687	0.1132	0.168013	-0.0775176	-0.0161458	0.175598	0.0167344	-0.363454	-0.149748	0.0819288	0.56811	-0.0319631	0.0219577	0.0196876	0.207866	0.156026	0.349355	0.223491	0.508997	0.238886	0.137141	0.121194	1.34732	1.36505	0.202178	0.0771763	0.327191	1.10096	-0.26521	0.0437674	0.636323	0.372306	0.533604	-0.225739	0.30566
-0.247713	0.0173247	-0.17652	-0.0461419	0.157252	0.124334	0.162623	1.7064	0.225513	0.367235	0.447523	0.068257	-0.777263	-0.298176	-0.000835626	-0.0683739	0.13659	0.0751796	-0.0623996	0.0195061	-0.0248439	0.0332268	-0.0477591	0.0710885	-0.183721	-0.669508	0.0421619	-0.0208688	0.00475391	0.0336817	-0.00419912	-0.0233616	0.195142	-0.0975047	-0.0469284	-0.0523663	-0.0193812	0.96622	1.14098	-0.31599	0.386563	0.359155	1.29258	0.0946506	-0.0146651	0.0832045	0.596591	-0.121588	0.210167	-1.15109
-0.202999	-0.527312	-0.478983	-0.208125	-0.129468	-0.499526	-0.272409	-0.425976	-0.0384152	-0.103602	0.0457474	-0.178393	-0.658653	-0.545592	-0.375617	-0.316826	-0.00360316	0.143233	-0.154295	-0.193319	0.106206	-0.0106707	-0.0761917	0.0511607	0.210201	0.630777	-0.0619091	-0.0955055	-0.0722835	0.949946	-0.778893	0.203869	0.118586	0.275556	0.0791916	-0.014557	-0.0672334	3.10802	3.17486	0.971114	0.435851	0.323746	2.61903	-0.704831	-0.119992	0.471897	0.517964	-0.252063	-0.657058	-0.674887
-0.128838	-0.353193	-0.119216	-0.238566	-0.438822	-0.623144	-0.333902	-0.31651	-0.334286	-0.570137	-0.28094	-0.413396	0.105307	-0.692774	0.0911251	-0.0864357	-0.0831582	0.12773	-0.266572	-0.294716	-0.402907	0.210585	-0.248523	-0.210738	-0.187315	0.206283	-0.189192	-0.176113	-0.0757929	-0.49737	-0.182916	0.131907	-0.117051	0.276923	0.0811848	-0.0308437	-0.0808674	0.290027	-0.117374	-0.369524	-0.0634809	0.147938	0.0824782	-0.310676	0.122661	0.351271	-0.405295	0.358283	-0.465047	-0.139649
-0.415662	-0.0613136	-0.33152	0.573176	0.305023	-0.545163	-0.0953259	-0.158792	0.181063	-0.147959	0.162019	0.466401	-0.536307	-0.236937	0.0521167	-0.0132055	-0.150158	0.239608	-0.114351	-0.0517063	-0.444389	-0.190102	0.253148	0.170654	-0.258591	0.19786	-0.0359709	-0.140593	-0.0248234	0.277783	-0.574279	0.103874	0.157326	0.204971	0.0345622	-0.026793	-0.0167998	-0.315007	-0.310238	-0.691146	0.0556292	-0.0463712	-0.0402159	-0.0605702	-0.0707693	-0.0571285	-0.24592	-0.310626	0.161456	-0.36963
0.166805	-0.36614	-0.563895	-0.124954	-0.0346224	-0.33265	0.116696	-0.556199	-0.118028	-0.144646	-0.156275	0.0911574	-0.149623	-0.310268	-0.354038	-0.245838	-0.00612373	0.0971996	-0.0546052	-0.1294	0.0192434	-0.00936152	-0.0882562	-0.00228702	-0.0414984	0.243601	-0.065939	-0.100608	-0.0615099	0.124915	-0.136737	0.393076	0.0608274	0.58571	0.23094	0.154971	0.111466	1.14659	1.00831	0.0187031	0.302228	0.390707	1.33161	-0.646527	-0.0871331	0.252327	0.216046	0.31231	-0.786508	-0.240509
-0.0597811	-0.260191	-0.469632	-0.590181	-0.0252008	-0.541257	-0.378781	-0.687583	-0.274729	-0.465705	-0.179641	-0.141668	0.0996677	0.543768	-0.360513	-0.0931466	-0.335416	0.301494	-0.395457	-0.353449	-0.688983	-0.274512	0.00533845	-0.310392	-0.288331	0.074801	-0.140989	-0.264324	-0.16413	0.197351	-0.16935	-0.506926	-0.190447	-0.643949	-0.355413	-0.402285	-0.377962	-0.765628	-1.37885	0.000401777	-0.256554	-0.738489	-1.04904	0.0310594	-0.293634	-0.749015	-0.278044	-0.797119	0.0279388	-0.0572621
0.830667	0.496513	0.680365	0.00183466	0.773471	0.543171	0.172365	-0.280272	0.574081	0.224635	0.328813	-0.639256	-0.00827059	0.811752	0.755581	0.148954	0.325007	-0.283574	0.30629	0.317781	0.3175	-0.0549921	0.28685	0.116383	-0.163657	-0.568302	0.110559	0.0508527	0.0530534	-0.367811	-0.362119	-0.0185293	-0.217205	-0.200443	-0.0480427	0.0593772	0.115593	0.0689052	-0.0780463	-0.458691	-0.134758	-0.0292107	-0.00463773	0.00382867	0.0149361	-0.165859	-0.0135993	-0.095224	0.628794	0.727672
1.8645	0.608451	0.693657	0.114956	0.341188	0.124536	0.13392	0.331474	-0.137081	0.0323383	0.108409	0.20423	0.731197	0.796734	0.229991	0.133591	-0.0387066	-0.235017	0.0616745	0.150247	-0.552923	0.0558576	0.342381	-0.052004	0.0627401	-0.0712855	0.054742	0.131159	0.0858906	-0.000832784	-0.232347	-0.148333	-0.166107	-0.300196	-0.0843897	0.00706291	7.84e-05	-2.27616	-2.29769	-0.0993761	-0.0307454	0.040311	-2.13527	0.614937	0.0684751	-0.303876	-0.345335	-0.156983	0.46143	-0.0899469
-0.614165	-0.497862	-0.536413	-0.266146	-0.222804	-0.548176	-0.392119	0.460689	-0.45074	-0.115719	-0.376957	-0.206104	-0.244533	-0.627152	-0.455108	-0.320755	-0.356495	0.367149	-0.150993	-0.329506	-0.495899	0.269057	-0.246118	-0.246536	-0.0672477	0.0157479	-0.152481	-0.230807	-0.0822453	0.587829	-0.681916	0.0639462	0.501102	0.173746	0.0856212	-0.0420726	-0.103566	0.493484	0.420892	0.176301	-0.271395	-0.197877	0.735747	-1.84172	-0.102477	-0.0413827	0.294635	-0.232295	-1.60139	-0.385219
3.45375	-0.221554	-0.43608	0.0608141	0.121319	0.144108	-0.218222	0.0351483	0.0187131	0.0513323	0.137414	0.096981	-0.278817	-0.440362	-0.0624304	-0.20496	0.0704297	0.0589587	-0.106248	-0.0992612	-0.278704	-0.0421072	-0.0251551	0.0796112	-0.298575	-0.327693	-0.113258	-0.20648	-0.086972	-0.0277129	-0.327412	0.0845045	-0.0234823	0.0955056	6.65e-05	-0.0512056	-0.0914521	1.99142	2.1859	-0.788052	0.114315	0.0755635	2.0156	-0.45727	-0.177107	-0.0623566	0.0383526	-0.32983	-0.38631	-0.643515
0.668231	0.0921481	-0.159201	-0.0297646	0.548966	0.0481699	0.310953	0.673146	0.733048	0.518241	0.515097	0.474812	-0.451443	-0.0448518	-0.0206521	0.270411	0.331126	0.234676	0.212579	0.153967	0.974437	-0.151878	0.527976	0.571019	0.172477	0.413372	0.207055	0.24376	0.0950948	0.37113	0.461028	0.276925	0.480568	0.247589	0.184597	0.220304	0.221544	-0.227088	-0.482201	0.158022	0.210162	0.124522	0.103169	-0.156273	-0.27924	0.421616	-0.214275	0.291592	0.0736512	0.73798
0.143453	0.948075	0.648673	0.164019	0.0260332	0.172454	0.107124	-0.358202	-0.189416	0.173434	0.132463	0.206349	0.452127	0.516589	0.313638	0.184046	0.113725	-0.15448	0.313478	0.269231	-0.295998	0.377562	-0.0738843	-0.00567996	0.235494	0.555779	0.115661	0.270054	0.186522	0.264281	-0.0217379	0.371545	0.362982	0.712888	0.35266	0.328613	0.276977	-2.45671	-3.29188	0.170162	0.217113	-0.0965821	-2.71608	0.201255	-0.0752674	-0.074742	0.218101	0.158248	0.0623717	0.463109
-0.267412	-0.562846	0.450388	0.0380911	0.105764	0.231192	0.0466252	0.746268	0.466992	0.429227	0.484843	0.226659	-0.350354	-0.213776	0.0956273	0.283766	0.176287	-0.0463088	0.114029	0.172077	0.980626	0.245701	0.370125	0.331776	0.239723	0.592347	0.122812	0.180786	0.0530452	0.468581	0.161691	0.395488	0.482077	0.57432	0.233858	0.226309	0.208373	0.446255	0.320059	0.858778	0.196537	0.247961	0.535067	-0.12474	-0.130364	0.0695794	-0.344347	0.290624	-0.133	0.217305
-0.290628	-0.250062	-0.178746	0.38016	0.412771	-0.0744856	-0.0737167	0.174273	-1.83e-05	-0.224593	0.23821	0.12451	0.215454	-0.0297753	0.163807	-0.063499	-0.0203763	0.0797951	-0.040982	-0.0622021	-0.252702	-0.101059	0.190281	0.0578189	-0.0852498	-0.158981	-0.0980112	-0.0925357	-0.016792	-0.0550818	-0.504103	0.159209	0.119939	0.348446	0.0708971	0.0515301	-0.00313411	1.206	1.43853	-0.836366	0.0931882	0.189759	1.26541	-0.0688953	0.0761116	0.433857	-0.181918	0.00276622	-0.0801784	0.778858
-0.310522	0.0914301	0.224365	0.250706	-0.0283203	-0.132287	0.408712	-0.129726	0.351247	-0.108789	0.60785	-0.00118389	0.17877	-0.0122153	0.116937	-0.161413	-0.0960606	0.0463936	0.0850123	0.0518153	-0.511215	0.332502	0.214582	0.0431387	0.195797	0.396887	0.0865484	0.0166232	0.0302738	1.22015	-0.783308	0.127966	0.542153	0.416394	0.0877071	0.0754885	-0.00195208	-0.623364	-0.591354	1.292	-0.223594	-0.254967	-0.422142	-0.165641	-0.196054	-0.429114	0.284644	-0.203228	-0.184733	-0.519734
-0.152493	0.0152956	0.224684	0.460833	0.560189	0.24655	0.101802	0.979562	0.750357	0.554068	0.332236	0.809223	-0.115368	0.397693	-0.0308006	0.0972255	0.122266	0.0414679	0.180936	0.188132	0.558342	-0.324671	0.450647	0.435363	0.0159903	-0.308364	0.186245	0.103625	0.0488783	-0.14004	0.894033	-0.317353	-0.335648	-0.539047	-0.206687	-0.0768593	-0.0211214	-0.138867	0.00415315	-0.0400484	0.295767	-0.194065	-0.0991297	0.147671	-0.196114	-0.0731762	-0.430196	-0.109676	0.364287	-0.165799
0.0482463	-0.0684188	0.0641555	0.080282	0.158371	0.136833	-0.00233994	0.420947	0.334105	0.38637	0.0207237	0.407162	0.321028	-0.199932	-0.0956636	-0.146894	0.00276909	-0.111989	-0.161605	-0.0605964	-0.199996	-0.243886	0.114713	0.166351	-0.344138	-0.675281	-0.00300023	-0.201193	-0.0509398	-0.25802	-0.356637	-0.462304	-0.442488	-0.699192	-0.344706	-0.295079	-0.223563	0.557382	0.0406343	-0.693804	0.0826352	-0.2764	0.635549	-0.158797	-0.218007	-0.307952	-0.554684	0.027868	-0.0819442	-0.424611
2.43989	-0.0309803	0.186502	-0.114044	-0.195449	-0.317985	0.303839	-0.320312	-0.114811	-0.577192	-0.563905	0.331666	0.0998619	-0.381774	0.349863	-0.0605847	-0.149277	0.107378	-0.0731713	-0.129557	-0.969717	0.252148	-0.0562204	-0.00904033	0.00299782	0.0146488	-0.0735347	-0.0796785	-0.00696472	0.70546	-0.389139	0.00555124	0.132996	0.128861	0.042143	-0.0107233	-0.0628365	-0.845145	-0.821963	0.353245	-0.225338	-0.156041	-0.723438	0.541744	-0.225176	-0.156501	-0.0675645	-0.269567	0.254132	-0.851035
-0.217054	-0.793677	-0.780873	-0.577126	-0.223066	-0.723025	-0.282661	1.15271	-0.0229382	-0.479014	-0.00248462	-0.389062	-0.667785	-0.281682	-0.0952446	-0.275513	-0.334135	-0.345687	-0.464419	-0.381911	-0.080138	-0.470559	-0.00927045	0.0722769	-0.357368	-0.420256	-0.23045	-0.342415	-0.186962	-0.333026	-0.218168	-0.434058	-0.117023	-0.627751	-0.345611	-0.358431	-0.32739	0.196171	0.0283287	-0.384105	0.16359	-0.169056	0.134499	-0.284535	-0.126294	0.0679976	-0.501466	0.13205	-0.337655	1.00678
-0.311651	-0.199449	-0.00396698	0.251183	0.121015	0.101762	0.085472	-0.291451	0.317843	-0.108383	0.0701371	-0.112466	0.202103	0.0604502	-0.155709	-0.0607825	0.261346	-0.0345598	-0.0186832	0.052193	0.126793	-0.331154	0.0675803	0.0520288	-0.346049	-0.614376	-0.0745983	-0.137238	-0.0387686	-0.416618	-0.251737	-0.105337	-0.241277	-0.115657	-0.158547	-0.0753865	-0.0624173	-0.481628	-0.498902	-1.09939	-0.050651	0.0963884	-0.22743	0.263098	-0.100456	0.168026	-0.705657	-0.258137	0.524425	-0.0216054
-0.505306	0.460697	0.505881	0.250522	0.029904	0.183637	0.0716877	-0.134842	0.175834	0.100873	0.52878	0.226545	0.752787	0.857445	0.0328237	0.00730381	0.0164037	-0.169304	-0.0120876	0.153833	-1.03352	-0.254525	0.213174	-0.124505	0.0784706	0.121869	-0.00135665	0.021627	0.00535689	-0.384335	-1.7602	-0.239962	-0.415673	-0.212822	-0.164753	-0.0679723	-0.0505856	-0.20568	-0.388127	-0.481351	-0.252148	-0.252796	-0.164525	0.724471	0.0206656	-0.228251	-0.388555	0.230077	0.866778	-0.0333168
0.476239	0.127487	0.155959	0.468703	0.209192	-0.187195	-0.0425	-0.731621	-0.109759	0.140171	0.255127	0.428717	0.652067	0.483677	0.647305	0.00872814	0.102855	-0.599195	-0.178253	0.0387882	-0.20985	-0.231113	-0.0827582	-0.0898421	-0.210706	-0.479469	0.043276	-0.0594147	-0.0981325	-0.162805	0.119776	-0.67122	-0.470021	-0.861533	-0.500482	-0.359319	-0.260223	-0.909767	-0.638687	0.00172676	-0.14539	-0.449702	-0.892271	0.575954	-0.106033	-0.598388	-0.479288	-0.428668	0.527776	-0.180105
0.0623266	0.138756	-0.087994	0.0890133	0.359978	0.250942	0.266729	0.580714	-0.219402	0.168116	0.188534	0.420152	0.245035	0.048653	0.0850856	0.376841	-0.128278	0.265436	0.178041	0.148251	-0.282461	0.110698	0.260732	0.268849	0.253943	0.662253	0.164745	0.149037	0.140827	0.259209	0.0647192	0.0251135	0.349664	-0.0290656	0.104942	0.107264	0.105156	-2.4428	-2.8817	0.258022	-0.0421669	-0.178157	-2.50775	0.472157	0.266914	-0.0836444	-0.290095	-0.279691	0.549373	0.0139825
0.0062963	0.0712544	-0.52893	0.825097	0.260194	0.346136	0.448011	0.0569489	0.00125311	0.255982	0.224687	0.341837	-0.660043	0.0836865	-0.0456528	0.0859327	0.0149066	0.0184223	0.131377	0.0349134	0.630565	-0.252939	-0.150399	0.211821	-0.0138149	-0.370187	0.0183248	0.0601199	0.0072608	-0.0840453	0.987222	0.0125162	-0.119676	-0.037794	-0.0741585	-0.0256885	0.00875075	0.34227	0.55326	-0.482837	0.230252	0.15201	0.520144	0.0195046	-0.0799582	0.353569	-0.0967799	-0.223427	0.30824	0.614576
-0.364583	-0.58798	-0.218718	0.116351	0.183301	0.130244	-0.0415826	0.436545	0.44512	0.442875	0.0165879	0.338043	-0.447675	-0.451177	0.0817675	-0.185435	0.0717385	0.0536637	-0.0342453	-0.0140657	0.24407	-0.274446	0.137454	0.237023	-0.144979	-0.0756063	-0.0402805	-0.0380181	-0.0290887	-0.145359	1.26747	-0.104134	-0.096309	-0.0712483	-0.0910246	-0.0910758	-0.0712483	-0.242487	-1.23381	-0.621881	-0.0845068	-0.124302	0.432401	-0.411541	-0.108054	0.504294	-0.0967057	0.320396	-0.355852	-0.00748734
-0.399077	-0.0133446	0.053277	0.200765	-0.468047	-0.449262	-0.211115	-0.463716	-0.238336	-0.0695248	-0.563453	-0.252887	0.0794884	-0.348758	0.0403278	0.145211	-0.0319728	0.297751	0.0370605	-0.00588082	-0.259418	0.290144	-0.229632	-0.0595915	0.0664921	0.144297	-0.00172328	0.0859449	0.0882932	-0.503041	-0.17086	0.297559	0.11817	0.585998	0.299907	0.270174	0.20909	-0.499776	-0.262857	-0.0066893	-0.0509375	0.134861	-0.413832	0.0272747	0.332598	0.134861	0.10944	0.198485	-0.30974	0.269869
0.371271	0.499139	0.153911	0.0124753	0.090442	0.463234	0.276607	0.110359	-0.0766761	0.0227886	0.517881	-0.042668	0.260842	-0.0538978	0.475945	0.219943	0.148496	-0.237963	0.157064	0.15857	0.256429	-0.150511	0.356255	0.0371443	0.142628	0.0189685	0.131392	0.188192	0.0786253	-0.417139	-0.0536867	-0.0539721	-0.124947	-0.0516722	-0.0146003	0.085729	0.101406	0.557152	0.0488491	-0.280216	0.0981553	0.0316169	0.320779	0.535588	0.279951	0.101159	-0.244721	0.494271	0.516946	0.429535
0.0236682	-0.249061	-0.0848774	0.148029	0.451091	-0.303892	-0.0476319	0.122327	0.497283	-0.202692	0.139995	-0.201599	-0.16966	-0.0193634	0.357588	-0.18735	-0.0913661	-0.153015	-0.062403	-0.0420413	-0.281699	-0.180002	-0.0848564	0.119251	-0.213999	-0.619926	-0.0809762	-0.166671	-0.0659255	-0.0789623	0.273937	-0.183224	-0.202826	-0.178872	-0.161931	-0.134036	-0.139004	0.296964	0.489519	-0.0777719	0.126351	-0.336824	0.128705	-0.0573838	-0.1482	-0.720483	-0.101461	-0.478129	0.057441	-0.706146
-0.0492049	1.65017	0.0630074	0.132101	0.535925	0.336169	-0.388854	-0.670611	0.128457	0.0920876	0.318478	0.242453	0.0667012	-0.418932	0.383195	-0.127634	-0.00390206	0.0322042	-0.0484829	-0.0332675	0.0655615	-0.0280668	-0.0652879	0.0811872	-0.0736511	-0.340583	0.0198126	-0.0916562	-0.0655375	0.0864075	-0.246156	-0.129783	-0.165121	-0.0530547	-0.104387	-0.079344	-0.103371	-1.42941	-1.30547	-0.219072	-0.211674	-0.412134	-1.43504	-0.222906	-0.227537	-0.643662	-0.103765	-0.306897	-0.299508	-0.9065
0.166288	0.0253532	0.774948	-0.284508	-0.138666	0.213842	0.132487	-0.53146	-0.228219	0.220006	-0.342728	-0.353395	0.794835	0.169605	0.0686531	0.206014	0.236911	0.124401	0.166697	0.137334	0.897252	0.49026	-0.391413	-0.150123	0.271428	0.489711	0.0592427	0.248232	0.094031	0.522896	0.766185	0.384875	0.196176	0.654915	0.306121	0.278784	0.2754	0.0923286	-0.101729	0.757371	0.0581677	0.218106	-0.255017	0.16094	0.300584	0.426297	-0.00483575	0.504651	0.0592009	0.817301
-0.409082	-0.088499	-0.243308	-0.0989744	-0.0842651	-0.210763	0.120739	0.0372303	0.0934007	0.0297	-0.0527741	0.337968	-0.234988	-0.267137	-0.122756	-0.372089	0.0467468	-0.108343	-0.175789	-0.0652246	-0.417399	-0.0200194	-0.12779	-0.0754736	-0.0776255	0.000362586	-0.0612672	-0.088499	-0.0365966	0.496894	-0.908942	-0.136682	0.00335895	-0.352685	-0.172147	-0.119804	-0.120502	2.35304	2.45423	0.378012	0.473841	0.496894	2.66996	-0.633243	0.0268429	0.857276	0.120468	-0.0706713	-0.530453	-0.377972
-0.46353	-0.143276	0.0195604	-0.335209	0.6097	-0.364143	-0.0329823	0.53278	0.454869	-0.14428	0.372141	0.207748	-0.56357	0.369777	-0.309412	0.0932677	-0.083333	-0.390834	0.133165	-0.0436749	-0.189884	-0.274033	0.0744528	0.279581	-0.0930491	0.34999	0.0187461	-0.0658446	-0.0437454	-0.211396	-0.536416	-0.0132471	0.0324558	-0.128121	-0.0258969	0.0132957	0.00939502	-2.3673	-2.88959	-0.923272	0.12342	-0.225571	-2.35793	-0.0349944	0.0222007	-0.447438	-0.443607	-0.527047	0.162601	0.0772868
0.855716	0.0440479	0.130854	0.126141	0.158517	0.140549	-0.00954769	1.23427	0.23524	0.255681	0.460441	0.353418	0.121259	0.0821777	0.331709	-0.11798	0.195536	0.206712	0.183014	0.201288	0.0773044	0.382214	0.285228	0.236615	0.215402	0.334179	0.205054	0.185864	0.17114	0.747954	0.193592	-0.0365301	-0.0470859	-0.173363	0.0355053	0.0905968	0.113937	0.808271	0.99595	0.692898	0.4465	0.30345	0.726566	-0.0490167	0.250551	0.151408	0.381291	0.1425	-0.244872	0.249511
-0.60465	1.62717	0.041661	0.0987431	0.402386	-0.00824335	0.144726	-0.398635	0.578322	-0.0628876	-0.395792	0.256394	-0.363007	0.167126	-0.29241	-0.100646	0.176086	0.199756	-0.0496584	0.0224311	-0.510572	-0.0324885	-0.0918817	0.0744247	-0.144345	-0.0677591	-0.0840288	-0.148297	-0.0508501	0.270547	-0.586091	0.0491681	-0.0496045	0.0479238	0.0237349	-0.0225667	-0.0200036	0.699845	0.384914	-0.149405	0.153542	0.206262	0.743059	-0.204249	0.0436025	0.227232	-0.177186	-0.06065	-0.09917	-0.0257066
-0.0321317	0.550939	-0.265008	-0.0149778	0.281496	-0.345494	-0.202746	0.0604086	0.1751	-0.0678418	0.813244	0.299914	-0.178246	0.328952	0.148946	-0.193586	0.0143471	0.0276055	-0.192019	-0.0584574	-0.129654	-0.335243	0.126914	0.0134764	-0.215884	-0.129893	-0.0541261	-0.118146	-0.111209	-0.576272	-0.00376509	-0.430221	-0.422069	-0.70618	-0.358274	-0.296229	-0.236504	-1.52007	-1.8375	0.146199	-0.35584	-0.52864	-1.54076	0.00584429	-0.231813	-0.442143	-0.721438	-0.758068	0.170103	-1.05429
-0.0240382	0.224748	-0.00404548	0.0440311	0.0582006	0.239175	0.337344	-0.00151914	0.246871	0.234939	0.182832	-0.0904535	-0.258663	0.0402408	0.154375	0.133987	0.0678634	-0.00273389	0.19979	0.14198	0.32382	0.293125	0.236416	0.166752	0.34046	0.172682	0.250411	0.241473	0.164076	0.511592	0.232077	0.0779201	0.120495	0.0694703	0.119367	0.119499	0.158245	0.768551	0.984325	1.42492	0.423364	0.275341	1.15577	0.317542	0.309366	0.357187	0.738388	0.30768	0.388562	0.091073
-0.143561	-0.025642	-0.125775	0.249032	0.015438	0.277732	0.0442045	-0.114383	0.169522	0.143479	-0.120301	0.102612	-0.305797	-0.24906	-0.023151	0.0988609	0.170508	0.0905801	-0.0247233	0.0416394	0.0659675	-0.0382457	-0.0349403	-0.0242953	-0.161641	-0.535903	-0.0317702	-0.0663038	-0.0291464	-0.266633	0.88988	-0.0400163	0.0496179	-0.105779	-0.114169	-0.0892895	-0.0632077	1.71779	1.73341	-0.0241641	0.182575	0.266313	1.87552	0.00353396	-0.0838127	0.315698	0.083958	0.289061	0.0706948	0.129004
-0.0655527	-0.404665	-0.391686	-0.26907	-0.0696941	-0.479279	-0.12513	0.501421	-0.12791	0.0640343	-0.435339	-0.0901984	-0.0290822	-0.341843	-0.0833807	-0.12212	-0.151455	0.200146	-0.174689	-0.20325	-0.190239	-0.083018	-0.302057	-0.165223	-0.0540513	0.11298	-0.115122	-0.130534	-0.05544	-0.0344842	0.477919	0.069221	-0.0619829	0.227654	0.060629	-0.0394362	-0.0619829	1.20496	1.13865	-0.064099	-0.180091	0.198613	1.25233	-0.432938	0.0852851	0.154795	0.0223822	0.096234	-0.485711	-0.424165
0.15325	0.409849	0.40185	-0.118314	-0.119949	-0.056714	0.277332	0.75904	0.541657	0.027098	0.395098	0.098623	0.148257	0.546215	0.295657	0.297361	0.288762	-0.135312	0.108268	0.234385	0.57491	0.098906	0.271213	0.0592791	0.0451414	-0.0889647	0.165017	0.150203	0.116221	-0.754461	0.143291	-0.0522676	-0.016369	-0.285773	-0.0260118	0.0821944	0.114216	0.125266	0.176958	-0.699533	0.160843	-0.00290819	0.112257	0.456369	0.0834618	-0.0010794	-0.138975	0.379019	0.604262	0.313472
0.356659	0.166197	0.356596	-0.027509	0.336545	0.378327	0.0520247	0.465664	0.13578	0.0171908	0.813237	0.242108	0.501302	0.334313	0.187838	0.0547732	0.0442048	-0.0721478	0.142819	0.210973	0.0459686	-0.176743	0.443584	0.185902	0.0540834	0.365	0.110295	0.0701703	0.0983866	0.107533	0.167724	-0.126631	-0.173886	-0.191014	-0.103556	-0.0182258	-0.0158283	-2.34603	-2.29717	-0.745587	-0.153694	-0.474607	-2.81805	0.0387146	-0.0416509	-0.780906	-0.455116	-0.137673	0.181392	-0.0325157
0.243785	0.439659	0.435373	0.0192003	-0.141952	0.411022	0.379765	0.168258	0.478411	0.185106	0.34169	0.15168	-0.351614	-0.282131	0.316368	0.164539	0.450566	0.0108116	0.152632	0.219976	0.724431	0.236678	0.0111787	0.244277	0.150538	-0.057007	0.179352	0.206817	0.123495	0.299627	0.344952	0.33218	0.0964365	0.533264	0.221413	0.248907	0.250523	1.0392	0.994195	0.224066	0.711461	0.580989	1.42814	0.051533	0.220161	0.408004	0.55303	0.306192	0.210423	0.34818
0.284293	0.586791	0.627935	-0.036346	-0.169676	0.0755591	0.308697	0.156768	-0.00965495	-0.0877279	0.149629	0.441161	0.570833	0.485912	0.747272	0.248534	0.306002	-0.079665	0.37441	0.371914	-0.0625295	0.230839	0.00352178	-0.164679	0.261633	0.715744	0.152887	0.320851	0.210753	0.366866	-0.119243	0.529038	0.166113	0.707281	0.408622	0.406753	0.381883	0.20532	-0.184932	0.0633913	0.389573	0.584193	0.170616	0.35386	0.454949	0.780131	0.193125	0.893518	0.2485	0.893677
0.290232	0.367085	-0.421337	0.0357446	-0.121315	0.420302	0.162872	-0.401471	-0.22482	0.101267	0.0623418	0.181381	0.233006	0.288596	-0.308468	0.0575631	0.147959	-0.131886	0.133194	0.14802	0.476372	0.0499672	-0.162584	-0.0261127	0.0657113	0.00326235	0.00419515	0.0709284	0.0586646	-0.0255732	0.324652	0.0392136	-0.212655	0.0344917	0.0424878	0.0521385	0.0925114	-1.14934	-1.22112	-0.526148	0.130005	0.128045	-1.40671	0.181431	0.0964265	-0.0469088	0.086527	-0.0428798	-0.0485758	0.159735
-0.763806	-0.964302	-0.661175	-0.587981	-0.187667	-0.339504	-0.319481	-0.0140725	-0.254775	-0.0800294	-0.390386	0.177156	-0.709583	-0.619627	-0.59106	-0.244547	-0.254288	0.508361	-0.215435	-0.377568	0.0436818	0.43617	-0.088818	0.162484	0.19332	0.735439	-0.0134686	-0.0253858	-0.0114817	1.24957	-0.354046	0.424409	0.766368	0.658505	0.27531	0.0750366	0.0478429	1.72644	1.9851	1.35419	0.25273	0.114049	1.72011	-0.591803	-0.0638532	0.138674	0.371063	-0.399146	-1.08269	-0.592283
-0.061928	0.3892	0.205445	0.198955	0.217564	0.454634	0.280153	-0.0618732	0.289954	0.432351	0.200384	0.235214	0.395636	0.279675	0.236861	0.268058	0.373433	0.346589	0.431169	0.276764	0.35453	0.525011	0.0146723	0.295923	0.448403	0.547371	0.256945	0.373667	0.293818	0.507912	0.521767	0.657569	0.679846	0.936366	0.519632	0.485904	0.406298	0.24488	-0.0804703	0.413695	0.316168	0.598766	0.28267	-0.201532	0.215196	0.722942	0.526899	0.578861	-0.10647	0.271987
-0.31634	-0.257418	-0.170893	0.0219091	0.532507	0.235414	0.171778	1.13876	0.492265	0.113274	0.83708	0.506314	-0.731095	-0.119066	0.0185193	-0.0149888	0.155841	0.143261	-0.0796618	0.0126025	0.633592	-0.267929	0.0907745	0.348815	-0.184548	-0.00625386	0.0546054	0.0409569	0.0236821	-0.592788	0.17399	-0.0282179	-0.108985	-0.157553	-0.0732703	-0.00301389	0.029454	0.869159	0.243833	-0.134171	0.230239	0.339321	1.1685	-0.0760095	0.150567	0.0945263	-0.0829609	0.24206	0.14546	0.842693
-0.161877	0.16554	0.0793132	-0.365359	-0.444756	-0.196694	-0.194059	0.148966	-0.0219114	-0.177017	-0.211899	0.109431	-0.0427952	0.361988	-0.454029	0.132859	-0.105002	-0.301809	-0.0104307	-0.0390816	0.0390104	-0.0829495	-0.151345	-0.195045	-0.0117084	-0.0338252	-0.0796713	-0.0269894	-0.00961715	-0.0570424	0.23933	-0.132215	-0.272631	-0.170292	-0.0799021	-0.0818607	-0.0560598	-0.84783	-0.445347	-0.143905	0.0130432	0.00324455	-0.532595	0.19584	0.0206451	0.297206	0.102391	0.0538441	-0.0246218	-0.215764
-0.951244	-0.168349	-0.226139	-0.035718	0.0723797	-0.3174	-0.0721077	0.368852	0.145398	-0.130167	-0.269218	-0.162972	-0.181868	-0.0403247	-0.333331	-0.004539	-0.19855	-0.121929	-0.0127462	-0.0597217	-0.0634332	-0.235666	0.0445509	0.0896683	-0.207398	-0.437442	-0.0843438	-0.114474	-0.0246901	-0.308826	0.246139	-0.175198	0.0365821	-0.279353	-0.0925415	-0.0946186	-0.0946186	-0.382259	-0.748689	-0.578581	-0.0158225	-0.117881	0.391553	0.178944	-0.201837	-0.0575074	-0.513906	0.237829	0.105663	-0.161471
-0.125212	0.206784	-0.119505	-0.0433261	-0.237675	0.24665	0.113153	-0.24889	0.247647	0.286322	-0.279209	-0.225839	-0.177534	0.163722	-0.156306	0.111896	-0.0190678	0.0247777	0.108062	0.0979029	0.260203	0.143591	0.185251	-0.0316229	-0.0482892	-0.573422	0.0475798	0.0954556	0.0711113	0.28179	0.419408	0.0393619	0.176233	0.0373775	0.0502473	0.0710199	0.0792477	0.197342	0.286453	0.0813352	0.181869	-0.0118521	-0.0438173	0.315348	0.123006	-0.220362	0.0991403	-0.113762	0.106323	0.751072
0.0229818	-0.51601	-0.294514	-0.347424	-0.262038	-0.827634	-0.550653	-0.111352	-0.363062	-0.715362	-0.500741	-0.887386	-0.364094	-0.234563	-0.850808	-0.152307	-0.479968	0.146308	-0.473731	-0.472848	-0.205165	-0.21495	0.0361577	-0.234834	-0.543379	-1.12086	-0.181963	-0.436022	-0.183475	-0.169229	-0.506481	-0.928023	-0.556583	-1.27357	-0.53938	-0.6047	-0.534186	-0.051094	0.00440125	-0.390319	-0.261082	-0.749484	-0.444766	-0.122382	-0.348691	-0.527589	0.335432	-0.992428	0.0637649	-0.163354
0.123677	0.308791	0.29468	-0.155462	-0.179106	0.119521	0.308053	-0.443867	-0.316272	0.0935083	-0.400074	-0.129581	0.270291	0.45267	0.291668	-0.00260711	0.227775	-0.00761936	0.0912434	0.174598	0.147419	0.219715	-0.0310155	-0.235279	-0.00288903	-0.279786	0.0418862	0.0812528	0.11376	-0.392853	-0.31311	0.276448	-0.182188	0.373657	0.197321	0.158093	0.177565	2.61123	2.87154	0.148759	0.262005	0.771527	2.51853	-0.02171	0.184336	0.59679	0.463161	0.993346	0.0674748	0.170453
0.107515	-0.101519	0.0940821	0.180736	0.337917	0.0733135	-0.111696	-0.379206	0.43522	0.235224	0.722072	0.29338	0.129779	-0.241921	0.00355631	0.0206957	0.0560964	0.150574	0.0447591	0.0670588	-0.0805812	-0.0140721	0.114454	0.180988	0.0103272	0.226203	-0.0103387	-0.0294413	-0.0295698	0.291622	-1.62233	0.139012	0.179047	0.327793	0.0547348	0.0556553	0.00725493	-0.674084	-0.520344	-0.565988	-0.387444	-0.38207	-0.612193	-0.5183	0.0641776	-0.201077	-0.139776	-0.149732	-0.411196	0.219877
0.382777	-0.221011	0.227392	-0.206643	-0.00371029	0.045447	0.3444	-0.0841913	0.00678497	0.0469889	-0.363158	-0.212894	0.283736	0.0592089	-0.131883	0.13071	-0.0988808	0.178912	-0.0846972	-0.0650565	0.330711	-0.0341905	0.0586896	-0.0761406	-0.0623915	-0.790265	0.0609652	-0.052655	0.0428275	-0.11869	0.0638377	-0.294036	-0.239814	-0.574064	-0.102482	-0.155418	-0.0750126	0.0768345	0.0623511	0.206263	0.209884	-0.195454	0.19684	0.709313	0.0720822	-0.128455	-0.37136	0.288389	0.779758	0.0260304
-0.534901	-0.0620439	1.03245	-0.132016	-0.0468111	0.140371	-0.192534	-0.318624	-0.384532	-0.0967959	-0.452193	0.0846071	0.371188	-0.0555664	-0.0164192	0.14337	-0.145469	-0.543722	-0.139422	-0.0676099	0.257273	0.0520922	-0.221791	-0.117955	0.0254576	-0.325299	-0.0294766	-0.00838575	-0.0151628	-0.322033	0.306937	-0.337923	-0.265588	-0.437894	-0.196539	-0.175086	-0.112531	-0.0516555	0.0429836	0.873679	0.184598	-0.149224	0.0429836	0.420433	0.197071	-0.293127	-0.210405	0.0350881	0.27517	-0.509888
0.131288	0.176914	0.650263	0.209168	0.182126	0.410305	0.489892	0.563902	0.361337	0.37904	0.247889	0.328079	0.109744	0.826826	0.084529	0.212771	0.271166	-0.192319	0.153678	0.31431	0.306519	0.225187	0.0691731	0.18718	0.244914	-0.0845565	0.291017	0.292925	0.180341	-0.0932913	0.269377	0.109099	-0.156713	-0.0436628	0.0756267	0.11897	0.190853	0.706162	0.719201	1.06608	0.549029	0.112506	0.693123	0.788635	0.119378	0.116431	0.276292	0.202114	0.699116	0.560514
-0.248342	-0.303672	0.238453	0.0668648	-0.298124	-0.369488	-0.275051	-0.647628	-0.304714	-0.210172	-0.422283	-0.356106	0.13869	0.695027	-0.381306	-0.0340921	-0.194417	-0.0314144	-0.0189003	-0.0373111	0.213711	0.136459	-0.0879356	-0.149361	0.12462	0.266055	-0.0587995	0.0209739	-0.0212279	0.0321777	0.434945	-0.0912242	-0.0809207	-0.108534	-0.0204114	-0.0200884	-0.0308125	-0.974378	-1.26979	0.294627	-0.42558	-0.128824	-1.23868	0.106411	0.112604	-0.149855	-0.105817	-0.0856477	-0.321695	-0.204709
0.0324509	-0.052714	0.0497118	0.249185	-0.27525	0.0241654	-0.0970287	-0.963811	-0.229164	-0.0213514	-0.754384	0.369045	0.313877	-0.142009	0.048701	-0.0870792	0.196291	0.167585	-0.0334933	0.132237	-0.431037	0.151043	-0.123468	-0.213111	-0.16843	-0.654311	-0.112131	-0.0605274	0.0491173	0.131827	-0.0295687	0.145155	-0.0149574	0.344122	0.0972134	0.0716123	0.0248725	0.71739	0.363936	-0.0116919	-0.0656693	0.296732	0.262836	0.345211	-0.0315117	0.177009	0.462461	-0.0179785	0.161672	0.00312783
0.0331755	0.27815	0.455121	0.0634438	0.294755	0.304454	0.337996	0.721398	0.990162	0.257636	0.554422	0.0631162	-0.114587	0.900442	-0.0421964	0.307985	0.123651	-0.195479	0.15705	0.217964	0.405586	-0.198077	-0.0680567	0.23774	-0.00559857	-0.236995	0.0546358	0.123424	0.0594003	-0.321003	1.29846	-0.0109264	-0.237616	-0.0632001	-0.0374796	0.0595768	0.0702728	-0.849727	-1.08471	-0.143384	-0.0333469	-0.0553003	-0.550872	0.343141	0.0526634	-0.119956	-0.381593	0.350096	0.358281	-0.341078
0.0242455	-0.587096	-0.0108704	-0.326048	-0.000445636	0.168299	0.247122	0.155432	0.288681	-0.0536428	0.297438	-0.0434386	-0.297019	0.0619914	-0.103884	0.115555	0.0891906	-0.173626	-0.0942106	-0.106638	1.07472	-0.183716	-0.0669526	0.082376	-0.190167	-0.667128	-0.0373754	-0.0815663	-0.0886263	-0.384456	-0.11135	-0.353215	-0.188834	-0.462681	-0.265863	-0.202958	-0.163144	-0.887513	-1.35556	0.0336261	-0.030233	-0.30368	-0.890478	0.370486	-0.199097	-0.376285	-0.578266	-0.543479	0.472078	-0.638123
3.16491	0.272867	0.247265	0.0837327	-0.0735387	0.322598	-0.0223448	-0.340241	-0.112121	-0.116232	0.194949	0.0530652	0.346399	-0.00979657	0.519236	0.101718	0.254178	0.280641	0.294406	0.153813	-0.0848082	0.520881	0.00690472	0.106224	0.363573	0.723668	0.219815	0.281808	0.239931	0.666198	-0.203903	0.45317	0.13492	0.639781	0.426081	0.353907	0.315709	1.03317	1.16198	0.810525	0.218893	0.463832	0.90436	0.535849	0.379467	0.273416	0.555975	0.20801	0.108973	0.00537135
0.330927	0.343781	0.432817	0.392518	0.100104	0.0248952	0.223665	-0.511973	0.272312	0.259327	0.0974922	-0.0968588	0.15089	0.397161	0.593024	0.0102177	0.422894	-0.309702	0.162258	0.301546	-0.0515391	0.0383745	-0.0310463	-0.0300469	-0.0684467	-1.08324	0.0635065	0.0329783	0.11426	-0.640359	0.285604	0.0111771	-0.47778	-0.0768505	-0.00673277	0.0801809	0.103811	1.69989	1.67444	-0.61018	0.521225	0.598836	2.01246	-0.153281	0.0603308	0.435089	0.290334	0.752659	-0.0978504	-0.424652
-0.222197	0.0725831	-0.128784	-0.0680428	0.210856	0.0458568	-0.126301	0.944856	0.163502	-0.0810212	-0.442251	0.192032	0.252524	0.60769	0.191344	0.205664	0.0520162	0.36774	-0.0143504	0.00210973	-0.0726276	-0.112521	-0.149177	-0.182916	0.0391775	-0.00525173	0.0137071	0.0294136	-7.14e-06	-0.144223	-0.209466	0.101734	0.253738	0.216347	0.0678427	0.0294627	0.0201221	-0.823406	-1.63411	-0.601929	-0.0949773	-0.0774292	-1.93015	0.500988	0.0467463	0.0287638	-0.100904	-0.244635	0.550215	0.7849
0.158674	0.185848	-0.211943	0.0117597	0.297301	-0.0949226	-0.0124443	-0.0134332	0.104406	-0.146197	0.0407023	0.211597	-0.0212034	0.169713	0.121385	0.022855	-0.0342819	0.0910516	0.227607	0.055044	-0.320624	0.329001	0.215971	0.137503	0.22706	0.475553	0.129943	0.169384	0.150872	0.432695	0.1175	0.29404	0.216833	0.447533	0.274311	0.239087	0.173152	-1.26835	-1.14005	0.458854	0.0659435	-0.0600671	-1.52493	-0.0228385	-0.0279332	-0.252184	0.0651837	0.0903618	-0.219469	-0.263818
0.758184	-0.0163383	0.127214	-0.228249	0.0464939	0.152477	0.297402	0.327537	0.0280942	-0.0525485	-0.600114	0.110128	0.131307	-0.11168	-0.185636	-0.11105	-0.288762	0.240815	0.031662	-0.0952294	-0.699435	0.0837568	-0.0487989	0.136399	0.123248	0.311079	0.0848203	0.0237593	0.0200802	0.566751	0.117463	0.0579671	0.355517	0.0222342	0.0957038	0.0235343	0.0146011	-1.03257	-1.39663	0.30386	-0.348248	-0.362344	-0.993979	-0.138977	-0.106554	-0.622682	0.462099	-0.34979	-0.100845	-0.702548
-0.429283	0.200954	0.262887	0.42218	0.959139	0.0191864	0.145631	0.159157	0.547177	0.242771	0.334808	0.316139	0.323687	0.430342	0.216113	0.0895578	0.0440008	0.255879	0.234097	0.184308	0.0124668	0.0447111	-0.0721129	0.162235	0.189706	0.315713	0.151877	0.177712	0.136675	0.00224524	0.0580762	0.133791	0.115266	0.166215	0.136405	0.191071	0.189093	-1.71033	-1.57032	-0.821854	0.049456	0.218876	-2.03469	0.053552	0.15166	-0.0647655	0.275908	0.221504	0.215995	0.397865
0.00706144	-0.132899	-0.0941736	-0.0116938	0.0162178	0.248097	0.395627	0.646584	0.0572103	0.372726	0.825953	0.236777	0.331658	0.582505	-0.0470201	0.0506096	0.191632	-0.1251	0.034329	0.131095	0.509644	-0.402238	-0.0783275	-0.000509393	0.0377168	-0.123461	0.0884193	0.0788376	-0.00873938	-0.198057	0.196384	0.0517529	-0.128765	0.0236876	-0.0438768	0.00476037	0.0412161	0.929736	0.514174	-0.260701	0.334004	0.426089	1.12296	-0.0843713	-0.115312	0.519619	-0.167168	0.516614	0.0708606	0.428771
0.0406414	0.441099	0.318373	-0.0814301	0.159301	0.704062	-0.0563716	-0.050972	-0.119787	0.192016	-0.0825893	-0.0955604	0.492107	1.12866	0.444697	0.233537	0.0632864	0.00126487	0.19726	0.217373	0.871264	0.0326777	-0.0752255	0.0133948	0.0486003	-0.534735	0.161378	0.16077	0.0649062	-0.508163	0.181019	-0.288089	-0.318605	-0.60348	-0.138338	-0.0648588	0.0263914	0.621541	0.601355	1.38902	0.330228	-0.115612	0.588288	1.23283	0.0261611	-0.299406	0.247534	0.114921	1.05535	0.143401
0.120766	-0.197755	-0.20266	0.0126068	0.0674691	0.191432	0.0317199	-0.407297	0.297086	0.200006	-0.173328	0.0224471	-0.125674	0.613445	-0.0624658	0.094438	0.188712	0.0229185	-0.0188423	0.0511248	0.515847	-0.353447	0.173994	0.0761789	-0.0869611	-0.57553	0.0479683	-0.00170263	-0.0102892	-0.369885	0.138016	-0.211184	-0.192636	-0.46701	-0.215543	-0.130879	-0.0533489	2.1255	2.24694	-0.187455	0.138621	0.248306	1.9243	0.24864	0.0143389	0.160773	0.390903	0.0417309	0.594684	-0.767493
-0.170781	-0.00925232	-0.332554	-0.0661912	0.145962	-0.163893	-0.0930477	-0.111004	-0.230677	0.000799645	0.0376502	-0.261711	0.414978	0.148222	0.114808	0.216649	0.0615515	-0.00916367	0.14959	0.106852	0.294176	0.242849	-0.08248	0.0601731	0.280987	1.16794	0.0991533	0.238043	0.111076	0.0850271	0.265378	0.668901	0.76915	1.01159	0.457712	0.406479	0.366338	-3.13761	-3.48069	-0.20139	0.146287	0.197398	-3.2372	-0.0779927	0.255601	0.189896	-0.17795	0.276591	-0.299161	1.66612
0.106876	0.172632	0.605755	0.347697	0.226421	0.0510171	0.496142	0.68564	0.463946	-0.0495788	0.555749	0.640183	0.159609	0.227174	0.335874	0.216894	0.035036	-0.10925	-0.110606	0.100308	0.268732	-0.382473	0.0889447	0.138719	-0.208736	-0.310582	0.0362315	-0.0965855	-0.0887479	-0.827641	0.28904	-0.292962	-0.286578	-0.350756	-0.287754	-0.169963	-0.144908	0.00226773	-1.22479	-0.774712	-0.179519	-0.611139	-0.508104	0.305222	-0.359226	-0.514822	-0.980632	-0.0137491	0.488317	0.223302
-0.108866	-0.242348	0.109529	-0.206538	-0.215521	-0.343185	-0.0687998	-0.16313	-0.12122	-0.0105083	-0.136424	-0.00908426	0.0277894	-0.222944	0.070425	-0.0214839	-0.11701	0.493688	0.149104	-0.0479629	-0.205959	0.534277	0.087095	0.0944333	0.533883	0.924021	0.177258	0.201785	0.160621	1.29554	-0.232111	0.435339	0.931245	0.63901	0.431371	0.286695	0.217714	0.342438	0.294446	0.876535	-0.0555133	0.133418	0.294446	-0.604509	0.192933	0.0888857	0.53762	0.137215	-0.854066	-0.0396606
-0.392199	-0.102324	0.372559	0.457574	-0.326128	-0.095768	-0.0537166	-0.179439	-0.472295	-0.0819555	-0.475311	0.235685	0.295097	0.117883	0.519841	0.269385	-0.0259285	0.248604	0.00381803	0.0637633	0.228102	0.170366	-0.362519	-0.0683259	0.186283	0.15544	0.099486	0.181613	0.0815363	0.386942	0.50904	0.105362	0.119681	0.100733	0.147558	0.126315	0.131633	-1.02458	-1.3851	0.260215	-0.16108	-0.15269	-1.23594	0.324511	0.291708	-0.127183	0.0699631	0.233108	-0.0343039	-0.0837264
0.131879	0.421037	0.453979	0.190503	0.179614	0.0998711	0.183807	0.294459	0.0619851	0.435398	0.781795	0.490807	0.337813	0.364267	0.260583	0.201723	0.224589	-0.135699	0.157941	0.24743	0.234518	0.19984	0.171495	0.198147	0.334212	0.0904816	0.258615	0.320825	0.213812	-0.015053	0.688994	0.173541	0.197864	0.139479	0.151362	0.2003	0.241461	0.503193	0.305886	0.226385	0.346126	0.244578	0.462795	0.142367	0.339844	0.102299	0.314367	0.598858	0.19695	0.374274
0.452383	0.50798	0.284643	0.111429	0.339084	0.357046	0.269797	-0.0344348	0.140898	0.261926	0.392467	0.343132	0.484331	0.551505	-0.117652	0.430132	0.277213	0.0863997	0.341147	0.353975	0.0697983	-0.0269512	0.198357	0.240352	0.427015	0.635965	0.308672	0.399346	0.252103	0.327214	0.920004	0.265284	0.354495	0.274359	0.264211	0.31884	0.332701	-1.81162	-2.37631	0.324767	-0.0485706	-0.0269046	-1.8922	0.511547	0.279185	0.124533	-0.226175	0.286135	0.470112	0.607278
-0.0748274	0.120633	-0.0587534	0.719836	0.272723	0.229759	0.0856709	0.0375832	-0.211915	0.419215	0.137738	0.402118	0.301588	0.423134	0.0948892	0.0756144	0.193881	0.0481442	0.244224	0.197014	-0.178481	0.326406	0.257468	0.143099	0.213259	-0.227948	0.145703	0.224578	0.123657	0.669069	0.533573	0.34258	0.482212	0.577391	0.286609	0.264332	0.230092	-0.459028	-1.33265	0.349807	-0.271454	0.151808	-0.484938	-0.305416	0.103072	-0.100473	0.497268	0.102104	-0.191741	-0.409602
0.645365	0.258771	0.265224	0.636052	0.0485635	0.147204	0.404536	0.198184	0.120869	0.243237	0.423933	0.490313	0.256311	0.557532	0.243305	0.0135312	0.147364	-0.167446	0.214416	0.315046	-0.0834982	0.142733	0.199448	0.167679	0.0891846	-0.577461	0.129546	0.187062	0.138027	0.113664	0.720186	0.0333472	-0.193992	-0.00687761	0.0725198	0.10737	0.143653	0.970495	0.730012	0.45564	0.247502	0.380657	0.730012	-0.0315309	0.0780583	0.116866	0.622957	0.260472	0.0596753	-0.149118
0.23749	0.446611	-0.019475	0.445926	0.565386	0.127937	0.373129	-0.0133025	0.307981	0.443892	0.563225	0.465918	0.632613	1.17449	0.25599	0.0815255	0.389089	-0.289368	0.295491	0.4058	0.0864794	0.190667	0.311991	0.254386	0.109842	-0.063785	0.196885	0.181267	0.213456	-0.179842	-0.478514	0.233108	0.151521	0.112185	0.156089	0.220026	0.220395	0.220306	0.207087	-0.35777	0.323061	0.331161	0.401286	0.23553	0.0955151	0.31484	0.0458692	0.194339	0.398895	0.492093
0.395571	0.400883	0.275318	0.57794	-0.291414	0.624662	0.135071	0.26996	0.174293	0.408761	0.368528	-0.005406	0.153147	0.484246	-0.089909	0.129265	0.260044	-0.291464	0.112549	0.277003	0.101938	-0.101497	0.0273495	0.0051605	0.195938	0.195938	0.180375	0.283758	0.0899504	-0.0975959	1.57605	-0.119907	-0.119907	-0.202375	-0.08318	0.0129205	0.0980796	-0.685632	-0.850485	0.0631018	-0.154175	-0.00309547	-0.654411	0.315646	-0.0806102	0.233456	-0.367969	0.0818787	0.205166	0.658192
-0.0126168	-0.408149	-0.240072	0.00450886	0.126134	0.131726	-0.0587768	0.804469	0.305296	0.362829	-0.0376892	-0.0909147	-0.259444	-0.413442	-0.243624	0.201865	0.0501762	0.000767899	-0.0311466	-0.0610618	0.725811	0.167713	-0.139202	0.133385	0.252458	0.277726	0.151136	0.12756	-0.0069926	0.377514	0.0332532	0.0782792	0.198531	0.10683	0.075517	0.0739297	0.0753609	-0.131137	-0.371496	1.34948	0.0744558	-0.109968	0.0829903	0.0416647	0.233168	-0.00223167	-0.0836349	0.324251	0.0777583	-0.21774
0.39704	-0.0104032	-0.00780811	0.110695	0.0158021	-0.0332244	0.0892422	0.459017	0.15515	-0.0270207	0.48892	0.0101915	0.382332	-0.338732	0.379647	-0.0993399	-0.0244756	0.0604438	0.0390185	-0.0402291	-0.747119	0.277064	0.0401835	0.121413	0.31348	0.557926	0.104524	0.0954868	0.0359514	2.30999	-0.674401	-0.124031	0.142861	-0.33435	-0.0775472	-0.0851421	-0.0822665	-1.40307	-1.23873	0.692244	0.00120168	-0.426573	-1.88159	-0.317994	-0.0401919	-0.659227	0.181994	-0.336294	-0.314359	-0.586154
0.265324	0.738574	0.398802	0.580552	0.185188	-0.145352	0.50729	-0.129893	-0.148185	-0.0454215	0.0486176	0.113669	1.19877	0.675631	0.454106	0.1571	0.307511	-0.676886	0.231275	0.282754	-0.362253	-0.0290912	0.213915	0.0507253	-0.31084	-0.998085	-0.0560635	-0.0117505	0.0548458	-1.2435	-0.281975	-0.35104	-0.689902	-0.597101	-0.240356	-0.107609	-0.0472617	0.515329	0.453091	-1.19914	0.0349398	0.122475	0.523094	0.468397	0.101027	-0.0329957	-0.172723	0.431309	0.489509	-0.145121
0.0163835	0.433175	0.0110113	0.0206775	-0.0783122	-0.00571012	-0.0467466	-0.359461	-0.291793	-0.297926	-0.675105	0.320166	0.389982	-0.013642	-0.0320757	-0.160484	-0.0205958	-0.285658	0.0313815	0.0642821	-0.497425	0.0726714	-0.0452132	-0.204165	-0.064442	-0.465373	-0.0951609	-0.0626456	-0.00927813	-0.409807	0.0260023	-0.185311	-0.490954	-0.177759	-0.116422	-0.113445	-0.0977346	-0.158629	-0.111143	-0.418154	-0.274838	-0.0620689	-0.206114	-0.785943	-0.130442	-0.172519	0.272051	-0.0567313	-0.792418	-0.0112959
-0.233697	-0.0500847	-0.020413	-0.00779834	0.267784	-0.33836	-0.0469316	0.226399	-0.0728042	0.0218291	-0.291725	0.0393814	0.0739422	0.148104	0.0852698	0.123338	-0.0935733	0.331287	0.120677	-0.0192759	0.370198	0.146155	0.0805525	0.162134	0.151596	0.512452	0.106411	0.141525	0.117941	0.378645	0.362704	0.168466	0.437873	0.189225	0.219858	0.171563	0.162476	-1.80657	-1.75316	0.521481	0.0867615	-0.107311	-1.28399	0.0434827	0.220891	-0.0884883	0.217011	-0.00991939	0.0489127	0.599212
0.172841	0.111293	0.0571025	0.219425	-0.220433	0.113009	0.0991886	0.312902	-0.00837915	0.205393	0.129511	0.0416801	0.140865	0.102224	0.255618	0.0184114	0.153665	0.210598	0.130274	0.139018	0.171606	0.296075	0.00416968	0.132436	0.283927	0.187552	0.184689	0.199626	0.145392	0.927652	0.351848	0.189139	0.203939	0.089163	0.164019	0.165433	0.155519	0.560846	0.448678	0.90878	0.267568	0.404066	0.448678	-0.0977509	0.230295	0.295487	0.215505	0.190699	-0.122368	0.144985
-0.192257	-0.0190563	0.334261	0.334215	0.409881	0.0434772	0.187629	0.32107	0.238055	0.35502	0.553375	-0.368817	0.0277814	0.524055	0.0141352	-0.0402404	0.207276	-0.0546319	-0.133204	-0.0685831	0.276844	-0.232159	0.239802	0.0665605	-0.343127	-0.141182	-0.0454641	-0.127483	-0.060904	-0.273057	0.998932	-0.104792	-0.269137	-0.104792	-0.130393	-0.11362	-0.129997	-0.829652	-1.0611	-0.642	-0.129659	-0.357847	-0.852463	0.286774	-0.25075	-0.165237	-0.274223	-0.128805	0.387482	-0.140932
-0.7302	-0.36745	-0.113948	0.259858	-0.00508145	-0.0342811	0.248904	-0.0037902	0.105277	-0.512383	0.0618596	-0.158872	-0.393683	-0.516868	-0.277549	-0.16255	-0.132226	-0.0357698	-0.177644	-0.145111	0.0170005	-0.271286	-0.261789	-0.0992318	-0.302334	-0.40932	-0.212991	-0.272651	-0.181425	-0.515285	-0.544112	-0.34211	-0.335283	-0.353018	-0.284523	-0.288226	-0.253401	-0.158857	-0.494593	-0.434422	-0.227175	-0.361537	0.0148278	-0.174754	0.0276052	0.150404	-0.581768	-0.0337946	-0.0413507	-0.729727
0.19718	0.417797	0.494412	0.391079	0.242626	-0.121141	0.132074	0.33313	0.395124	0.307901	0.618024	0.344814	0.465386	0.491396	0.0730078	0.206556	0.123308	-0.347322	0.198095	0.328451	0.351789	-0.313658	0.279829	0.22228	0.082979	0.061471	0.216601	0.170506	0.116454	-0.466662	0.984244	-0.43802	-0.368065	-0.585917	-0.259261	-0.0545518	0.0375206	-1.77414	-1.55855	-0.36184	0.179179	-0.512305	-1.54046	0.374135	0.0579559	-0.267975	-0.273787	-0.00435917	0.626214	-0.200916
0.538522	0.0886083	0.09488	0.323298	0.545934	-0.294584	-0.126311	0.537851	0.220217	0.330689	0.788972	0.514131	0.491243	0.641169	-0.115013	0.0510858	-0.0923058	-0.40236	-0.125995	-0.0498471	-0.420284	-0.465148	0.165615	0.0488379	-0.266156	-1.1939	-0.0218907	-0.0428473	-0.0253694	-0.561188	1.55373	-0.502325	-0.695487	-0.702092	-0.41676	-0.29826	-0.229607	-0.801003	-0.773811	-0.692467	-0.00811018	-0.448554	-0.873695	0.392881	-0.380671	-0.575595	-0.377145	-0.0260486	0.810117	-0.4638
0.767701	-0.02673	0.0497233	0.143189	0.209349	0.0557364	0.116115	0.237466	0.314757	0.336019	0.465068	0.0721557	-0.222939	0.0459471	0.068208	0.394575	0.162488	0.086138	0.232898	0.171988	0.487265	0.228561	0.22565	0.408234	0.33067	0.733264	0.251671	0.289801	0.208966	0.387758	0.332614	0.336285	0.421645	0.374307	0.313828	0.285051	0.276907	0.357001	-0.0274381	0.699511	0.217861	0.206592	0.13453	0.370158	0.120779	0.209477	0.188262	0.123236	0.2918	0.345555
0.1691	0.665221	0.170355	0.238514	0.399442	0.588859	0.271829	0.0710873	0.224229	0.354147	0.820429	-0.0111939	0.246952	0.816763	-0.0888587	0.149233	0.13603	0.0415887	0.179672	0.291915	-0.10586	0.0143266	0.321143	0.196649	0.202996	0.0471881	0.219765	0.20206	0.144733	0.197986	0.58302	0.00057401	0.0575904	-0.043234	0.0127949	0.071343	0.101117	-0.25236	-0.0864123	0.488587	0.197895	-0.0322904	-0.0832853	0.177522	0.0624696	-0.233729	0.0974486	-0.0482188	0.368453	-0.109821
0.307128	0.416029	0.319793	0.36348	0.342182	0.653033	0.359055	0.107542	0.420058	0.506216	0.451413	0.780684	0.476233	0.554771	0.172057	0.352945	0.240471	-0.345035	0.217292	0.292615	0.454086	0.0947635	0.0036147	0.175799	0.152657	-0.173916	0.294346	0.284589	0.189649	-0.371116	0.824408	0.0241526	0.0319505	-0.208236	0.045829	0.16341	0.211152	0.956457	0.507273	0.250722	0.367616	0.178792	0.292145	0.41931	0.0737013	0.0745516	0.115341	0.734759	0.567589	-0.390805
-0.0384611	0.15754	0.611968	0.173442	0.202383	-0.0416047	0.0401207	0.0939816	0.0770426	-0.0299188	0.0675806	0.0123578	0.532836	0.20132	0.0596353	0.262317	0.11936	0.122295	0.223502	0.221797	0.0405222	0.135233	0.119389	0.206696	0.258054	0.262823	0.207815	0.25421	0.200184	0.262584	0.148014	0.227532	0.22954	0.250958	0.203201	0.214229	0.220703	1.16903	1.33433	0.232299	0.185644	0.252753	1.33433	0.668049	0.202092	0.0673986	0.210297	0.301603	0.452213	0.19679
-0.129502	-0.0337266	0.0875313	0.0491061	0.0697746	0.342781	0.162258	-0.253135	0.546473	0.0233693	0.291711	0.0796802	-0.239302	0.457222	0.0272118	-0.0315358	0.284879	-0.300676	0.0613476	0.11207	-0.258297	-0.0878894	0.110334	0.0882677	-0.337331	-0.500133	0.00655134	-0.133461	-0.0178289	0.13744	-0.416707	0.144392	0.122092	0.0871616	0.00823527	0.0421605	-0.0030869	1.3049	1.26801	-0.354772	0.546209	0.0380173	1.64482	0.0726314	-0.070549	0.10189	-0.371817	-0.154646	0.341572	-0.0460118
0.233189	0.0533001	-0.155201	0.187618	-0.00346828	0.166508	-0.0749265	0.512185	0.115247	0.268684	-0.0971089	0.044569	-0.0848065	-0.204182	0.12685	0.123261	0.151315	0.395691	0.288131	0.142075	0.304664	0.396674	0.122437	0.177884	0.387759	0.430174	0.215187	0.299443	0.184852	0.646581	0.619887	0.372218	0.333182	0.450225	0.283336	0.293277	0.266804	1.55318	1.60071	0.747139	0.363304	0.366549	1.60071	0.0722505	0.20797	0.365872	0.679957	0.651625	-0.306613	-0.0590113
-0.51977	-0.497444	-0.0925793	-0.380541	-0.30208	-0.365027	-0.549929	-0.141023	-0.875898	-0.207567	-1.08224	-0.0429379	-0.336691	-0.859549	0.0145414	-0.348956	-0.3727	0.47546	-0.379725	-0.37544	-0.752384	0.173631	0.1076	-0.414287	0.11688	0.529297	-0.176208	-0.202073	-0.17391	1.20879	-0.812117	-0.367518	0.0574231	-0.489823	-0.234411	-0.345718	-0.350466	0.641574	0.618165	0.709139	-0.0262549	-0.283909	0.379816	-0.458146	-0.238627	-0.135855	0.0715256	-0.316991	-0.55224	-0.466588
-0.0882524	-0.075853	0.0478937	-0.0261939	0.0840274	0.112624	-0.157163	0.139358	0.404097	-0.0725476	0.50186	-0.139637	-0.168043	1.01978	-0.409974	0.253143	0.0927611	-0.334783	-0.0698662	-0.0270757	0.767423	-0.458156	0.133961	0.0250838	-0.167745	-0.77205	0.037715	-0.0791202	-0.0945983	-0.191805	0.0836457	-0.577366	-0.811361	-1.21658	-0.440921	-0.267377	-0.214455	0.854218	-0.128168	-0.616	0.15972	-0.189583	0.190916	0.625727	-0.0823288	-0.333175	-0.97757	0.204352	0.618421	0.383524
-0.293458	0.177799	0.0980898	-0.360764	-0.309064	0.0617334	-0.103501	-0.626424	-0.542079	-0.141695	-0.54817	-0.147157	0.196648	0.14758	-0.261855	0.0356952	-0.183192	-0.131534	-0.00398174	0.0495489	-0.515045	0.132276	-0.17073	-0.136512	0.283007	0.469789	0.094375	0.121468	0.043608	0.882496	-0.730998	-0.109232	0.107461	-0.210505	-0.0192111	0.00102936	-0.00691417	-0.709846	-0.904534	0.859107	-0.380817	-0.360067	-0.573025	0.299173	-0.000438447	-0.573541	-0.0576268	-0.206044	0.260661	-0.0623188
0.0163188	0.307371	0.138862	0.277119	0.0838197	0.302267	0.268294	0.405324	0.187967	0.262426	0.12111	0.0996905	0.147554	0.945394	-0.241038	0.277342	0.212821	-0.0353383	0.248111	0.225835	0.632406	0.136964	-0.0854895	0.100022	0.218339	0.680188	0.222018	0.267105	0.149078	-0.299291	0.657135	0.323247	-0.0700795	0.567452	0.240381	0.270121	0.273704	-0.942233	-1.10242	-0.139884	0.176714	0.17434	-0.782048	0.337117	0.271205	0.398747	-0.339143	0.48906	0.40293	0.668691
0.0811914	0.262005	0.364665	0.0601928	-0.0662437	0.403524	0.428288	0.154284	0.101809	0.551203	0.411232	0.030268	0.343775	0.514604	1.01683	0.437955	0.494308	-0.391715	0.170035	0.36843	1.17944	0.202259	0.272123	0.123326	0.286249	0.683926	0.289414	0.325572	0.194792	-0.00423793	0.39578	0.15957	-0.198295	0.0882056	0.134607	0.190915	0.229387	-0.00954295	-0.189826	1.08629	0.448812	0.33148	-0.364825	0.873534	0.519046	0.660515	-0.00858994	0.53452	0.607694	0.82818
3.79349	-0.0884402	0.464267	-0.00102802	-0.425689	0.272003	0.127499	0.447029	-0.11033	0.0101514	-0.033118	-0.366464	-0.0732956	0.124591	0.27048	0.243976	0.0547075	0.245409	-0.0433721	-0.0145451	0.967449	-0.0867504	-0.23001	-0.0963684	-0.0807573	0.381088	-0.0436492	-0.0159052	0.00402739	-0.533338	0.590175	-0.0373641	-0.0622297	-0.0898766	0.00336914	-0.0238432	0.02711	0.0471134	-0.763738	-0.021753	0.336509	-0.0989162	0.0930883	0.778629	0.0405499	0.0623423	-0.0898048	0.299937	0.528903	0.716005
-0.373237	-0.0818484	0.318819	-0.16034	-0.0826793	-0.0166202	-0.0482728	0.0798781	-0.623683	-0.123497	-0.386116	-0.160054	0.395648	-0.199717	0.173432	-0.0569033	-0.0243741	0.360588	0.121895	0.0644818	-0.32557	0.54762	-0.308095	-0.095165	0.108588	0.221382	0.00332389	0.112876	0.148422	0.318059	-0.0756734	0.489648	0.387595	0.682045	0.418423	0.320227	0.278089	0.604312	0.731873	0.228316	0.136381	0.413128	0.586868	-0.0191799	0.21507	0.466006	0.506806	0.266883	-0.261943	0.115042
-0.156383	2.24076	0.349037	0.259906	0.334615	0.71415	0.192763	-0.149223	-0.0773817	-0.0219716	-0.111073	0.109409	0.0139421	-0.411985	-0.111562	0.147988	0.102337	-0.00896876	0.145776	0.176454	0.0936247	0.140297	0.0266408	0.163416	0.105189	-0.0414176	0.137143	0.14307	0.125397	-0.285434	-0.072957	0.00363841	0.0840954	-0.0265723	0.0281433	0.0878527	0.120622	0.0153262	0.0052421	-0.168951	0.0106706	0.136046	0.0576199	0.591923	0.054975	0.326722	-0.122603	0.155436	0.560382	0.0625805
0.103199	-0.0897839	-0.0651738	0.0257455	-0.0749544	0.526255	0.142892	-0.193546	-0.265729	0.0531648	-0.19006	-0.0881997	-0.194641	0.101307	0.167351	0.0896962	0.166155	0.226979	0.15733	0.140377	0.450879	0.218273	-0.180119	0.0129656	0.137913	-0.0749604	0.0314234	0.155137	0.105734	-0.144012	0.363115	0.278207	0.0318999	0.3654	0.199032	0.202476	0.183149	1.6958	1.79017	0.0267439	0.460994	0.539724	1.58228	0.0171193	0.239915	0.622792	0.212787	0.424871	0.000981596	0.0664247
-0.0209343	-0.450244	-0.285024	0.0937164	-0.127311	-0.0679327	-0.288893	0.0446276	0.0688662	0.0288261	-0.431792	0.265646	-0.271993	-0.677157	-0.194896	-0.0960493	-0.140022	0.357939	-0.0395708	-0.15451	0.193241	0.227916	-0.0393113	0.0771682	-0.0845162	0.309149	-0.0857416	-0.0443976	-0.0701923	0.736258	-0.106448	0.392868	0.741407	0.796466	0.305734	0.154184	0.0765047	-0.973185	-1.0104	0.508781	-0.233853	-0.0854596	-0.35207	-1.2355	-0.152186	-0.120213	0.0943945	-0.17062	-0.967083	-0.435336
-0.0826279	0.142533	-0.316414	0.0298413	-0.0420401	0.12152	0.0924266	-0.310953	-0.0728369	0.173642	-0.271076	0.238553	0.265457	-0.125478	-0.124958	-0.0104261	0.0104558	0.315825	0.0857542	0.128037	0.243072	0.100363	0.0934585	0.0164713	0.0960179	0.729762	0.029138	0.0960077	0.0907006	-0.0165947	0.468976	0.388654	0.155501	0.738614	0.294789	0.251567	0.231127	-3.31133	-3.31933	-0.044291	0.059763	0.0663092	-3.37293	-0.396119	0.128195	0.542451	-0.0908406	0.238868	-0.36867	0.500261
1.58708	0.0202398	0.0900813	0.45919	0.332495	0.421941	0.413899	0.740081	0.48473	0.432554	0.352888	0.0354524	-0.299579	0.374555	-0.486147	0.0687341	0.378865	-0.27126	0.0348104	0.143395	1.41889	-0.106003	0.395942	0.12072	-0.204438	-0.706271	0.0800223	0.0194122	-0.0521461	-0.8914	0.174205	-0.287083	-0.244045	-0.53126	-0.300247	-0.139649	-0.0646281	-0.566054	-0.774598	-0.561617	-0.0829548	-0.0960573	-0.228299	0.145763	-0.0866123	-0.172154	-0.367919	0.0704175	0.334471	0.668269
1.84341	-0.0667817	-0.426465	0.255	0.108911	0.206769	0.111992	-0.415263	0.140539	0.322772	0.407856	-0.254094	-0.0434793	0.00107614	0.0733225	0.245074	0.157139	-0.128457	0.168353	0.196163	0.508313	-0.089718	0.056453	0.231673	0.329096	0.574639	0.113451	0.203007	0.115502	-0.141804	0.719355	0.189426	-0.0387105	0.27174	0.149704	0.175981	0.197612	0.70294	0.900961	-0.202219	0.257633	0.254699	0.107968	0.304178	0.283729	0.304346	-0.233837	0.666137	0.59256	0.0716693
-0.00507329	0.102711	0.385527	0.125269	0.396481	-0.14443	-0.00461552	-0.391155	0.253388	-0.0440297	0.587325	0.14536	0.494227	0.103232	0.577397	0.244395	0.135844	0.16419	0.107754	0.112789	-0.061794	0.0460606	0.241935	0.127563	0.12449	0.13294	0.0877693	0.102679	0.128559	-0.126029	-0.225864	0.0620481	-0.0330425	0.0914138	0.0851505	0.115225	0.0911629	-0.404261	-0.558941	-0.672094	-0.00682132	0.129698	-0.189417	0.451343	0.102052	0.145256	-0.113098	0.14269	0.318315	0.205021
-0.131833	-0.0687087	0.288978	0.280003	0.428949	0.274794	0.191154	0.204316	0.462194	0.169191	0.844072	0.520577	-0.250403	0.411738	-0.13749	0.141442	0.190297	-0.180881	0.146727	0.0462203	0.293269	-0.495416	0.384708	0.141574	-0.0889131	-0.231132	-0.00858714	-0.0468063	-0.090066	-0.353265	-0.275626	-0.150546	-0.244427	-0.219238	-0.239301	-0.131872	-0.102819	-1.09239	-1.26114	-0.737336	-0.270052	-0.242751	-0.793096	0.382402	-0.268566	0.0831462	-0.501244	-0.103488	0.609233	0.365634
-0.120634	-0.0426009	0.17033	-0.203356	0.313308	0.0851845	0.0554051	0.176609	0.126093	-0.143971	0.163631	0.269947	-0.0829399	0.474706	0.0706102	0.176701	-0.005631	0.264017	0.205539	0.100779	0.0220721	0.275916	0.215286	0.225652	0.191601	0.460353	0.150488	0.206206	0.15752	0.299044	0.175309	0.347704	0.597098	0.528051	0.313561	0.25594	0.231813	0.573501	0.426617	0.235072	0.0836533	0.259884	0.479411	-0.032295	0.0501497	0.00461407	-0.0285678	0.0711672	0.0853427	0.338091
-0.158796	-0.449011	-0.684241	0.200148	-0.103905	-0.242895	-0.241365	0.488266	0.132932	0.133112	0.418973	0.288544	-0.196519	-0.63214	-0.0819367	-0.225794	-0.00872951	-0.126174	-0.0892627	-0.12668	0.0694998	-0.392252	-0.101586	0.0339007	-0.290427	-0.659743	-0.177148	-0.195332	-0.131277	-0.0783229	1.14765	-0.274402	-0.335144	-0.401065	-0.261537	-0.226156	-0.222359	1.53943	0.918777	-0.254828	0.234962	0.213404	0.886851	-0.359597	-0.377792	0.210429	-0.347804	0.462857	-0.227069	-0.401419
0.470738	0.373971	0.690783	-0.028352	0.410704	0.182694	0.153915	0.425066	0.130268	-0.0603191	0.690591	0.450034	0.686628	0.0198913	0.773958	0.0309363	0.0691154	0.306422	0.112412	0.230768	-0.55659	0.241976	0.455324	0.171623	0.24939	0.168129	0.197194	0.179222	0.119256	-0.0976932	-0.547777	-0.0571929	-0.170264	0.00983721	0.0198076	0.0842718	0.0951628	-3.38733	-3.1202	0.0206045	-0.126424	-0.694423	-3.7757	-0.270677	-0.0223657	-0.583022	-0.579764	-0.169214	-0.197378	-0.581317
2.97482	0.422163	0.447381	0.172579	-0.168045	0.308969	0.209037	-0.0602865	-0.193548	-0.407953	-0.0107649	0.00967364	0.0699064	0.0352141	0.593041	0.170098	0.0681565	0.0429755	0.0817778	0.1301	0.0511417	0.0345802	-0.0234449	-0.115917	0.0987461	-0.112953	-0.0179883	0.0323098	0.0761986	-0.569748	-0.19795	0.0332597	-0.346146	0.1602	0.0628518	0.105482	0.0661156	-2.0094	-2.40267	-0.754175	-0.222981	0.118854	-2.44827	0.035812	0.330727	-0.0172554	0.459189	0.15467	-0.402206	0.0341373
-0.234895	-0.156386	-0.579016	-0.188157	-0.0715025	-0.321866	0.0953162	-0.107623	-0.273653	0.0273703	-0.200518	0.319735	-0.412382	-0.755428	-0.295609	-0.383407	-0.228266	-0.0146797	-0.29139	-0.210088	-0.487553	-0.0159759	-0.227635	-0.0853174	-0.422093	-0.742544	-0.250526	-0.328887	-0.136904	-0.298001	-0.27216	-0.141692	-0.0366519	-0.151894	-0.144291	-0.215358	-0.262015	3.58639	4.02163	0.0357173	-0.162781	0.255729	2.91051	-0.81511	-0.340116	0.283914	0.68627	-0.165807	-0.980794	-0.748772
-0.283974	0.0347874	-0.523174	-0.0432108	-0.0281603	0.0183287	0.599935	0.729061	0.581523	-0.0900205	0.202274	-0.11406	-0.124456	0.367875	-0.302156	0.208862	0.0160698	0.306172	-0.0680086	-0.0577887	0.998121	-0.158088	0.137162	0.0424535	0.0472103	-0.170969	0.193456	0.0893575	-0.000157941	0.0685121	-0.11315	-0.0744452	0.224034	-0.161176	-0.0914483	-0.0409827	-0.00167687	-0.528531	-0.265091	0.139018	0.221572	-0.476306	-0.631057	0.556418	0.142882	-0.356998	-0.437673	-0.206464	0.59381	0.935692
0.135393	-0.34755	-0.00199975	0.203787	-0.0784167	-0.432423	-0.137445	-0.234258	0.23098	0.455201	0.085492	0.132796	-0.431037	0.546412	-0.259811	-0.183708	-0.0520977	0.023797	-0.0146836	-0.0902954	0.319429	0.218382	-0.0956674	-0.0548391	-0.0446209	-0.126805	-0.0221497	-0.0510787	-0.0669072	0.516539	0.271374	0.0476896	0.620228	0.0890941	-0.045412	-0.0785428	-0.100313	0.346179	0.243552	0.556019	-0.314202	-0.0287398	0.407495	-0.178471	-0.376996	-0.36818	0.145016	-0.308235	-0.335461	-0.196013
0.0513236	0.13686	0.561129	0.483296	0.376023	0.608193	0.353322	0.114411	0.513968	0.258642	0.163338	-0.254483	0.310642	0.132947	0.537535	0.0783816	0.314612	-0.374286	0.256536	0.281542	0.116582	0.217443	-0.0504706	0.0366446	0.162953	0.522688	0.20926	0.197999	0.120395	-0.164815	0.506295	0.20825	0.256842	0.309289	0.125487	0.14847	0.180975	0.307256	0.137194	0.139676	0.146898	0.17497	0.361755	0.0830953	0.138479	-0.200699	0.249806	0.121587	0.238032	0.771177
0.171534	0.0914321	0.241117	0.371652	0.330327	0.296331	0.0461406	0.481735	0.150943	-0.135727	0.649235	0.658919	0.330445	-0.133955	0.364334	0.0668013	-0.0792011	-0.0987268	0.145274	0.138292	-0.351191	0.209159	0.253844	0.193692	0.102782	0.179969	0.132146	0.103113	0.097994	0.0894138	-0.685024	0.0559558	-0.00761903	0.0864478	0.0515987	0.0911831	0.0810954	-0.552609	-0.752661	-0.186592	-0.0581201	-0.124472	-0.663355	0.15651	-0.0196823	-0.368788	0.264208	-0.049315	0.149678	-0.148347
0.517524	-0.293039	-0.503833	-0.558482	-0.776409	-0.378596	-0.361295	-0.579733	-0.512012	-0.276546	-0.702652	-0.251605	-0.152784	-0.730967	-0.229751	-0.220155	-0.290099	0.494837	-0.212699	-0.247959	-0.365531	0.323753	-0.32145	-0.270817	-0.062472	0.333484	-0.137159	-0.128442	-0.0385246	0.448954	-0.449204	0.192166	0.238289	0.331627	0.15547	-0.0250407	-0.0728909	3.42482	3.56141	0.50851	-0.111542	0.46603	1.87031	-0.684023	-0.0338488	0.413606	0.653332	-0.0454892	-0.846654	-0.214865
3.27204	-0.344456	-0.409231	0.125123	0.21686	0.408117	-0.111827	-0.349626	0.057076	0.50512	0.364668	0.356652	0.277084	0.567702	0.0630217	0.182627	0.017554	0.341203	0.155371	0.0964297	0.312582	-0.0698214	0.142921	0.144467	0.0184783	0.229599	0.0833792	0.132612	0.0244032	0.366489	0.637007	0.0141928	0.0639496	0.0684639	-0.0275209	0.0159558	0.00261498	-0.482416	-0.773924	0.232214	-0.322622	-0.342597	-0.46055	0.401951	-0.0471622	-0.238484	0.172189	-0.180124	0.282786	-0.0226483
-0.156009	0.247452	0.000587732	0.185318	-0.23051	-0.332053	-0.0573714	-0.279125	-0.290695	-0.193836	0.115625	0.0316648	0.238339	0.184823	0.120515	0.119043	-0.105828	-0.0833693	0.11652	0.0814472	-0.806785	0.207625	-0.130072	-0.158038	-0.0250245	-0.447672	-0.00882025	0.0685433	0.117136	0.294659	0.456062	0.148326	0.0615651	0.182951	0.181873	0.13909	0.101923	0.543958	0.94191	0.212025	-0.0178886	0.518	0.508302	-0.157274	0.152268	0.34659	0.0719638	0.343789	-0.189483	-0.786908
0.323403	0.267531	0.490323	-0.0520936	0.242913	0.372497	0.624878	-0.571971	0.0317914	-0.218372	0.77416	-0.216211	0.519026	0.33989	-0.0352326	-0.0391935	0.0494976	-0.127386	0.0367974	0.135294	-0.681802	-0.384312	0.00352605	-0.0804518	-0.321129	-0.578357	-0.0876524	-0.098894	-0.0442988	-0.690481	0.111558	-0.481887	-0.662473	-0.633164	-0.322963	-0.211152	-0.184425	-0.841541	-0.943725	-0.941495	-0.558454	-0.522013	-0.85926	0.0575453	-0.32494	-0.473147	-0.515644	0.215659	0.402166	-0.39943
0.141752	-0.303313	0.215102	0.161117	0.33807	0.16757	0.0954563	0.955947	0.296176	0.289589	-0.204058	0.15921	0.0252064	0.262299	0.121265	0.00779452	0.0317931	0.0948121	0.106482	0.100207	0.0784173	0.157054	-0.165175	0.175619	0.239693	0.191716	0.125756	0.183608	0.0620606	0.158868	0.116733	0.170964	0.403153	0.230388	0.121838	0.142592	0.149301	0.716567	0.663418	0.64415	0.218632	0.114375	0.691586	-0.358756	0.111915	-0.0785027	0.720392	-0.0589716	-0.0838927	0.198128
0.119491	-0.0484981	-0.153829	-0.292212	-0.110293	-0.12657	-0.107082	-0.230666	-0.29294	-0.254054	-0.239145	-0.0286165	0.083856	-0.547812	0.191163	-0.148499	-0.232879	0.519045	-0.0469724	-0.132954	-0.280186	0.120678	-0.203564	-0.0467043	0.0394774	0.650442	-0.0822404	-0.0788329	0.0114996	0.322929	-0.781975	0.217669	0.304341	0.470055	0.21947	0.0846741	0.0266207	-1.8439	-1.97449	-0.542252	-0.246062	-0.0264686	-3.82275	-0.590713	0.102987	0.386972	0.0852788	-0.101523	-0.725517	-0.117145
-0.230819	-0.140296	0.174964	-0.178887	0.242011	0.141712	0.210402	0.953386	0.301395	0.118927	-0.103371	-0.0618182	0.283778	-0.468292	0.385087	-0.0936182	-0.135197	-0.0498905	-0.107355	0.0297077	-0.0128158	-0.169421	0.0529724	0.0308492	0.00924595	0.000610049	-0.00177815	0.0527277	0.0182952	-0.611086	-0.233755	-0.0506685	0.120663	-0.0545736	-0.0304957	0.00456142	0.00306758	1.54062	1.2607	-0.278632	0.0153422	0.15527	1.67773	-0.205125	-0.147507	0.090182	-0.0637397	0.440417	-0.17349	-1.07942
-0.22361	-0.085573	-0.631598	0.0861048	-0.129656	-0.22169	-0.147801	-0.484151	-0.0747821	-0.0809078	-0.0741691	-0.236	-0.625267	-0.425236	-0.500194	-0.254382	0.0372706	0.156165	0.00455956	-0.144459	-0.0455595	0.168613	-0.0245137	0.0740349	0.0409809	0.551829	0.00671489	-0.0560766	-0.0479381	1.07682	-0.494141	0.417259	0.65033	0.676599	0.245574	0.120997	0.0320943	2.02221	2.13	0.866218	-0.0438318	0.239881	0.944026	-0.271111	-0.162142	-0.0866517	0.575967	-0.448435	-0.281665	-0.573472
0.354918	-0.118773	0.286998	0.0173638	0.415491	0.235805	0.341284	0.485706	0.593003	0.181887	0.520173	-0.00108801	-0.274573	0.0685767	0.0163746	0.238412	-0.00774232	0.211893	0.107683	-0.00773087	1.04464	-0.0472655	0.231565	0.156447	0.167521	0.199999	0.158295	0.0810383	0.0135983	-0.137518	-0.0299975	0.209909	0.355917	0.24564	0.109033	0.0976975	0.101461	-1.78392	-1.70604	0.29365	-0.376761	-0.487535	-1.59411	-0.00470825	-0.165885	-0.243731	-0.115491	-0.611256	0.317675	0.269491
0.320447	0.543004	-0.1436	0.278516	0.0743066	0.566715	0.0679929	0.273179	0.407181	0.485805	0.0277683	0.46311	0.0510649	0.0262334	0.46884	0.184197	0.139885	0.187906	0.209678	0.172622	0.429651	0.0603282	0.0615446	0.19842	0.324992	0.352328	0.184679	0.198942	0.14451	0.324995	-0.0921887	0.177497	0.255608	0.166989	0.152104	0.144238	0.156366	0.927043	1.11495	0.478436	0.304436	0.178693	0.590349	0.335302	0.20325	0.295239	-0.0389401	-0.154767	0.287626	0.381919
-0.243884	-0.179134	0.00212924	-0.431793	-0.287284	-0.722914	-0.148394	-0.22695	-0.0701325	-0.625257	-0.792228	-0.440917	-0.46109	0.0723259	-0.308275	-0.0782502	-0.38556	-0.0217407	-0.274489	-0.221165	-0.111734	-0.227875	-0.317491	-0.1698	-0.251503	-0.262461	-0.153287	-0.198761	-0.104668	-0.305968	0.359442	-0.404931	0.141403	-0.652054	-0.31216	-0.311629	-0.293396	0.494265	0.491631	-0.0194207	-0.440771	-0.588469	-0.0260787	0.104668	-0.271979	-0.582031	-0.0559343	-0.573984	-0.0107956	-0.588021
-0.185139	0.11091	-0.393366	-0.198419	-0.2371	0.301903	0.123051	-0.140982	0.21293	-0.132458	0.0246207	0.411625	0.0107525	0.293708	-0.220905	0.176057	0.111457	0.076148	0.196928	0.23945	-0.216933	0.094621	-0.166712	0.121611	0.0991857	0.0303105	0.124043	0.140909	0.151916	-0.026257	0.386304	0.261756	0.259864	0.343005	0.243265	0.218213	0.231256	-0.173757	-0.126959	-0.206024	-0.0512467	0.246616	-0.126959	0.238089	0.138854	-0.281259	0.612059	-0.0685291	0.299812	0.209707
0.443536	0.0184492	0.102693	0.286585	0.329935	0.0723736	0.400946	0.744156	0.440429	0.298624	-0.178331	-0.0379541	-0.0642183	0.141553	0.161169	-0.0496584	0.101205	0.0226229	-0.0129074	-0.0329523	0.700113	-0.317558	0.316871	0.165044	0.0602118	0.383217	0.0440464	0.0351837	-0.005635	-0.30778	0.513158	0.162805	0.159671	0.317264	0.133849	0.0835674	0.0580987	-1.38871	-2.02471	0.0287409	-0.244606	-0.213164	-1.6704	-0.495108	-0.160508	-0.0224092	-0.550297	-0.151899	-0.069202	0.250914
0.0136193	0.321972	0.13446	0.144425	0.376884	0.124202	0.327598	0.513999	-0.150001	0.10906	-0.23596	-0.0185748	0.584093	0.134576	0.422274	-0.0045332	2.05e-05	0.0912872	0.144591	0.0651971	-0.62913	0.33693	-0.120975	-0.111028	0.267953	0.712129	0.0906093	0.161664	0.106252	0.414753	-0.946199	0.146294	-0.19031	0.489116	0.204753	0.17745	0.126017	-0.963142	-1.11369	0.417285	-0.224019	-0.0858868	-1.39133	-0.271666	0.310572	0.412427	0.00522588	0.0438214	-0.411523	0.345262
-0.234829	0.459021	-0.530764	0.264361	0.402033	0.832802	0.169713	0.425851	0.496421	0.525289	0.0391646	0.150218	0.339914	-0.196232	0.163167	0.0195828	0.0594512	-0.126055	0.234396	0.123066	-0.315034	-0.349785	0.621766	0.236849	-0.219076	-0.652278	0.0543734	-0.0277436	-0.0295832	-0.114784	0.213612	-0.346519	-0.0956517	-0.332483	-0.247071	-0.15133	-0.111597	-1.75272	-2.15818	-0.874122	-0.506296	-0.446467	-1.91368	0.524509	-0.239774	-0.553997	-0.4442	-0.136819	0.710307	-0.475224
0.00631154	0.17057	-0.208455	0.171323	-0.0708002	0.240307	-0.064511	0.235777	0.0916719	0.294537	-0.255658	-0.142711	-0.0940999	-0.390172	-0.115789	0.209484	-0.00689124	0.304661	0.10178	0.109471	0.195205	0.240113	0.162738	0.0209382	0.393126	1.05598	0.125982	0.258918	0.151667	0.384738	0.165246	0.530743	0.471503	0.713878	0.422933	0.354014	0.318991	-1.57988	-1.58297	0.51374	-0.0182001	0.111549	-1.4608	0.427307	0.312093	0.109157	0.549519	0.107693	0.281989	0.563025
-0.15939	-0.245794	0.451189	-0.171584	-0.399945	-0.174655	0.117892	0.312565	0.601105	0.355965	0.277147	0.0237065	-0.45348	-0.0456525	-0.110993	-0.0954012	0.00414978	-0.264017	-0.0326155	0.0359183	0.305234	-0.176697	-0.361658	-0.0107321	0.081435	0.177376	0.0464187	0.0537892	-0.0725959	-0.333055	0.144291	-0.243035	-0.267927	-0.322712	-0.247595	-0.141469	-0.0839539	0.696808	0.608641	-0.194703	-0.0290568	-0.0217524	0.138634	0.00770071	-0.109471	-0.0342995	-0.374446	0.216421	0.0639177	0.223903
-0.0606046	0.0644454	0.31312	0.30907	-0.098411	-0.32909	-0.0679848	-0.28445	-0.0871966	-0.226933	0.111775	0.124506	0.259109	0.58565	0.048481	0.202687	0.180919	0.247075	0.171952	0.123215	0.331652	0.274966	-0.193174	0.012203	0.160546	0.604296	0.13106	0.163266	0.0915028	0.244315	-0.115694	0.216322	0.216322	0.393521	0.209936	0.198483	0.184471	-1.23034	-1.88633	0.386721	-0.141886	-0.00802697	-1.88633	0.522672	0.195446	-0.126899	0.0209628	-0.0121683	0.228556	0.148043
0.107924	-0.157407	-0.133101	-0.133511	0.0729039	0.0484868	0.190147	1.12785	0.544393	0.290947	0.826809	-0.0566776	0.0618762	-0.309872	0.379319	0.0187329	0.0696093	0.139402	0.0380857	0.0190511	0.388567	-0.165354	0.211017	0.157344	0.11011	0.175834	0.0870811	0.0898282	0.0184905	0.00183484	-0.214021	0.122499	0.194179	0.336696	0.0482133	0.0746286	0.0741298	-2.40802	-2.45213	-0.0496345	-0.368512	-0.0683284	-2.45213	-0.139455	0.0485215	-0.0980438	-0.446219	-0.119466	0.122593	-0.00588308
0.0503467	-0.0919177	0.00273201	0.139927	0.200168	-0.0601904	0.218141	0.101251	0.174484	0.123801	0.337881	0.224109	-0.0912626	-0.0627971	0.214018	0.0508952	-0.044863	0.439458	0.164794	-0.0298878	-0.342713	0.293859	-0.00650461	0.166645	0.19268	0.514479	0.186341	0.110622	0.131569	0.986205	-0.133498	0.23079	0.413258	0.255509	0.195099	0.145145	0.109812	0.614907	0.879441	0.392298	0.163969	0.0851439	0.470968	-0.167928	-0.00920955	-0.00851218	0.325025	-0.19496	-0.174593	-0.439263
0.135763	0.293951	0.271416	-0.216006	-0.145746	-0.00202995	0.256221	0.53034	0.0416496	0.00144357	0.335987	-0.0594491	0.149257	0.228385	0.202977	0.0623189	0.204668	-0.307026	0.2193	0.19427	-0.257282	-0.0412811	0.165882	0.0223823	-0.13587	-0.650884	0.0254873	0.024357	0.0886379	-0.0712103	0.0903923	-0.0456028	-0.195919	-0.149691	-0.0577853	0.0417442	0.0584101	2.15496	2.29097	-0.843422	0.366879	0.615861	1.76623	0.534303	0.285599	0.401888	0.365996	0.256147	0.655329	-0.0603906
1.92437	0.119105	-0.295723	0.525906	0.680342	0.379585	0.207898	0.672644	0.677814	0.532905	0.313004	0.372783	-0.432133	0.0662735	-0.681469	0.297788	0.0358389	0.378599	0.125361	0.0790901	0.432788	0.0262405	0.430649	0.515557	0.241778	0.114521	0.249817	0.184441	0.176387	-0.252338	0.185583	-0.17996	0.196089	-0.345493	-0.0639641	0.00971305	0.0350589	-0.539267	-1.70122	0.17982	-0.0985259	-0.23315	-1.62171	0.0600712	0.224775	-0.0341232	-0.241072	-0.310909	0.423782	-0.00424853
-0.0397021	0.693959	0.985362	0.0898625	0.519436	0.358676	0.345486	-0.0819985	0.576901	0.279891	0.304966	0.573132	0.7433	0.821173	0.562028	0.186962	0.29536	-0.124877	0.312535	0.435047	0.109817	-0.0830444	0.0446851	0.0898411	0.138683	-0.464134	0.22914	0.186747	0.126368	-0.251851	0.040077	-0.00538807	-0.284908	0.00063335	0.0170226	0.0869825	0.137735	-1.53774	-1.54678	-0.663239	0.232913	-0.0905675	-1.20556	0.874793	0.335378	-0.0309642	0.179586	0.0825016	0.971783	-0.167866
0.465686	0.362806	0.631181	0.23436	0.458552	0.304929	0.345517	-0.0988804	0.528502	0.116003	0.66564	-0.0327965	0.333612	0.765811	0.460496	0.372424	0.399908	-0.0900023	0.382361	0.308239	0.921058	0.372752	0.124962	0.186835	0.16033	0.11857	0.158817	0.262806	0.155378	0.0644726	0.060153	0.564997	0.307991	0.795139	0.356036	0.407722	0.364167	-0.0488378	-0.265558	-0.213416	0.26746	0.35582	0.0979406	0.0775796	0.328778	0.363908	0.0246243	0.481721	0.220005	0.856801
0.0579634	0.0386841	0.402941	0.321466	-0.269404	0.193263	0.407425	0.311606	0.0223768	0.600724	0.609367	0.110285	0.361413	0.174544	0.0337911	0.187636	0.347584	0.0193423	0.246055	0.286396	0.147814	0.103039	0.0942078	0.0999337	0.236159	0.193876	0.16182	0.248358	0.163982	0.0478073	0.426117	0.418847	0.056556	0.556124	0.315892	0.304842	0.280682	1.11706	0.756255	0.145723	0.260583	0.628653	1.25527	-0.043675	0.211192	0.611756	-0.174929	0.542679	0.00134273	0.602209
0.259972	0.431425	-0.0194209	0.337041	0.093929	0.374506	0.318525	0.451472	0.441282	0.601207	0.676396	0.0584766	-0.106178	0.373871	-0.171753	0.305989	0.336715	-0.227355	0.211877	0.309992	0.973237	0.103964	0.241021	0.0954066	0.0446991	-0.446829	0.248109	0.244	0.112042	-0.540096	0.734095	0.0322026	-0.399533	-0.0950178	-0.0318132	0.142534	0.189026	-0.136845	-0.650497	-0.353562	0.217232	0.131929	0.0660267	0.521303	0.165652	-0.117348	0.0915444	0.510592	0.920472	0.498789
-0.1742	-0.457575	-0.236692	-0.287233	-0.386394	-0.730749	-0.485654	-1.05219	-0.440907	-0.660339	-0.731756	-0.458213	-0.047937	-0.33405	-0.0149101	-0.25501	-0.404132	0.187711	-0.199955	-0.373579	-0.945186	0.103414	-0.352486	-0.15721	-0.21015	-0.5157	-0.196853	-0.313932	-0.0808343	0.138326	-0.565118	-0.152333	-0.16964	-0.0306704	-0.0613165	-0.179011	-0.243849	0.324293	0.641901	0.194358	-0.23856	-0.109599	0.192481	-0.105986	-0.345044	-0.181199	0.547423	-0.299518	-0.460224	-0.692395
0.840836	-0.522934	-0.41128	-0.324662	-0.58815	-0.695836	-0.423728	-0.632436	-0.218589	-0.387043	-0.3974	-0.224476	-0.357808	-0.589487	-0.292156	-0.207522	-0.289696	0.380062	-0.247328	-0.417265	-0.493418	0.205202	-0.159072	-0.171294	-0.234147	-0.108632	-0.171634	-0.26591	-0.0809081	1.00909	-0.899385	0.267253	0.52176	0.552464	0.199112	-0.0142832	-0.132108	0.778941	0.76314	0.360526	-0.270985	0.106126	0.954929	-0.520744	-0.112162	-0.0564255	0.301802	-0.287256	-1.05025	-0.563677
-0.474012	0.0653966	0.0476293	-0.223523	-0.159514	0.443906	-0.0119811	-0.0598997	-0.104218	-0.0610557	0.0928673	-0.212805	-0.316978	0.521962	-0.211717	0.0413492	0.0523888	-0.132661	0.0351245	0.0539702	-0.172048	0.137543	-0.312886	-0.0538822	0.253464	0.55077	0.0483795	0.124859	0.0831771	-0.0581121	0.547242	0.184786	0.0142357	0.270238	0.187076	0.146724	0.133909	-0.599581	-1.08972	0.259204	0.213711	0.327804	-0.00631182	0.0590107	0.0082665	0.352311	0.532199	0.281487	-0.216351	0.728923
0.292098	0.00414818	-0.495066	0.0581091	-0.153749	-0.64847	-0.380427	0.0571295	0.0467623	-0.175476	-0.055951	-0.0365863	0.389181	-0.062669	-0.482434	-0.32804	-0.384435	0.174304	-0.318291	-0.265954	-0.901835	-0.131889	-0.109731	-0.161939	0.0440146	-0.306406	-0.0746452	-0.195867	-0.0548426	0.572711	-1.0736	-0.539729	-0.180634	-0.904759	-0.342745	-0.355209	-0.341223	-0.00183158	0.039862	0.0476921	-0.556863	-0.579813	-0.261686	-0.39995	-0.0287999	-0.761309	-0.18105	-0.514929	-0.24354	-0.968312
0.0990469	0.561569	0.072697	-0.245979	-0.274953	0.168087	0.134561	-0.636734	-0.437166	0.0253028	-0.302615	-0.509558	0.0420809	-0.262311	0.48499	0.103877	0.0698544	-0.0367251	0.0419809	0.109289	-0.0933506	0.389201	0.0676556	-0.0543203	0.331718	0.130687	0.16393	0.230205	0.149511	0.646321	0.293546	0.144081	0.120096	0.175676	0.212811	0.167754	0.169056	1.05145	1.31677	1.07069	0.373095	0.328969	1.29532	0.250758	0.283577	0.389883	0.558892	0.62577	0.158406	-0.312938
-0.380454	-0.459442	-0.379705	-0.364854	0.0297355	-0.436049	-0.0953644	0.233637	0.251568	-0.0617892	-0.0850762	0.233185	-0.629636	-0.787107	-0.574907	-0.174591	-0.293507	0.547231	-0.0309739	-0.209814	-0.443288	-0.0859256	0.161289	0.236537	-0.0253901	-0.286814	0.0230723	-0.118754	0.0841845	0.591047	-0.543341	0.0590122	0.33793	0.0590122	0.134148	-0.00725004	-0.00927185	1.47587	1.59447	0.199057	0.143255	0.0798854	1.20861	-0.523375	-0.117629	0.312006	-0.0640756	-0.169158	-0.507883	-0.442527
0.42834	0.0941657	0.218941	0.0167986	-0.316648	0.253755	-0.075009	-0.0412821	-0.00858763	0.171162	-0.66815	-0.395424	-0.0229384	0.322205	0.101722	0.213757	0.236973	-0.138542	0.107891	0.153752	0.506965	-0.107573	-0.199115	-0.0944472	0.0221396	0.287685	0.0429703	0.0885516	0.0398096	-0.198606	0.639089	-0.0120781	-0.146569	-0.0332541	0.0157984	0.0377755	0.0737355	0.111996	-0.142225	-0.160013	0.228003	0.118833	0.193616	0.421295	0.0233461	0.154132	0.289707	0.281926	0.328447	0.330571
0.340058	0.216526	0.0280945	0.170727	-0.196381	0.132503	0.128623	0.447627	-0.117989	-0.0218987	-0.143666	-0.101983	-0.0274764	-0.403383	-0.2123	0.0777101	0.223576	0.158452	-0.0359465	0.0156479	0.295107	-0.131104	0.0512714	-0.112987	0.0282724	0.21276	0.0024071	0.00337604	0.0276121	0.274945	-0.146674	0.0632569	0.0227228	0.133938	0.0589655	0.0171024	0.0312048	0.367872	0.171801	-0.0120492	-0.0947459	0.402984	0.499007	0.136295	0.175512	0.174534	0.424552	0.263598	0.271728	0.790093
0.278649	-0.0324838	0.400686	-0.0929459	0.252317	-0.712239	-0.0603842	-0.203074	-0.362791	-0.258578	-0.372296	0.186835	0.708429	0.780534	0.099197	-0.122095	0.0701822	0.187323	0.102098	0.0784758	-0.399036	0.21855	-0.192094	-0.114361	-0.12585	-0.216099	-0.0128354	-0.0490639	0.025055	-0.17143	-0.517025	0.0768369	0.138537	0.164981	0.0936589	0.0608092	0.0240583	-1.25419	-1.43212	-0.264121	-0.0730383	0.00763182	-1.285	-0.318179	0.0368507	-0.0334219	-0.255328	-0.094801	-0.667636	0.266704
-0.107377	-0.479489	0.0738436	-0.196117	-0.0381223	-0.0535899	-0.0239054	0.651502	-0.114452	-0.0774367	0.000938434	-0.0648332	-0.666281	-0.503909	-0.129628	0.218847	-0.161404	0.168783	0.0327122	-0.00701238	0.666996	0.308589	0.267108	0.173294	0.331935	0.527909	0.110404	0.195598	0.0903675	0.489609	-0.212859	0.232652	0.408388	0.232652	0.228295	0.192285	0.162637	0.378698	0.693104	0.634716	0.0317576	0.176124	0.651116	0.0458972	-0.072712	0.227729	0.0795177	0.0281407	-0.11109	-0.121183
0.399899	0.388722	1.0753	0.80126	0.140402	-0.118756	-0.0663185	0.388305	-0.118178	-0.122452	0.245468	0.247208	0.491212	0.504793	-0.185576	0.0665358	0.208908	-0.378468	0.00516178	0.140447	-0.0607013	-0.109392	0.0140675	-0.0777351	-0.113836	0.109651	-0.120818	-0.110877	-0.0300593	-0.607248	0.226643	-0.175234	-0.339043	-0.253761	-0.140848	-0.100302	-0.085624	-0.291453	-0.394434	-0.717248	0.0950767	0.0789176	0.133722	0.14426	0.0797599	-0.329616	-0.372514	0.132956	0.201148	0.434218
0.930429	1.6486	0.814093	0.405798	-0.218938	0.561314	0.277911	-0.218375	0.0852114	-0.0519543	0.331684	0.322727	0.964814	0.436793	0.339484	0.109413	0.392001	0.236901	0.331401	0.366056	0.636105	0.0905122	0.0248796	-0.103066	0.0554515	0.220743	0.0902215	0.134391	0.146085	-0.104447	0.0420833	0.207824	0.139614	0.25949	0.178481	0.211104	0.229683	1.00264	1.16072	-0.282264	0.165327	0.439544	1.03169	0.417238	0.281637	0.405541	0.331284	0.505815	0.332636	0.600515
2.47348	0.518619	0.0520421	-0.00117784	0.531489	-0.112978	-0.0506112	-0.435838	-0.257823	-0.289516	0.242575	-0.465607	0.137492	0.464199	0.0279626	0.00743715	0.266577	-0.101788	0.0506955	0.124288	-0.148771	-0.105889	0.148912	-0.0707524	-0.0155245	0.0892123	-0.0192478	-0.000446708	0.0324426	-0.275951	-0.36757	-0.0251504	-0.276854	-0.0480578	-0.037384	-0.0394063	-0.0293651	-0.970734	-1.20177	-0.579454	-0.0255669	0.192831	-1.1402	0.131076	0.0899689	0.224762	-0.158923	-0.166171	0.0856684	-0.0221861
0.0119199	-0.347334	0.172403	-0.201069	0.0408368	0.0335342	0.0178662	0.130032	0.234249	0.00925237	-0.262238	-0.166812	-0.291295	-0.206063	0.0286838	0.0273668	0.0730548	0.0951216	-0.204699	-0.0751218	1.12681	-0.114552	-0.0839283	-0.0984998	-0.277218	-1.04042	-0.0326568	-0.0783678	-0.0586175	-0.466735	0.395819	-0.18902	0.0705912	-0.357802	-0.173363	-0.175764	-0.107965	0.263316	-0.123356	0.282082	0.222142	-0.129115	0.409593	0.249041	-0.124023	-0.169514	-0.0605023	0.0520013	0.338145	0.657294
0.101822	0.129896	-0.00915658	-0.180111	-0.286717	-0.218231	-0.313396	-0.0262461	-0.157955	0.00895993	-0.612925	-0.0629308	-0.241154	-0.408058	0.334335	-0.0765015	-0.0799587	0.333757	-0.0958645	-0.19577	-0.410511	0.144208	-0.071634	-0.150635	0.0922724	0.67355	-0.0575693	-0.0618117	-0.010608	0.488145	-0.420072	0.267202	0.335728	0.681341	0.272226	0.120755	0.0381853	-0.296911	-0.574329	0.0340657	-0.213972	-0.143563	-0.208026	-0.663353	-0.0721994	-0.239167	0.480921	0.00642586	-0.800362	0.114984
0.22129	0.723782	0.550663	0.68122	-0.082653	0.765242	0.241752	0.309913	-0.0224358	0.399712	0.0817639	0.189518	0.751317	0.622491	0.881201	0.234111	0.353794	0.0210948	0.247165	0.399455	-0.443519	0.120504	0.316707	0.0256086	0.0161684	-0.455621	0.124831	0.112304	0.140822	-0.505738	0.0745	0.0101818	-0.400557	-0.021622	0.010343	0.0862204	0.112445	0.723149	0.774288	-0.602521	0.201419	0.188494	0.528288	0.404145	0.228573	0.193927	0.0263409	0.218948	0.516064	0.195617
-0.550478	0.0742049	-0.00697105	0.134908	0.528729	-0.305333	-0.20425	-0.0063919	-0.17864	-0.224704	-0.0989885	0.0061933	0.320418	-0.20845	0.0881455	0.137452	-0.301137	0.364584	0.00771204	-0.056522	-0.146916	0.0920029	-0.15081	-0.0085278	0.0022022	0.190157	-0.0614468	0.011646	0.0424097	-0.0149263	0.238826	0.122279	0.326692	0.246042	0.137614	0.100046	0.0653249	-0.164723	0.489149	-0.300981	-0.228635	-0.223024	-0.270715	0.223785	0.0101766	-0.147476	-0.0851199	-0.183169	-0.100673	-0.162344
0.0676507	-0.114303	0.00676811	-0.146003	-0.568426	-0.30627	-0.094863	-0.318128	-0.259044	-0.0262981	-0.464835	0.0339289	-0.0703781	-0.245326	-0.103321	-0.306584	0.0735892	0.157756	-0.146688	-0.082827	-0.276111	-0.31908	-0.202848	-0.210741	-0.272911	-0.57041	-0.152143	-0.197734	-0.0675287	0.0207856	-0.267774	-0.152913	-0.210572	-0.269446	-0.127091	-0.170369	-0.160398	3.03541	3.27279	-0.0331142	0.312098	0.370345	3.09157	-0.261982	-0.0157379	0.453641	0.532574	0.356071	-0.186754	-0.0180006
0.944586	0.0434454	-0.0811453	-0.212877	-0.0505304	-0.428209	-0.248061	0.169762	-0.343408	-0.328078	-0.201585	0.265654	0.294703	-0.0965754	-0.430338	0.062654	-0.393778	0.0382735	-0.0683349	-0.187288	-0.595187	-0.169298	0.181704	0.0435196	0.0382656	0.433836	-0.0122638	-0.0845878	-0.0117859	-0.276149	-1.193	-0.0623551	0.194783	0.0458121	0.0207117	-0.00893522	-0.0494885	-1.58215	-1.74456	-0.666373	-0.269229	-0.382988	-1.19222	0.568042	0.0625469	-0.135029	-0.589105	-0.222418	0.533839	-0.253037
-0.216042	0.211486	-0.231396	0.661419	0.0845383	-0.181874	-0.0626252	-0.144998	0.0983496	-0.0535934	-0.0985966	-0.227669	0.30332	0.591176	-0.123994	0.0836998	0.170754	-0.22343	0.0973916	0.169794	-0.409916	-0.151092	0.0917421	0.0523132	0.123926	0.123926	0.0601607	0.100138	0.0834575	-0.770622	0.0976441	-0.0171995	-0.347526	0.00325025	-0.00616036	0.0398446	0.0622273	0.0419295	-0.0663061	-0.489226	0.129597	0.336233	0.109325	0.131018	0.172023	0.239605	0.10947	0.0950943	0.228623	0.066598
0.344313	0.267239	0.368217	0.371766	0.237052	-0.0818887	0.13163	1.45844	0.508782	0.519963	0.685592	0.442415	-0.00647996	0.300639	0.458389	0.308712	0.350066	-0.279213	0.24234	0.352439	0.419523	0.0989557	0.0120177	0.191359	0.305894	0.617954	0.23831	0.306387	0.139087	-0.190192	0.481477	0.204092	-0.123839	0.333629	0.116495	0.241465	0.239644	-1.5083	-1.52609	0.143263	0.274629	0.204479	-1.62394	0.311862	0.189689	0.27313	0.246205	0.236611	0.198391	0.802109
0.753497	0.272832	0.229179	0.321689	0.311129	0.61654	0.510643	0.256315	0.416949	0.241915	0.479408	0.0533584	0.312946	0.521598	0.0615315	0.0217426	0.143101	-0.0649707	0.238395	0.204039	-0.0370519	-0.173322	0.174403	-0.110479	-0.0585981	-0.01709	0.0996184	0.0429859	0.00850084	-0.205153	-0.20951	-0.0484324	0.0237713	-0.0293735	-0.0624493	-0.0317127	-0.0188187	-1.14371	-1.56356	-0.396885	-0.368335	-0.491313	-1.14439	0.135776	-0.115163	-0.513754	-0.392489	-0.149395	0.564169	0.257994
0.163254	0.350772	-0.000384635	0.187671	0.528667	0.108124	0.0648012	-0.460182	-0.0327681	-0.125527	0.202167	0.316192	0.379945	0.953238	0.0812604	0.149177	0.211569	0.0408648	0.181109	0.205778	-0.21383	0.0863258	0.110974	0.0726217	0.0438437	-0.458642	0.101022	0.116773	0.136993	-0.423234	-0.335746	0.10689	-0.293123	0.114759	0.0951522	0.135993	0.136364	0.413084	0.807695	-0.315065	0.325756	0.345653	0.535558	0.47875	0.397531	0.490874	0.14163	0.00879752	0.437186	0.229322
-0.110815	0.343932	0.463655	0.307533	0.325286	0.797716	0.18157	0.0805111	0.178623	0.330438	0.373644	0.824367	0.158502	0.848396	0.278797	0.0684801	0.213561	-0.634343	0.170807	0.243432	0.575601	-0.200515	0.241378	0.0511547	-0.158106	-0.354703	0.170314	0.122082	0.0402117	-0.237224	0.341964	-0.369941	-0.483847	-0.692659	-0.2676	-0.110964	0.0217164	-0.310835	-0.139311	0.567368	-0.0241251	-0.259331	-0.517714	0.444352	-0.141553	0.00378178	-0.170574	-0.218104	0.682456	-0.122027
0.785741	0.106514	-0.249041	0.000246214	-0.258505	0.157411	-0.0169922	-0.205926	-0.108455	-0.0158762	0.0720144	-0.269696	0.109333	-0.157852	-0.236909	-0.131302	0.160089	0.0698732	0.0175666	-0.0382759	-0.0195325	-0.122705	-0.185301	-0.116314	-0.113044	-0.224956	-0.0482283	-0.0811994	-0.0223539	0.0356962	-0.210093	0.118907	-0.0866875	0.105192	0.0348343	-0.00635356	-0.021357	1.11567	1.23931	-0.209954	0.0770185	0.4207	0.680143	-0.262497	-0.10208	0.459316	0.0646531	0.522723	-0.0757343	0.261952
0.291901	0.467875	0.114159	0.0440863	-0.0407594	0.700125	0.372813	-0.12255	0.00798779	0.162392	0.229274	-0.0165848	-0.104849	0.288852	0.340159	0.200117	0.345627	-0.0978418	0.245761	0.230432	0.632007	-0.0678748	0.452143	0.145934	0.202293	0.0176481	0.141855	0.214353	0.15739	0.323882	0.27713	0.550067	0.327419	0.725517	0.362739	0.348116	0.30775	1.25699	1.14042	-0.562687	0.348934	0.512201	1.38845	0.116087	0.140126	0.499673	0.28755	0.380427	0.353502	0.466967
-0.173257	0.0454013	0.456868	-0.161919	-0.309204	0.345695	0.0378977	-0.394483	-0.222613	-0.143375	-0.302624	-0.166073	0.184968	-0.101822	0.569432	0.279941	0.16793	0.302895	0.119863	0.18014	0.830753	0.381411	-0.275992	-0.0598713	0.330754	1.13974	0.0576561	0.275881	0.162739	-0.129927	0.552902	0.522003	0.404786	0.770033	0.411382	0.39602	0.344983	-1.67992	-1.48827	0.317704	0.0766571	0.532013	-1.48827	0.372166	0.383587	0.456859	0.543481	0.4452	0.0241956	0.534243
-0.330591	-0.600475	-0.224017	-0.0744155	0.335509	-0.240624	-0.143468	0.169646	0.212363	-0.13898	0.132759	0.0108192	-0.736473	-0.277278	-0.0791307	-0.175409	-0.305655	0.123072	-0.0925131	-0.239765	-0.302528	-0.0740896	0.32874	0.298941	-0.030311	-0.0813221	-0.00942932	-0.128045	-0.0386449	-0.00839155	-0.54871	-0.246274	0.128052	-0.373631	-0.147035	-0.164899	-0.176909	-0.143978	-0.217752	0.363687	-0.169108	-0.388672	-0.425929	-0.537777	-0.304741	-0.25589	-0.144853	-0.694931	-0.376597	-0.537639
-0.114334	0.341067	-0.110397	-0.280247	0.0233281	0.302552	0.0526095	0.106866	0.0815743	-0.171851	0.258006	-0.493092	-0.122147	-0.16787	-0.137862	0.0586181	0.149706	-0.00961901	0.108999	0.0904821	-0.0243348	0.22824	0.193937	0.204173	0.182722	0.0870557	0.114796	0.0984254	0.101885	0.0737265	-0.283041	0.299345	0.133125	0.431584	0.241682	0.227262	0.18986	0.750984	0.87728	0.0961182	0.226189	0.308921	0.833044	-0.159879	0.270884	0.356428	0.617725	0.235163	0.0161881	0.617187
-0.454229	-0.0473172	0.124905	0.0454811	-0.135515	-0.324851	-0.24317	-0.51099	0.0501548	-0.339154	0.162091	-0.276814	0.0595833	-0.34796	-0.126212	-0.162172	-0.187473	-0.0156766	0.0520943	-0.0864672	-0.729604	0.257589	0.0568383	0.00352605	0.447473	0.642991	0.049509	0.0705198	0.0119164	1.33637	-0.222694	-0.000542999	0.393159	0.0253979	-0.00496448	-0.0166373	-0.0601727	0.297075	0.335398	1.00353	-0.266491	-0.0258674	0.386245	-0.419092	0.00338345	-0.314652	0.0511385	-0.202164	-0.489141	-0.28143
-0.356437	-0.285364	-0.42303	-0.280008	0.0542373	0.0401752	-0.129654	0.443236	0.199719	0.0695491	-0.220269	-0.084316	-0.900842	0.20921	-0.425632	0.10492	-0.03365	0.240181	0.0649451	0.0169404	0.672593	-0.0709016	-0.0456953	0.223158	-0.0426706	-0.10224	0.0211982	-0.0108886	0.0373796	0.0881996	-0.219823	0.174227	0.434268	0.136897	0.0908096	0.0830466	0.0905205	1.07547	1.4619	-0.193386	0.062823	0.0612451	1.20304	0.0663237	0.13328	0.34901	0.0286297	-0.0103976	0.151153	-0.0378585
-0.0331219	0.260677	0.176301	0.0599442	-0.130571	0.165244	0.313347	-0.0263414	0.104166	0.172422	0.17309	0.166937	0.283243	-0.106785	0.323471	0.0533651	0.228531	0.360284	0.216513	0.226677	0.26402	0.38427	-0.0185697	0.146457	0.031302	-0.0239878	0.0274449	0.0727043	0.158604	-0.333324	0.347969	0.476813	0.137942	0.623684	0.381926	0.351302	0.309021	1.25051	1.22665	-0.44193	0.297183	0.786914	1.52626	-0.541512	0.353854	0.920669	0.375998	1.06827	-0.804901	0.688703
-0.00977749	-0.303107	0.152678	-0.156553	-0.274619	-0.0154283	0.284275	0.0108354	-0.00739267	0.0138595	-0.063444	0.00894929	0.011573	-0.368625	0.00761949	0.155941	0.0570609	0.362046	0.0497567	-0.0198195	0.403454	0.363618	-0.0583543	0.0898475	0.0832655	-0.0789125	0.0528298	0.118075	0.082589	-0.0598212	-0.577368	0.420712	0.358097	0.502222	0.33537	0.247553	0.223514	1.40807	1.5028	0.396448	0.385168	0.63079	1.74894	0.0947349	0.214328	0.72076	0.0541338	0.546677	0.035134	-0.337374
0.157332	0.442812	-0.219562	0.517717	0.409403	-0.146565	0.385547	-0.517474	-0.15363	0.283247	0.147726	0.330075	-0.0163809	0.327753	0.0178572	0.0803086	0.00244651	-0.127328	-0.0120788	0.0377708	-0.276368	-0.0323316	0.0349986	-0.052499	-0.151795	-0.0750145	-0.0353156	-0.0901275	-0.041548	-0.241452	-0.39138	-0.151899	-0.213046	-0.151899	-0.125386	-0.13122	-0.113677	-1.35083	-1.26551	-0.30416	-0.372542	-0.277176	-1.39724	0.184881	0.153512	0.0376581	-0.262627	-0.399342	0.188969	0.854553
0.310254	0.249582	0.119529	0.222034	-0.150304	-0.0172756	0.0795492	0.266843	-0.300708	-0.397941	0.28918	-0.288683	0.464811	-0.108969	-0.411502	-0.0437789	0.146439	-0.245728	0.0746095	0.133558	0.186343	0.121878	-0.121182	-0.0630079	-0.00736539	-0.814418	0.0531586	0.0646303	0.0605665	0.0684717	-0.309697	-0.262731	-0.360097	-0.542472	-0.144392	-0.0774285	-0.0341958	0.100545	0.111802	0.309556	0.395413	0.238704	0.591849	-0.0606452	0.428634	0.0985302	0.171497	0.0541021	-0.206936	0.731514
1.5818	2.12064	0.788008	0.232999	0.161819	0.146198	0.192241	0.0455931	-0.0527383	0.387685	0.65393	0.15782	0.35713	0.824964	0.0865393	0.288202	0.383058	-0.260003	0.283809	0.445163	0.0752996	-0.0641341	0.115687	0.108995	0.104884	-0.258433	0.136654	0.17527	0.154046	-0.257368	-0.316381	0.251961	-0.189883	0.272427	0.160705	0.21722	0.232579	0.664001	0.58291	-0.657798	0.45873	0.470477	0.979574	0.388471	0.372685	0.146701	0.134452	0.635511	0.456294	0.865673
0.492315	0.127858	-0.425086	-0.236721	-0.688957	0.00384975	0.100228	-0.723711	-0.347006	-0.0858499	-0.398589	-0.399141	-0.32749	0.153239	-0.171116	-0.0847099	0.000592249	-0.353068	-0.0993382	-0.142547	-0.0886541	-0.100898	-0.357452	-0.190936	-0.163174	-0.772388	-0.081616	-0.131112	-0.0373697	-0.348024	0.378127	-0.0794716	0.00262534	-0.167036	-0.0675389	-0.137987	-0.130387	0.635108	0.417244	-0.0308572	0.28147	-0.0560416	0.695187	0.0700446	0.0978514	-0.0322338	0.370706	0.139887	-0.0314328	0.0168582
0.563	0.152051	0.372569	0.0348166	0.129309	0.17424	-0.0414532	-0.468424	0.902555	0.337456	0.561742	0.415453	0.299091	0.468703	-0.291673	-0.132879	0.197996	0.0910531	0.19476	0.164515	-0.425283	0.261684	0.14667	0.246931	0.140838	0.140838	0.127151	0.134865	0.115362	0.288597	-1.03318	0.297604	0.0136628	0.483297	0.193605	0.177407	0.163474	0.980916	1.34094	0.00400571	0.155627	0.163456	0.826485	-0.251964	0.275438	-0.0267375	0.459743	0.0477791	-0.094928	-0.993839
-0.0701184	0.134373	-0.0619385	-0.109921	0.0931518	0.608357	0.247708	1.05647	0.234953	0.239547	0.133315	0.0898509	-0.034272	0.00112967	0.250634	0.363462	0.293982	0.353064	0.275697	0.271726	1.23091	0.231842	0.0351874	0.210576	0.202938	0.513917	0.153844	0.247554	0.154887	0.0656413	0.880819	0.516557	0.788827	0.710595	0.359432	0.368052	0.344793	0.67987	0.769649	0.407321	0.18112	0.665258	0.661277	0.300487	0.304577	0.770459	0.110836	0.682153	0.254867	0.542123
0.619604	2.27965	0.683309	0.12557	0.151349	0.361661	0.575149	0.573976	0.232345	0.405456	0.382637	0.404647	0.149814	0.301143	0.124026	0.0254633	-0.00526471	0.264125	0.230084	0.134635	-0.568271	0.28163	0.279262	0.135971	0.21309	0.363096	0.159945	0.172912	0.0871883	0.704493	-0.646549	0.221028	0.566716	0.323196	0.175548	0.204752	0.155434	-0.626016	-0.919458	0.495822	-0.0650494	-0.169239	-0.392127	0.152986	0.0778401	-0.151666	0.198936	-0.239721	0.219192	-0.277384
-0.836266	-0.44226	-0.369952	-0.267786	-0.50663	-0.744322	-0.245929	-1.16358	-0.920326	-0.334899	-0.549653	-0.32916	-0.155033	-0.197394	0.11891	-0.338644	-0.569771	0.500301	-0.547774	-0.537005	-0.979962	-0.190986	-0.118352	-0.36713	-0.340739	-0.333695	-0.343395	-0.473797	-0.244153	0.325854	-0.918114	-0.509607	-0.355453	-0.676141	-0.368887	-0.494619	-0.502882	0.00863843	0.05595	-0.0232727	-0.361674	-0.493883	0.05595	-0.333834	-0.424634	-0.475614	0.11107	-0.883443	-0.295843	-0.694159
0.193922	-0.0504385	0.149353	-0.0153464	-0.124342	-0.497447	-0.0543138	-1.0552	-0.0157001	-0.510716	-0.133954	-0.231551	-0.0732341	-0.413879	0.353156	-0.0760374	-0.218404	0.256529	-0.294396	-0.110126	-0.518269	-0.156167	-0.167911	-0.401403	-0.470243	-0.696873	-0.128416	-0.354849	-0.101047	-0.0445214	-0.690721	-0.612402	-0.39965	-0.846126	-0.420197	-0.459806	-0.409269	0.669221	0.645306	-0.689098	-0.528868	-0.518248	0.419339	0.596392	-0.130971	-0.492749	0.221896	-0.689546	0.387857	-0.336897
-0.236447	-0.468387	-0.358305	-0.411699	-0.663896	-0.52706	-0.579684	-0.814215	-0.77288	-0.343103	-1.2591	-0.00495862	-0.184506	-0.993958	-0.0730886	-0.484723	-0.34215	0.436385	-0.234762	-0.352809	-0.972079	0.0713599	-0.320579	-0.427861	-0.309119	-0.303332	-0.247425	-0.318602	-0.0921629	0.42986	-0.641664	-0.18777	0.0565382	-0.0931161	-0.0570736	-0.224492	-0.258743	0.0655388	-0.474511	-0.0895932	-0.273305	0.0252749	0.532785	-0.904036	-0.0553816	-0.227848	0.396769	-0.464125	-1.20202	-0.291627
0.3974	-0.00900216	0.00770536	-0.138646	-0.255217	0.0433353	0.0746228	-0.364278	-0.16605	0.0534593	0.15574	-0.124599	-0.294002	-0.336916	0.230098	-0.201998	-0.103972	0.397325	-0.0283338	-0.0905036	-0.317931	0.390392	0.155052	0.0943407	0.36059	1.23548	0.0666344	0.107376	0.0663962	2.13283	-0.356472	0.393398	0.768796	0.659839	0.293429	0.172781	0.100582	0.712759	0.862491	1.65941	-0.0494194	-0.0469254	0.950016	-0.691987	-0.277623	0.1074	0.892486	-0.0598604	-1.2789	-0.724343
1.81824	0.453669	0.278308	0.578775	0.467547	-0.0839098	0.195787	1.54051	0.696694	0.495848	0.773507	0.637432	0.072178	0.708103	0.0297974	0.0782883	0.207525	-0.486144	0.189742	0.303185	-0.388077	-0.325954	0.385843	0.284454	-0.120602	-0.785987	0.096707	-0.0101064	0.0957716	-0.632955	-0.619465	-0.164376	0.05023	-0.501594	-0.137944	-0.0336594	0.0118589	0.447862	0.681161	-0.837146	-0.0643611	-0.135967	0.359261	0.244855	0.189196	-0.216111	-0.215283	-0.54901	0.361063	-0.909596
1.88203	-0.0801052	0.434342	0.266917	0.204902	-0.0183781	0.180574	0.127084	0.37074	0.542889	0.582618	-0.227012	0.464913	0.0888165	0.540742	0.240184	0.244802	0.0399547	0.20739	0.242845	0.108031	0.362024	0.208074	0.156834	0.349089	0.54575	0.213237	0.225047	0.180526	-0.0367031	0.317162	0.263198	0.0796053	0.31863	0.220178	0.254447	0.237091	-0.408025	-0.474898	-0.0658019	0.114652	0.106952	0.211225	0.377014	0.202198	-0.0607934	0.557757	0.349422	0.385489	-0.104788
-0.259913	-0.233501	-0.182305	-0.122359	-0.123478	-0.679175	-0.574615	-0.24968	-0.338644	-0.307119	-0.9511	0.263048	-0.0811786	-0.734951	-0.0916778	-0.251923	-0.148463	0.449753	0.0315435	-0.0942666	-0.200603	0.211509	-0.378062	0.0823791	0.120442	0.335148	-0.0235151	0.0365396	0.0322317	0.88554	0.134538	0.232732	0.370802	0.385614	0.248195	0.174222	0.129666	0.052837	0.133168	0.649604	0.069391	0.199132	0.473803	-0.430118	0.127087	0.113349	0.364266	0.111788	-0.434	-0.880388
-0.744728	-0.725588	-1.03615	-0.575056	-0.690279	-0.638125	-0.812696	-0.819256	-1.01754	-0.592729	-0.709598	-0.569766	-0.534018	-0.715585	-0.825075	-0.447683	-0.742484	0.623117	-0.610727	-0.717826	-0.812132	0.0676152	-0.339456	-0.518179	-0.302215	-0.260957	-0.433678	-0.53933	-0.248918	0.670865	-0.567467	-0.35855	-0.0434292	-0.389166	-0.266171	-0.45765	-0.501892	0.107185	0.253516	0.0286769	-0.247999	-0.493862	0.159781	-0.522508	-0.432084	-0.270614	0.550332	-0.559318	-0.738825	-0.762809
-0.495763	-0.464591	-0.581304	-0.132583	-0.165154	-0.502033	-0.168575	-0.673385	-0.378288	-0.361029	-0.578118	-0.0191981	-0.244278	-0.761898	-0.346386	-0.0552982	-0.404556	0.307746	-0.130038	-0.256116	-0.796653	0.000692649	0.182922	0.0561898	0.042714	0.573306	-0.0501654	-0.0837246	-0.0400343	1.36293	-1.45183	0.370224	0.612076	0.76406	0.316772	0.152454	0.062435	-0.539789	-0.543675	0.404283	-0.239464	-0.114628	-0.45286	-0.199252	-0.134413	-0.197291	-0.121651	-0.226716	-0.125039	-0.652724
2.22845	2.81484	0.30819	-0.020209	0.4132	0.688485	0.505548	0.212869	0.112561	0.226042	0.527243	0.398439	0.2383	0.494963	0.747964	0.157544	0.0772629	-0.16009	0.137379	0.166154	-0.121967	-0.0393464	0.218106	0.107997	0.119641	0.208017	0.0783856	0.135759	0.0931636	-0.135112	0.502886	0.157441	0.0186941	0.172112	0.107837	0.12919	0.145617	-1.16547	-1.73773	-0.369029	-0.382771	-0.094097	-0.62996	0.0126111	0.127819	0.107568	0.0666815	-0.164208	0.166473	-0.66691
-0.47691	-0.0779881	-0.224762	-0.533952	-0.00184423	-0.944743	-0.412221	0.487949	-0.00893687	-0.37965	-0.753223	0.276855	0.213436	0.224614	-0.140928	-0.102608	-0.490405	-0.167588	-0.210957	-0.250249	-0.225963	-0.48361	0.207956	-0.119682	-0.383158	-0.661936	-0.206826	-0.349108	-0.0996754	-0.486598	-0.509989	-0.42386	-0.42386	-0.532847	-0.301804	-0.311317	-0.325315	0.157015	0.0909266	-0.506174	0.0813814	-0.233305	0.0823476	0.243401	-0.259303	-0.135154	-0.092305	-0.764775	0.172735	-0.41953
0.0764886	-0.0670531	-0.139535	0.402751	0.181662	-0.0544216	0.386039	0.517619	0.132032	0.0513306	0.256848	0.315002	-0.323864	0.277244	-0.125137	0.265371	0.107688	0.235277	0.113278	0.0712946	0.740255	0.281436	0.425051	0.191376	0.278989	0.586827	0.141322	0.167763	0.118998	0.263276	-0.035902	0.343167	0.212255	0.445708	0.26845	0.23324	0.192929	-1.09691	-1.65342	0.607449	-0.116768	0.0883579	-1.97919	-0.153311	0.217096	0.229073	-0.353771	-0.0089472	-0.0634593	0.861044
0.049105	0.165361	-0.014857	0.000693838	-0.184271	0.066352	0.0361616	-0.0386252	-0.183045	-0.0671993	-0.084175	0.111761	-0.0963435	-0.296636	0.0842681	-0.0720612	0.0412781	0.284911	-0.00926585	0.0441922	-0.24071	0.323443	-0.0125492	-0.0282272	0.124978	0.0053687	0.061549	0.0635028	0.0864767	0.586785	-0.358749	0.219231	0.0990574	0.252868	0.162743	0.0983409	0.0772613	3.16278	3.6003	0.720476	0.0619246	0.57809	1.97304	-0.208298	0.0618877	0.559401	0.917808	-0.105177	-0.131102	-0.227699
0.0905375	0.0477069	0.458196	-0.0671064	-0.449134	0.242189	-0.224034	0.127129	-0.228198	-0.0937921	-0.376523	-0.385104	0.00570783	-0.137541	0.0446322	0.23078	0.0693251	0.119093	0.0705202	0.0363732	0.342477	0.52708	-0.259546	-0.203198	0.301119	0.665034	0.0597563	0.183419	0.0995066	0.073159	0.479549	0.51037	0.643536	0.735015	0.400599	0.326828	0.295848	0.0583118	-0.122547	0.518832	-0.157562	0.0800244	-0.430917	0.172144	0.0988869	-0.124996	0.468136	0.535313	-0.320035	0.52315
1.43614	0.562389	0.822458	0.0957767	0.226788	0.696791	0.383837	0.508628	0.442933	0.36957	0.326785	-0.472143	0.299311	1.07475	0.00047344	0.133921	0.263047	-0.519836	0.105249	0.207294	0.560635	-0.118057	0.181244	0.0241729	0.0933541	-0.817648	0.145571	0.141505	0.0446134	-1.26507	1.0363	-0.348968	-0.591657	-0.475385	-0.310504	-0.086764	-0.00371318	0.327059	0.623485	-0.579369	0.312585	-0.0435054	-0.024783	0.677017	0.016453	-0.0902724	-0.586033	0.635094	0.747788	0.618114
-0.626575	0.888379	-0.143521	-0.0468262	0.103655	-0.537183	-0.282953	0.0869576	-0.412447	-0.144719	-0.138949	0.26402	0.635315	0.0372814	-0.0433141	-0.0942587	-0.399578	0.0290075	-0.0552147	-0.11162	-1.2661	-0.203301	0.130535	-0.166692	-0.172249	-0.0357103	-0.11628	-0.178938	-0.049423	0.0691356	-0.909487	-0.303168	-0.230953	-0.470502	-0.196031	-0.189065	-0.191209	-0.378148	-0.276619	-0.199347	-0.26021	-0.366451	-0.178894	0.0191571	-0.0107124	-0.422739	-0.444927	-0.268173	0.102574	-0.756404
1.93587	0.423951	0.243653	0.318777	0.234719	-0.177308	0.155836	-0.551126	0.207756	0.170238	0.0615921	-0.154393	0.838986	0.230192	0.375778	-0.0747573	0.218512	-0.14892	0.0763763	0.217162	-0.586952	-0.179391	0.227379	0.0531487	-0.0535072	-0.917569	0.0659292	-0.0218096	0.0745121	-0.422136	-0.232624	-0.30343	-0.553662	-0.445965	-0.217041	-0.121532	-0.06781	1.12892	1.33083	-1.0597	0.246997	0.220761	1.3983	0.0973674	0.101699	0.14931	-0.428519	0.100834	0.223218	-0.524273
0.217935	-0.118458	0.0260932	-0.452351	0.00100923	0.186261	0.125413	0.379913	0.641257	0.152668	-0.523741	-0.118724	0.00732843	0.289987	-0.397026	0.22476	0.0950041	-0.585116	0.0489496	0.0730238	0.440021	0.0325413	0.0806479	-0.0112812	0.15626	0.480766	0.222972	0.191918	0.0310294	-0.319695	0.276817	-0.350078	-0.331068	-0.577264	-0.207175	-0.143465	-0.0226297	-0.697719	-0.683793	2.08127	0.190275	-0.350416	-0.383312	0.831528	0.0442145	-0.672488	-0.278255	-0.278128	0.824291	0.304612
-0.326313	-0.385248	-0.476836	-0.412327	-0.613268	-0.619157	-0.433184	-0.985713	-0.435113	-0.371071	-0.709094	-0.409536	-0.153524	-0.30456	-0.208737	-0.313221	-0.252247	0.569641	-0.223658	-0.391197	-0.393096	0.493514	-0.447559	-0.282737	0.165003	0.244975	-0.192182	-0.18864	-0.0803921	1.73376	-0.621577	0.157024	0.587289	0.347132	0.143745	-0.0798454	-0.154063	0.858993	0.632397	0.996142	-0.0704419	-0.155189	0.384409	-1.12066	-0.1745	0.0184132	0.795222	-0.488165	-1.41055	-0.248119
0.502161	-0.0741989	-0.144846	-0.269769	-0.357217	0.0238632	-0.199366	-0.891397	0.536216	-0.027843	-0.847666	-0.327961	-0.00200119	-0.695321	-0.198512	-0.261157	0.000858078	0.204817	-0.0493028	-0.139513	-0.479444	-0.0134217	-0.182705	-0.165379	-0.171936	-0.250822	-0.0996338	-0.174153	-0.00677927	0.071215	-0.219347	0.0903996	0.0143281	0.204545	0.0929535	-0.0160828	-0.0230998	0.886758	0.658976	-0.265787	-0.00321283	0.192052	0.38746	-0.349637	0.057322	0.00308368	0.58046	-0.168264	-0.311538	0.220516
-0.0172024	0.0628134	-0.32745	0.00862134	0.041297	0.238076	0.011087	0.614675	0.20538	0.315219	-0.0369915	0.409854	0.208573	-0.131175	-0.0289765	0.0461745	0.0774955	0.0271286	0.052021	0.123701	-0.137841	0.18002	0.137785	0.122816	0.316905	0.507761	0.192954	0.168289	0.0868955	1.7014	0.697033	-0.0961222	0.281017	-0.370419	-0.00584535	-0.00984691	0.0262027	1.01344	1.60491	1.4374	0.150457	-0.0925049	-0.124467	0.254502	0.150457	-0.553856	0.823172	-0.313245	0.157087	0.397447
-0.259348	0.033322	-0.0731288	0.234444	0.0440268	-0.179689	0.0170025	-0.114554	0.0451354	0.423061	0.523242	0.249996	0.510388	0.58871	-0.11372	-0.0834605	-0.0572143	0.126853	0.0103043	-0.024726	-0.566563	-0.191618	-0.00675692	-0.0395829	-0.0241907	0.108355	0.0145096	-0.0428853	-0.00879091	0.0627746	-0.031606	0.0627778	0.267293	0.10828	0.0631719	-0.00687499	-0.0338723	-1.86371	-2.48668	-0.102966	-0.207937	-0.393417	-3.02141	0.255189	0.00586898	-0.449366	0.00521176	-0.445858	0.276536	-0.0873157
-0.267023	0.179061	-0.0856606	-0.182029	-0.469985	0.0831244	-0.1383	-0.873318	-0.495055	-0.0451945	-0.731376	0.0035991	-0.204429	-0.166597	0.0233606	-0.265368	0.0290859	0.0441258	-0.136097	-0.088115	-0.120315	-0.0764954	-0.085774	-0.322007	-0.0750092	-0.158812	-0.082949	-0.141457	-0.0297435	0.722168	-0.664459	0.0316192	-0.0582787	0.16154	0.0348175	-0.0692119	-0.0901255	1.70595	1.60494	0.300048	0.25285	0.0349943	1.54354	-0.0958356	0.157636	0.13843	0.409675	0.0574197	-0.0561312	-0.347959
3.03154	0.528106	-0.0762293	-0.0942923	-0.257252	0.00125132	0.254313	-0.3186	0.180173	-0.148052	0.120855	-0.462612	-0.0869123	0.0619518	0.385194	0.0210748	0.15557	-0.265347	-0.256416	0.043629	-0.175417	-0.23035	-0.107546	-0.384004	0.042399	-0.135463	0.00508375	-0.0898132	-0.0557454	-0.406384	0.110725	-0.473758	-1.04902	-0.649896	-0.342154	-0.28897	-0.250745	0.0627201	-0.338057	-0.78248	-0.157388	-0.182193	-0.338057	0.401489	-0.113779	0.00662212	0.181716	0.0486345	0.632677	0.0861119
-0.148188	-0.372789	-0.159009	0.189576	0.137645	0.256993	-0.0559782	0.405969	-0.110416	0.213376	0.0415252	0.349284	0.406758	-0.431088	-0.352477	0.0172711	-0.158519	-0.280044	-0.0452167	-0.0544382	0.068228	-0.276194	0.109447	-0.0883571	-0.031757	0.780864	-0.069973	0.00236119	-0.0384867	-0.0925958	0.814837	-0.0276796	0.168611	-0.0534008	-0.020516	-0.0358539	-0.032896	-0.11415	-0.58131	-0.300006	-0.209084	-0.0924127	-0.501055	-0.0378063	-0.114423	-0.167419	-0.13312	0.297787	-0.0629808	0.142047
0.551136	0.69205	0.665566	0.291239	0.06376	0.0886884	0.201482	-0.210468	0.137632	-0.0993387	0.566184	0.312873	0.408513	0.229277	0.349129	0.109099	0.363516	-0.56629	0.155726	0.384254	-0.282852	0.0171933	0.239176	0.00169382	0.00362789	-0.424446	0.0645097	0.0581672	0.135591	0.0231364	0.100528	-0.164627	-0.562836	-0.481222	-0.0925852	0.0129754	0.0667228	-0.441655	-0.591883	-1.04575	0.197137	0.407118	-0.266545	0.346892	0.192834	0.403472	-0.0959981	-0.0242316	0.301986	0.0946739
[truncated: 659 more columns]

## Sheet: Supplementary data 33
11q13_Amplicon_BMC.Med.Genomics.2011_PMID.21214954	12qMDM4_BMC.Med.Genomics.2011_PMID.21214954	13q14_Amplicon_BMC.Med.Genomics.2011_PMID.21214954	15q25_Amplicon_BMC.Med.Genomics.2011_PMID.21214954	16.13_Amplicon_BMC.Med.Genomics.2011_PMID.21214954	16q23_Amplicon_BMC.Med.Genomics.2011_PMID.21214954	17PP13_Amplicon_BMC.Med.Genomics.2011_PMID.21214954	17q25x_BMC.Med.Genomics.2011_PMID.21214954	19p13_Amplicon_BMC.Med.Genomics.2011_PMID.21214954	1p36_Amplicon_BMC.Med.Genomics.2011_PMID.21214954	3p21Amplicon_BMC.Med.Genomics.2011_PMID.21214954	4p16_Amplicon_BMC.Med.Genomics.2011_PMID.21214954	5Q_Breast.Cancer.Res.Treat.2012_PMID.22048815	8p_Amplicon_BMC.Med.Genomics.2011_PMID.21214954	8p22_Amplicon_BMC.Med.Genomics.2011_PMID.21214954	Activate.Endothelium_Clin.Exp.Metastasis.2014_PMID.23975155	ACTIVATED_BLOOD_NEUTROPHIL_SIGNATURE_Nat.Cell.Biol.2019_PMID.31263265	ACTIVATED_CANCER_CELL_SIGNATURE_Nat.Cell.Biol.2019_PMID.31263265	ACTIVATED_LUNG_MSC_SIGNATURE_Nat.Cell.Biol.2019_PMID.31263265	ACTIVATED_LUNG_NEUTROPHIL_SIGNATURE_Nat.Cell.Biol.2019_PMID.31263265	ADM_S100A10_A110NDGR1_Cluster_BMC.Med.Genomics.2011_PMID.21214954	African_and_European_Ancestry_in_TCGA_Negative_JAMA.Oncol.2017_PMID.28472234	African_and_European_Ancestry_in_TCGA_Positive_JAMA.Oncol.2017_PMID.28472234	AGE_associated_SOOD_Genome.Biol.2015_PMID.26343147	aMaSC_HsEnriched_BCR.2015_PMID.25575446	aMaSC_HsEnriched_Refined1_BCR.2015_PMID.25575446	aMaSC_Lim09_BCR.2015_PMID.25575446	aMaSC_Prat_BCR.2015_PMID.25575446	aMaSC_Shehata_BCR.2015_PMID.25575446	AMPH_EPIREGULIN_Cluster_BMC.Med.Genomics.2011_PMID.21214954	Apocrine_Features_J.Pathol.2017_PMID.27861902	aStr_HsEnriched_BCR.2015_PMID.25575446	aStr_HsEnriched_Refined1_BCR.2015_PMID.25575446	aStr_HsEnriched_Refined2_BCR.2015_PMID.25575446	aStr_Lim09_BCR.2015_PMID.25575446	aStr_Prat_BCR.2015_PMID.25575446	aStr_Shehata_BCR.2015_PMID.25575446	B_Cell_cluster_Iglesia_CCR.2014_PMID.24916698	B_lineage_MCP_PMID.31942075_PMID.31942077	BASAL_Cluster_BMC.Med.Genomics.2011_PMID.21214954	Bcell_IL10_MINUS_LIN_J_Immunol.2014_PMID.25080484	Bcell_IL10_PLUS_LIN_J_Immunol.2014_PMID.25080484	Bcell_Tcell_Cooperation_Cell.2019_PMID.31730857	Bcells_Centroblast_J.Clin.Oncol.2015_PMID.25800755	Bcells_Centrocyte_J.Clin.Oncol.2015_PMID.25800755	Bcells_Memory_J.Clin.Oncol.2015_PMID.25800755	Bcells_Naive_J.Clin.Oncol.2015_PMID.25800755	Bcells_Plasmablast_J.Clin.Oncol.2015_PMID.25800755	bMYB_Signature_Oncogene.2009_PMID.19043454	BPMS_7.Genes_PLoS.One.2013_PMID.24349199
-0.174803	0.0254009	0.296004	-0.0211746	-0.178186	0.152818	0.0305265	-0.215391	-0.120365	-0.0962654	-0.17994	0.0614816	-0.117069	-0.387967	0.0837648	-0.0141816	0.219012	0.0125387	0.0463746	0.00775318	0.670676	0.115947	-0.282485	-0.103108	-0.15353	-0.183679	-0.130582	-0.0756139	-0.0120041	-0.0655173	0.470693	0.48735	0.425768	0.640523	0.27176	0.161863	0.142397	0.447646	-0.117851	-0.283939	0.448213	0.72215	1.14812	-0.248329	0.348284	0.0429769	0.259065	0.229314	-0.0737895	0.47089
0.0364753	0.0835987	0.226647	0.216839	-0.0713008	0.132469	0.253889	-0.0421957	0.112132	0.12484	0.170297	0.0331862	0.174116	-0.21061	0.172296	0.0850223	0.281207	0.0700523	0.103857	0.15863	0.384605	0.48189	-0.074666	0.0498634	0.00042198	-0.525071	-0.00622155	-0.00117454	0.0961061	-0.30104	0.0484278	0.546369	0.385	0.906519	0.44707	0.318802	0.280164	1.60207	1.54542	-0.596341	0.255051	0.804716	1.85075	-0.306781	0.0531378	1.14002	0.351066	0.593693	-0.29341	0.565111
0.0570695	0.107225	-0.283373	-0.110965	-0.126119	-0.00156578	-0.134578	-0.474265	0.0259281	-0.086916	-0.362264	-0.392968	-0.0736076	-0.460186	-0.0724601	0.146041	-0.00875837	-0.135823	-0.0616526	-0.0217196	0.141138	-0.0035171	-0.00877417	-0.0757905	-0.0723769	-0.103178	-0.110329	-0.00189501	-0.00937482	-0.0964622	0.366363	0.0710438	-0.223991	0.0786323	0.0285981	-0.00573288	0.00201781	2.47675	2.84322	-0.631511	0.367936	0.308614	2.46102	0.0370651	-0.0693931	0.683385	0.0124013	0.862121	0.36486	-0.0599529
-0.357598	-0.325459	0.0774149	-0.178902	0.266101	0.282959	-0.068092	0.369376	0.37385	-0.0954056	-0.0985543	-0.22591	-0.724853	0.0489824	-0.255515	-0.00261122	0.0671978	0.0582657	-0.0193144	-0.0527056	0.583355	-0.0205146	0.1985	0.121131	-0.146656	-0.131684	-0.0764219	-0.174584	-0.0436358	-0.127223	0.0659778	0.161229	0.144446	0.315933	0.0849174	0.0367837	-0.0144171	0.871783	0.699808	-0.172802	0.243379	0.0440968	1.07762	-0.817988	-0.19662	-0.195496	-0.0137844	-0.202617	-0.501234	0.2189
0.352875	0.154624	0.097072	0.0471005	0.165232	0.409924	0.158797	-0.0617498	0.57379	-0.0320811	0.746084	-0.135065	0.0153763	0.764829	-0.169869	0.0465951	0.283869	-0.313633	0.0535851	0.152968	0.401543	-0.160776	0.258202	-0.0246407	-0.124709	-0.0314192	-0.0468015	-0.0657542	-0.0105528	-0.314639	-0.188424	-0.0148681	-0.412068	-0.0580293	-0.0399117	0.00262258	0.00376391	-1.57273	-1.19079	-0.458335	0.201932	0.0278032	-0.969798	0.187964	0.0338502	0.042811	-0.689219	-0.133607	0.184911	0.707784
0.117873	-0.00101833	-0.093291	0.0751042	0.161984	0.396772	0.121541	0.878335	0.303713	0.346638	0.0881181	-0.0492674	-0.119045	0.723945	0.327238	0.0803193	0.22232	-0.335367	0.0180253	0.109491	0.895342	-0.4395	0.528303	0.0598012	-0.0954499	-0.428204	0.132583	0.055871	-0.0364056	-0.458796	0.11659	-0.318949	-0.609868	-0.730857	-0.32185	-0.217743	-0.134863	-0.132861	-0.357034	0.942911	0.102071	-0.305383	-0.124082	0.451509	-0.219594	-0.244849	0.0297581	-0.228436	0.84623	0.366811
-0.0211505	0.252222	0.444741	-0.00519074	0.0065162	0.00902051	-0.0723161	0.537374	-0.241057	-0.239166	-0.704781	0.114645	-0.130372	0.110555	-0.385031	-0.132859	-0.356511	0.0514133	0.0435723	-0.11924	0.0781768	0.198525	-0.0224428	-0.105636	0.314333	0.358413	0.0574897	0.0418721	-0.0710001	2.38153	0.544515	-0.466642	-0.239058	-0.587318	-0.334679	-0.270771	-0.247728	-0.235591	0.148618	1.13223	-0.407333	-0.426764	-0.846523	-0.480207	-0.152386	-0.172525	-0.0230855	-0.404418	-0.217521	-0.353031
0.092227	-0.0602267	-0.0958749	0.2684	-0.326717	-0.0145632	0.0642299	1.64118	0.0665788	0.1196	-0.0935605	0.086471	0.176963	0.514817	-0.354434	0.226236	0.13522	-0.189093	0.0897938	0.0878148	0.316329	-0.11299	0.0674544	-0.0629902	0.0297978	0.238162	0.0174155	0.0217351	-0.00710327	-0.365081	0.395466	-0.0467423	-0.213759	-0.0867807	-0.0676226	-0.0012787	0.0124371	0.846562	0.187886	-0.167073	0.43542	0.234024	0.170559	0.316547	0.0409785	0.57242	-0.737662	0.920287	0.347444	1.20414
-0.174408	0.401954	0.004427	-0.156802	0.263834	-0.117108	0.408202	1.06073	0.121327	0.00842534	-0.077007	-0.0243761	-0.825048	0.371058	0.557363	0.214992	-0.0328947	-0.0676881	-0.212461	-0.0637727	0.170831	-0.185312	0.230264	0.0359567	-0.152217	0.15669	-0.0727901	-0.0603023	-0.0717332	-0.133961	0.348689	-0.009788	-0.202168	0.1715	-0.0797405	-0.0692205	-0.0513614	-1.42351	-1.35988	-0.49631	-0.0928369	-0.0463337	-1.03025	0.302714	0.156685	-0.220436	-0.226117	-0.279198	0.622412	0.66407
0.0194785	-0.018652	-0.0139496	-0.100946	0.394084	-0.427003	-0.289473	0.542593	0.0855896	0.00673175	-0.101427	-0.462177	0.0228397	-0.0419752	-0.17882	0.231735	-0.057185	-0.439744	-0.0477626	-0.0628297	0.0869905	-0.214885	0.213697	0.0470766	0.0320601	0.0500519	0.000856955	0.0249811	-0.0282378	-0.256629	0.260051	-0.228514	-0.307338	-0.358987	-0.133669	-0.129985	-0.0942234	-2.06719	-2.03669	-0.393541	-0.391844	-0.396207	-1.79127	-0.00759811	-0.0329794	-0.439495	-0.474805	-0.166725	0.324257	-0.0840421
-0.419393	-0.332187	0.497163	-0.262666	0.0798031	0.307031	-0.00631371	0.378511	-0.230995	-0.0673	0.00902372	0.0592089	-0.267557	0.145534	-0.536449	0.10436	-0.192316	-0.415623	-0.112887	-0.0567534	0.354566	-0.245156	-0.251126	-0.0314838	-0.179442	-0.660992	-0.115593	-0.0330353	-0.0893168	-0.647036	0.663864	-0.428236	-0.44924	-0.574992	-0.369825	-0.279574	-0.198546	0.832059	0.956124	0.400774	-0.231849	-0.0843685	0.780289	0.197549	-0.110369	0.0279709	-0.232146	0.186133	0.393329	0.289708
0.88215	0.50375	-0.150782	0.123065	0.336047	0.0556825	0.239884	0.556285	-0.18733	0.0217779	0.471117	0.315289	0.534163	0.695462	0.968571	-0.0104318	-0.0289604	-0.2626	0.0687515	0.0721091	-0.546959	-0.469973	0.115378	0.0183092	-0.110939	-0.452895	-0.066544	-0.0774103	-0.0083305	-0.688763	-0.0473097	-0.303124	-0.510096	-0.361646	-0.259638	-0.168971	-0.168859	1.61158	1.77043	-1.53078	0.316581	-0.0233095	1.60079	0.158996	0.0361536	0.0731683	-0.131868	0.169198	0.0485814	-0.420421
0.546954	0.100076	-0.230161	0.119519	0.262075	-0.0734569	0.0772641	0.735936	0.580407	-0.0681568	0.681644	-0.14708	0.0751673	0.528453	0.0417114	0.096522	0.298905	-0.275549	0.0985701	0.141102	0.639442	-0.491459	0.277723	0.0456652	-0.191508	-0.708213	-0.0132725	0.016031	-0.0250091	-0.807309	0.985106	-0.224959	-0.169835	-0.436204	-0.23197	-0.0977645	-0.0529376	0.449094	0.514211	-0.775138	0.300225	-0.0250571	0.193155	0.387805	-0.0276727	0.209875	0.0417668	0.489861	0.621384	0.762624
0.324978	-0.275029	0.591474	0.472796	0.479244	0.496335	0.0840891	0.326038	0.49827	-0.0648082	0.536848	0.248781	-0.0961106	0.159284	-0.111171	-0.0115584	0.0731787	0.0227182	0.0187592	0.0376336	-0.17017	-0.198664	0.380737	0.317318	-0.129739	0.284101	0.0131313	-0.0930762	-0.0296117	-0.162502	0.459597	-0.0292944	0.0893661	-0.00165781	-0.0664853	-0.0605176	-0.074363	0.0695546	-0.137202	-0.25401	-0.454064	-0.506851	0.176328	0.172737	-0.151493	-0.885734	-0.43689	-0.0851109	0.412533	-0.011264
0.903278	0.0207664	0.2741	0.655394	0.114602	0.286831	0.0645893	0.556382	0.0264775	0.167936	0.0641889	0.357168	0.0884616	-0.0618213	0.594906	0.0470042	0.12222	-0.281911	-0.143771	0.00995686	-0.0726856	-0.539711	0.379538	0.0590559	-0.255793	-0.425794	-0.0933531	-0.158694	-0.0686486	-0.486114	-0.0550875	-0.266537	-0.620044	-0.439629	-0.232063	-0.195299	-0.169384	-0.979114	-0.927994	-0.318767	0.0721976	-0.278218	-0.601212	-0.548629	-0.0492863	-0.0604269	-0.626411	-0.388867	-0.0602324	0.0252597
-0.0362068	-0.0796362	-0.2089	0.226773	0.28687	-0.10987	0.0514495	0.169427	0.271441	0.297582	0.455083	0.370232	0.187677	0.926931	-0.531829	-0.126609	0.00122139	-0.089473	0.0958592	0.0828629	-0.108419	-0.516832	0.457886	0.11288	-0.0952794	-0.324488	0.0730712	-0.000729691	-0.0269401	0.292474	-0.572162	-0.457421	-0.211545	-0.632865	-0.35139	-0.222042	-0.204769	-0.74182	-0.712938	-0.175069	0.202137	-0.701379	-0.7778	0.16486	-0.11735	-0.663972	-0.332518	-0.673559	0.360464	0.187034
-0.0422452	-0.0253003	0.122049	0.219269	0.372145	-0.165006	-0.0868415	0.147803	0.0503629	0.0609205	0.578438	-0.120557	-0.678669	-0.14408	-0.606827	-0.0929023	-0.174514	-0.204102	-0.0328916	-0.116981	-0.183386	-0.255569	-0.0963861	0.00402329	-0.191247	-0.455123	-0.093909	-0.118133	-0.103956	-0.463663	0.450561	-0.409178	-0.260436	-0.544157	-0.27695	-0.254114	-0.215912	-0.197367	-0.090101	-0.349845	-0.215945	-0.566786	-0.0585035	-0.281851	-0.319554	-0.582749	-0.428947	-0.0497641	-0.231322	-0.906946
-0.0272289	-0.259709	0.304273	-0.406655	-0.293809	-0.275057	0.170538	-0.380873	0.0621577	-0.0363593	-0.288382	-0.189138	0.123792	0.173244	-0.20437	-0.0885866	0.000699011	-0.282111	-0.0315227	0.0217974	-0.233785	0.0595604	-0.284645	-0.0373056	-0.0597741	-0.867109	-0.0995987	-0.0460781	-0.0160013	0.0377072	-0.0790143	-0.107523	-0.435689	-0.0925855	-0.0767353	-0.0697484	-0.0465177	3.52717	3.86796	-0.0950659	0.322458	0.471009	3.02677	-0.189537	0.25607	0.233971	0.766226	0.367566	-0.0940789	0.398475
-0.245063	-0.103722	0.145655	0.0794866	0.372319	0.119193	0.369812	0.387178	0.330832	0.12151	0.507915	0.490463	0.263156	-0.167547	-0.339938	-0.339846	-0.120125	-0.169948	-0.0296017	-0.0126296	-1.00746	-0.575002	0.0552038	0.0492442	-0.251515	-0.381734	-0.0700378	-0.16188	-0.0875917	-0.524389	0.00986173	-0.338058	-0.173071	-0.470308	-0.275197	-0.173071	-0.150061	-0.616945	-0.601342	-1.09358	-0.24726	-0.673589	-0.635773	-0.39872	-0.0361726	-0.522361	-0.867293	-0.300112	-0.457912	-0.584466
0.0611222	0.122099	0.323574	0.369164	0.186713	0.303908	-0.243617	0.368382	0.194351	-0.429381	0.407377	0.476323	-0.320917	0.167477	-0.202812	-0.0275967	-0.130168	-0.544201	0.0857174	0.0668673	-0.510983	-0.555702	0.124432	0.144179	-0.366863	-0.801638	-0.0642107	-0.125049	-0.098353	-0.421031	0.142024	-0.741672	-0.505672	-0.906404	-0.564189	-0.389217	-0.316517	-0.453452	-0.239758	-0.946269	-0.487126	-0.312354	-0.845595	-0.344459	-0.192175	-0.797825	-0.720909	-0.587765	0.146213	0.0010146
-0.084007	0.239643	-0.0673848	0.199736	0.0565731	-0.39724	-0.242547	-0.350238	0.127672	0.189788	-0.0142431	0.119945	0.357782	-0.257805	0.108541	-0.169042	-0.0456656	0.0939642	-0.0596407	-0.0482455	-0.851829	-0.167473	-0.259687	-0.00517698	-0.173758	-0.206766	-0.131633	-0.151333	-0.0123527	-0.610834	-0.49648	0.0104319	-0.518206	0.123341	0.00618455	-0.0243375	-0.072052	1.03267	0.786126	-0.901633	0.151064	0.146492	0.393518	-0.649931	0.0358566	0.0306754	-0.040281	0.447734	-0.420976	-0.191542
0.0589091	0.347055	0.776021	0.405547	0.0973733	0.372379	-0.0174762	-0.316	0.0526191	0.140496	-0.344013	0.526054	0.312837	-0.258085	0.13575	0.210144	0.0868491	-0.0215938	0.117705	0.0961422	0.556395	-0.251207	-0.09275	-0.0789313	-0.100104	0.151619	-0.0209699	0.0443112	0.00624228	-0.455717	0.51463	0.098177	-0.0533811	0.148701	0.0212409	0.0805712	0.0866511	-0.46805	-0.78184	-0.810703	0.0625022	0.146826	-0.336481	0.448509	0.149291	0.0604397	-0.353818	0.481654	0.384308	0.558244
0.0931511	-0.0750709	0.184632	0.200308	-0.0468575	0.208064	0.0578154	-0.147319	0.149271	0.272597	0.186889	-0.112381	0.116348	-0.119152	0.08096	-0.0193683	0.29565	0.168252	0.049063	0.112799	0.636025	0.210472	0.0870616	-0.020619	-0.0480959	0.0828082	-0.00620973	0.00634228	0.0512151	0.251341	0.935479	0.533842	0.574509	0.741537	0.355205	0.247313	0.190827	1.07429	0.779053	0.0615694	0.0331915	0.349279	1.09096	-0.644726	-0.0276733	0.419874	0.353451	0.49527	-0.706388	-0.254174
-0.264432	-0.103099	-0.063422	-0.0846764	-0.0762266	-0.140964	0.0492094	0.131719	0.0621513	-0.0213898	0.142837	0.222729	-0.0686925	-0.381011	0.113722	0.156144	0.0125128	0.529768	0.0221581	0.000283592	-0.195672	0.495905	0.0605144	0.245442	0.430629	0.832133	0.144874	0.149603	0.127502	1.30758	-0.0438202	0.372017	0.518841	0.516054	0.334768	0.220906	0.167	0.719687	0.389561	0.940035	0.140775	0.24531	0.883811	-0.270479	0.182529	0.394362	0.235369	0.0895293	-0.648323	0.0906488
0.257292	0.26682	0.232616	0.798762	0.123161	0.333536	-0.0397535	-0.42136	0.135302	0.389344	-0.332863	-0.328584	-0.440575	-0.0615154	-0.120935	0.0578055	0.0213633	-0.421113	-0.0759142	0.150275	0.175832	-0.320874	0.0850412	-0.0374755	-0.139996	-0.245845	-0.0166114	-0.0494299	-0.0434558	-1.1052	0.50666	-0.403221	-0.561219	-0.616527	-0.32905	-0.183312	-0.14419	-0.78674	-0.647842	-0.718541	-0.0267835	0.0125368	-0.746918	0.327583	-0.00946728	-0.497527	-0.166329	-0.0967026	0.372685	0.0138954
0.210223	-0.0103121	-0.445618	-0.281631	-0.754858	-0.408587	-0.216782	-0.486344	-0.132753	-0.124288	-0.698789	0.405533	-0.138189	0.185085	0.165655	0.231108	-0.126882	-0.0587132	0.0148243	-0.00150218	0.218326	0.0414672	-0.286509	-0.0248147	0.212049	0.713814	0.0289443	0.120255	0.0290388	-0.482979	0.0615177	0.19262	0.0281963	0.420561	0.148677	0.148895	0.122073	-0.661216	-0.491926	-0.237923	-0.254834	0.308132	-0.506299	0.480045	0.0991548	0.222798	0.00526058	0.341046	0.0916766	0.917616
0.135171	-0.497269	-0.396406	0.152332	0.0237532	-0.365706	0.0902914	0.099518	0.174485	0.186135	0.539521	-0.102915	-0.335936	0.271606	-0.474722	-0.0313724	0.0397471	-0.172951	-0.122369	0.0248023	0.407166	-0.116488	-0.0427424	0.107452	-0.120417	-0.0843749	-0.0415541	-0.0727476	-0.044674	-0.395164	0.307089	-0.187313	-0.279704	-0.251271	-0.185637	-0.131964	-0.101761	1.58674	1.85514	0.0488215	0.294445	0.270049	1.54697	-0.120924	0.037184	0.533985	0.00206152	0.299603	-0.102662	0.809984
-0.122606	-0.0157961	0.199342	0.0340264	-0.0647321	-0.0864312	-0.204566	-0.16804	-0.0818663	-0.144489	0.0135866	0.0236034	0.0283069	-0.0570004	0.394891	0.0482178	-0.0339645	-0.196729	-0.0553579	-0.0082808	0.222848	-0.0305616	-0.0882727	0.013401	0.104663	0.7087	-0.0376129	-0.0419595	-0.00546042	-0.374692	-0.223857	0.171374	-0.260242	0.382201	0.0764417	0.0650563	0.0539671	-0.112819	-0.33615	-0.236471	0.0311386	0.304751	-0.0212508	0.00222805	0.16609	0.614401	-0.225885	-0.000264142	0.03257	0.646737
-0.0447672	-0.0377601	0.20092	-0.135581	-0.05318	0.25423	0.222491	-0.271076	0.297428	0.0141221	-0.1341	-0.37238	-0.0861242	-0.0201349	-0.191352	0.0785109	0.127509	-0.55054	-0.140578	0.104212	0.374334	-0.2582	0.0562495	-0.0462861	-0.0598797	-0.577085	-0.0117147	-0.0666797	-0.0445459	-0.612253	0.209345	-0.392438	-0.665941	-0.595901	-0.303916	-0.240643	-0.166398	2.83336	3.30652	-0.342829	0.498341	0.227874	3.01576	0.245611	0.0675819	0.0508124	0.250776	0.36817	0.471353	0.431754
-0.236622	-0.109012	-0.163344	-0.00933756	-0.214374	-0.522909	-0.35955	-0.225374	-0.30453	-0.0981469	-0.517968	-0.013972	0.0868407	-0.537238	0.119714	-0.14937	-0.269658	-0.00690098	-0.0674155	-0.143636	-0.811704	0.151366	-0.0277497	-0.0576061	0.153152	0.513486	-0.0949222	-0.0616395	-0.0496253	0.661566	-1.14968	0.126987	0.15381	0.477361	0.12962	0.0138637	-0.0611766	-0.681231	-0.703882	0.687611	-0.309721	-0.304459	-0.703882	-0.340809	0.0167323	-0.331734	-0.0282088	-0.227904	-0.294801	-0.495814
0.379814	-0.123494	0.356147	0.156297	-0.0798021	0.0684869	0.387882	0.595557	0.329768	0.418188	0.520948	0.343221	-0.193644	0.0999599	0.0360476	0.158466	0.21612	-0.161503	0.0744833	0.0586651	0.88104	0.00152868	0.0525977	0.0265327	0.0623292	0.120179	0.131732	0.0706187	0.0251101	0.096948	-0.299201	0.095286	-0.0687269	0.0403192	0.0314203	0.0336699	0.0586423	2.13894	2.11607	1.05438	0.656235	0.210004	2.40907	0.201642	-0.111999	0.295501	0.243409	0.0609738	0.500125	-0.0663343
-0.10879	-0.0467809	0.125885	-0.0585654	-0.144777	-0.474103	-0.145961	-0.166121	-0.0072918	0.0965936	-0.480285	-0.422517	0.246609	-0.261387	-0.0520384	0.0792334	-0.0785554	-0.0181216	-0.071184	-0.0395294	-0.0444976	0.141532	-0.330045	-0.0289718	0.340089	0.541819	0.11744	0.158153	-0.0272181	0.390926	0.488922	-0.470905	-0.420133	-0.732837	-0.296923	-0.195403	-0.141122	-0.769433	-0.931055	2.02876	0.193274	-0.09891	-0.776752	0.522611	0.0980479	-0.295684	0.120343	0.0699074	0.182292	-0.125992
-0.274978	-0.104631	0.314021	-0.106675	0.232371	-0.469573	-0.17585	-0.0182396	-0.0452864	0.175573	-0.597261	-0.455858	-0.176223	0.27237	-0.118416	-0.186076	-0.112938	-0.121086	-0.17276	-0.0923167	-0.111063	-0.390911	-0.295276	-0.170242	-0.215322	-0.538783	-0.126756	-0.131014	-0.0703167	-0.456295	0.111922	-0.339101	-0.580959	-0.434012	-0.264852	-0.212594	-0.192761	2.04465	2.38164	-0.318192	0.0602212	0.139025	2.14776	0.197105	-0.0199458	-0.130848	-0.0499927	0.359079	0.079842	-0.196689
0.134664	-0.129525	-0.439072	0.218771	0.31149	-0.436873	-0.131309	1.23392	0.321021	0.203625	0.00161057	0.470245	0.48776	-0.125883	0.233686	-0.247731	-0.0956829	-0.408898	-0.0700905	0.00602702	-0.698171	-0.400827	0.244125	0.0442526	-0.450099	-1.19697	-0.10144	-0.18104	-0.0603775	-0.867907	-0.938206	-0.580987	-0.493732	-0.871341	-0.412582	-0.319233	-0.236906	0.236615	0.460148	-1.37542	-0.0750382	0.00634428	0.267193	-1.14579	0.0690103	0.0167259	-0.479109	-0.0302444	-0.834783	-0.15845
-0.0683885	0.418938	-0.0614797	0.059502	-0.0223883	0.0781259	-0.00144965	-0.283921	0.129858	0.0655102	0.12862	-0.0131517	0.0712262	-0.229697	0.329281	-0.142197	-0.0875756	0.164819	0.00532587	-0.0680741	-0.337119	0.132449	0.127	0.060394	0.377403	1.05553	0.129761	0.0900269	-0.00689438	2.17444	-0.252199	0.0360525	0.535593	0.0931662	0.0520217	-0.0226976	-0.0627861	-1.14293	-1.08596	1.81904	-0.318906	-0.501006	-1.36301	-0.570465	-0.29763	-0.34748	-0.120002	-0.284692	-0.70752	-0.625425
0.465342	0.506043	-0.405251	0.17873	0.564173	0.0765555	0.209925	-0.30598	0.146981	0.0872641	0.351167	0.54825	0.200769	-0.0144063	-0.543951	0.0284404	0.161492	-0.27578	0.110519	0.150806	-0.268059	-0.524263	0.463603	0.0392339	-0.195119	0.0261726	0.00960357	-0.0556366	-0.0271317	-0.715612	0.0211528	-0.30813	-0.372734	-0.404423	-0.215932	-0.140748	-0.090354	-0.245265	0.192195	-1.16465	0.277142	-0.107844	-0.345307	0.333709	0.121203	-0.197685	-0.327879	-0.413997	0.571223	-0.0623353
0.031261	-0.284034	0.497779	-0.298219	0.320496	0.483475	0.11731	0.435061	0.081154	0.240822	-0.107741	0.34624	-0.219454	0.17108	-0.0855774	0.20488	-0.138511	0.158152	0.130721	0.0715007	0.353455	-0.367053	-0.104719	0.200387	0.0138161	-0.460117	0.0250074	0.0672483	-0.0235128	-0.927857	0.916722	-0.21392	-0.297799	-0.261377	-0.168879	-0.0806985	-0.0430428	-1.5632	-1.55498	-0.697647	-0.270425	-0.245595	-1.39654	0.189231	-0.168001	-0.195096	-0.422302	-0.117448	0.115981	0.120772
0.212392	-0.154969	-0.259582	0.290122	-0.110815	0.329984	0.165345	0.480069	0.120542	0.0595046	-0.0504793	0.071065	-0.351467	-0.102135	-0.115506	0.113897	0.101442	-0.174079	-0.0732164	0.118487	0.327568	-0.134357	-0.000508067	-0.127049	-0.0136978	0.191326	0.0133885	-0.00542935	0.00361216	-0.163173	0.367363	-0.0399556	-0.308	-0.0635018	-0.0623277	-0.0488739	-0.0204892	1.21064	1.49935	-0.0446783	0.0710528	0.316117	0.806632	0.366256	-0.0344592	0.678447	-0.0980604	0.422955	0.371209	0.18675
0.109811	0.310566	0.258685	0.258435	0.235727	-0.264947	-0.111084	0.511773	0.221253	0.196242	0.482352	0.187689	0.208303	0.90947	-0.219381	0.0994245	0.0245021	-0.276004	-0.000706324	0.122832	-0.492608	-0.635189	0.120285	0.130466	-0.345794	-0.748726	-0.0479119	-0.111084	-0.0383843	-1.02478	0.164422	-0.611577	-0.664767	-0.897181	-0.458594	-0.277684	-0.213919	-0.332485	-0.621101	-0.989982	0.119364	-0.234472	-0.908111	0.778942	-0.0552042	-0.241107	-0.863262	0.173708	0.601735	0.207948
-0.319316	-0.222626	-0.511782	-0.542214	0.23065	-0.472811	-0.273953	0.997652	0.445327	0.269021	-0.136012	-0.157342	-0.584625	-0.432482	-0.319204	-0.0331127	-0.276673	0.0581967	-0.0505494	-0.207588	-0.524252	-0.244782	0.149402	0.0970769	-0.0514772	0.323368	0.00572246	-0.0226141	-0.0881083	-0.163404	0.25202	-0.173976	-0.120594	-0.204207	-0.165949	-0.166221	-0.16129	-0.0937074	-0.245435	0.370401	-0.293181	-0.426221	0.322135	0.332964	-0.228165	-0.618926	-0.286779	-0.205659	0.530563	0.0232643
-0.163499	0.0644626	0.118015	0.196604	-0.131879	-0.577909	-0.293042	0.0275761	-0.187423	-0.445713	0.164551	0.102845	0.196235	0.296064	-0.414904	-0.255676	-0.188432	0.147419	-0.118415	-0.0777943	-1.07451	-0.0240473	-0.36349	-0.0365022	-0.0953388	-0.217367	-0.0858817	-0.146758	-0.0677919	0.127147	-0.769288	-0.20216	-0.316062	-0.265767	-0.162511	-0.162351	-0.154109	3.01342	3.29821	0.0666436	0.090199	0.0903086	2.11326	-0.455015	-0.0512704	0.286012	-0.059129	-0.115272	-0.382831	-0.404746
0.550227	1.37397	-0.242235	-0.0405319	0.421599	0.000696223	0.541785	0.564152	0.513917	0.448302	0.222081	0.474336	0.615974	0.447549	-0.31965	0.193365	0.0844777	-0.311449	0.267742	0.293862	-0.322002	-0.077362	0.263526	0.248491	0.182763	0.0645535	0.225268	0.129774	0.093492	-0.226146	-0.901724	-0.195209	-0.275653	-0.180093	-0.0713045	0.0470968	0.0630059	-2.89627	-2.88765	-0.575777	0.233965	-0.114656	-2.99105	0.616002	0.0641677	-0.230922	-0.796991	0.000242246	0.565615	0.319672
0.0403826	-0.0219324	0.298014	-0.27408	-0.416781	-0.24526	-0.0735043	-0.281837	-0.216152	-0.0458441	-0.244874	-0.0480553	0.169382	-0.286976	-0.109199	-0.431884	0.00698422	-0.577604	-0.239459	-0.0687563	-0.210357	-0.0570479	0.0196595	-0.0850789	-0.273761	-0.993905	-0.106214	-0.184876	-0.0449009	0.458269	-0.576463	-0.149065	0.255055	-0.210729	-0.145184	-0.146843	-0.150795	3.35568	3.91224	-0.44237	0.231053	0.37345	2.97828	-0.555131	0.0833746	0.668743	0.619514	-0.14567	-0.624325	-0.669844
0.0956167	0.00611373	0.0661321	0.371673	0.256339	0.413451	0.118974	0.198132	0.023739	0.0336125	0.225326	0.191139	-0.163501	0.862854	-0.0525898	-0.0340246	0.113308	-0.235072	0.00339291	0.0646166	0.0385989	-0.36726	0.174045	0.0688314	-0.351777	-1.05935	-0.0557749	-0.160715	-0.00599929	-0.514489	0.103468	-0.196916	-0.401031	-0.283858	-0.214331	-0.164614	-0.104309	1.7116	1.90536	-0.997866	0.476628	0.271959	1.72931	0.228754	-0.100467	0.580594	-0.0121609	0.0406075	0.52201	-0.324946
0.971939	0.0107739	0.273563	0.153555	0.294714	0.569627	0.147183	0.0683295	0.34418	0.00118655	0.04069	-0.0464543	-0.28744	0.0101601	0.481603	0.134538	0.122841	-0.368444	0.0457457	0.135829	0.308055	-0.309966	0.128279	0.0404712	-0.2046	-0.39363	0.0366269	0.0260328	0.0431979	-0.448284	0.535763	-0.0937146	-0.416226	-0.153905	-0.101067	-0.0147416	0.0177618	0.977604	0.522783	-0.73695	0.127141	0.240371	0.757928	0.290204	0.0253603	0.0540743	-0.135427	0.260476	0.541418	0.0535025
0.00172487	-0.129221	0.0853022	-0.0351991	-0.175736	-0.121883	-0.0367704	-0.0604415	-0.0492656	-0.0465882	-0.0949203	0.130855	0.043748	-0.319062	0.098479	-0.0482997	-0.0817616	0.145434	0.126788	-0.0133063	-0.0533693	0.208799	0.0981241	0.0108988	0.0373647	0.151434	-0.0265575	0.0295916	0.0704149	0.256427	-0.55004	0.542202	0.452664	0.787	0.456386	0.326753	0.231735	2.21197	2.41984	-0.844294	0.0709434	0.490158	2.41984	-0.492927	0.128199	0.490158	0.117519	0.35043	-0.509865	1.2756
-0.0759977	0.318918	0.214998	-0.0893509	-0.0702817	0.271536	0.0292823	-0.31057	-0.0560285	0.166245	-0.432374	-0.292663	-0.206816	0.480607	-0.090632	0.190305	-0.0549324	-0.495657	0.0767933	0.0745779	0.512653	-0.307542	-0.094227	0.110638	0.132244	-0.444518	0.0681013	0.113121	-0.0171189	-1.05978	0.287112	-0.203418	-0.222262	-0.401377	-0.20394	-0.103451	-0.040575	-1.54783	-1.87175	0.695192	0.28777	-0.174618	-1.50238	0.63303	0.175817	-0.168127	0.288859	-0.187228	0.652292	0.312704
0.180234	0.167035	-0.371153	0.193422	0.22345	-0.336569	-0.21968	0.539363	0.164648	0.0347524	-0.19086	0.400864	0.544024	0.686478	-0.143031	-0.103414	-0.13363	-0.065389	-0.0459142	0.0366393	-0.752039	-0.180343	-7.86e-05	0.0535965	-0.108857	-0.272694	-0.0027819	-0.124765	-0.0689397	-0.426742	-0.302774	-0.26071	-0.127789	-0.290988	-0.196079	-0.127021	-0.150394	-1.78618	-1.99094	-0.549341	-0.220565	-0.616274	-1.76621	-0.329326	0.0286202	-0.700634	-0.57555	-0.201033	-0.100316	-0.874566
-0.240794	-0.114754	-0.014515	-0.00548111	0.122688	0.359644	0.0580994	0.147844	-0.194745	-0.124416	0.520118	0.0247891	-0.19301	0.835571	0.10318	0.130958	0.125839	-0.161043	0.0522619	0.0778482	-0.0438368	-0.121273	-0.0700756	-0.0034382	-0.208398	-0.47708	-0.0352657	-0.0261496	-0.0046746	-0.812278	0.533653	0.0660997	-0.443723	0.0226963	-0.0121113	0.0230549	0.0571739	1.44553	1.95702	-0.976016	0.508371	0.272999	1.52256	0.477634	0.216193	0.447458	0.0328772	0.525431	0.517692	0.0573749
1.14387	0.230111	0.323316	0.242537	-0.0609782	0.231999	0.0844349	-0.0110889	-0.115553	-0.245362	0.17119	-0.192521	0.00536363	-0.0974452	0.0621915	0.228632	0.00946825	0.273442	0.021335	-0.0311982	0.154599	-0.00313927	0.197454	0.0762862	0.173342	0.683656	0.0510208	0.0655594	0.0270779	0.304583	0.00838971	0.0602917	0.25958	-0.043827	0.0830001	0.0719444	0.0508716	-1.0536	-0.707635	0.211354	-0.259363	-0.325182	-1.38782	0.284423	-0.00987151	-0.353591	-0.341145	-0.0158722	0.334714	0.595903
-0.205966	-0.327508	-0.345477	-0.277692	-0.0358847	-0.0178663	-0.221453	-0.214678	-0.498056	-0.0325593	0.0330656	0.0678958	-0.213768	-0.621032	-0.22384	0.0144543	-0.246548	0.353197	-0.114893	-0.185238	-0.241691	0.223153	-0.256201	-0.0137573	-0.0216233	0.955972	-0.10223	-0.0237812	-0.0183377	0.130524	0.500739	0.43204	0.744368	0.77843	0.358889	0.18691	0.132653	1.0602	1.05954	-0.402263	-0.206362	0.0649353	0.568814	-0.417777	-0.0299101	0.482096	0.251571	0.0590075	-0.738425	0.0123584
-0.188906	0.142752	-0.234772	-0.334231	0.239175	-0.2754	-0.191685	-0.267281	0.298016	0.31549	-0.264819	0.236843	-0.120056	0.786683	0.406239	0.00100691	-0.178444	0.00549512	0.0301714	-0.01276	0.0069692	-0.24931	0.0984142	0.150723	0.0316183	0.239301	0.0278371	-0.0433058	0.00122325	-0.38318	-0.445929	-0.123155	0.0324117	-0.187727	-0.0740308	-0.0386454	-0.0523738	-2.98511	-2.91681	-0.824532	0.168566	-0.452041	-3.41566	0.150629	-0.296393	-0.793185	-0.553678	-0.503529	0.0145128	0.582515
1.66927	0.927247	0.0108969	0.347792	-0.0555006	0.165343	0.0519344	0.407155	0.155801	-0.131146	-0.885919	-0.204479	-0.0355555	0.245643	-0.0354308	0.0449942	-0.127179	0.00764284	0.0649035	-0.00181771	0.0215542	-0.451589	-0.0864164	-0.00615669	-0.132599	-0.54154	-0.052378	-0.108286	-0.072828	-0.287883	-0.140888	-0.285068	-0.307986	-0.371516	-0.220295	-0.173182	-0.142126	-1.52634	-1.54143	-0.945967	-0.28033	-0.506386	-1.29896	1.06386	-0.134529	-0.316055	-0.326257	-0.230942	0.78906	-0.367277
0.481351	-0.309117	-0.72473	-0.263337	0.368097	-0.217641	0.0306649	0.0654998	0.165137	-0.210762	-0.398565	-0.148897	0.44401	0.513224	-0.0454174	0.286935	0.0434504	-0.0456076	0.0599001	0.0301475	0.134583	-0.216946	0.00552362	0.0264256	0.0442766	-0.258592	0.0901956	0.0687885	0.0116799	0.165405	0.144685	-0.20327	-0.335098	-0.326897	-0.176563	-0.0957824	-0.0404474	-0.0996394	-0.162922	-0.344642	0.464517	0.00404151	-0.0255484	0.380531	0.153729	0.0588844	0.0384782	0.0318253	0.743014	0.526013
-0.0653457	0.031733	0.0453967	0.0508415	-0.0858152	-0.414635	-0.125387	0.0263238	-0.0894615	0.0360661	-0.378454	0.0990566	0.373244	-0.25109	-0.373567	-0.177431	-0.24216	0.119366	-0.0739031	-0.0798603	-0.821717	-0.123544	-0.0931623	-0.220427	-0.130201	0.146282	-0.152769	-0.198758	-0.0808233	-0.647528	-1.28677	-0.0901483	-0.120144	0.0483009	-0.0283188	-0.0627789	-0.0902958	-2.202	-2.5221	-1.01752	-0.306737	-0.205201	-2.24179	0.00864852	-0.0248071	-0.0658339	-0.557746	-0.207938	-0.110921	0.19709
-0.399676	-0.0659937	0.310147	0.0837489	0.379765	0.0781555	-0.258568	-0.283734	-0.55969	-0.364457	-0.358896	-0.210512	-0.322074	-0.406452	0.114671	0.0607352	-0.230866	0.199152	-0.0504545	-0.16599	-0.090858	-0.186708	-0.402935	-0.0151893	0.0404898	0.803262	-0.0455359	-0.0119829	-0.0800967	-0.0951283	0.332088	-0.0727943	-0.0247208	-0.0219907	-0.0591659	-0.0664922	-0.0809667	-0.337165	-0.190312	0.455654	-0.378052	-0.268416	-0.213218	0.100825	0.0226311	-0.601495	-0.101606	-0.0637202	0.0234124	0.244612
0.0166813	-0.239516	0.0898664	-0.0623392	0.156327	0.0302434	-0.37232	0.224149	-0.163928	-0.0296764	-0.0349753	0.17914	0.241861	0.000574888	0.320211	0.0881092	-0.132907	-0.0428501	-0.0148278	-0.0770808	0.314979	-0.217407	-0.391727	-0.0976014	0.0494645	0.302578	-0.0858516	-0.0415194	-0.0912682	-0.122182	0.167574	-0.0262087	0.0420911	-0.0111063	-0.00587664	-0.0463273	-0.0543427	0.519944	0.628888	-0.00834773	-0.268501	-0.123947	0.0693386	-0.365653	-0.104886	-0.42066	0.0105282	0.204241	-0.641278	0.310666
-0.528322	0.235902	-0.106133	0.0283976	0.16567	-0.448806	0.0116117	-0.0170655	-0.170185	-0.265097	0.351725	0.161653	0.378263	-0.179817	-0.230476	0.0489641	-0.366975	0.277902	-0.0845132	-0.187259	-0.900124	-0.0931643	0.0222635	-0.0292061	0.182181	0.61972	0.0421114	-0.032277	-0.0730352	1.13225	-0.571925	-0.188832	-0.152363	-0.171135	-0.170894	-0.148838	-0.185771	-2.26918	-2.57713	0.639347	-0.306551	-0.52411	-2.57713	0.293508	-0.0175615	-0.230869	-0.348263	-0.451269	0.545788	-0.452395
-0.426461	0.133633	0.320164	-0.0807007	-0.110495	0.0624583	0.0669687	-0.21119	-0.0642926	-0.181191	0.0365402	-0.376879	0.0318287	0.0296011	-0.111535	0.0781728	0.0295503	-0.176798	0.157346	0.112682	0.337334	-0.0440007	0.125813	-0.0568963	0.00128818	0.334476	0.00654246	0.0622503	0.0212316	-0.279432	-0.305718	0.171098	0.139477	0.272924	0.156637	0.170571	0.143391	-1.03938	-0.969563	-0.528459	0.0367695	0.115151	-1.03039	0.285671	0.182866	-0.00937271	-0.313753	-0.0973401	0.521425	0.654357
0.0614692	-0.309591	-0.0128356	-0.400605	-0.21316	0.00435447	0.102298	-0.256458	-0.115612	-0.28198	-0.571198	-0.178208	-0.37794	-0.166136	0.0868038	0.0961622	-0.0736134	0.259882	0.0647318	-0.0233294	0.518933	0.522071	-0.121772	0.0672527	0.326615	0.950771	0.114912	0.21392	0.0614964	0.462324	-0.80934	0.388949	0.575805	0.538827	0.335147	0.204964	0.185281	1.41235	1.76527	2.29206	-0.101799	0.18411	0.86416	0.0618272	0.271165	0.238965	0.503759	0.136668	-0.0472231	0.311109
-0.122393	0.120216	0.120609	-0.30213	-0.415437	-0.0599318	0.114456	-0.444764	-0.305543	0.0226401	-0.256266	0.0765916	-0.179983	0.00721905	0.106903	-0.184062	0.0272025	-0.151474	-0.00368973	-0.00178951	-0.0435467	0.132461	-0.229035	-0.143632	-0.244699	-0.998683	-0.0816853	-0.0618133	0.0203095	-0.25419	-0.304205	0.171811	0.042571	0.30015	0.119867	0.0772642	0.0718235	3.4836	4.02727	-0.180587	0.144939	0.629151	2.20118	-0.0751961	0.00472154	0.745531	0.526962	-0.253067	-0.127123	-0.565988
-0.430244	-0.196587	0.0265617	-0.433567	-0.138459	0.039217	-0.101352	-0.396078	0.114227	-0.2502	-0.454129	-0.775258	-0.260167	0.296897	-0.0749841	0.0175922	-0.0553465	-0.278705	-0.0850486	-0.0541648	0.377666	0.106052	-0.221487	-0.138297	-0.0271533	0.117819	0.00162596	-0.0446192	-0.0580631	0.0495202	0.330864	-0.145077	-0.0896767	-0.178838	-0.118667	-0.115345	-0.100615	0.588189	0.492039	1.00379	0.0468641	0.0881199	0.492039	0.444368	0.0324535	0.23564	0.0758449	0.0613925	0.531899	-0.0595115
1.55716	0.364246	-0.212857	0.271814	0.641899	-0.261615	-0.068913	0.256191	0.235672	0.33399	-0.0279797	0.399886	0.540468	0.475805	-0.212577	0.00652985	-0.000244926	-0.551005	0.117988	0.166772	-1.31554	-0.608832	0.318272	0.171138	-0.456134	-0.930922	0.0832543	-0.02321	0.0442905	-1.11297	-0.462612	-0.998796	-0.804887	-1.38753	-0.76755	-0.406008	-0.257213	-2.70438	-2.92438	-1.8405	-0.0942648	-0.787673	-3.57375	0.282083	-0.233372	-1.04108	-1.19577	-0.306899	0.453999	-0.569153
3.10821	-0.179598	-0.0624536	0.228635	0.291482	-0.580611	-0.440985	0.17655	-0.0906917	0.0651426	0.0924914	-0.0179513	-0.048507	0.0702916	0.192077	0.080095	-0.0625907	-0.105504	-0.0788372	-0.0505065	-0.305341	-0.279032	-0.0884022	-0.0171234	-0.06557	0.0804265	-0.0683585	-0.0845832	-0.031191	-0.0498355	-0.0192127	-0.195626	-0.261468	-0.253906	-0.0805423	-0.0976673	-0.07554	-1.97874	-1.85629	-1.02595	-0.16814	0.0508569	-1.85629	0.271152	-0.0535539	0.186362	-0.600216	-0.0810677	0.116804	-0.205218
0.0185023	1.63348	-0.149485	0.204618	0.453368	-0.268466	0.627635	0.724446	-0.200143	0.0815295	-0.0528789	-0.0616344	-0.699165	0.081878	-0.18894	-0.031322	-0.0686819	0.00928669	-0.0603174	0.0213669	0.309814	-0.275056	0.202319	0.283982	-0.0458397	0.0637784	0.0520863	0.0131993	-0.0368272	0.0775597	0.365287	-0.137199	0.13516	-0.185139	-0.101401	-0.0791788	-0.0688929	-1.79702	-1.83492	0.036025	-0.544771	-0.610643	-1.96444	-0.372587	-0.300328	-0.833484	-0.585033	-0.438879	-0.15461	0.00292644
0.0274717	0.0271428	-0.0656488	-0.194679	-0.12542	0.0769432	-0.028095	0.291511	-0.109568	0.0167821	-0.0169712	-0.00661837	0.128744	0.295584	0.0191722	-0.108915	0.147039	-0.600984	0.0711055	0.132389	0.27664	-0.0168843	-0.160512	-0.11108	-0.245369	-0.966407	0.0018014	-0.0440173	0.00986276	-0.853652	0.123942	-0.215761	-0.575395	-0.38167	-0.201338	-0.11186	-0.0257598	2.50011	2.59773	-0.771623	0.428581	0.573208	2.34176	0.381913	0.309182	0.727219	0.41331	0.315629	0.489488	-0.745485
-0.113788	-0.138544	0.0396986	-0.335859	0.0610079	0.0798287	0.00999566	0.0400571	0.146529	0.271943	-0.117966	-0.0370779	-0.23631	-0.0192987	0.286605	-0.151152	0.167481	-0.0561022	-0.0187377	0.0670255	0.15643	-0.13995	0.039017	-0.0583707	-0.297278	-1.10835	-0.114845	-0.15115	-0.00214101	-0.844266	0.459479	-0.135902	-0.230937	-0.241619	-0.135571	-0.0942339	-0.0520951	1.95244	1.99559	-1.16443	0.333036	0.306189	2.13863	0.129814	0.0733588	0.415838	0.409674	0.432969	0.218257	0.0370449
-0.198787	0.278934	-0.00420682	-0.0412217	-0.589728	-0.289718	-0.230823	-0.0887214	-0.555603	-0.363546	-0.414508	-0.224282	0.0527213	0.937744	-0.392223	0.166992	-0.0292009	0.109412	0.0680677	-0.000979675	-0.221881	-0.136365	-0.0819588	-0.0355662	0.209656	0.37653	0.0967206	0.159828	0.0273103	0.529454	0.131398	0.132263	-0.136075	0.175429	0.12467	0.0763794	0.0831076	-0.493372	-0.551845	0.407329	0.0861022	0.0933293	0.339837	0.407557	0.314492	0.232679	0.135548	-0.0299044	0.49089	-0.0425668
0.125556	0.130225	-0.27225	-0.331449	-0.0150744	0.00873864	-0.133603	-0.569271	-0.0631494	0.207731	-0.441238	0.00301964	-0.133998	-0.365312	-0.0485718	-0.185016	-0.153006	0.272213	-0.177441	-0.122479	-1.22212	0.169795	-0.0633317	-0.0798089	0.141972	0.257135	-0.00749962	-0.0250615	-0.083858	1.19609	-0.270229	-0.389597	-0.0983318	-0.555349	-0.28689	-0.247481	-0.246176	-1.00348	-1.1152	1.40393	-0.0262356	-0.650765	-1.0485	0.124929	-0.161586	-1.16667	0.0230732	-0.328562	0.022795	-0.540573
0.0265632	-0.368796	0.143169	-0.169849	0.0282766	0.278872	-0.0817375	0.335871	-0.134685	0.142265	-0.414486	-0.0650986	-0.00371923	0.271916	-0.308122	0.0125282	-0.129158	-0.150761	0.0100579	0.0434835	0.38421	-0.199954	-0.262905	0.0726682	0.00969908	0.0220702	-0.0504397	0.0335926	-0.0613542	-0.52509	0.27115	-0.188052	-0.289082	-0.247346	-0.175694	-0.0890417	-0.0645767	-0.634358	-0.601447	0.066753	-0.282331	-0.373804	-0.417528	-0.411699	-0.0418204	-0.731558	0.101223	0.00475503	-0.59805	0.759333
-0.434851	-0.200547	-0.0536002	-0.464841	-0.0858369	0.157039	-0.0138595	-0.546348	-0.19654	0.0314854	-0.0396528	-0.102555	0.337557	0.932422	-0.176495	-0.0557403	-0.169317	0.0357244	-0.0200638	-0.0184068	-0.0359011	-0.109079	-0.382596	-0.0579567	0.0230853	-0.188108	-0.0860452	-0.0399981	-0.077217	-0.423436	0.276204	-0.197823	-0.247262	-0.198487	-0.125594	-0.134665	-0.0872337	-0.735621	-0.867215	0.507072	-0.150727	-0.178511	-0.727702	0.0419398	-0.0116657	-0.548122	-0.380601	0.0446136	-0.173725	0.127327
1.44293	0.108106	-0.0595919	-0.136874	-0.438669	0.147503	0.236275	0.00925607	0.324738	-0.150757	-0.165289	-0.0462877	0.0923978	0.327254	0.232394	0.0912671	-0.173384	-0.144802	-0.0856616	0.00860867	-0.217609	-0.115867	0.0179634	-0.0865488	-0.155801	-0.739638	-0.0123007	-0.0702446	-0.0437457	-0.395173	-0.281016	-0.26693	-0.502934	-0.306676	-0.199378	-0.174394	-0.12609	2.31603	2.62028	1.05254	0.243817	0.216996	2.143	0.631444	0.171091	0.279686	0.119142	0.386435	0.671944	-0.0487694
-0.0207678	-0.00302958	0.0888179	0.0322295	-0.314395	0.0310776	0.124852	-0.145717	-0.136152	0.00175824	-0.0805807	0.0547412	0.0554119	-0.190883	0.322596	-0.0616425	0.191846	0.252365	0.164585	0.0640393	0.577422	0.610781	0.0204268	-0.0745595	0.135359	0.674544	0.0370876	0.1412	0.13519	0.6803	-0.00925651	0.850897	0.767232	1.3775	0.658264	0.510533	0.432793	0.428073	0.466384	0.0043468	-0.00745647	0.531702	-0.0643696	-0.449914	0.152946	0.773758	0.609617	-0.00533202	-0.755906	-0.713485
-0.143396	-0.304874	-0.508293	-0.0172723	-0.0136068	0.265422	0.231507	-0.0847735	-0.154258	-0.0196619	0.698226	-0.00131967	-0.0846325	-0.302231	-0.370226	0.216828	-0.17586	-0.312143	-0.138246	-0.0130087	0.420198	-0.362277	-0.200768	-0.00692538	-0.0950112	0.0345611	-0.108127	-0.0845827	-0.0952201	-0.790313	1.05898	-0.317824	-0.410996	-0.53149	-0.250825	-0.175123	-0.143705	1.02195	1.24586	-0.413082	-0.324436	-0.212314	1.00352	0.212923	-0.185127	-0.132122	0.170434	0.107061	0.325524	0.276984
-0.478223	0.237293	0.100991	-0.204437	-0.161241	0.0668448	-0.235457	-0.154801	-0.100988	-0.116145	-0.0648503	0.0790998	0.423889	0.133613	-0.423986	0.00240171	-0.242656	-0.596095	-0.047042	-0.0241301	-0.599437	-0.455386	-0.202183	-0.17169	-0.0490506	-0.556117	-0.120489	-0.0746851	-0.0955584	-0.602555	-0.255907	-0.453279	-0.722231	-0.515635	-0.329115	-0.288277	-0.217506	-0.422322	-0.434615	-1.08409	-0.225724	-0.201154	-0.658086	0.936447	-0.191425	-0.13146	-0.386853	0.119961	0.751346	0.021741
-0.174221	-0.273616	-0.0392037	-0.419021	-0.676808	-0.194101	-0.234114	-0.295453	-0.235138	-0.208572	-0.6444	-0.284229	-0.104018	0.0712872	0.0123205	0.202284	-0.0972771	0.72506	0.0302385	-0.0574105	0.623381	0.56702	-0.312173	-0.102445	0.399506	1.30362	0.0720612	0.24858	0.0417927	0.592338	0.165648	0.545382	0.396912	0.774441	0.503349	0.38479	0.298045	-0.903115	-1.36877	0.984663	-0.111807	-0.00863441	-0.816928	0.0379166	-0.0285397	0.0416757	0.29333	0.450807	-0.377607	1.07323
-0.373902	-0.245185	0.0851793	-0.192633	-0.183821	0.185245	-0.354652	0.0724616	-0.504043	-0.11714	-0.0709092	-0.308243	0.127166	-0.295932	-0.251284	-0.0558039	-0.136258	-0.00341109	0.108261	-0.0497848	0.330224	0.537339	-0.450788	-0.123161	0.432778	1.53169	0.0326546	0.22332	0.0324661	0.440969	0.12173	0.682989	0.815333	1.02081	0.545582	0.377665	0.297966	0.292846	0.711938	0.72012	-0.252485	0.0751509	0.339451	-0.299659	0.00127581	0.259391	0.382766	0.152198	-0.641755	0.900376
-0.196906	-0.365463	-0.126075	-0.129228	-0.362933	-0.46385	-0.219103	0.047485	0.0739555	-0.472604	0.231107	0.0341066	-0.496005	0.50942	-0.191412	-0.0881705	-0.0861542	0.15207	-0.0401867	-0.136759	0.141799	0.239112	-0.130504	0.0424111	0.144509	-0.0293458	0.0392391	-0.0154783	-0.0631767	0.584544	-0.331389	-0.1529	0.0993981	-0.219795	-0.0927214	-0.122806	-0.126882	1.12552	1.02853	1.24812	-0.068242	-0.0478167	0.754309	-0.460628	-0.19973	-0.418491	0.401427	-0.104031	-0.624063	-0.571996
0.389955	0.00998785	0.0206563	0.349296	0.165736	0.119678	0.193734	-0.0340204	-0.135955	0.10981	-0.044011	-0.397579	0.437074	0.107234	-0.363485	0.158784	0.129108	-0.239638	-0.0626255	0.0702522	-0.035867	-0.0032247	-0.0622501	-0.0308434	-0.122803	-0.191903	-0.0233405	0.0100722	0.00177836	-0.488931	-0.0243477	-0.0902704	-0.268778	-0.0784086	-0.0719006	-0.0345906	-0.0199762	-2.68091	-2.60049	-0.93986	-0.153296	-0.138839	-2.71631	-0.0613943	0.0174036	-0.0257673	-0.655325	-0.176528	0.0472502	-0.762812
-0.423878	-0.267132	-0.21433	-0.575915	-0.371794	-0.165388	-0.0817204	-0.48425	-0.290798	-0.236678	-0.382001	-0.263485	-0.190414	-0.410805	-0.16675	-0.0172341	-0.0945589	0.445194	-0.13597	-0.156252	-0.169018	0.335632	-0.185538	-0.0460498	0.11303	-0.0982858	-0.0381593	-0.028516	0.0101449	0.693501	-0.450735	0.404506	0.404566	0.626679	0.358522	0.195677	0.138307	1.17984	1.23263	0.931106	0.267305	0.235911	1.23263	0.0144821	0.0437572	0.116144	0.239298	-0.353109	-0.128709	-0.00699728
-0.404996	-0.0228452	0.163314	0.0861742	-0.584455	-0.0814011	-0.247347	0.0564839	0.201316	-0.260971	-0.44999	-0.9829	-0.222437	0.169582	-0.154028	-0.0648986	0.0131581	-0.317344	-0.219701	0.0046022	0.712313	0.102204	-0.13077	-0.247417	-0.00161544	0.0667736	-0.0300296	-0.0671358	-0.0614232	-0.560014	-0.293474	-0.147827	-0.328204	-0.184776	-0.113351	-0.130843	-0.0995195	-2.49826	-2.44911	0.0460238	0.0233627	-0.151566	-2.63272	0.0092211	-0.144695	0.0672068	-0.175555	-0.17536	-0.0533041	0.399349
0.573417	-0.195168	0.111299	0.402292	0.272201	-0.279072	-0.589933	0.188481	-0.236792	-0.23052	0.398749	-0.0719951	0.497691	0.420185	-0.018075	0.224887	-0.0900425	0.259484	0.0455462	0.0638603	-0.35826	-0.28448	0.0939833	0.0823381	0.0752324	0.0795556	-0.0195382	0.00550444	0.0241897	-1.00788	0.134853	-0.04163	-0.0881744	-0.0709674	-0.0216274	0.0473165	0.0465542	-3.42239	-3.14718	-0.947938	-0.342304	-0.321414	-3.07124	0.171868	0.0325371	-0.183607	-0.172921	0.0903069	0.101452	1.09797
0.270025	0.0120766	-0.369459	-0.0647525	0.166718	0.156711	-0.298893	-0.307973	-0.469299	0.0660061	-0.666989	-0.109424	-0.0539109	-0.25797	0.403272	0.119684	-0.0587224	0.0666323	0.027237	-0.00227374	-0.228125	0.0833763	-0.187179	-0.00898594	0.112673	0.292893	-0.0237822	0.0822732	0.0225797	-0.294241	-0.121452	0.0281429	0.166655	0.0951525	0.079497	0.0396857	0.0373963	-2.91949	-3.37423	-0.340012	-0.0340115	0.027801	-3.25337	-0.0123787	0.172291	0.000752791	-0.0726152	0.247244	-0.0577542	0.23487
-0.0491349	-0.183837	-0.396144	-0.223126	-0.44095	-0.130574	-0.0773811	-0.421023	-0.274359	-0.275546	0.046022	-0.152392	0.249898	0.508455	-0.364276	-0.144982	-0.0775944	0.202297	-0.0777912	-0.144711	-0.0226986	0.226297	-0.140672	-0.165868	-0.320694	-0.735712	-0.225284	-0.230556	-0.0234284	-0.0455823	-0.189238	0.316134	0.213947	0.541888	0.218327	0.102242	0.0501959	0.604064	0.886381	0.0269466	-0.0228177	0.171501	0.745598	-0.247253	0.0576833	-0.0464086	0.463285	-0.0182744	-0.395796	0.278021
-0.29966	-0.209171	0.332321	-0.192303	-0.307794	-0.0488555	0.0333645	-0.249738	-0.162893	-0.050598	0.0769131	-0.0280957	-0.0663463	-0.304554	-0.0578682	-0.123515	0.0361566	-0.0676773	-0.0715373	-0.00778557	0.121746	0.214439	-0.216216	-0.125288	0.0859018	0.167317	-0.0266125	0.0273743	-0.0300213	0.466784	-0.228287	0.0177478	0.0621423	-0.0602306	-0.00916122	-0.0402416	-0.0145113	3.11775	3.59511	0.941042	0.247182	0.552462	2.59628	-0.261614	0.373166	1.07368	0.439035	0.0312886	-0.165528	-0.151075
0.221843	-0.0230828	-0.558044	-0.342048	-0.0389343	0.417066	-0.102765	0.472294	-0.68053	-0.533311	-0.515524	-0.585254	0.212497	-0.367477	-0.31295	0.106508	-0.134517	-0.239829	-0.0776513	-0.0537255	-0.203399	-0.344919	-0.0479792	-0.165307	-0.242774	0.044381	-0.161072	-0.150972	-0.0778964	-0.313545	0.0769631	-0.125342	-0.24813	-0.149264	-0.102278	-0.131296	-0.14009	0.0530566	0.244829	-0.750152	-0.368808	-0.111602	0.373471	-0.0394586	-0.138914	-0.320431	-0.358645	-0.24345	0.192377	0.0406728
-0.284706	-0.0692772	-0.0197523	-0.101773	-0.04823	-0.285274	-0.217217	-0.40326	-0.254492	-0.0827338	-0.241877	0.0899765	0.241003	-0.367363	-0.281856	0.072962	-0.0431573	-0.100996	-0.10013	0.00509748	0.0416181	-0.117609	-0.0643705	-0.012964	-0.0978222	0.126981	-0.179389	-0.0944011	-0.0164236	-0.30086	0.010179	0.196471	-0.0347668	0.354706	0.154214	0.114226	0.0700336	0.738842	0.303306	-0.867314	0.432413	0.478397	0.0464311	0.142659	-0.0276079	0.775005	-0.586882	0.737145	-0.0249343	0.852147
0.0524611	-0.0924749	0.0457032	0.0551083	-0.274319	0.108748	-0.145769	-0.101902	-0.114383	-0.189397	-0.394066	-0.145986	-0.00507628	-0.0131119	-0.41381	-0.359914	0.0288234	-0.303119	-0.166139	-0.089373	-0.204926	-0.0443239	-0.0948463	-0.224365	-0.0865839	-0.199641	-0.0986487	-0.104717	-0.131992	0.0950303	0.0728283	-0.372929	-0.420129	-0.440064	-0.323134	-0.282367	-0.258722	0.12237	0.358173	0.403617	-0.155312	-0.247509	0.0384886	-0.261581	-0.157766	-0.126484	-0.151532	0.0849299	-0.362009	-0.262966
-0.235081	-0.152193	-0.249365	-0.181052	-0.465154	-0.213125	-0.175108	-0.67711	-0.290217	-0.173487	-0.254545	-0.235654	0.264703	-0.579707	0.180626	-0.196615	-0.389803	0.190238	-0.147475	-0.213786	-0.925618	0.41697	-0.201871	-0.191969	0.634458	1.26403	0.0121759	0.0625326	-0.0567432	2.70854	-0.420631	-0.0700112	0.282281	-0.00186021	-0.00168952	-0.0748672	-0.10869	-0.175808	-0.520047	2.28842	-0.286957	-0.174306	-0.129322	-0.576351	0.0261785	-0.760394	0.817257	-0.110198	-0.757364	-0.73153
0.116	-0.0804711	-0.007671	-0.35594	-0.583564	-0.193434	-0.121731	0.103235	-0.376802	-0.425013	-0.350486	-0.466858	-0.267285	-0.110839	0.0556498	0.101962	-0.169573	-0.017858	-0.119626	-0.0696878	0.412895	0.252284	-0.255548	-0.119713	0.0629669	0.664255	-0.0299301	0.0284272	0.036795	-0.215411	-0.414599	0.228323	0.18025	0.235359	0.172019	0.0979209	0.0935389	0.444219	0.492275	0.871148	0.226368	0.291921	0.537932	0.0694548	0.113629	0.887646	0.359825	0.0853745	-0.1129	0.95875
-0.0215639	0.695662	-0.0892198	0.194741	0.228118	0.80322	0.0866337	0.248593	0.0393427	-0.0251087	-0.285693	0.0652482	-0.193674	0.336968	0.121604	-0.0068232	0.0394921	-0.452306	-0.0200711	0.0674919	-0.213581	-0.287222	-0.0469905	0.00744348	-0.228563	-1.72742	0.0273077	-0.0291051	-0.0303019	-1.02358	0.698689	-0.663679	-0.918712	-1.18249	-0.491786	-0.338531	-0.235773	0.080811	0.304897	-0.459625	-0.165123	-0.165829	0.218097	0.363675	0.0120854	-0.115495	-0.346134	-0.135896	0.428883	-1.07254
0.218602	0.220232	0.0733862	0.0361149	-0.0375495	0.240575	-0.0142498	0.332949	0.142332	0.102832	0.390333	-0.00481094	0.133114	0.735567	0.00860718	0.159536	0.127685	-0.395838	0.0863776	0.125297	0.076967	-0.347471	-0.0667085	-0.0540973	-0.398804	-1.4445	0.0200215	-0.0637047	0.0132152	-0.930602	1.30712	-0.268885	-0.669885	-0.576967	-0.286446	-0.155186	-0.0578021	1.24455	1.2227	-1.05041	0.206858	0.304338	1.24397	0.408648	0.371657	0.40919	0.0836767	0.524007	0.658951	-0.440912
-0.229388	-0.777022	-0.388498	-0.088072	0.00741926	-0.0315555	0.0326351	0.882338	0.233683	-0.0510374	0.260219	-0.141806	-0.0241907	-0.768971	-0.373225	-0.103123	-0.143334	0.0384866	-0.0635183	-0.224001	-0.318804	-0.197018	-0.00302451	-0.0141524	-0.142798	0.0335647	-0.0619872	-0.122246	-0.0445758	-0.437011	-0.141511	-0.00601718	0.120473	-0.0227086	-0.0351696	-0.104935	-0.0936612	1.44186	1.6829	-0.407037	-0.153162	0.205222	1.22302	-0.0408301	0.0481799	0.496705	0.339093	0.0656125	0.425819	-0.0742716
0.224638	0.193652	-0.550687	0.065606	0.00945822	0.353082	-0.327448	-0.234577	0.167695	0.158708	-0.262197	-0.00930617	0.370096	-0.315303	-0.354181	0.0155174	0.112182	-0.74256	-0.17333	0.0280276	-0.227371	-0.520812	-0.0441569	-0.164565	-0.427863	-1.13196	-0.0771473	-0.23401	-0.0918112	-0.997371	1.0333	-0.645294	-0.797216	-1.09687	-0.576405	-0.401579	-0.30786	-0.124669	-0.224996	-1.06909	0.15924	-0.160283	-0.130446	0.929507	0.0100267	0.133797	0.0315569	0.168322	1.31276	-0.457235
1.26207	-0.225295	-0.121327	0.430177	-0.103973	-0.140349	-0.036923	1.11382	0.43914	0.220983	0.776235	0.494486	0.576064	0.938657	-0.100698	-0.0255421	0.0666863	-0.228636	0.0223551	0.0338411	-0.640713	-0.0608559	0.281593	0.1074	-0.0663037	0.0237326	0.120732	0.00335087	-0.00414738	0.512284	-1.11106	-0.305338	0.0331259	-0.49641	-0.241628	-0.134154	-0.102258	-3.12293	-3.31994	0.00189003	0.0973794	-0.722276	-3.193	0.104968	-0.0675606	-0.76927	-0.164281	-0.628339	0.231356	-0.488676
-0.390006	0.10716	-0.445257	0.572516	0.191046	0.319653	0.098254	-0.0710772	0.046468	0.0197035	-0.251032	-0.0159923	0.251004	0.137421	-0.631606	0.164334	-0.10242	-0.227617	-0.0341288	-0.0795774	0.578232	-0.308242	-0.000416863	0.00428782	-0.187815	-0.216329	-0.0914621	-0.107294	-0.09023	-0.415392	0.521229	-0.0989504	-0.316255	-0.213324	-0.13621	-0.0660032	-0.0798263	-1.11031	-1.13866	-0.386514	0.0115956	0.0588959	-0.924701	0.42555	0.0650013	0.304525	-0.617964	0.213792	0.507126	0.504792
-0.28482	-0.314848	0.0935898	-0.0631851	-0.180882	-0.197186	0.0906377	0.201335	-0.0769939	-0.0245759	-0.118036	-0.0406179	-0.3264	-0.256343	0.0507756	-0.0398758	-0.00606397	0.413085	-0.00264245	-0.160042	0.260857	0.534081	0.0683211	0.046241	0.390557	0.598528	0.0345869	0.0618105	0.00963929	1.58291	0.0540445	0.542039	0.907712	0.937289	0.342359	0.243643	0.137341	-2.45512	-2.86297	1.281	-0.188998	-0.136887	-2.97269	-1.09897	-0.213465	0.0766743	0.238385	-0.543622	-1.13888	-0.917127
0.12138	-0.10519	0.0675822	0.436951	-0.217236	-0.0418978	-0.408713	-0.776703	-0.166339	0.111005	-0.756389	0.0771561	0.0938201	0.203603	-0.261636	-0.0499944	-0.204253	-0.374428	-0.0640946	-0.0356188	-0.112499	-0.135861	0.00377489	-0.0981797	-0.0486751	-0.360208	-0.0167908	-0.0798903	-0.0717911	-0.175166	0.6612	-0.332197	-0.297739	-0.467632	-0.290409	-0.241023	-0.203064	-0.926177	-0.892031	0.326844	-0.13037	-0.24043	-0.808382	0.312982	-0.0315025	-0.280354	-0.189337	0.102274	0.228057	-0.150625
0.322956	0.129904	0.127308	0.255835	0.0151298	-0.0396347	-0.1777	-0.298683	0.0131744	-0.313442	-0.355527	-0.464944	-0.176664	-0.101472	0.62117	-0.0565211	-0.0983316	-0.349456	-0.092588	-0.0101586	0.348606	-0.262978	0.0571143	-0.115859	-0.134082	-0.604003	-0.124681	-0.101408	-0.1021	-0.83617	0.62026	-0.373809	-0.266148	-0.515834	-0.306985	-0.228756	-0.185201	-0.542566	-1.24845	-0.439586	-0.0754586	-0.352223	0.00154402	-0.197314	-0.307513	-0.655764	-0.523057	0.139483	0.0762718	0.223362
0.748275	0.120187	0.274976	-0.0361338	-0.0422174	0.0017553	0.111608	0.00318054	0.426662	-0.0814187	-0.209821	-0.165843	-0.172172	0.379093	0.0997896	0.134847	0.243841	-0.523456	-0.0535882	0.0907286	0.610799	-0.273731	0.00132518	0.0380879	-0.0575696	-1.06262	0.0309136	0.0511988	0.00245079	-0.71529	0.0757833	-0.254519	-0.480425	-0.613011	-0.212416	-0.0807188	0.00154578	0.473872	0.3891	1.47726	0.359646	0.346562	0.598191	0.417719	0.309643	0.585388	0.037096	0.318146	0.637171	0.84772
-0.49337	-0.441446	-0.501336	-0.154268	-0.31826	-0.187543	-0.434189	-0.244122	-0.298586	-0.00566938	-0.736161	0.089612	-0.612129	-0.612193	-0.261412	-0.439818	-0.169952	-0.269804	-0.229573	-0.176483	-0.197271	-0.18567	-0.385622	-0.150208	-0.285651	-1.00764	-0.222208	-0.262205	-0.116239	-0.213585	-0.287839	-0.242152	-0.359295	-0.286411	-0.200166	-0.230843	-0.239346	3.794	4.31966	0.141487	-0.344718	0.0931307	3.13708	-0.703272	-0.29282	0.358394	0.952266	-0.31703	-0.806897	-0.393551
-0.0879496	-0.191938	0.0976427	0.00531208	-0.123767	0.0413307	0.233586	0.042804	0.0860681	0.152783	0.175579	0.0529345	-0.0176308	-0.23479	0.355584	-0.0883893	0.114415	0.186174	0.0912989	-0.0473358	0.526603	0.504601	-0.0184103	-0.0147186	0.251309	0.774535	0.0255495	0.124986	0.0267757	1.48372	0.231953	0.533503	1.25694	0.951067	0.412644	0.310183	0.23948	-0.772734	-1.22474	1.28992	-0.329046	-0.0390224	-0.803338	-1.23468	-0.183921	-0.116413	0.413808	-0.23624	-1.61428	-1.43829
0.132808	0.136451	-0.377237	0.0748098	0.185814	-0.215766	-0.111895	0.760355	-0.00980318	0.0515436	0.149378	0.151842	-0.311416	0.18591	-0.582449	-0.0471606	0.0448803	-0.455525	-0.0578055	0.0884085	0.0264381	-0.503554	0.0378288	0.111353	-0.321761	-0.526645	-0.00865176	-0.0820399	-0.0449737	-0.966073	0.537994	-0.411884	-0.379841	-0.555998	-0.35521	-0.192927	-0.128077	-0.305454	-0.585424	-1.00966	-0.0637317	0.0171794	0.251776	0.369454	-0.0438933	-0.0523978	-0.541901	0.40733	0.458184	0.69658
-0.00446228	0.111842	0.355649	0.211482	0.177996	0.352314	0.227547	-0.163914	0.211165	-0.0678055	-0.155508	0.122412	0.129968	0.388275	0.0135371	0.0999255	0.0329607	-0.279184	0.0162681	0.0710727	-0.577878	-0.208314	0.278393	0.105475	-0.0399851	-0.336283	0.0616737	-0.0414403	-0.0192677	-0.0357101	-0.0592481	-0.29407	-0.447245	-0.387636	-0.254199	-0.154878	-0.136723	-0.958876	-0.822696	-0.562431	-0.0829246	-0.405131	-0.964454	0.646387	0.0314953	-0.385769	-0.393294	-0.395967	0.893727	0.323715
-0.510498	-0.648597	-0.428814	-0.254432	-0.265097	-0.367168	-0.131228	-0.154569	-0.151197	-0.133758	0.0734391	-0.0931306	-0.372803	-0.378563	-0.133647	-0.213672	-0.283858	0.486075	-0.157178	-0.304969	-0.324242	0.392076	-0.187664	-0.0388176	0.377251	0.964132	-0.041421	0.0134423	-0.0667486	2.13723	-0.141975	0.254064	0.815378	0.523248	0.22272	0.00581466	-0.0365462	-0.00127324	0.0306209	1.57293	-0.240588	-0.259948	-0.0331674	-0.420895	-0.381336	-0.525127	0.380157	-0.380214	-0.925802	-1.17898
-0.174286	-0.0999817	-0.153197	-0.192806	0.0809535	-0.480496	-0.239701	0.0463428	-0.0924625	-0.432169	-0.244974	-0.493455	0.304357	0.0318178	0.0904811	0.107696	-0.099709	-0.143818	-0.0299652	-0.0375582	0.49736	-0.277648	-0.0073564	-0.0811968	-0.0654942	-0.237637	-0.0466746	-0.0427508	-0.0469446	-0.583195	0.142422	-0.25701	-0.502811	-0.343419	-0.222546	-0.132106	-0.0858992	-1.81042	-2.31352	-0.615633	0.0798859	-0.164065	-1.80001	0.394633	0.143808	-0.478047	-0.857231	-0.00611952	0.645152	0.464492
-0.000397771	-0.183393	-0.219093	-0.105637	-0.0715889	0.273753	-0.0342046	-0.0655454	0.0603104	0.0067854	0.0747604	0.0779566	-0.21461	0.307893	0.10346	-0.261077	0.0340861	-0.116016	-0.0879304	-0.0485801	0.292753	0.208041	-0.282766	-0.0523573	-0.240342	-0.411568	-0.0612365	-0.0864353	-0.0461898	-0.290328	-0.0394784	0.14727	0.0976721	0.249776	0.00980833	-0.0247364	-0.0220766	2.67872	2.87875	0.146386	0.2127	0.512002	2.87514	-0.211465	0.0730323	0.571795	0.12698	0.0646958	-0.309328	-0.0943855
0.507073	-0.111069	-0.150703	-0.214113	0.141893	-0.0804437	0.150904	-0.2233	-0.292914	-0.00734682	0.0257604	-0.115106	0.0331517	0.481112	0.0513004	0.223217	-0.00990302	0.285295	-0.0869861	-0.0046679	0.636235	-0.0426137	-0.176084	-0.0937603	-0.150705	-0.529857	-0.0286531	-0.0522446	-0.0312805	0.0248475	0.0752118	-0.135168	-0.628909	-0.178638	-0.1141	-0.114081	-0.0712723	2.56568	2.68352	0.862777	0.465077	0.251048	2.31259	0.326874	0.0587163	0.736728	0.275804	0.136562	0.638425	-0.338426
0.016503	0.124609	-0.0259938	0.262148	0.446674	-0.349803	-0.24786	0.690929	0.361082	0.175935	0.0385221	0.399978	0.155302	0.527464	-0.743245	-0.101658	-0.25619	-0.0814875	-0.144555	-0.0521171	-0.294468	-0.501481	0.0362116	-0.00942975	-0.214685	-0.22708	-0.0131422	-0.0773779	-0.0754032	-0.366691	0.0695172	-0.320794	0.0304345	-0.360446	-0.248031	-0.199565	-0.165677	-0.989638	-0.42625	-0.778073	-0.307181	-0.519451	-1.69961	0.175607	-0.217583	-0.712191	-0.196166	-0.357076	0.336523	-0.210422
-0.23367	-0.228868	0.0880635	-0.059677	0.0283232	0.124443	-0.237369	0.517124	0.222478	0.217078	-0.209946	-0.279911	-0.628217	0.440192	-0.348892	-0.00481314	-0.0524275	-0.136056	-0.0891153	-0.0277025	0.362844	-0.151039	0.00942755	-0.0374344	-0.00705292	0.279222	0.0360445	-0.00372491	-0.0289806	0.0307009	0.324968	-0.000698104	-0.0234503	0.0200048	-0.0296155	-0.0302878	-0.00349544	0.453991	0.419872	-0.49207	0.177889	0.002862	0.625747	-0.108389	-0.0305006	0.216335	-0.628329	0.200598	-0.0209188	0.115387
-0.157185	-0.342762	-0.0408212	0.206576	0.251769	-0.657309	-0.298995	0.165648	0.119775	0.279165	0.557368	0.384216	-0.0453841	-0.650412	0.0916748	-0.218383	-0.153577	-0.0148992	-0.0777256	-0.17198	-0.542589	-0.189763	0.211948	0.142755	-0.0614701	0.0626781	-0.0474414	-0.134877	-0.0937743	0.244106	-0.297211	-0.360003	0.161101	-0.493372	-0.272746	-0.226257	-0.238439	-0.0813736	-0.051798	-0.161015	-0.0378064	-0.496927	0.0844296	-0.564308	-0.144185	-1.05842	-0.531598	-0.743062	-0.592527	-1.19024
-0.0721037	0.0904741	0.0532802	-0.233974	-0.144137	-0.5663	-0.359618	-0.321677	-0.354531	-0.549514	-0.445009	0.100712	0.198911	-0.335381	-0.219141	0.0806182	-0.0583039	0.17831	-0.0594621	-0.0621182	-0.159092	-0.122803	-0.116117	-0.0955962	0.0139067	0.410329	-0.134182	-0.0395069	-0.0440139	-0.260317	-0.253612	-0.140574	0.023277	-0.184754	-0.105193	-0.0530812	-0.0757716	-3.00263	-3.3999	-0.29893	-0.143244	-0.00954467	-3.3999	0.0833596	-0.077506	0.210977	-0.455912	0.0929939	-0.242983	0.928554
0.1498	-0.322792	-0.257032	-0.255259	-0.176314	-0.219219	-0.0270826	-0.0355158	0.0828206	-0.0315667	-0.149126	0.0887078	-0.292316	-0.229907	-0.259544	0.0924448	0.0841521	0.339103	0.0852716	-0.0717556	0.611603	0.463563	0.0605759	0.0584552	0.251097	1.03605	0.131212	0.159999	0.0545477	1.20797	-0.486338	0.519814	0.783092	0.733248	0.367678	0.232911	0.180549	0.581141	0.63329	1.21375	-0.0947261	0.0227407	0.63329	-0.334943	-0.0567206	0.0768794	0.138157	-0.291525	-0.394754	-0.126428
0.0414772	0.0805206	0.221189	0.910688	0.140689	0.117439	0.392823	0.314463	-0.0857903	0.315755	0.493553	0.343502	-0.0519936	-0.129123	0.47489	0.00198932	0.0257567	-0.0834891	0.0653198	0.0430397	0.217574	0.0150831	0.285159	0.165122	-0.183387	-0.828717	-0.0280402	-0.0472579	-0.0163406	0.129063	0.00942604	-0.135788	0.210723	-0.107772	-0.0906535	-0.0517855	-0.066756	-1.83721	-1.78415	-0.916175	-0.0538357	-0.426234	-1.78415	0.12838	-0.316013	-0.998451	-0.627825	-0.487719	0.185043	-0.838879
0.100736	0.793557	0.30057	0.116303	0.171729	0.443253	-0.080953	0.162998	0.280164	-0.219891	0.413599	-0.0684249	0.542237	1.27335	0.065074	0.054518	0.121518	-0.399049	0.101815	0.224288	0.464005	-0.225019	-0.171639	-0.0651443	-0.00652781	-0.469448	0.125217	0.106449	-0.0130423	-0.910166	0.592923	-0.320122	-0.69982	-0.538759	-0.213788	-0.0825477	0.00376948	0.261709	0.339377	-0.28434	0.0698126	0.0501965	0.14033	0.757846	-0.035472	-0.0104466	-0.581633	0.572228	0.68382	0.779496
0.312264	0.00845685	0.398809	0.643165	0.085282	-0.200859	-0.0751054	-0.342796	0.220139	0.194466	0.0896165	0.121158	0.787968	0.440473	-0.0386322	0.146944	-0.0607387	0.116405	0.0306149	0.120791	-0.532535	-0.171102	0.19904	0.0869568	-0.101392	0.129058	0.0623579	0.0273121	0.0210539	-0.134076	-1.52695	-0.104384	-0.0328309	-0.170617	-0.0698216	0.010181	0.0225433	-2.92821	-3.38136	-0.43446	-0.207345	-0.45075	-3.02661	0.52454	-0.139633	-0.970774	-0.632731	-0.00204903	0.546243	-0.0448676
0.0578682	-0.0434479	0.224638	-0.266645	0.402439	0.462119	0.0795023	0.299203	0.193513	0.248398	0.383969	0.773677	0.483331	-0.123419	0.078741	0.0412653	-0.00779514	-0.241973	0.0312258	0.162658	-0.170864	-0.518864	0.282585	-0.0354601	-0.250724	-0.766079	0.0253104	-0.0353077	-0.0343748	-0.695818	0.639477	-0.412082	-0.225958	-0.477349	-0.311685	-0.226552	-0.162383	-1.4171	-1.84778	-0.879815	-0.235408	-0.655551	-1.42112	0.539914	-0.173638	-0.969433	-0.0564365	-0.295445	0.513921	-0.0308574
0.373533	0.549967	0.101824	0.0722472	0.54721	-0.0934557	0.0822014	-0.351691	0.0766553	0.0869454	-0.00204202	0.3096	0.341907	0.458458	-0.388814	0.193432	0.0431186	-0.484251	0.124556	0.14051	-0.0274554	-0.61747	0.360068	-0.0489438	-0.00681467	-0.399957	0.0181346	0.0369634	0.0124895	-1.63179	-0.209521	-0.340237	-0.778437	-0.547612	-0.260662	-0.115877	-0.0444445	-1.69512	-1.70978	-1.15413	-0.0194169	-0.0571917	-1.26338	0.632918	0.0775689	0.104864	-0.975627	0.136059	0.518513	0.450139
0.238639	0.107622	-0.355557	0.128712	0.230361	-0.412336	-0.132863	0.399394	0.24265	0.0672009	-0.0811655	0.0556784	-0.00384354	-0.102393	-0.229155	-0.0880572	0.103622	-0.279538	-0.0729561	0.084872	-0.0796783	-0.25771	0.0457898	-0.0256876	-0.236457	-0.761083	-0.015057	-0.107269	-0.00977486	-1.1979	-0.155275	-0.230224	-0.559565	-0.275214	-0.177383	-0.146518	-0.0906243	0.735483	0.648024	-0.446953	0.336085	0.0162006	0.725147	1.02029	0.0674284	0.230806	-0.174513	0.394945	0.820198	0.695046
-0.835212	-0.248698	-0.346407	-0.276742	-0.438095	-0.305935	-0.557241	-0.432422	-0.426776	-0.283987	-0.203091	-0.0496809	0.00158257	-0.623425	0.121048	-0.266572	-0.315182	0.412191	-0.104702	-0.332381	-0.975515	0.384571	-0.18109	-0.27161	0.254572	0.82237	-0.148536	-0.0312778	-0.0724439	0.869153	-1.28495	0.0334389	0.241001	0.262754	0.10198	-0.00940456	-0.0757162	-0.88168	-1.11126	1.18766	-0.418292	-0.214949	-0.809223	-0.585125	-0.257877	-0.533218	-0.0231741	-0.273693	-0.739767	-0.1443
1.503	-0.111279	-0.0110743	0.00183395	0.0901665	0.135928	-0.158674	0.120634	-0.240215	0.0420416	-0.33945	-0.487399	-0.011939	0.15597	0.293237	0.0969312	-0.125183	0.0692439	0.0162333	0.0135361	0.00950145	-0.103956	0.0453558	-0.0756171	0.249725	1.36953	0.102013	0.164523	0.00626028	-0.0141248	-0.0217208	-0.0082608	0.0682825	0.102844	0.0488455	0.0750835	0.0794158	0.676028	0.75025	0.383297	-0.32521	-0.20642	0.683549	-0.0629675	-0.016743	-0.235305	-0.11682	0.503615	-0.063242	0.229587
-0.431764	0.159242	-0.0407643	0.118208	-0.167937	-0.0696514	-0.0709506	-0.167275	-0.278268	-0.180298	-0.255838	0.290917	0.411543	-0.311138	-0.355699	-0.230856	-0.278151	0.189883	0.0239255	-0.114169	-0.736139	0.106838	-0.100817	-0.0573354	0.325225	0.83825	0.0203553	0.100759	-0.00334069	1.0206	-0.481784	0.180576	0.342922	0.47867	0.176587	0.10407	0.0481232	0.654133	0.670394	1.0165	-0.352525	-0.133733	0.356533	-0.582946	-0.122147	-0.658669	0.0517972	0.0548766	-0.790257	-0.778762
0.419296	0.360992	0.252885	-0.0666915	-0.100015	0.0834443	0.131103	-0.335029	0.342537	-0.0250148	0.156629	-0.515441	-0.13841	0.136126	-0.00174445	-0.197009	0.194194	-0.322583	-0.0701393	0.149504	-0.278843	0.041367	-0.188828	-0.212518	-0.00877529	-0.626974	0.0827775	0.0274008	0.0116834	0.201449	0.761566	-0.189641	-0.223601	-0.312896	-0.168072	-0.134934	-0.1003	1.94934	2.0105	0.895914	0.500259	0.249354	1.96312	0.0706778	0.0484359	-0.0330107	0.594782	0.0846623	0.288109	-0.749056
-0.136915	0.0705739	0.0310276	-0.140784	-0.338343	0.0903707	0.0770376	-0.0740544	-0.181867	0.00507186	-0.127627	0.0381412	-0.00866463	-0.32709	0.308014	0.1134	0.0763008	0.441934	0.100569	0.0836988	0.0820753	0.577599	-0.259391	0.00597548	0.154822	0.669859	0.0443683	0.167059	0.118416	0.298383	0.0597189	0.854397	0.671383	1.26301	0.709219	0.558584	0.457855	1.57091	1.63618	-0.0303847	-0.0243747	0.471519	0.429665	-0.074205	0.1774	0.883279	0.476007	0.361308	-0.332276	1.17766
0.118981	-0.132374	0.284898	0.34679	-0.0559533	0.168377	0.282548	-0.136467	0.206217	0.13405	0.335092	0.0956715	-0.095516	-0.0546116	0.355518	-0.0815767	0.169235	0.331012	0.0544524	0.0250982	0.503421	0.502658	0.0257399	0.040953	0.191441	1.16607	0.122484	0.139197	0.0632672	1.05591	-0.0529112	0.581988	0.989361	0.893071	0.41764	0.302983	0.211391	-0.729277	-0.819598	1.54542	0.0155562	-0.126102	-0.480405	-0.983493	-0.217042	-0.109838	0.436648	-0.251673	-1.23235	-0.603524
-0.182264	-0.00035777	-0.0117914	-0.321953	-0.431993	-0.183157	-0.101731	-0.351038	-0.309305	-0.00322309	-0.262785	-0.0779519	-0.246763	-0.378728	0.116186	0.116058	-0.0447791	0.528159	-0.064343	-0.0430379	-0.336293	0.514879	-0.117996	-0.0752685	0.0925207	0.638736	-0.0390126	0.0541167	0.0712649	0.48738	-0.418205	0.712219	0.666353	1.03851	0.612092	0.380732	0.296021	3.20995	3.49141	0.370208	0.049677	0.457138	2.32781	-0.945828	-0.0433669	0.891673	1.11267	0.275026	-1.25767	0.325251
-0.0571006	-0.24977	-0.0215035	0.0899783	-0.323217	-0.149709	0.142274	-0.148455	-0.0594395	-0.00946588	0.0687377	-0.0144439	-0.260122	-0.35768	0.198259	-0.115504	0.0942751	0.227557	-0.0302653	-0.140912	0.148231	0.681791	-0.0934001	-0.0306097	0.32474	1.02174	0.0206131	0.0963842	0.0194079	1.63021	-0.00987253	0.619862	1.00875	0.969353	0.387357	0.266848	0.157942	-0.0121852	0.0408879	1.5173	-0.0554435	0.139544	0.0408879	-0.461764	-0.247075	0.108722	0.600378	-0.197334	-1.44216	-1.13292
-0.0443498	0.0633696	0.168733	0.0740789	-0.237164	0.178855	0.184224	-0.0743669	0.00635261	0.0781488	0.00423976	0.130503	-0.0172534	-0.186608	0.39693	0.0813481	0.232666	0.317803	0.106814	0.146215	0.640914	0.526965	0.12177	-0.0328175	0.0335883	0.355386	0.0567035	0.126246	0.11366	0.616093	0.0724809	0.552817	0.766379	0.839647	0.483099	0.397305	0.358634	0.377427	0.272362	-0.175793	-0.184766	0.337976	0.0848383	0.0516359	0.111197	0.288645	0.442118	0.0532507	-0.0663168	0.568986
0.29274	0.217815	-0.178016	0.399541	0.406487	-0.141901	0.0690736	0.103738	0.448202	0.149447	0.364452	0.163719	-0.252637	0.746669	-0.416334	-0.0547372	0.198131	-0.0374405	0.056761	0.0363636	0.0580574	-0.00437977	0.244935	0.231377	0.282893	-0.121818	0.123384	0.0256126	-0.00835348	0.951176	-0.40071	-0.385418	-0.130119	-0.699379	-0.319469	-0.2048	-0.184181	-0.0767459	-0.243637	1.2401	0.344895	-0.392571	-0.213624	-0.297943	-0.175784	-0.922186	0.000250219	-0.137505	-0.0614669	-0.97539
-0.564366	0.214592	0.311249	-0.430555	-0.00268707	-0.0673207	-0.301626	-0.701939	-0.246065	-0.526352	-0.414092	0.0292081	-0.206871	0.0039513	-0.438535	0.119353	-0.255479	0.224231	0.0349521	-0.183173	-0.595859	0.0975172	0.299243	0.00617481	-0.293651	-0.845667	-0.149093	-0.214579	-0.0230885	0.583367	0.0968011	0.213159	0.548034	0.277989	0.202688	0.0866649	0.00292516	0.943327	1.11331	-0.197717	-0.192048	0.0795121	0.111252	0.229664	-0.0580916	-0.165345	0.192581	-0.182633	0.124945	-0.284572
0.187982	0.149159	-0.0771315	0.432433	0.0869119	0.286552	0.314025	0.0519808	-0.00660748	-0.0925818	0.654463	0.26234	-0.0818044	0.287709	0.612518	-0.160217	0.124795	-0.126286	0.0120642	0.00712615	0.109543	-0.335524	0.451936	0.0745741	-0.145514	-0.222961	0.0216038	-0.0787414	-0.00321483	-0.0605651	-0.0271134	0.0320356	-0.0506589	0.0673373	0.0027986	-0.0224056	-0.0341901	0.04421	0.00033005	-0.0265023	0.114238	-0.0852047	0.0160376	-0.673936	-0.311333	-0.117901	0.0860568	-0.276529	-0.430671	-0.351205
-0.197789	-0.440798	0.0565268	0.0297098	-0.0292757	-0.085969	0.204197	-0.0677927	0.0751622	-0.0544466	0.298195	-0.0901766	-0.222534	0.104148	0.304948	-0.120228	-0.0288091	0.159002	-0.0115863	-0.140368	0.0455807	0.203897	-0.193362	0.0165094	-0.162316	-0.438898	-0.108367	-0.0923525	-0.0161991	0.108028	0.327397	0.281064	0.831503	0.651435	0.21341	0.124487	0.0724457	2.19924	2.58774	-0.0246871	-0.122392	0.0930968	1.31276	-0.963018	-0.00688123	0.134215	0.00535816	-0.334839	-0.981329	-0.626691
-0.116184	0.222665	0.0113347	-0.235923	-0.399321	-0.404816	-0.0936095	-0.0396735	-0.289492	-0.174131	-0.340654	-0.148447	0.125957	-0.399223	0.122673	-0.200312	-0.0694215	-0.169539	-0.0298644	-0.0858041	-0.856677	0.620815	0.0639087	-0.156552	0.545686	0.298877	0.0165167	0.108553	0.00898669	1.58977	-1.25475	-0.285245	-0.214505	-0.496712	-0.122807	-0.15389	-0.140798	-0.316957	-0.7455	1.874	-0.0917661	0.14227	-0.878394	-0.999238	-0.101646	-0.113998	0.431546	0.0810493	-1.41296	-0.695537
0.0316941	-0.138618	0.221491	0.188066	-0.0384513	0.13845	0.311818	-0.140901	0.187588	0.0774873	0.305571	-0.0428901	-0.066047	-0.242594	0.226781	0.00488061	-0.00430528	0.223999	-0.0341299	-0.0861752	-0.0125405	0.452299	0.132822	0.0948221	0.67102	1.55718	0.183084	0.14963	0.0312075	2.07393	-0.0631073	0.174216	0.710434	0.429024	0.159353	0.0613396	-1.95e-05	0.168563	-0.108036	2.36601	-0.0169607	-0.206103	-0.157392	-1.03627	-0.302748	-0.0756385	0.51057	-0.0212324	-1.26596	-0.808431
-0.258225	-0.419853	0.314919	-0.252845	0.287464	-0.0590947	0.147679	-0.0287611	0.565756	0.1326	0.475632	-0.12003	-0.467335	0.0406106	-0.0984051	-0.00187425	0.165712	0.627337	0.0153031	-0.0453798	0.546467	0.393704	0.135141	0.203829	0.121908	0.489634	0.0184625	0.0396132	0.0691745	0.502002	0.337235	0.573194	0.886302	0.900134	0.429824	0.292665	0.235746	-0.801375	-1.23155	0.18488	0.17204	0.173609	-1.07552	-0.590194	-0.0822904	0.136937	-0.0914447	-0.450374	-0.283986	0.546918
0.118908	-0.0322935	-0.0360391	0.0533466	0.077144	0.0382039	0.354985	0.0390645	0.249795	0.0695868	0.194085	-0.194155	-0.433486	0.630339	-0.074357	0.0648247	0.173607	-0.064173	-0.0951824	-0.00178727	0.463896	-0.218056	-0.051448	0.114617	-0.203141	-0.444674	0.0304858	-0.0312475	-0.00197868	0.0402431	0.199965	-0.147748	-0.361036	-0.328417	-0.147092	-0.141318	-0.10522	2.55696	2.58302	0.49917	0.0978304	0.437634	1.98377	-0.205452	-0.12105	0.120692	0.655553	-0.163208	0.28142	-0.0517194
-0.22505	-0.505944	0.0248046	-0.037724	0.32028	-0.0395073	-0.101229	-0.0592444	0.0668735	-0.16523	0.182674	-0.345365	-0.42753	-0.40683	-0.00599251	0.188601	0.112855	0.502719	-0.0104868	-0.0591871	1.32583	0.257968	0.0524792	0.0310796	0.0945875	0.712361	-0.0384971	-0.0143798	0.0115656	0.196109	-0.0545165	0.595744	0.763529	0.769154	0.393338	0.260694	0.213563	-1.71616	-1.7011	0.0390761	0.0925387	0.137128	-1.29302	-0.460273	0.0219541	0.172479	0.0566379	-0.334467	-0.495066	1.36678
0.496635	0.0373732	-0.0796525	0.162726	0.412082	0.269521	0.039354	-0.189268	0.293972	-0.0124359	0.830701	-0.264061	0.130585	0.548168	0.105716	0.176165	0.14438	-0.157734	-0.013071	0.114228	0.281471	-0.457642	0.383163	0.0834521	-0.0663216	-0.331601	0.0561532	0.000683991	-0.034393	-0.301118	-0.180128	-0.274212	-0.543659	-0.388784	-0.289088	-0.172568	-0.121843	0.33662	0.263007	-0.591941	0.430495	-0.246443	-0.155089	0.488421	0.043892	-0.376049	-0.692001	0.336999	0.771634	0.0684498
-0.263595	-0.332588	-0.190114	-0.345757	0.253791	0.18453	0.147058	-0.143714	0.00455767	0.0153621	-0.0489511	-0.0955467	-0.30332	-0.354946	-0.0405043	0.0212265	-0.0729105	0.16144	-0.168609	-0.0761325	0.257847	0.087782	-0.0470878	0.00465649	0.239784	1.14475	0.0829633	0.0650996	0.0275014	0.928013	0.0469629	0.304467	0.316494	0.355987	0.2087	0.0923928	0.0688657	1.25807	1.49843	0.405636	0.33269	0.216719	1.27241	-0.515511	0.102437	0.403386	-0.0754899	0.237047	-0.365712	0.442459
-0.068108	-0.0607281	-0.295533	-0.0606401	0.241789	-0.307278	0.108888	1.16504	0.48585	0.439562	0.114992	0.249561	-0.0557433	0.239013	-0.498606	0.0756343	-0.066561	-0.0111238	-0.0353767	0.0588608	-0.097218	0.0123562	0.21205	0.10809	0.0471834	0.0541405	0.0463842	0.059464	0.0037042	-0.26912	0.279866	-0.0257652	0.0618067	-0.032116	-0.013967	0.00733412	0.0165326	-2.32171	-2.32971	-0.0236939	-0.341268	-0.0945507	-2.74595	0.225588	0.158924	-0.0848093	-0.289482	0.00790384	0.0853748	0.349816
1.10479	-0.155355	0.212658	0.193779	0.560594	0.150718	0.469526	-0.263725	0.720513	0.0898479	0.923692	0.301011	0.280702	0.0504319	-0.294774	0.0590823	-0.116319	-0.0220295	-0.0284822	0.0102415	-0.476951	-0.10674	0.789418	0.243614	-0.174488	0.215203	0.0147138	-0.133298	-0.078813	0.107699	-0.306718	-0.183372	-0.226771	-0.260451	-0.17326	-0.140766	-0.158224	-0.254012	-0.219251	-0.187133	-0.406109	-0.466908	-0.0482777	-0.341683	-0.377067	-0.537065	-0.57676	-0.180103	0.0845837	-0.264292
-0.274302	-0.194995	-0.278634	-0.0408779	-0.0705566	0.145098	0.261687	-0.0111743	0.113546	0.155515	-0.0361705	0.190996	-0.15487	-0.400962	0.238296	-0.150876	0.0615733	0.0630996	-0.00189973	-0.0908098	-0.0601931	0.203462	0.105972	0.0843231	0.135034	0.108496	0.0067942	-0.029389	-0.00328132	0.586679	0.588002	-0.045254	0.0323583	-0.145787	-0.0754255	-0.0695683	-0.087603	3.52352	3.55791	1.15919	0.20501	0.464448	2.48086	-0.278697	-0.0192929	0.375985	0.834615	0.183249	-0.104264	-1.24803
0.121542	-0.0513879	0.368171	-0.0127164	0.419199	-0.699728	-0.144835	0.479808	-0.0859362	-0.420632	-0.455855	0.124485	0.486057	-0.130766	-0.0731261	-0.159369	-0.362121	0.17029	-0.0546606	-0.173517	-1.1178	0.0609536	-0.150073	-0.134282	-0.124823	-0.19495	-0.095506	-0.126093	-0.062512	0.131005	-0.850696	-0.16711	-0.0239307	-0.122247	-0.0726976	-0.0755036	-0.122872	-1.05583	-1.2268	-0.293106	-0.335134	-0.607251	-1.23936	-0.112347	-0.0957881	-0.769364	-0.268328	-0.404703	-0.268523	-0.341532
0.0674885	-0.0237469	-0.098753	-0.128293	0.385746	0.323349	-0.0874337	0.0335764	-0.00531639	-0.0847033	0.150759	-0.117067	-0.0813434	-0.118115	0.407715	0.0108277	0.0265455	0.376068	-0.047576	0.00972115	0.253545	-0.155378	0.25485	0.0813661	-0.0721604	-0.110241	-0.0272891	-0.0740912	-0.0151739	0.3909	0.00479563	0.0461739	0.131798	0.153803	-0.00608221	-0.0157691	-0.0270737	2.70719	2.92424	-0.564723	0.0963504	-0.110005	1.65618	-0.280406	-0.235883	-0.00267032	0.449784	-0.387157	0.169177	-0.0781767
-0.262986	0.0423547	-0.21287	-0.27309	-0.491352	-0.304867	-0.15235	-0.362731	-0.328259	-0.165838	-0.171922	-0.186154	0.0987015	-0.475979	0.213984	-0.19193	-0.0156095	-0.0122515	-0.0335865	-0.166029	-0.179607	0.690682	-0.279622	-0.187964	0.282037	0.758533	-0.0323436	0.0874487	0.0715633	1.27175	-0.398612	0.535394	0.814083	0.857622	0.40992	0.274435	0.183434	1.73319	2.21289	0.843966	0.117522	0.469147	1.62436	-1.00335	0.172995	0.826855	0.594877	0.247646	-1.5867	-0.447716
-0.23813	0.13226	0.284622	0.323174	0.631014	0.698071	0.211717	0.36474	0.817763	0.182255	0.392922	0.0244901	0.326154	0.586087	-0.0467793	0.171171	0.137898	-0.328821	0.172273	0.0216367	0.025813	-0.0946293	0.392512	0.230965	-0.20401	-0.162314	0.139699	-0.0136781	-0.0317855	0.0355395	-0.761857	-0.0131143	0.182062	0.025813	-0.0749724	-0.0126849	-0.012147	0.995006	1.09665	-0.234255	0.0367949	-0.440543	0.728102	-0.0569628	-0.309216	-0.644007	-0.0443964	-0.315465	0.724517	0.196576
0.37348	0.312618	-0.626271	0.102735	0.244448	0.404182	0.0491146	0.895153	0.142578	-0.220228	0.210707	-0.314591	-0.538036	-0.259813	0.14766	-0.233491	0.14453	0.243911	-0.0853685	0.000652822	-0.188604	-0.15156	0.253326	0.0669226	-0.26793	-0.57278	-0.0723795	-0.137873	-0.0511149	-0.572089	0.816626	-0.0985992	0.0954354	-0.239841	-0.147901	-0.143677	-0.131391	2.51953	2.69941	-0.324235	-0.103119	0.163205	1.93196	-0.406326	-0.0352625	-0.0228908	0.237339	0.0650586	-0.0786903	-0.824175
0.164845	0.740945	0.203636	0.098572	0.138393	0.190562	0.281532	0.63296	0.431966	0.047674	-0.62279	0.243041	-0.226347	0.0573558	0.020252	0.0289095	-0.00826369	-0.632264	-0.0304814	0.147731	0.50437	-0.343648	0.213915	0.0575683	-0.0541359	-0.573082	0.159789	-0.00362704	-0.0264042	-0.282765	-0.0802943	-0.682743	-0.564139	-1.26996	-0.522517	-0.347375	-0.222342	-0.344672	-0.333009	1.45751	0.188674	-0.625353	-0.650255	0.342439	-0.00172671	-0.0392226	-0.370558	-0.43772	0.46932	-0.122219
0.355139	-0.199664	0.288209	0.386905	0.553921	0.336898	0.360248	0.11691	0.670538	0.424814	0.482245	0.00371505	0.0772107	0.309968	-0.347545	0.293806	0.219898	-0.166188	0.0618503	0.0678107	1.17221	-0.398816	0.345709	0.185958	0.00538222	0.0286989	0.0943797	0.0488969	0.00327832	-0.356144	0.148161	-0.152568	-0.212952	-0.334577	-0.156887	-0.0757279	-0.0195999	-0.515781	-0.955141	-0.459512	0.389257	-0.154368	-0.00026441	0.254811	-0.105985	-0.0421461	-0.27352	0.0753544	0.66605	0.178648
-0.257811	-0.322157	0.151396	0.561214	0.490204	0.00290319	0.297625	0.596481	1.10182	0.298241	0.946239	0.339198	-0.0702943	0.610657	-0.294964	0.143453	0.0596839	0.0869007	0.0719978	-0.0179642	0.216094	-0.325114	0.514545	0.317044	-0.227741	0.328905	0.0638146	-0.17631	-0.0737267	0.400833	-0.808243	-0.0704416	0.0880914	-0.235908	-0.153393	-0.134933	-0.129743	0.0670163	0.146531	-0.0748032	-0.034146	-0.399893	0.276693	0.0503315	-0.268497	-0.536643	-0.278798	-0.445038	0.339112	-0.393419
-0.399978	0.240898	0.0233631	-0.447203	-0.204958	0.0446297	0.341326	-0.447909	0.0241639	-0.0104644	0.571101	-0.393669	0.00869654	-0.386312	-0.509722	-0.0352641	-0.114174	-0.196727	-0.089711	-0.0571281	-0.739292	-0.118348	-0.0569416	-0.0821624	-0.131672	-0.834064	-0.0109399	-0.0659306	-0.0783245	-0.200148	1.14665	-0.406457	-0.236835	-0.590034	-0.285699	-0.218237	-0.180785	2.08653	2.4	0.363438	-0.242228	-0.194414	1.62825	0.281221	-0.168766	-0.373316	0.179706	-0.104331	0.42422	-0.189171
0.085112	-0.189735	-0.755738	-0.0932126	0.261363	-0.240951	-0.00669076	-0.0612207	0.0661609	-0.0359044	-0.0770613	0.1418	-0.44493	-0.0446805	0.470655	0.0241657	-0.100268	-0.295757	-0.0172219	-0.0468417	-0.178855	-0.112488	0.102415	0.0696377	0.327495	0.958783	0.0714709	-0.00160889	0.00443612	0.721113	-0.386059	0.00243877	0.258989	0.0480162	0.0161158	-0.00624918	-0.00653553	-1.52727	-1.9279	0.414143	-0.291814	-0.465906	-1.40817	0.274284	-0.242689	-0.865098	-0.215527	-0.232451	0.266777	0.368422
-0.324581	-0.0723603	0.162557	-0.16111	-0.220064	0.551027	-0.0540409	0.48159	0.163522	-0.044572	0.0637011	-0.140692	-0.411188	0.449765	0.127562	0.155754	-0.0739678	-0.158645	-0.0360969	-0.0272015	0.231935	-0.28508	-0.0608686	0.0383936	-0.188729	-0.0453231	-0.126361	-0.069178	-0.0690571	-0.311779	0.308222	-0.203395	-0.280335	-0.179965	-0.169831	-0.134571	-0.110181	-0.253112	-0.300612	-0.123427	-0.233088	-0.3735	-0.280476	0.207853	-0.064822	-0.0866118	0.0558394	0.0992516	0.253153	0.0737586
0.124894	0.0628445	-0.669612	0.13225	0.25337	0.344136	0.0714813	-0.0333074	0.330927	0.0360039	-0.0243737	-0.252703	-0.352388	-0.00284683	-0.0457254	0.136848	-0.00873055	0.252243	0.123551	0.0129911	0.231079	-0.242323	0.333806	0.126934	0.019564	0.472429	0.00784701	0.0595379	-0.00506336	-0.272298	0.257765	0.0876567	0.205438	0.0739696	0.0425917	0.066249	0.0479464	-2.51665	-2.89938	-0.552107	-0.0770911	-0.232077	-2.89938	-0.108584	-0.123703	-0.620597	-0.482524	-0.117471	0.0361357	0.26914
-0.100605	-0.160308	9.14e-05	0.0781395	-0.245284	-0.101844	0.129901	-0.322009	0.0167801	-0.0274902	0.156167	-0.126963	-0.0810387	-0.468287	0.161	-0.0989829	-0.0183448	0.178301	-0.0946291	-0.137915	-0.00126246	0.569972	-0.000189691	-0.0366245	0.214959	0.954509	0.0292745	-0.0193247	0.000348609	1.61236	-0.375142	0.345379	0.877122	0.697876	0.267055	0.12466	0.030126	0.591213	0.398418	1.6082	-0.0411145	-0.0600031	0.812829	-0.890923	-0.362876	-0.235269	0.852077	-0.151825	-1.30718	-1.27558
0.307378	-0.342785	-0.362252	0.117776	-0.176345	0.122979	0.721252	-0.0672271	-0.0691933	0.0863593	-0.046039	0.289524	-0.127536	0.25385	0.304466	0.167151	0.0558409	-0.125514	0.0114998	-0.0203289	1.02166	0.0183274	-0.154967	0.0447182	-0.0695387	-0.152861	-0.000380401	0.0326348	-0.0158012	-0.461779	-0.501641	-0.0157725	-0.0671496	-0.0322092	-0.0231544	-0.0102556	0.0208029	0.285944	0.00626795	-0.0917313	0.225885	0.0681976	0.274269	0.252173	0.0847188	-0.126175	-0.425547	-0.0151668	0.0994054	1.24947
0.172197	0.269907	0.701003	0.179318	0.654705	0.00141182	-0.0145597	0.485089	-0.0490157	-0.20069	0.192693	-0.0482238	-0.0661594	0.813207	0.201682	0.157899	0.107053	-0.406072	-0.0344335	0.0582953	0.0639527	-0.342317	-0.00361849	-0.0958061	-0.0900286	-0.550265	-0.0181445	-0.0383116	-0.00575527	-0.744413	-0.123836	-0.13063	-0.366616	-0.246126	-0.134785	-0.0798045	-0.0229933	0.372761	0.374956	-1.06821	0.0812265	0.100621	0.145128	0.638943	0.224909	-0.032745	0.0149328	-0.0147601	0.854495	1.17828
-0.044199	-0.0030077	-0.173398	-0.311014	-0.309508	-0.215205	-0.14873	-0.126827	-0.269823	-0.140291	-0.161984	0.0377733	0.487634	-0.0303191	0.245369	-0.127107	-0.106087	0.10767	-0.0535628	-0.134406	-0.184272	0.415098	-0.134572	-0.156468	-0.064202	0.0049846	-0.170061	-0.105956	-0.0149816	-0.399765	-0.63679	0.247862	0.186849	0.456794	0.191286	0.103166	0.0479762	-1.01719	-0.854998	-1.03297	-0.281206	0.181016	-0.770052	-0.751683	0.190217	0.452952	-0.138632	-0.0543902	-0.737795	0.3668
0.20598	-0.0732204	-0.0242734	0.115133	0.0266102	0.721495	-0.222913	-0.674445	0.11691	-0.0515837	0.171495	-0.0160619	0.105615	0.491688	0.212201	-0.110185	-0.103189	-0.440312	-0.0569545	0.0795123	-0.683723	-0.325579	-0.0903865	0.0277466	-0.260101	-0.641399	-0.0153798	-0.138796	-0.0436048	0.0442158	-0.178033	-0.447193	-0.79196	-0.590261	-0.40052	-0.319889	-0.233603	0.734192	0.74508	-0.220631	0.0679862	-0.04503	0.954871	0.0807781	-0.312304	-0.0873313	-0.201397	-0.13398	0.178604	0.190692
-0.320873	-0.104412	-0.309838	-0.487955	-0.600956	0.0572785	-0.130784	-0.5212	-0.432865	-0.125492	0.155386	-0.568605	-0.204924	-0.319351	0.393625	-0.182284	-0.280662	0.0477161	-0.300572	-0.233435	-0.463255	0.210909	-0.132395	-0.150465	0.0124694	0.568439	-0.0901347	-0.0980164	-0.121867	0.402888	-0.460763	-0.104894	-0.104894	-0.00537222	-0.105746	-0.145254	-0.143538	0.587468	0.96171	1.18879	0.0214459	-0.189681	0.688039	-0.0465367	-0.191984	-0.162617	0.145769	-0.260098	-0.352158	0.0699825
-0.697614	-0.229453	-0.295362	-0.356137	-0.644259	-0.356169	-0.217398	-0.268272	-0.361051	-0.278153	-0.334528	-0.0113795	-0.154075	-0.431549	-0.0585117	-0.127786	-0.132003	0.321639	-0.129028	-0.148206	-0.00208622	0.496495	-0.430725	-0.173997	0.0980146	0.544528	-0.125256	-0.0408766	-0.0229177	0.232456	-0.251191	0.581815	0.455731	0.902047	0.446687	0.261986	0.194186	1.38759	1.3092	0.751972	-0.0328674	0.560251	1.64624	-0.271098	0.108352	0.547548	0.125176	0.148643	-0.572248	0.137282
-0.160754	-0.204358	0.0606701	0.120111	-0.0968504	0.0420961	0.203931	0.0619917	0.0958545	0.167894	0.20188	0.173598	-0.289529	-0.238078	0.230565	0.000440703	0.160423	0.416726	0.0570945	0.0201274	0.460893	0.561921	-0.0682488	0.102627	0.136581	1.02325	0.117241	0.12542	0.0962177	1.43788	0.225231	1.00078	1.48773	1.32294	0.799327	0.566374	0.421591	0.220423	-0.0476315	0.855229	-0.193317	0.26052	0.505504	-1.10978	-0.0310462	0.181085	0.454538	-0.0456388	-1.51632	-0.180924
-0.276222	-0.205194	-0.309379	-0.345655	-0.565453	-0.399537	-0.120782	-0.230745	-0.45577	-0.0551995	-0.484277	-0.0064581	-0.453111	-0.404127	-0.130805	-0.2246	-0.149457	0.158486	-0.181153	-0.209134	-0.327737	0.00783587	-0.476211	-0.160948	0.0570803	0.129464	-0.0236734	-0.0167033	-0.0639998	0.617827	-0.198807	0.0947074	-0.0887884	0.251488	0.0764563	-0.0226754	-0.0462395	2.86559	3.55959	1.35419	0.153905	0.44713	3.16368	-0.536584	0.0626014	0.214961	0.682686	-0.00749197	-0.588193	-0.177541
-0.431868	0.109826	0.196922	0.482624	0.210198	0.466298	0.204629	0.176959	0.00389269	0.0958714	0.313402	0.347796	-0.04095	0.530733	0.354695	-0.0437746	0.108936	-0.0527525	0.19141	0.139926	-0.0586132	-0.467066	0.212842	0.141306	-0.479291	-1.00015	-0.041974	-0.090801	-0.0286131	-0.292938	-0.015393	-0.206815	-0.483132	-0.26937	-0.245737	-0.147732	-0.101135	-0.375285	-0.532547	-1.3501	0.0561224	0.086582	0.121741	0.0433264	-0.142972	0.156616	-0.735579	-0.225597	0.628416	-0.0729859
-0.545952	0.0354201	-0.0951764	0.0460851	0.250098	0.41077	0.188875	0.724732	0.293303	-0.233712	0.76395	0.349097	0.0823533	0.776096	-0.662476	-0.203518	-0.137225	0.0283856	0.119628	-0.0654254	-0.25111	-0.134139	-0.00665433	0.102089	-0.256373	-0.390164	-0.0627427	-0.141317	-0.0542353	-0.544474	0.15244	-0.125327	-0.32886	-0.078202	-0.125312	-0.101833	-0.0895153	-0.560829	-0.745148	-1.17166	-0.23615	-0.0494143	-0.456095	-0.501809	-0.107664	0.27848	-0.375732	-0.150889	-0.454394	0.0970152
0.0874407	-0.296369	0.0175654	0.118725	-0.189552	0.212762	0.0734771	0.0958363	-0.0485619	0.102946	0.274207	0.0973196	-0.021878	-0.179595	0.101432	-0.109199	0.0749176	0.289094	0.0403794	-0.0634254	-0.37855	0.521147	-0.160227	0.00960266	0.402658	1.10904	0.117623	0.179161	0.0249184	1.19273	0.00175255	0.325628	0.582466	0.597555	0.20563	0.0846693	0.0599858	0.108435	-0.00873322	1.91965	-0.0702008	-0.0847884	0.295373	-0.75807	-0.284354	-0.1469	0.959395	-0.297293	-0.918347	-1.0506
-0.271915	-0.396358	0.00727666	0.0125136	-0.343026	-0.0803804	-0.0308418	-0.197396	-0.11937	0.00381043	-0.130587	-0.150291	-0.336988	-0.560327	0.0493382	-0.220912	0.0600928	0.101928	-0.104176	-0.174158	0.00266632	0.212206	-0.0654542	-0.0655458	-0.0544963	0.437128	-0.0861892	-0.0662272	-0.0146237	0.966413	0.0391735	0.584381	0.721147	0.828178	0.394542	0.189812	0.0665642	3.28037	3.55995	0.519957	0.0389775	0.492903	2.49368	-1.47043	-0.190118	0.517165	0.782577	-0.187318	-1.54816	-0.432759
-0.0442202	-0.579793	0.0937634	-0.0797306	0.566153	-0.207479	0.13281	0.736291	0.409076	0.113056	0.604746	-0.310138	-0.313398	0.960696	-0.454394	0.100818	0.0294159	-0.0622615	0.0563155	-0.0395986	0.988555	-0.103537	0.167716	-0.00684085	0.250127	0.620423	0.125797	0.200294	-0.0177811	0.236699	0.127111	0.0549885	0.344211	0.059939	0.0292513	0.0161754	0.0668255	-0.608562	-0.798439	0.88513	0.00756412	-0.232959	-0.798439	-0.185503	-0.130591	-0.387483	-0.0467897	0.027554	-0.0199691	0.378613
-0.264639	-0.00548663	-0.508423	-0.278432	-0.121485	0.0781434	0.113363	-0.133729	0.100438	-0.0480109	0.320661	0.0283423	-0.289029	-0.00977444	-0.142289	0.0643946	-0.0572272	0.0621783	0.068611	-0.0261517	0.491699	-0.0793542	0.0373252	-0.0480561	-0.11287	-0.312895	-0.00396029	0.0101568	-0.0432555	-0.368419	0.555541	0.0707634	0.0340769	-0.0593973	-0.039964	-0.0127239	0.0453349	1.6048	1.57203	-0.0711925	0.582968	0.461359	1.67532	0.462025	0.169786	1.1961	0.313514	0.39173	0.47698	-0.0450645
0.197465	-0.117143	0.113807	-0.162789	-0.102509	0.0158601	0.424272	0.0559211	0.130838	0.0758953	0.207038	-0.095348	-0.050489	-0.245025	0.132776	-0.191321	0.109912	0.483421	0.0663664	-0.0618513	0.20461	0.428905	-0.150812	-0.0271913	0.056732	0.516368	-0.022637	0.0412052	-0.0117681	0.50473	-0.0691717	0.521409	0.996237	0.864597	0.353389	0.226316	0.159812	-0.798361	-0.803087	0.191173	-0.000391469	0.0443426	-0.803087	-1.0555	-0.186021	0.0536885	0.0648114	-0.394607	-1.33954	-0.518317
0.100844	-0.172089	-0.275879	-0.144585	0.132032	-0.0280677	-0.0657807	0.146049	0.0649014	0.261907	0.29187	-0.0957485	0.00507506	0.0903707	-0.307055	0.140627	-0.00753022	0.293556	0.0149864	-0.0546249	0.330457	0.130333	-0.0277585	0.188489	0.235675	1.14981	0.101877	0.17845	0.0426901	0.123708	0.417319	0.47429	0.47429	0.671959	0.382374	0.259006	0.227668	-1.37852	-1.51727	0.109839	0.224073	0.343243	-0.659065	-0.530238	0.19188	0.5314	-0.209316	0.111274	-0.405965	0.344358
0.194783	-0.290893	0.14901	0.0950462	0.0936483	0.178979	0.257977	-0.0651755	0.356537	0.186431	0.542559	0.025002	-0.229447	-0.109618	0.296779	-0.0801134	0.151976	0.198406	0.06449	-0.00685797	0.0720865	0.498848	0.0281528	0.126619	0.292639	0.894863	0.160476	0.114108	0.0300567	1.78906	-0.0394096	0.26512	0.731658	0.433793	0.178107	0.13846	0.0974279	-0.37911	-0.393863	1.30202	-0.117339	-0.305479	-0.258336	-0.374567	-0.275522	-0.193675	0.375524	-0.452562	-0.416282	-1.42716
0.046146	-0.238942	0.161766	0.10412	-0.0508206	0.159148	0.348019	0.178511	0.141799	0.194295	0.309865	0.090033	-0.056609	-0.0495597	0.380207	-0.0356043	0.216627	0.161394	0.143502	0.107736	0.461047	0.511937	0.0103508	0.107497	0.232782	0.487705	0.0555567	0.139154	0.0816713	0.711289	0.121648	0.527664	0.929589	1.03742	0.44074	0.339861	0.275936	-1.46003	-1.71587	1.1767	-0.166863	0.0111186	-1.71587	-1.58502	-0.0999537	0.313301	0.297961	-0.346592	-1.2691	-1.15601
-0.423707	1.37271	-0.18506	-0.0491094	-0.00296535	0.0910916	-0.0739935	0.0989883	0.0924048	0.110385	0.190172	0.216112	-0.271311	-0.146157	-0.145424	-0.0977316	-0.0656273	0.267746	-0.080514	-0.083932	-0.33706	0.144776	-0.0380234	0.117083	0.0541065	0.314253	0.0262223	-0.0416891	0.0255509	0.744447	-0.163068	0.187332	0.504588	0.237915	0.162108	0.0575807	0.033822	1.37641	0.845354	0.0918913	0.258585	0.224539	1.24092	-0.563892	-0.105831	0.479161	-0.149124	-0.0243832	-0.586379	-0.330275
-0.123391	-0.466934	-0.239897	0.027334	-0.0371089	-0.171817	0.0749273	0.0636807	0.108823	0.119902	0.150374	0.143305	-0.359818	-0.353223	0.0129117	-0.0548694	0.0400277	0.447659	-0.0636431	-0.0680909	-0.310751	0.283399	0.170044	0.216821	0.702329	1.3894	0.176452	0.178716	0.0520037	2.2737	-0.0894359	0.246134	0.843126	0.509508	0.185543	0.0452002	0.0343382	0.582529	0.464327	2.02198	-0.016155	0.0330772	0.729872	-0.668903	-0.270115	0.174641	0.662812	-0.403258	-0.623448	-1.12085
0.134368	-0.164578	-0.0124103	-0.112781	-0.309033	-0.297915	-0.0754809	-0.436821	-0.32041	-0.127551	-0.156347	0.0374967	-0.0492612	-0.445075	0.0344402	-0.193345	0.0208067	0.227669	0.0238553	-0.094096	0.0236459	0.442792	-0.292279	0.0103706	0.260648	1.17567	0.0769012	0.0771216	0.0416992	1.0428	-0.01159	0.766474	1.06552	1.08533	0.600346	0.386458	0.282692	0.502672	0.36689	0.703285	0.041461	0.168773	0.58685	-0.19196	0.0255073	0.423988	0.403388	-0.193618	-0.57178	-0.346168
-0.221456	-0.1504	-0.0958494	-0.324969	-0.450779	-0.231366	0.0180234	-0.236257	-0.34541	-0.167125	-0.300535	-0.162431	0.0338842	-0.624176	0.0704345	-0.141429	-0.192925	0.39433	-0.156453	-0.2505	-0.128745	0.857874	-0.0569729	-0.0890613	0.573341	1.12343	0.0626133	0.0960083	-0.0204572	2.38654	-0.354831	0.228703	0.766179	0.517121	0.197437	0.0200727	-0.0394399	0.529376	0.606639	1.91397	-0.212591	-0.130986	0.592656	-0.771201	-0.286584	-0.101074	0.728309	-0.37915	-1.38956	-1.16753
-0.322478	-0.049527	-0.181729	0.418237	0.622222	-0.032851	0.0344255	-0.0210367	0.733694	0.218055	0.475226	0.212558	0.0363347	-0.235026	-0.351905	-0.0862006	0.206827	0.110722	-0.0326269	0.114021	-0.332225	-0.249242	0.513376	0.27805	-0.151997	0.110866	0.056167	-0.117816	-0.0248977	0.23902	-0.132584	0.0363477	0.0529455	-0.0689514	-0.0297158	-0.0698917	-0.0531865	2.11368	2.60232	-0.159498	0.130856	0.122961	2.1118	-0.424034	-0.0755529	-0.237948	-0.00546763	-0.139648	-0.056081	-0.352992
0.0154059	0.0770718	-0.296677	-0.0238451	0.0619661	0.205297	-0.0716495	0.304039	0.0226409	0.0486602	-0.0920443	0.151621	0.214127	0.0106392	0.160182	0.153721	0.00103572	0.136773	0.145034	0.100468	-0.0747497	0.0805943	0.18025	0.0432226	0.155961	0.757395	0.0564943	0.129706	0.0837608	0.0439939	0.572996	0.489124	0.658477	0.824112	0.438945	0.348112	0.289233	-3.64926	-3.57413	-0.64379	-0.119255	-0.121259	-3.82838	-0.160758	0.163251	-0.395543	-0.0375322	0.117508	0.0490481	0.225088
0.349311	-0.168111	0.367238	0.451535	0.100069	0.325106	0.530486	0.184471	0.474801	0.282736	0.709986	0.20673	0.00113334	0.128206	0.362255	-0.0821194	0.289556	-0.106352	0.158184	0.137341	0.651213	0.366002	0.21198	0.0327415	0.0338623	-0.288777	0.0918157	0.113174	0.0538436	0.0916577	0.236754	0.394423	1.04503	0.689558	0.27529	0.2776	0.218863	-1.48835	-1.72152	0.214123	-0.313986	-0.239243	-1.55438	-0.636873	-0.160912	-0.136938	0.370187	-0.470995	-0.992162	-1.2494
-0.0165501	-0.0250627	0.132868	0.141452	0.00502816	-0.0115469	0.32576	0.0599792	0.154381	0.13893	0.251362	0.151665	-0.0556005	-0.124274	0.269002	-0.0266765	0.242975	0.279168	0.0955874	0.0439149	0.572192	0.511262	-0.0178811	0.151783	-0.132649	-0.334638	-0.0230026	0.0122233	0.108786	0.00116304	0.183928	0.835357	1.06272	1.19502	0.585304	0.427386	0.339602	-0.4604	-0.953034	-0.221933	0.0338819	0.379765	-0.954728	-0.52962	0.115402	0.427847	0.142411	-0.202863	-0.663908	0.088912
-0.236833	-0.103244	0.0563714	0.0987467	-0.0693698	-0.138072	0.156829	-0.0209665	0.0136778	0.069529	0.177331	0.0732996	-0.100417	-0.506493	0.218189	-0.200875	-0.0600295	-0.0974392	-0.0425021	-0.0962322	-0.561239	0.277269	0.133151	0.138057	0.480857	0.752877	0.110563	0.0598952	-0.00644093	1.77088	-0.788926	-0.295248	0.234347	-0.466915	-0.186137	-0.217098	-0.18517	0.111764	0.0821933	1.96307	-0.0187296	-0.1141	0.0821933	-1.05392	-0.184128	-0.165715	0.346453	-0.325218	-1.47907	-2.475
0.269744	0.0320024	0.276156	0.453537	0.39219	-0.239129	0.617921	-0.109107	0.318499	0.130335	0.63886	0.435436	0.153076	-0.0958803	0.343802	-0.126453	0.0344587	-0.0346952	-0.0596515	0.144155	-0.339362	-0.551748	0.477801	0.239888	-0.120471	-0.0862236	-0.0216105	-0.0516615	-0.0299425	-1.01179	-0.187403	-0.408632	-0.316111	-0.518715	-0.240949	-0.163547	-0.143157	-2.7771	-2.29573	-0.9348	-0.341742	-0.39223	-2.84366	-0.39952	-0.266437	-0.431621	-0.644761	-0.491004	-0.228277	0.136116
0.282257	-0.0428031	0.159758	0.234733	0.0165099	0.193687	0.2019	-0.199592	0.269922	0.169694	0.433169	0.0744779	-0.188109	-0.107673	0.168835	-0.112225	0.245696	0.250295	0.172117	0.0416241	0.621676	0.438543	0.462439	0.109996	0.229956	0.772934	0.0627586	0.0490617	0.0710834	1.1367	0.154271	0.688015	1.20024	1.10192	0.502168	0.330336	0.242451	-0.577087	-0.401117	0.825833	-0.0274441	0.160502	-0.4464	-0.770476	-0.102281	-0.0659304	0.194613	-0.267229	-0.73569	-0.378466
0.251561	-0.030859	0.0630389	-0.110003	-0.446378	-0.0287941	0.0344221	-0.301339	-0.311167	-0.145327	-0.130455	-0.169079	0.00977128	-0.0978837	0.186005	0.0494982	0.109617	0.343267	-0.0509724	0.0524017	0.399903	0.551715	-0.161092	-0.182537	0.104785	0.505769	-0.0386781	0.0903475	0.0493586	0.404121	0.166074	0.508592	0.177482	0.709668	0.340011	0.28898	0.273807	1.53883	1.5926	-0.191869	0.145723	0.685715	1.62368	-0.102084	0.326626	1.12034	0.908544	0.547186	-0.427861	0.536899
-0.439721	-0.117945	0.11637	0.115496	0.00182791	-0.0337944	-0.00981895	-0.0781995	-0.180385	0.0909425	-0.0933712	-0.0981929	-0.4952	-0.253948	-0.109028	0.0378812	-0.128723	0.378284	-0.10884	-0.151418	0.0277812	0.406527	0.0950652	0.0363526	0.309259	0.992337	0.0311775	0.0380336	-0.00999897	1.47167	-0.101406	0.414122	0.483011	0.805885	0.30951	0.144951	0.0650059	-1.16493	-1.62297	1.30391	0.0387676	-0.393154	-1.21417	-0.696361	-0.245161	-0.371428	0.200866	-0.494083	-0.586986	-0.204335
2.16249	0.0543189	0.127885	0.132071	-0.0869683	0.263208	-0.280816	0.0739937	-0.117188	-0.286124	0.0181499	-0.104828	-0.174141	0.524515	-0.0660341	0.0236135	-0.242109	0.168967	0.0644177	-0.0687915	-0.643688	-0.00360482	-0.220232	-0.0309224	0.297897	0.727002	0.168962	0.224849	0.0335597	1.00944	0.376011	0.0452119	0.170559	0.0862546	0.0727998	0.0686065	0.0756725	0.0219487	0.00778212	0.870451	0.0254754	-0.226784	0.00778212	0.0897734	0.0630199	-0.612837	0.0669389	0.0330967	0.10831	0.0383891
0.301582	-0.129597	0.218293	0.275071	0.123254	0.312297	0.458428	0.17495	0.600114	0.408089	0.664267	0.109406	0.118608	0.0584032	0.416252	-0.158916	0.349692	0.0542612	0.162716	0.121151	0.548834	0.468475	0.146457	0.140244	-0.00129681	0.0239408	0.0575879	0.0898651	0.0341761	0.997664	0.324964	0.473739	1.04171	0.850158	0.370749	0.336209	0.252366	-1.30937	-1.20873	0.102518	-0.352071	-0.206624	-1.20873	-1.08613	-0.222493	-0.152869	0.234935	-0.391871	-1.15895	-1.05265
-0.697708	-0.35458	-0.328197	-0.448513	-0.635554	-0.5393	-0.255335	-0.113299	-0.589526	-0.305518	-0.1598	-0.433186	0.363607	-0.749189	-0.0266385	-0.213481	-0.4569	0.195331	-0.203321	-0.281635	-0.66617	0.318559	-0.192646	-0.170614	0.177505	-0.0374439	-0.112934	-0.107433	-0.0559738	1.42603	-0.876142	-0.282522	-0.250847	-0.299975	-0.160751	-0.230039	-0.238339	-0.767956	-1.2725	0.988175	-0.185331	-0.191044	-0.594769	-0.145045	0.0370406	-0.235994	0.0806738	-0.316842	-0.271952	0.464441
0.34673	0.0310347	0.0381928	-0.200689	-0.415475	-0.391056	-0.21933	0.123476	-0.347807	-0.0637755	-0.392546	-0.149283	0.355585	-0.202038	0.0548046	0.013476	-0.069777	-0.202008	0.0406781	0.0160509	-0.233719	0.10657	-0.271529	-0.290269	0.138855	0.55547	-0.089035	0.0579336	0.0234573	-0.311551	-0.15796	0.0714453	-0.37519	0.103976	0.0687984	0.0637174	0.0565732	-0.406503	-0.886941	-0.0432101	0.170262	0.534791	-0.282067	0.0747984	0.144224	0.813067	0.431907	0.404546	-0.153975	1.17058
-0.254325	0.479084	0.0300736	-0.091884	0.267946	0.46766	0.388573	0.611317	0.264548	0.241435	0.0728793	0.205247	0.220724	0.229357	-0.165874	0.262182	0.263941	-0.051893	0.0647042	0.202227	1.22326	-0.221791	0.144205	0.0309733	0.0927685	-0.589376	0.156932	0.194015	0.0685291	-0.603853	0.473065	-0.100525	-0.348373	-0.294066	-0.122461	0.0179797	0.10216	0.31807	0.311757	0.0751462	0.435334	0.0947988	0.4774	0.699292	0.421057	-0.051531	-0.181792	0.402905	0.901393	0.767991
-0.0601527	-0.511437	0.0471099	-0.0622547	0.0926657	0.180428	0.21638	0.140688	0.207148	0.133342	0.456208	0.0628892	-0.245035	-0.0154558	-0.0387119	-0.142914	0.0930402	-0.0725218	0.0266601	-0.00102487	0.222187	0.0146003	-0.0797257	0.102925	-0.100664	-0.0651508	0.0173868	-0.00810925	0.0111721	0.188081	0.438643	0.277957	0.596807	0.485664	0.149504	0.118023	0.0715398	2.41089	2.23634	0.148941	0.19936	0.144624	2.36607	-0.366475	0.0180008	0.489607	0.164509	0.448903	-0.0794555	-0.211099
-0.154043	0.160998	0.0268868	-0.224736	-0.0893101	-0.47954	-0.295908	-0.42371	-0.388026	-0.211623	0.00494238	-0.294654	0.0459514	0.157275	-0.187534	-0.0706143	-0.0946878	-0.366217	-0.0438539	-0.0457286	-0.330901	-0.129354	-0.030546	-0.0863844	-0.209906	-0.409598	-0.176135	-0.17083	-0.0488567	-0.910235	-0.397532	-0.095622	-0.617101	-0.139784	-0.139456	-0.101112	-0.096741	1.93646	1.94891	-0.860386	0.688329	0.541997	1.82668	0.29788	0.107997	0.707214	0.203215	0.586437	0.108395	0.0650677
0.260217	0.196672	0.166934	-0.253155	0.417847	0.162885	-0.0363232	0.408731	-0.262156	-0.139459	0.169636	0.00245327	0.444987	0.737606	0.281345	0.229214	-0.109567	-0.310045	0.0440047	-0.0159297	-0.716441	-0.160058	0.113425	0.0454852	0.00598376	-0.148255	-0.102785	-0.00337404	0.00474381	-0.38287	-0.265271	-0.158078	-0.122274	-0.224804	-0.125063	-0.0551674	-0.052584	-2.39546	-2.48307	-0.930096	-0.15484	-0.0891668	-2.30785	0.473332	0.122888	0.0115989	-0.600381	-0.22325	0.437562	0.517469
0.038689	-0.0381276	-0.255739	0.347944	-0.0397257	-0.102238	-0.103794	-0.100137	-0.13102	0.037872	-0.0540471	-0.207065	-0.14863	0.207149	0.69229	0.136362	-0.0338852	0.130993	-0.0869266	-0.0663065	0.516228	-0.0310921	-0.0646871	-0.0360987	-0.287083	-0.298782	-0.0886044	-0.0660121	-0.0474123	-0.704338	0.363998	-0.0419976	-0.127713	-0.0306143	-0.0397351	-0.0419504	-0.0179489	0.272844	0.635104	-0.461362	-0.0247234	0.30029	0.112181	0.331004	0.066153	0.799895	-0.192284	-0.100247	0.0605175	0.498862
-0.326544	-0.0608633	-0.370881	-0.282744	-0.578129	-0.484609	-0.296995	-0.739007	-0.503067	-0.369096	-0.492529	-0.157539	0.167847	-0.583156	0.149853	-0.217895	0.0254249	0.565076	-0.042522	-0.150624	-0.094158	0.307431	-0.156394	-0.172854	-0.0886143	-0.383134	-0.166247	-0.115117	0.054018	0.272972	-0.344816	0.516064	0.522486	0.857219	0.397099	0.260494	0.18587	0.966116	1.03583	-0.248854	-0.280839	0.51077	0.333852	-0.319879	0.2916	0.569162	0.0583194	0.190466	-0.691626	0.189835
0.127537	0.0123364	-0.0617827	-0.0926176	0.0077669	-0.314306	0.00815028	-0.394117	0.351373	0.526883	-0.303119	0.0393669	-0.434304	0.731035	-0.639315	-0.0132077	0.0737736	-0.34256	-0.0783489	0.095461	-0.343363	-0.449727	-0.0921037	0.146182	-0.0854012	-0.351218	0.00620721	-0.0274594	-0.0252629	-0.135336	0.50432	-0.401543	-0.449206	-0.694078	-0.316968	-0.248156	-0.15952	-0.505595	-0.815815	0.0857776	0.24505	0.0871977	-0.290102	0.300534	0.238995	-0.28749	0.00189287	-0.140113	0.571191	0.183687
-0.0541949	-0.119641	-0.0430928	-0.105213	-0.280308	0.0658786	0.1134	-0.260776	-0.0409857	-0.0735152	-0.0967461	-0.0720294	0.195303	-0.197067	0.194334	-0.130015	-0.0108579	0.272429	0.054171	-0.00839254	-0.0119904	0.623603	-0.121843	-0.0159944	0.506784	0.940307	0.0656274	0.155962	0.0471965	1.79347	-0.287991	0.175414	0.513459	0.366368	0.141219	0.10483	0.0629322	-2.16683	-2.75368	1.86543	-0.230288	-0.0762371	-2.31285	-0.927243	-0.0633403	-0.25748	0.658837	-0.221864	-1.07388	0.181308
-0.280426	0.0698794	-0.380072	0.399119	0.307564	-0.0813663	-0.00841223	-0.257537	-0.0536901	-0.0281371	-0.148135	-0.351066	-0.188953	0.143255	-0.320734	0.00984126	0.037947	0.261013	-0.00367844	0.0592719	0.259541	-0.250426	-0.251879	-0.00337442	-0.0535461	0.0397926	-0.0287667	-0.0295619	-0.0349621	-0.680274	0.513543	0.0165884	-0.23884	0.0739675	-0.0557981	0.00994285	0.0370431	-0.129471	-0.832701	-0.912499	0.141769	0.223485	-0.403399	0.485165	-0.0553812	0.567924	-0.845627	0.277643	0.490461	0.392991
-0.119651	-0.181108	0.111637	-0.402653	-0.450111	0.327675	-0.0928107	-0.0217292	0.263748	-0.402864	0.159017	-0.372306	-0.241255	-0.088316	0.15988	0.236754	-0.189202	-0.604211	-0.112717	0.00791645	0.0894789	0.050161	-0.273009	-0.127158	-0.115646	-0.517804	0.114254	0.0562291	-0.017686	-0.660907	-0.0675908	-0.384328	-0.629906	-0.629715	-0.290187	-0.171353	-0.107838	0.626296	0.807403	1.71314	0.0713804	-0.285042	0.781034	0.596349	-0.107729	-0.0101082	0.611401	-0.269443	0.653897	-0.0151028
-0.385697	0.265726	-0.411324	0.0142896	0.0680534	-0.48808	-0.242332	-0.210944	0.160935	0.187427	-0.330033	-0.0328904	0.248143	-0.125933	0.456968	-0.144846	-0.0457667	-0.216586	-0.054016	-0.0046129	-1.16631	-0.278826	0.153747	-0.141853	-0.272611	-0.676383	-0.139904	-0.250771	-0.0506201	0.014605	-0.562639	-0.395949	-0.640258	-0.6408	-0.310937	-0.281689	-0.253313	1.12444	1.35003	-0.676172	0.102153	-0.0529509	0.688228	0.556506	-0.0111267	0.242127	-0.28191	-0.157288	0.599304	-0.612429
-0.323617	-0.133437	-0.144428	-0.504741	-0.469322	-0.00981075	-0.0792911	-0.294837	-0.327407	-0.21005	-0.412292	-0.345671	-0.0360431	-0.888629	-0.196405	-0.0648449	-0.156259	0.123479	-0.181209	-0.193106	-0.207713	0.452503	-0.438671	-0.123093	0.203631	0.386311	-0.014544	0.00323236	-0.00132626	1.45691	0.0607784	0.259036	0.409917	0.490297	0.195293	0.055731	0.0127597	2.3907	2.82915	1.18893	-0.0670873	0.19464	2.07721	0.0747905	0.12482	0.324506	0.516996	0.0577748	-0.233832	-0.0451545
-0.379903	-0.0406576	-0.353553	0.459335	-0.150101	0.0723908	-0.310887	-0.118054	-0.177795	-0.239031	-0.0770911	-0.0487354	-0.224445	-0.0801497	0.00280073	0.212312	-0.131423	0.109393	-0.114178	-0.0908078	-0.462929	-0.10862	-0.0958022	0.0420857	-0.0346988	0.122399	-0.0927365	-0.0597177	-0.0309151	-0.111598	-0.0721097	0.172525	0.152711	0.321535	0.135917	0.0643152	-0.00673238	-2.04308	-2.24459	-0.376886	-0.432245	-0.187273	-1.72164	0.0827932	-0.14483	-0.54937	0.0196812	-0.0967404	0.108461	0.215916
-0.104003	-0.00142337	-0.201372	0.124704	0.187791	-0.250313	-0.0835211	0.841097	-0.453749	-0.31055	-0.359474	-0.268551	-0.119622	-0.453082	-0.519361	-0.169879	-0.113684	-0.303797	-0.0529195	-0.0411377	0.430233	-0.397811	0.225025	-0.186878	-0.336231	-0.832736	-0.10716	-0.153259	-0.0902495	-0.0289004	0.0232726	-0.301518	-0.286463	-0.428915	-0.266233	-0.24671	-0.211475	-0.296541	-0.570304	-0.535601	0.0720206	-0.0965884	-0.31468	0.00303434	0.0614887	-0.161796	-0.430291	-0.285335	0.0958444	-0.630193
0.219556	0.226876	-0.0699057	-0.0667162	0.0662646	-0.294315	0.22922	-0.0386328	0.227878	-0.103819	0.376754	0.0286307	0.00767282	0.967376	-0.612771	-0.0117941	-0.101115	-0.208525	-0.157825	0.0155491	0.0311142	-0.183612	-0.0632702	-0.106064	-0.0819868	-0.29329	-0.0445657	-0.0466382	-0.0330027	-0.258894	-0.222258	-0.229724	-0.521468	-0.342821	-0.221784	-0.127494	-0.083273	-0.410126	-0.471904	-1.01166	0.22746	0.0493745	-0.177806	-0.0703302	0.0998972	-0.306245	-0.894579	0.0708007	0.00539241	0.575787
0.224092	0.105162	-0.221709	0.293009	0.620101	0.169613	-0.134766	-0.109394	-0.00701427	0.0563466	0.303216	0.215553	0.661093	0.717841	-0.196634	0.0871547	0.103033	0.0225593	0.0776038	0.00110554	0.300008	-0.319655	0.290186	0.0693609	0.0686011	0.472929	0.024104	-0.0373819	-0.00748271	-0.327949	-0.309853	0.0558153	-0.0201588	0.00656611	-0.0252493	0.0134142	-0.0231653	-1.06018	-1.27024	-0.569853	-0.155795	-0.124095	-0.642641	0.414175	-0.0642321	-0.0693337	-0.771968	-0.130788	0.308955	0.445218
0.541823	1.026	-0.218762	0.173402	0.158946	-0.427208	-0.171355	0.531628	0.205357	-0.339862	0.487247	-0.245798	0.713495	0.600513	-0.126507	-0.0687906	-0.0778812	-0.482411	-0.0708935	0.148064	-0.745142	-0.271275	0.323752	-0.0855178	-0.221445	-0.757879	-0.0577734	-0.159574	-0.0396814	0.187744	-0.204693	-0.732528	-0.964796	-0.925863	-0.555362	-0.33737	-0.271275	-1.3664	-1.20143	-0.44881	-0.185447	-0.162972	-1.45386	0.624104	-0.129657	-0.512329	-0.747899	-0.215716	0.471651	-0.917445
-0.21544	-0.0173224	0.192989	0.31262	-0.253383	0.0856397	-0.284596	-0.438966	-0.194668	0.0501371	-0.506023	-0.0998655	0.0712495	-0.215949	-0.0475816	-0.100544	-0.0846894	0.180531	-0.0361352	0.0226057	-0.119247	-0.108483	-0.23978	-0.133917	0.0116614	0.261432	-0.0720069	0.0188216	0.0209695	-0.685275	0.0908439	0.206458	-0.0717755	0.31249	0.171037	0.122512	0.109141	1.51263	1.37925	-0.251805	0.0101369	0.41627	1.01416	-0.282687	0.247987	0.398705	-0.165961	0.730075	-0.354307	0.357962
-0.194658	-0.0466411	-0.0298809	-0.414001	-0.680603	-0.824175	-0.454252	-0.331552	0.381555	-0.357569	-0.176539	-0.0904899	0.340549	0.598072	-0.274668	-0.245309	-0.157918	-0.127819	-0.11898	-0.103351	-0.914298	0.173719	-0.120385	-0.178279	-0.0778961	-0.0645173	-0.139994	-0.173059	-0.0313985	0.515848	-0.625883	-0.0963636	-0.154666	-0.0392962	-0.0281766	-0.0648166	-0.106266	1.43152	1.57722	0.579113	0.283779	0.304013	1.61627	-0.627265	0.0770429	0.336699	0.472194	0.52124	-0.826426	0.344164
0.0789458	0.0602195	0.0587001	-0.0649727	0.354717	0.191359	0.252262	0.311774	-0.144939	0.145714	0.131762	-0.410227	0.486877	-0.0223392	-0.224461	0.188946	-0.0885649	-0.15033	-0.00949088	0.0546094	-0.150331	-0.15766	-0.0974521	-0.15196	-0.19703	-0.83954	-0.0362252	0.00624928	-0.0333483	-0.869673	0.345752	-0.176055	-0.241315	-0.125037	-0.14323	-0.066861	-0.0551901	-1.43163	-1.54799	-0.779271	-0.277075	-0.232627	-1.34175	0.593132	0.259971	-0.302914	0.0463564	-0.000732333	0.570769	-0.147952
-0.116371	0.0275322	0.364843	0.153647	-0.129148	0.208717	0.0225616	-0.22935	0.232758	0.26002	-0.776296	0.161785	0.294725	-0.158041	0.265162	-0.124869	-0.0375851	-0.170178	-0.0226613	-0.00367379	-0.667914	-0.158023	0.130892	0.0840272	-0.136998	-0.402367	-0.0698677	-0.163635	-0.0988899	0.202333	-0.0499051	-0.491012	-0.626603	-0.741484	-0.398036	-0.311476	-0.268776	1.20186	1.391	0.526875	-0.0382477	-0.288846	0.619548	-0.0844939	0.0356918	-0.250191	0.0525336	0.108138	0.0360638	-0.927372
-0.280363	2.3375	0.0457921	-0.0726608	0.135357	0.0109742	0.254483	0.208029	-0.0882215	0.209381	0.370196	0.117084	-0.360257	0.060622	-0.430272	-0.0473194	0.0779965	-0.12259	0.0916649	0.0329091	0.0207164	-0.254096	0.0866377	0.110231	-0.200509	-0.467358	-0.0207907	-0.00529747	0.0158109	-0.12579	0.701938	0.111376	-0.0045924	0.159083	0.0746943	0.0659881	0.0816878	1.50357	1.37876	-1.01093	0.0828417	0.319927	1.63263	-0.0577707	0.204298	0.378653	-0.2542	0.186865	0.381882	-0.266442
0.298649	-0.389057	-0.184571	-0.00333586	-0.14517	-0.28966	0.0475933	0.0500405	-0.0388752	0.118234	0.0610639	-0.0981364	-0.262644	-0.570417	-0.0296236	-0.0867646	-0.0307663	0.208501	-0.0464632	-0.15962	-0.193901	0.412914	0.0939678	0.0328825	0.316965	0.900025	0.0787837	-0.00632913	0.0167448	2.19984	-0.497736	0.136359	0.614072	0.379745	0.129326	-0.0122865	-0.0292614	0.711734	0.714338	2.12273	0.148602	0.0827815	0.874915	-0.372304	-0.204244	0.0887366	0.516919	-0.205952	-0.476958	0.269789
-0.435718	0.0911929	0.12192	-0.123343	0.422804	-0.000239894	-0.00410191	0.195355	-0.0302753	-0.126312	-0.0621155	0.106715	0.645797	1.06422	0.0802567	0.258069	0.0482638	0.137813	0.0479106	0.0334939	0.0994815	-0.0715962	-0.11985	0.0150799	-0.115988	0.489792	-0.0274524	0.0371462	0.0313206	-0.045608	-0.140804	0.20672	0.357704	0.296535	0.128665	0.114459	0.11872	-0.459871	-0.862644	-1.23205	-0.0308682	0.0761179	-0.785773	0.773279	0.0897787	0.151906	-0.714729	0.287486	0.564581	1.11434
2.96335	0.202207	0.266983	0.132541	0.0484995	-0.481875	-0.252077	-0.0701875	0.0762055	0.202153	0.259771	0.0142796	0.35051	0.675998	-0.316539	0.105215	0.00724351	-0.398696	0.0639125	0.0550437	-0.386727	-0.227796	0.239876	0.0296062	-0.100989	0.0043548	-0.0320741	-0.0147478	-0.00519421	-0.303599	-0.237406	-0.0741973	-0.165127	0.0250242	-0.0446877	-0.0228122	-0.0454487	-2.39758	-2.44809	-1.34962	-0.00905905	-0.207183	-2.3885	0.606778	-0.00541718	-0.179005	-0.429974	-0.178224	0.443947	0.429031
1.98945	1.51589	0.387423	0.912862	0.732686	0.287796	0.29344	0.414628	0.389583	0.0541532	1.03842	0.352673	0.716665	1.30208	0.168884	0.139918	0.169552	-0.707678	-0.0705575	0.272355	-0.347642	-0.534767	0.421599	-0.0210139	-0.421536	-0.773709	-0.0469694	-0.13332	-0.0655202	-1.2457	0.107768	-0.74149	-0.692746	-0.985267	-0.574487	-0.354061	-0.284698	-1.52124	-1.65543	-1.51441	0.0226284	-0.686546	-1.65683	0.333242	-0.14854	-0.87921	-0.916052	-0.527885	0.46407	-0.49344
-0.732058	0.049352	-0.285692	-0.225403	0.115448	-0.0823159	-0.361541	-0.281382	-0.33134	-0.146111	0.000822437	-0.361013	-0.204171	-0.378507	0.242202	-0.0344315	-0.146356	-0.156298	-0.0723269	-0.0121557	-0.572336	-0.167589	-0.129274	-0.137519	-0.207657	-0.454809	-0.20587	-0.181708	-0.079819	0.432663	0.107761	-0.17797	-0.466515	-0.218259	-0.190174	-0.143825	-0.160528	0.961692	1.15425	-0.610225	-0.0652404	0.237414	1.08453	0.0215923	0.00904059	0.494926	-0.184912	0.203802	-0.0223083	0.412093
0.00724706	0.196814	0.331356	0.0476543	0.204712	0.29587	-0.037806	0.308357	-0.0444472	-0.0402861	0.21242	0.22834	0.379971	0.680344	-0.205392	0.231821	0.0346195	0.189588	0.161865	0.172902	0.725254	-0.100832	0.184885	0.088988	0.0668778	0.126564	0.0625557	0.145528	0.0626126	-0.129442	0.0289457	0.079151	0.0612906	0.134558	0.0728329	0.127062	0.147512	-2.68581	-2.38974	-0.883069	-0.000494113	-0.271054	-2.88121	0.274986	0.193678	-0.172728	-0.769072	0.0990035	0.420303	0.708964
0.56263	0.395319	0.429459	-0.586413	-0.125742	0.0188906	-0.148731	0.465399	-0.0435171	-0.194673	-0.150346	0.0740115	0.490112	0.316766	0.362089	0.0400701	0.112299	-0.22127	-0.0387278	0.0856627	0.187556	-0.658409	-0.16226	-0.00138349	-0.228485	-0.398543	-0.0665893	-0.0417583	-0.0527446	-0.685954	0.127026	-0.552424	-0.481644	-0.767648	-0.460156	-0.218755	-0.144494	-2.16255	-2.30064	-1.07621	-0.176016	-0.363723	-2.26597	0.489723	-0.0985489	-0.608086	-0.443728	-0.11017	0.404656	0.186875
0.349367	-0.150701	-0.0787263	-0.362528	-0.169961	0.124521	0.0141425	-0.292446	-0.362754	-0.232132	-0.24347	0.0300353	-0.183128	-0.197083	0.136759	-0.0910359	0.036311	0.117462	-0.0194133	-0.014956	0.0608866	0.23082	-0.27902	-0.0652763	-0.151626	-1.02526	-0.0477442	-0.059337	0.0210669	-0.0697805	-0.198288	0.169436	0.0108611	0.336507	0.0946086	0.0409112	0.0248321	2.86204	3.36782	0.686375	0.223577	0.485946	2.54222	-0.403644	0.0236036	0.543411	0.934234	-0.0132153	-0.255096	-0.526289
0.764696	0.282043	0.239327	0.375799	-0.0915928	0.217638	0.0268126	0.269937	0.0952622	0.246602	-0.26627	0.119125	0.814283	0.738738	0.187789	0.0602031	0.125986	-0.363885	0.113019	0.257713	0.172047	-0.171968	-0.0254472	-0.212269	-0.0568078	-0.807745	0.0191686	0.0630858	0.0159839	-0.891983	0.577308	-0.276671	-0.799344	-0.470247	-0.22797	-0.0889286	-0.0468321	1.07956	1.22881	-0.713453	0.214202	0.27006	0.476494	0.600214	0.233808	0.380403	-0.377402	1.03695	0.416326	0.374161
-0.184812	0.298851	0.0895325	0.282864	0.276017	0.13042	0.285677	0.113045	0.441083	0.244586	0.0837931	0.375082	0.327794	-0.212667	-0.178299	-0.168128	-0.109787	-0.0158352	0.00852941	-0.0294463	-0.77691	0.263292	0.285172	0.178475	0.0931358	0.256059	0.0652642	-0.0371927	-0.0316231	0.472312	-0.271393	-0.157234	0.235574	-0.101088	-0.133813	-0.133011	-0.155484	-1.12136	-1.76559	0.498455	-0.286319	-0.490126	-0.441161	-0.504206	-0.188331	-0.71058	-0.419738	-0.457638	-0.256694	-0.860319
-0.161063	0.396183	-0.36479	0.104673	-0.0045573	-0.491744	-0.278098	0.0312628	-0.155826	-0.184335	-0.0610358	-0.36016	0.386827	0.362786	-0.0946362	0.056193	-0.109586	-0.108743	-0.0268048	-0.0993216	-0.240605	-0.251738	0.0612223	-0.101991	-0.107005	-0.0627692	-0.0886308	-0.0381809	-0.0618772	-1.02104	-0.359049	-0.120431	-0.399047	-0.09994	-0.0996898	-0.098889	-0.0970132	-1.53359	-1.24025	-1.09928	-0.286886	-0.0490505	-0.759965	0.0870971	0.0285721	0.265645	-0.47471	0.0739925	-0.0377335	0.24267
-0.379893	1.4788	0.342354	-0.0772218	0.173885	-0.344104	0.127916	0.234397	0.275071	-0.107562	-0.33055	0.471438	0.179598	-0.0939348	0.0131085	0.0240184	0.112723	-0.56768	0.0466599	0.0847058	-0.205319	-0.295936	0.176138	0.0531684	-0.162111	-0.0593923	-0.029262	-0.052032	0.0437606	-0.547373	0.163893	-0.0401955	-0.226007	-0.140257	-0.0355156	-0.0209408	-0.00589383	0.214673	0.317173	-1.05565	-0.0589768	0.164294	0.698675	0.229859	0.136501	0.285952	0.021644	0.00254725	0.498558	0.312495
-0.446273	0.557909	-0.266129	-0.198344	-0.0847324	0.0119749	-0.214808	0.560866	-0.058414	0.0446904	-0.408538	0.23521	0.355819	0.499545	-0.0716191	0.0837374	-0.17136	0.0943867	-0.0649746	-0.00575446	0.0843324	-0.0508024	-0.150503	-0.0890854	-0.0503935	0.166635	-0.0241879	0.0087977	0.00303704	-0.854464	0.478935	0.0132257	-0.14964	0.0986926	0.0351747	0.0299708	0.0659992	-1.02965	-1.0483	-0.923287	-0.374593	-0.099757	-0.512707	0.329924	-0.0450433	0.0921745	-0.650525	0.405342	0.134761	0.613112
0.0445684	0.00289521	0.48572	-0.338417	-0.487984	0.17451	-0.076311	0.238971	-0.160725	-0.0266181	-0.103167	0.0303437	-0.271959	0.208698	0.0333309	0.21337	-0.028156	-0.075761	0.105045	0.0131609	0.470967	0.135826	-0.106556	-0.0342725	0.329867	0.723957	0.107735	0.214483	0.0153879	-0.0555218	-0.0174928	0.114982	-0.0267273	0.0936039	0.0714377	0.0340314	0.0972602	-0.396496	-0.57787	1.88188	0.0161569	0.193051	-0.194115	0.137072	0.125344	0.3549	0.0985184	-0.128565	0.182138	0.561338
0.636848	0.218412	0.522101	-0.156578	0.262269	-0.237859	-0.00417266	-0.0259388	0.489875	-0.179011	-0.00212007	-0.0744453	-0.261101	0.284767	-0.0231961	-0.0531943	0.0772959	0.0367172	-0.0685323	0.00859329	-0.237525	-0.199861	0.19425	0.262755	-0.178798	-0.781873	0.0118467	-0.0862499	-0.0280163	0.0134578	-0.442988	-0.377525	-0.32255	-0.534939	-0.307142	-0.2491	-0.195065	1.63799	2.06058	0.20831	-0.247147	-0.235235	1.14427	0.380269	-0.176641	-0.353658	0.15901	-0.578703	0.659539	-0.188499
-0.320236	-0.107886	0.119307	-0.155509	-0.262771	0.0352846	-0.228163	-0.793387	-0.697771	-0.633587	0.112525	-0.331581	0.458063	-0.377307	-0.0836357	-0.00921956	-0.180946	8.31e-05	-0.0772554	-0.0495959	-0.641108	-0.129038	-0.30788	-0.349488	-0.0275155	0.300485	-0.0851658	-0.0459694	-0.0510371	-0.0205715	-0.0338238	-0.185663	-0.458611	-0.167388	-0.139154	-0.144835	-0.132787	1.55136	1.88395	0.129677	-0.223594	-0.00656735	1.10752	0.0968534	0.20686	0.193502	0.125389	0.208872	0.128474	0.0644209
0.0642054	-0.0478385	0.0344514	0.102437	-0.192675	-0.008552	0.204139	-0.190658	0.00110966	0.0784887	0.0948742	0.0342484	0.16701	-0.324017	0.394034	-0.269327	-0.0892724	0.358708	-0.0196457	-0.103077	-0.322318	0.522901	-0.050095	0.0347305	0.461624	0.594898	0.0511712	0.0922227	0.0110301	3.41649	0.0390451	0.0261347	0.418399	0.224543	0.0512288	-0.00594024	-0.0352388	-3.13533	-3.17693	1.55724	0.019894	-0.267007	-3.17693	-1.64227	-0.337223	-1.24111	0.551685	-0.330828	-1.44709	-1.03963
0.262193	0.238191	-0.14428	-0.194706	0.414792	-0.266231	-0.122822	-0.497015	0.00392463	-0.270833	0.249789	-0.183887	0.447317	-0.355897	0.23494	-0.138172	0.128146	0.253913	0.00711632	-0.0333967	-0.120837	0.197544	0.150464	-0.00501663	0.116396	0.459616	0.0414707	-0.00128867	0.0151912	0.149476	-1.18952	0.220252	0.268442	0.322785	0.17746	0.114586	0.0623938	-2.48117	-2.56784	0.000822696	-0.144437	-0.010064	-2.33974	-0.27744	0.10559	-0.234247	0.0925855	-0.250672	-0.467315	0.144523
3.67006	0.408439	0.0394481	0.069893	0.279451	-0.00285621	0.89057	0.0471864	-0.262496	-0.432486	0.162324	0.0158472	0.622017	0.0980466	0.557412	-0.0959209	-0.185227	0.16326	-0.0270506	-0.0121318	-0.731382	-0.266022	-0.0676159	-0.140505	-0.0683021	0.00444279	-0.0567306	-0.0450453	-0.0626383	-0.32152	-0.187043	-0.379794	-0.563533	-0.463981	-0.232835	-0.181734	-0.176939	-0.96088	-1.07652	-0.492627	-0.446806	-0.348276	-1.02064	-0.268788	-0.0726764	-0.313334	-1.05192	-0.0411227	-0.580763	0.102598
0.198525	-0.29979	0.0585297	0.4037	0.0289198	0.165536	0.155158	-0.189152	0.496065	-0.132377	0.194925	-0.278767	0.133275	0.20676	0.116952	0.0681258	0.160911	0.235071	0.131906	-0.0638372	0.191658	0.205155	0.28768	0.0670387	0.280793	0.645854	0.17384	0.118244	0.0361253	0.907271	0.0669941	0.247707	0.34834	0.481236	0.159784	0.12445	0.0858606	0.307684	0.405187	1.34351	0.325324	0.00760068	0.45187	-0.709321	0.0857086	0.0464899	0.382476	-0.0703401	-0.632994	-0.678887
0.078603	-0.04532	0.20035	-0.17837	-0.316797	0.067854	-0.087798	-0.416643	-0.150167	-0.167862	-0.217023	-0.058695	0.229183	-0.221884	0.133087	0.0807575	0.134697	0.408532	0.102143	-0.00412137	0.233088	0.533171	-0.163901	-0.0389543	-0.0990174	0.363417	-0.0219676	-0.00446095	0.0681814	-0.0203531	-0.252727	0.658328	0.558556	1.13777	0.561177	0.427636	0.328997	-1.5155	-2.51589	-0.408261	-0.15586	0.204501	-1.64398	-0.309857	0.183626	0.0284913	0.434056	0.149871	-0.444813	0.625619
-0.0891195	-0.360124	-0.301443	-0.307108	0.0297987	0.0342756	0.0302697	-0.206779	-0.150067	0.212965	-0.422078	0.253245	-0.534027	-0.211637	-0.109247	0.21153	0.10066	-0.0355206	0.0299236	0.0500299	0.300846	-0.00765046	-0.0560861	0.0189324	0.201377	1.00844	0.0387713	0.107089	0.0172702	-0.11681	0.194388	0.310618	0.341401	0.485731	0.245776	0.186783	0.173272	-0.196388	-0.385031	0.27087	-0.0272229	0.02665	-0.161963	0.110822	0.0829157	0.00772819	0.120921	0.274388	-0.0803835	0.266016
-0.309408	-0.405931	-0.0065126	-0.105092	-0.243556	-0.16208	0.128516	-0.177303	0.0709481	0.0656481	0.290143	0.130538	-0.210523	-0.612151	-0.106654	-0.125378	0.100139	0.667361	0.0326343	-0.144949	0.205242	0.298844	0.0199791	0.0991291	0.113396	0.701368	0.0379806	0.079671	0.0576448	1.21336	0.0510624	0.596086	1.17112	0.807097	0.442871	0.234138	0.17032	2.99153	3.10007	0.775355	0.116838	0.2577	2.93589	-0.49317	-0.115504	0.306744	0.86316	-0.221267	-0.728469	-0.149975
-0.0531239	-0.0829515	0.018477	0.0404524	-0.0595957	0.00538547	0.292197	0.093501	0.171414	0.207323	0.196764	0.200936	0.0821902	-0.281691	0.288089	-0.059239	0.196228	0.168119	0.177987	0.0843203	0.44413	0.668241	-0.089196	0.0732804	0.125549	0.50363	0.0888221	0.16162	0.116228	0.481646	0.201357	0.881677	1.30062	1.28799	0.590332	0.492835	0.373948	-1.72873	-1.81016	0.978705	-0.102988	0.239381	-2.1197	-1.26016	-0.0660035	0.218515	0.374117	-0.310225	-1.25657	-0.808214
1.26492	-0.137783	-0.0399752	0.171223	0.107461	0.0471134	0.0365458	0.00609868	0.124278	-0.0669663	0.380901	0.0970711	-0.0474796	-0.270894	-0.0135728	-0.0557157	0.191186	0.000534157	0.097929	0.0404588	0.392924	-0.0578327	0.0464543	0.119155	-0.254459	-0.343873	-0.0861277	-0.0344529	0.0114399	-0.251785	0.161814	0.0904207	0.0545443	-0.0847424	0.0385716	0.0471134	0.0754049	0.457861	0.22318	-0.652624	0.331741	0.445368	0.753549	0.115288	0.097615	0.579353	-0.223587	0.25472	0.256515	-0.255534
0.345244	0.291956	0.0135185	-0.207991	0.359757	0.332247	0.035696	0.179573	0.12848	-0.0791692	-0.00532239	0.218527	0.0531164	0.181182	-0.262909	0.308216	-0.0235819	0.398922	0.00435632	-0.010038	1.26884	-0.0167859	0.0997515	0.119692	-0.0350979	0.59876	-0.0159451	-0.0069319	0.036261	-0.382654	0.265039	0.347411	0.192321	0.394065	0.195868	0.171693	0.156764	-0.759447	-0.852312	-0.739753	0.249013	0.0536429	-0.50479	0.152836	0.0215665	0.369193	-0.414952	0.0774138	0.368368	0.524239
-0.580393	-0.251091	0.101946	-0.148534	-0.151648	-0.0104223	-0.127888	0.0195349	-0.020444	-0.0652001	0.349211	-0.363855	-0.268781	-0.288329	-0.0226738	-0.166496	-0.0639233	-0.118572	-0.0180848	-0.113411	-0.305175	0.192569	-0.0440411	0.038588	0.00150461	0.263696	-0.105701	-0.0438349	-0.0405234	0.952916	-0.194339	0.204713	0.644306	0.564523	0.160717	0.0757787	0.0293965	-0.409304	-1.03321	0.88216	-0.419378	-0.291087	-0.389517	-0.18531	-0.240853	-0.69999	0.0580382	0.0660001	-0.290366	-1.47287
-0.140366	-0.27315	0.0532697	-0.0114896	-0.324508	-0.0431722	0.140423	-0.164151	-0.125535	0.0422893	-0.0235214	0.0184233	0.06706	-0.320858	0.323415	-0.0619619	0.108544	0.453746	0.0887334	-0.0539112	0.49182	0.762937	-0.141414	-0.105865	0.193607	0.817558	0.016063	0.131445	0.0534609	1.23015	-0.0338737	0.82473	1.16236	1.36942	0.618235	0.45465	0.319346	0.580231	0.615321	0.854477	-0.127001	0.186231	0.660035	-1.36465	-0.0156593	0.291469	0.68532	0.232406	-1.4748	-0.528149
0.292957	0.570344	0.209211	-0.213149	0.0801828	0.415328	0.662767	0.628816	0.369392	0.190587	0.369973	0.320063	0.535394	0.587539	-0.0843889	0.135906	0.00368796	-0.206487	0.173275	0.209118	-0.334189	-0.325522	0.120738	0.0526418	-0.0344029	0.0398071	0.0946981	0.0651702	0.0167437	-0.730756	-0.215133	-0.145908	-0.17194	-0.314794	-0.106852	-0.0100863	0.0306119	-2.2286	-2.56441	-1.26286	-0.429888	-0.508519	-2.25966	0.838315	-0.0701509	-0.303655	-0.581335	-0.106578	0.813768	0.160045
-0.248619	-0.071657	-0.225377	-0.404972	-0.236784	0.0043516	-0.0457876	-0.629605	-0.369818	-0.119676	-0.193501	-0.393653	-0.126462	0.737364	0.0919021	0.0339993	0.0716725	0.17254	-0.0405027	-0.0166243	0.830958	0.180685	-0.0518598	-0.0848687	0.248403	0.676105	0.0257411	0.102946	0.0120559	-0.322497	0.15814	0.00411666	0.253085	-0.0552727	0.035844	0.0262049	0.0692701	-2.04542	-2.66454	1.18429	0.160516	-0.0418675	-2.55611	-0.0860537	-0.0847272	-0.108336	0.0141742	-0.0688022	-0.0727461	0.776784
-0.26159	0.156826	0.0396699	0.0105376	-0.396684	0.0352359	-0.341459	0.370482	-0.183108	-0.0687744	-0.068296	0.124245	-0.0448046	-0.284209	0.166098	-0.26489	-0.115564	-0.252211	-0.0203011	-0.0434017	-0.465677	-0.173174	-0.0624189	-0.17633	-0.158406	-0.615912	-0.13833	-0.106775	-0.108318	-0.115884	2.51892	-0.322142	-0.390878	-0.434508	-0.222147	-0.233857	-0.203845	1.65241	2.17738	0.027573	-0.13485	0.0922541	1.40253	-0.0314964	0.0167059	0.134208	0.263932	0.205398	-0.258131	-1.38384
-0.298476	-0.181319	-0.315258	-0.0818542	-0.265962	-0.200697	-0.198961	-0.344874	-0.312909	-0.122258	-0.426853	-0.0489644	-0.489634	-0.620051	-0.154329	-0.150053	-0.261316	0.473995	-0.103443	-0.209518	-0.900406	0.472506	0.0196901	-0.149027	0.558065	1.0692	-0.00378552	0.0574832	-0.0721721	1.70858	-1.0263	-0.0495618	0.351452	0.136673	-0.00178901	-0.0849363	-0.117159	0.110196	0.154531	1.90742	-0.278158	-0.0382968	0.254845	-0.327617	-0.0634458	-0.131221	0.363883	-0.238251	-0.568346	-1.48326
0.322763	-0.269103	-0.0468515	-0.263447	-0.321133	-0.596466	-0.36467	-0.0546326	-0.0512125	-0.211425	0.00318412	0.00953441	0.0334668	-0.498423	0.0627256	-0.331239	-0.0733856	0.0904198	-0.0989177	-0.182004	-0.234147	0.371736	-0.219149	-0.220243	-0.167199	-0.428569	-0.19247	-0.168812	-0.05687	0.236551	-0.231779	0.151346	0.479756	0.42374	0.074231	0.0517018	-0.0211076	1.00962	0.810294	-0.669264	-0.278252	-0.0098192	0.708234	-0.514452	-0.100401	-0.160174	0.248804	0.0106392	-0.858344	-0.150021
-0.0343355	0.0230043	0.444216	-0.0101355	0.767931	0.284763	0.520457	0.62138	-0.0295054	0.313597	0.181913	-0.25671	-0.0398394	0.100037	-0.0933021	-0.0484426	0.0939854	-0.879253	-0.114545	0.153998	-0.00600505	-0.801461	0.402963	-0.0291549	-0.458516	-1.42956	0.0165772	-0.0809214	-0.0735036	-1.10856	0.518762	-0.677823	-0.877366	-1.08914	-0.563753	-0.317814	-0.181997	-0.523487	-0.5419	-0.925029	-0.0260194	-0.501503	-0.611168	0.187489	-0.101936	-0.751798	-0.462073	-0.0770767	0.226091	-0.444528
-0.147192	1.5769	0.02453	0.257798	0.0414503	0.118657	0.235942	0.100627	-0.444892	-0.286607	-0.0523297	-0.0847148	0.554327	0.415534	0.351366	-0.156148	-0.0986328	-0.635315	-0.0928366	0.00635483	-0.447712	-0.200841	-0.209731	-0.226021	-0.305855	-0.903242	-0.153719	-0.14895	-0.0858528	-0.513519	0.0269884	-0.475226	-0.440569	-0.62519	-0.338698	-0.241419	-0.218774	-1.07562	-0.449395	-1.04746	-0.466661	-0.444719	-0.979261	0.136649	-0.229854	-0.450915	-0.898429	-0.145788	0.159078	-0.194595
1.40182	0.170368	-0.113106	-0.0730336	-0.0360168	-0.129661	-0.388885	0.447439	-0.348269	-0.201377	-0.165994	-0.074288	0.543235	0.154252	0.0868949	-0.0473361	-0.337774	-0.0877202	-0.0749631	-0.111078	-0.71825	-0.0516944	0.0658758	-0.122034	-0.175396	-0.0359691	-0.150783	-0.140885	-0.0915554	-0.325024	-0.823322	-0.264256	-0.435896	-0.196758	-0.158995	-0.148591	-0.165448	-0.793541	-0.838548	-0.543105	-0.737745	-0.517633	-0.800596	0.542531	-0.00515921	-0.293559	-0.753762	-0.0633615	0.0628444	0.283036
0.0243563	-0.019515	-0.214417	-0.212483	-0.45441	-0.162075	0.0101305	-0.401815	-0.231236	-0.179311	-0.358267	-0.176197	-0.01502	-0.289693	0.0413588	-0.237358	0.0714383	0.494985	0.0805444	0.000933514	0.158649	0.656939	-0.260511	-0.165785	-0.0176709	-0.276982	-0.10443	-0.0290589	0.0345587	-0.0326011	0.00618525	0.581445	0.75209	0.937817	0.433075	0.342184	0.256623	0.781262	1.23715	-0.223144	0.301508	0.641662	0.756754	-0.353632	0.233936	0.875927	0.148233	0.0857427	-0.761245	0.124146
2.24851	-0.125254	-0.287416	0.164553	-0.317652	0.0949502	0.169591	-0.457701	0.0385493	-0.227207	0.280446	-0.327108	-0.426666	0.235767	0.420197	-0.223372	0.0117856	-0.113343	-0.152858	-0.0702403	-0.159596	-0.0292033	0.0212023	-0.270008	-0.0274945	0.174602	-0.0600416	-0.098294	-0.0804544	0.0690452	-0.33628	-0.140217	-0.477144	-0.198312	-0.1164	-0.159707	-0.180297	0.808156	0.832977	0.655463	0.0770485	-0.17637	0.832977	-0.439228	-0.203507	-0.232795	0.261032	0.0151605	-0.696868	-0.0129581
0.800277	-0.0425528	0.044681	-0.149774	-0.525094	0.0619362	-0.0559661	-0.227218	-0.223059	-0.259169	-0.404863	-0.187597	-0.226752	-0.268295	0.112944	0.0626165	-0.00174403	0.578163	-0.00250305	-0.0687399	0.557623	0.863803	-0.288578	-0.149516	0.0557338	0.150428	-0.0388463	0.0775479	0.0394268	0.332457	-0.0311508	0.794718	0.774436	1.43571	0.687074	0.503597	0.401108	-0.862737	-0.857088	-0.384539	-0.159672	0.232512	-1.17377	-0.0316706	0.0246664	0.552159	0.477476	0.0757901	-0.441446	0.35797
0.139879	0.260664	-0.431713	-0.133268	-0.401654	-0.13004	0.0156291	0.527212	-0.297036	-0.300154	0.135261	-0.361097	-0.0299634	0.606576	0.593123	0.166358	-0.0679785	-0.35455	0.0207891	-0.0724303	-0.180802	-0.376552	0.139582	-0.141623	-0.184181	-0.811514	-0.0551425	-0.0673571	-0.0611196	-1.15189	0.488473	-0.402306	-0.600189	-0.766463	-0.309894	-0.210307	-0.127253	-0.314367	-0.400832	-0.716519	0.113774	-0.126682	-0.214794	0.703079	0.0561374	-0.340403	-0.336224	0.258576	0.801967	0.031963
2.40374	0.0401522	0.2192	0.311503	0.149856	-0.327827	-0.0486026	-0.182819	0.0295507	0.357366	-0.406413	0.111911	0.560935	1.23473	0.543649	-0.198998	-0.00937173	-0.0781847	-0.0191914	0.0992604	-0.955923	-0.612245	-0.323051	-0.0632561	-0.180607	-0.452729	-0.123454	-0.0845251	-0.0442853	-0.356502	0.451352	-0.641127	-0.477501	-1.1315	-0.459892	-0.275022	-0.188677	-0.425648	-0.633637	-0.893176	-0.199249	-0.241219	-0.323145	0.252526	-0.0605664	-0.226723	-0.126709	0.125112	0.155865	-0.373114
-0.264605	-0.271789	-0.188083	-0.255469	-0.417816	-0.212625	-0.310976	-0.670196	0.455884	-0.120649	-0.59161	-0.154516	-0.158328	0.410263	-0.321576	-0.167194	-0.283074	0.0435487	-0.130102	-0.164141	-0.135177	0.27113	-0.346595	-0.0484132	0.0835307	0.322964	0.0543655	-0.00578356	-0.0533078	0.544598	-0.512882	-0.1516	0.14108	-0.152802	-0.0757725	-0.148181	-0.127635	1.39583	1.85845	1.89	0.173495	-0.127046	1.179	-0.276193	-0.148621	0.163172	0.490646	-0.213952	-0.318563	-0.689858
1.30581	-0.115328	0.0311759	-0.123564	-0.710793	-0.176345	-0.196998	0.0407823	-0.238517	-0.28187	-0.463476	0.00413466	-0.228606	-0.176033	-0.0915674	0.0703627	-0.0201265	0.639587	-0.0339712	-0.0256637	0.305259	0.49102	-0.221449	-0.0621502	0.209754	0.86633	-0.00127909	0.088715	0.0508109	0.0139838	-0.122731	0.462236	0.288102	0.729065	0.389428	0.288102	0.23584	0.0207234	0.0930762	0.455397	0.138751	0.161325	0.301708	0.0997951	0.129128	0.270419	0.330684	-0.100317	-0.183355	0.912279
0.260452	0.0552701	-0.255283	-0.199426	0.474983	-0.287695	-0.475903	-0.0962573	-0.118826	-0.127091	0.0216291	-0.141924	0.116787	0.206526	-0.337592	0.00908175	-0.118229	0.0827951	-0.0146081	-0.0528111	-0.27495	-0.113978	-0.172072	-0.0119121	0.0275154	0.222918	-0.0419495	-0.0360573	0.00138708	-0.490777	-0.791086	0.0590471	-0.187626	0.0633381	0.0814045	0.0431576	0.0409806	0.0765277	0.23103	-0.626897	-0.0597417	0.191352	-0.0299966	0.0978712	0.221064	0.382364	-0.571524	-0.191411	-0.118103	0.252356
-0.367189	-0.052715	0.107167	-0.0906928	0.0548199	-0.70886	-0.513834	-0.284486	-0.332496	-0.745105	-0.0779768	-0.0561557	0.416559	0.0161263	-0.328416	-0.0354779	-0.213177	0.0844177	-0.136371	-0.179567	-0.365212	0.185115	-0.185378	-0.175681	-0.248785	-0.00459261	-0.169794	-0.14467	-0.0401086	0.1307	-0.00430634	0.24294	0.279999	0.538756	0.192738	0.111607	0.0257969	-1.70424	-1.76314	0.018735	-0.45004	-0.16684	-1.61846	0.24949	-0.0900722	-0.3503	-0.0806322	0.133623	-0.00231271	-0.28969
-0.628911	-0.102433	-0.282451	0.0276195	0.208518	-0.0243209	-0.155349	-0.487684	-0.774783	-0.183357	-0.127953	-0.211398	0.135971	-0.58563	-0.538319	-0.168505	-0.220687	-0.0382068	-0.154494	-0.104414	-0.403297	-0.173647	-0.202731	-0.0797384	-0.37895	-0.901564	-0.215295	-0.281136	-0.0879174	-0.384328	-0.282151	-0.148122	-0.201047	-0.211651	-0.157248	-0.16083	-0.185721	1.59356	1.68207	-0.845183	0.118298	0.189267	1.848	-0.37301	-0.207556	-0.0713083	0.118555	0.159249	0.0289221	-0.734395
0.245784	0.211856	0.0736673	0.447475	0.61143	0.0185115	0.211507	0.411459	0.322352	0.166196	-0.0643071	-0.0986037	0.0754591	0.641031	-0.266753	0.305607	0.0825102	-0.285207	0.0902117	0.210401	0.143775	-0.453425	0.068857	0.112719	-0.0511216	-0.482978	0.123043	0.01869	-0.00755838	-0.701318	0.248282	-0.33067	-0.363335	-0.552405	-0.259321	-0.0884774	-0.0330668	-1.94189	-1.91854	-0.931855	-0.104862	-0.392131	-1.91175	0.694969	0.0140149	-0.566657	-0.859472	-0.0839103	1.01098	0.638698
-0.467218	-0.249377	-0.168659	-0.280231	-0.663112	-0.325239	-0.133068	-0.138087	-0.392944	-0.123998	-0.427628	-0.142049	-0.273269	-0.429133	-0.0262152	0.0736434	0.0221552	0.360201	-0.0368847	-0.128904	-0.0200875	0.595871	-0.254079	-0.15163	0.285434	0.757776	0.0297311	0.142126	0.0406511	0.404507	-0.234452	0.446003	0.330398	0.775707	0.386381	0.214892	0.170387	1.57535	1.93187	0.914487	0.125385	0.411391	2.10805	0.0391353	0.379103	0.407711	0.337313	0.0324319	0.109982	0.0267172
0.205503	0.596683	-0.0470793	0.0256559	0.154703	-0.157065	-0.313043	-0.354404	0.18049	-0.0751602	-0.261676	0.0141007	0.0569851	0.472116	0.10264	-0.0419161	-0.0632234	-0.521263	-0.0867088	0.0373662	-0.284068	-0.995903	0.338003	-0.248173	-0.270931	-0.72015	-0.0775423	-0.0558194	-0.0826498	-1.28663	-0.299288	-0.690372	-0.71025	-1.04929	-0.576887	-0.336577	-0.221725	-1.22109	-0.938524	-1.76441	0.078466	-0.534453	-1.56234	0.13909	-0.195821	-0.939733	-0.611805	0.000885826	0.207455	-0.555398
0.0173833	0.258711	0.237676	0.47602	-0.260075	0.255727	0.264463	-0.172981	0.110723	0.0156662	0.075838	-0.127343	0.242329	0.00537652	0.344652	-0.214553	0.159829	0.2317	0.0238565	0.111957	-0.271686	0.326122	0.0581681	-0.127008	0.304636	0.529711	0.10274	0.0964512	0.0192899	1.89125	-0.185079	-0.410677	-0.514888	-0.69562	-0.323914	-0.191	-0.188644	-0.0853712	0.00332912	1.97641	0.134665	-0.324233	-0.137549	-0.729223	0.0551422	-0.297687	0.600836	-0.105757	-0.807206	-0.969112
0.026035	-0.0936953	0.0656407	-0.158869	-0.476013	0.0353556	-0.277668	-0.642676	-0.176997	-0.424754	-0.446195	-0.53344	-0.26885	-0.293583	0.454048	-0.243408	-0.0423793	-0.133333	-0.0583567	-0.14432	0.429845	0.24965	-0.105365	-0.239099	-0.142481	-0.612493	-0.154951	-0.0946969	-0.0409748	0.438691	0.40859	0.270177	0.369166	0.605607	0.149733	0.100828	0.0474898	-0.576213	-0.787321	0.326906	-0.35489	0.0513713	-0.328382	0.0788208	-0.00588371	-0.0886167	0.175363	-0.118386	-0.244261	-0.254488
0.256975	0.0248685	0.0854016	0.0609423	-0.29988	0.267409	0.21364	-0.281587	0.0705284	-0.000649924	0.165026	-0.202638	-0.034672	-0.0678077	0.261292	-0.0509908	0.426628	0.090265	0.117488	0.132291	0.775583	0.533619	-0.187936	-0.0587261	0.0197644	0.00238269	0.0214716	0.0825488	0.0977993	0.155962	0.13657	0.668726	0.582586	0.878966	0.482069	0.33679	0.289257	1.33597	1.34505	-0.0946895	0.46808	0.723976	1.45589	-0.316722	0.169378	0.766687	0.467621	0.443289	-0.325996	0.0147256
[truncated: 659 more columns]

## Sheet: Supplementary data 34
Signature	Rho	P value
11q13_Amplicon_BMC.Med.Genomics.2011_PMID.21214954	8.06381e-05	0.999028
12qMDM4_BMC.Med.Genomics.2011_PMID.21214954	-0.0992788	0.130718
13q14_Amplicon_BMC.Med.Genomics.2011_PMID.21214954	0.0160052	0.807858
15q25_Amplicon_BMC.Med.Genomics.2011_PMID.21214954	-0.0362359	0.581838
16.13_Amplicon_BMC.Med.Genomics.2011_PMID.21214954	-0.0956159	0.145581
16q23_Amplicon_BMC.Med.Genomics.2011_PMID.21214954	-0.189585	0.00372467
17PP13_Amplicon_BMC.Med.Genomics.2011_PMID.21214954	-0.223702	0.000598904
17q25x_BMC.Med.Genomics.2011_PMID.21214954	-0.069678	0.289298
19p13_Amplicon_BMC.Med.Genomics.2011_PMID.21214954	-0.106265	0.105648
1p36_Amplicon_BMC.Med.Genomics.2011_PMID.21214954	-0.167544	0.0104845
3p21Amplicon_BMC.Med.Genomics.2011_PMID.21214954	-0.138378	0.0348389
4p16_Amplicon_BMC.Med.Genomics.2011_PMID.21214954	0.0223889	0.733702
5Q_Breast.Cancer.Res.Treat.2012_PMID.22048815	-0.0048288	0.941518
8p_Amplicon_BMC.Med.Genomics.2011_PMID.21214954	-0.141854	0.0304919
8p22_Amplicon_BMC.Med.Genomics.2011_PMID.21214954	0.0453063	0.491044
Activate.Endothelium_Clin.Exp.Metastasis.2014_PMID.23975155	-0.0355424	0.589088
ACTIVATED_BLOOD_NEUTROPHIL_SIGNATURE_Nat.Cell.Biol.2019_PMID.31263265	-0.289865	7.53612e-06
ACTIVATED_CANCER_CELL_SIGNATURE_Nat.Cell.Biol.2019_PMID.31263265	0.213106	0.0010887
ACTIVATED_LUNG_MSC_SIGNATURE_Nat.Cell.Biol.2019_PMID.31263265	-0.0303721	0.644404
ACTIVATED_LUNG_NEUTROPHIL_SIGNATURE_Nat.Cell.Biol.2019_PMID.31263265	-0.130711	0.0463152
ADM_S100A10_A110NDGR1_Cluster_BMC.Med.Genomics.2011_PMID.21214954	-0.18505	0.00465098
African_and_European_Ancestry_in_TCGA_Negative_JAMA.Oncol.2017_PMID.28472234	0.159897	0.0146298
African_and_European_Ancestry_in_TCGA_Positive_JAMA.Oncol.2017_PMID.28472234	-0.0102069	0.876758
AGE_associated_SOOD_Genome.Biol.2015_PMID.26343147	-0.0154797	0.814051
aMaSC_HsEnriched_BCR.2015_PMID.25575446	0.139424	0.0334781
aMaSC_HsEnriched_Refined1_BCR.2015_PMID.25575446	0.248877	0.000129466
aMaSC_Lim09_BCR.2015_PMID.25575446	-0.00155489	0.981157
aMaSC_Prat_BCR.2015_PMID.25575446	-0.00240491	0.970857
aMaSC_Shehata_BCR.2015_PMID.25575446	-0.00268762	0.967432
AMPH_EPIREGULIN_Cluster_BMC.Med.Genomics.2011_PMID.21214954	0.213294	0.00107743
Apocrine_Features_J.Pathol.2017_PMID.27861902	-0.0986432	0.13321
aStr_HsEnriched_BCR.2015_PMID.25575446	0.0325598	0.620735
aStr_HsEnriched_Refined1_BCR.2015_PMID.25575446	0.202854	0.00189136
aStr_HsEnriched_Refined2_BCR.2015_PMID.25575446	0.0670966	0.307569
aStr_Lim09_BCR.2015_PMID.25575446	0.100509	0.125997
aStr_Prat_BCR.2015_PMID.25575446	0.0417354	0.525862
aStr_Shehata_BCR.2015_PMID.25575446	-0.00351203	0.957449
B_Cell_cluster_Iglesia_CCR.2014_PMID.24916698	-0.3671	9.86532e-09
B_lineage_MCP_PMID.31942075_PMID.31942077	-0.310814	1.47808e-06
BASAL_Cluster_BMC.Med.Genomics.2011_PMID.21214954	0.162545	0.0130553
Bcell_IL10_MINUS_LIN_J_Immunol.2014_PMID.25080484	-0.315379	1.01962e-06
Bcell_IL10_PLUS_LIN_J_Immunol.2014_PMID.25080484	-0.345783	7.36565e-08
Bcell_Tcell_Cooperation_Cell.2019_PMID.31730857	-0.35425	3.37202e-08
Bcells_Centroblast_J.Clin.Oncol.2015_PMID.25800755	-0.124065	0.0586789
Bcells_Centrocyte_J.Clin.Oncol.2015_PMID.25800755	-0.072913	0.267448
Bcells_Memory_J.Clin.Oncol.2015_PMID.25800755	-0.315267	1.0291e-06
Bcells_Naive_J.Clin.Oncol.2015_PMID.25800755	0.0661052	0.314784
Bcells_Plasmablast_J.Clin.Oncol.2015_PMID.25800755	-0.34174	1.06138e-07
bMYB_Signature_Oncogene.2009_PMID.19043454	-0.184542	0.00476685
BPMS_7.Genes_PLoS.One.2013_PMID.24349199	-0.122541	0.0618682
C_MYB_Signature_PLoS.One.2010_PMID.20949095	-0.0216082	0.742656
C3_TAG_RESPONDING_Usary_Clin.Cancer.Res.2013_PMID.23780888	0.137272	0.0363283
C3_TAG_UNTREATED_Usary_Clin.Cancer.Res.2013_PMID.23780888	-0.162622	0.0130114
CD103_Negative_Cancer.Cell.2014_PMID.25446897	-0.348817	5.58128e-08
CD103_Positive_Cancer.Cell.2014_PMID.25446897	-0.255196	8.59472e-05
CD103_Ratio_Cancer.Cell.2014_PMID.25446897	-0.376995	3.68917e-09
CD274_Single_Gene	-0.494187	0
CD34_CD36_Cluster_BMC.Med.Genomics.2011_PMID.21214954	0.122838	0.0612357
CD68_cluster_Iglesia_CCR.2014_PMID.24916698	-0.340732	1.16164e-07
CD8_cluster_Iglesia_CCR.2014_PMID.24916698	-0.394084	6.20727e-10
CD8_T_cells_MCP_PMID.31942075_PMID.31942077	-0.337296	1.57674e-07
CDKN2A_Single_Gene	-0.0925517	0.158976
Chromogramin_BMC.Med.Genomics.2011_PMID.21214954	0.116509	0.075927
CIBERSORT_B_cells_memory_Nat.Methods.2015_PMID.25822800	-0.386672	1.36329e-09
CIBERSORT_B_cells_naive_Nat.Methods.2015_PMID.25822800	-0.32372	5.09441e-07
CIBERSORT_Dendritic_cells_activated_Nat.Methods.2015_PMID.25822800	-0.462957	0
CIBERSORT_Dendritic_cells_resting_Nat.Methods.2015_PMID.25822800	-0.459767	0
CIBERSORT_Eosinophils_Nat.Methods.2015_PMID.25822800	-0.316311	9.4452e-07
CIBERSORT_Macrophages_M0_Nat.Methods.2015_PMID.25822800	-0.457151	0
CIBERSORT_Macrophages_M1_Nat.Methods.2015_PMID.25822800	-0.487718	0
CIBERSORT_Macrophages_M2_Nat.Methods.2015_PMID.25822800	-0.461049	0
CIBERSORT_Mast_cells_activated_Nat.Methods.2015_PMID.25822800	-0.128812	0.0496013
CIBERSORT_Mast_cells_resting_Nat.Methods.2015_PMID.25822800	-0.173222	0.00811706
CIBERSORT_Monocytes_Nat.Methods.2015_PMID.25822800	-0.431544	7.18825e-12
CIBERSORT_Neutrophils_Nat.Methods.2015_PMID.25822800	-0.351197	4.48074e-08
CIBERSORT_NK_cells_activated_Nat.Methods.2015_PMID.25822800	-0.414266	6.39646e-11
CIBERSORT_NK_cells_resting_Nat.Methods.2015_PMID.25822800	-0.398733	3.74527e-10
CIBERSORT_Plasma_cells_Nat.Methods.2015_PMID.25822800	-0.465028	0
CIBERSORT_T_cells_CD4_memory_activated_Nat.Methods.2015_PMID.25822800	-0.444306	9.85092e-13
CIBERSORT_T_cells_CD4_memory_resting_Nat.Methods.2015_PMID.25822800	-0.382313	2.14382e-09
CIBERSORT_T_cells_CD4_naive_Nat.Methods.2015_PMID.25822800	-0.342938	9.52969e-08
CIBERSORT_T_cells_CD8_Nat.Methods.2015_PMID.25822800	-0.399782	3.33711e-10
CIBERSORT_T_cells_follicular_helper_Nat.Methods.2015_PMID.25822800	-0.386686	1.36126e-09
CIBERSORT_T_cells_gamma_delta_Nat.Methods.2015_PMID.25822800	-0.391183	8.46817e-10
CIBERSORT_T_cells_regulatory_Tregs_Nat.Methods.2015_PMID.25822800	-0.393089	6.90787e-10
CIN70_Nat.Genet.2006_PMID.16921376	-0.198659	0.00235385
Claudin_High_Genome.Biol.2007_PMID.17493263	-0.415543	5.49478e-11
Claudin_Low_29_Cancer.Res.2009_PMID.19435916	0.0019856	0.975938
Claudin_Low_Genome.Biol.2007_PMID.17493263	0.110855	0.0913584
CORE_B_CELL_signatures_Garber_Cell.Mol.Gastroenterol.Hepatol.2017_PMID.28508029	-0.340098	1.2293e-07
CTLA4_Single_Gene	-0.485398	0
Cytolytic_activity_signature_Rooney_Cell.2015_PMID.25594174	-0.436036	3.79496e-12
Cytotoxic_lymphocytes_MCP_PMID.31942075_PMID.31942077	-0.381936	2.22858e-09
DAN_ImmuneActive_Cell.2019_PMID.31730857	-0.427655	1.21213e-11
down_PI3K_inhibitor_CancerCell_2017_PMID.28528867	-0.144215	0.0278109
Down_regulated_upon_N_RAS_repression_Cell_Rep.2015_PMID.26166574	-0.376919	3.71759e-09
Ductal_Carcinoma_In_Situ_J.Pathol.2017_PMID.27861902	0.0293817	0.65524
Duke_Module01_acidosis_Mike_PMID.20335537	-0.146465	0.0254467
Duke_Module02_akt_Mike_PMID.20335537	-0.147691	0.0242333
Duke_Module03_betacatenin_Mike_PMID.20335537	-0.156929	0.01659
Duke_Module04_e2f1_Mike_PMID.20335537	-0.0722584	0.271776
Duke_Module05_egfr_Mike_PMID.20335537	0.00164122	0.980111
Duke_Module06_er_Mike_PMID.20335537	0.0249504	0.704587
Duke_Module07_glucosedepletion_Mike_PMID.20335537	-0.136159	0.0378807
Duke_Module08_her2_Mike_PMID.20335537	0.030578	0.642161
Duke_Module09_hypoxia_Mike_PMID.20335537	-0.0268089	0.683725
Duke_Module10_ifna_Mike_PMID.20335537	-0.315511	1.00865e-06
Duke_Module11_ifng_Mike_PMID.20335537	-0.356843	2.64264e-08
Duke_Module12_lacticacidosis_Mike_PMID.20335537	0.0462958	0.481619
Duke_Module13_myc_Mike_PMID.20335537	-0.135565	0.0387319
Duke_Module14_p53_Mike_PMID.20335537	0.15303	0.0195121
Duke_Module15_p63_Mike_PMID.20335537	-0.0517687	0.431298
Duke_Module16_pi3k_Mike_PMID.20335537	-0.109175	0.0963986
Duke_Module17_pr_Mike_PMID.20335537	-0.0734167	0.26415
Duke_Module18_ras_Mike_PMID.20335537	-0.184641	0.00474395
Duke_Module19_src_Mike_PMID.20335537	-0.0448044	0.495862
Duke_Module20_stat3_Mike_PMID.20335537	-0.0986233	0.133289
Duke_Module21_tgfb_Mike_PMID.20335537	0.0741596	0.259338
Duke_Module22_tnfa_Mike_PMID.20335537	-0.356347	2.76928e-08
Durvalumab_signature_Higgs_Clin.Cancer.Res.2018_PMID.29716923	-0.507186	0
Early_IRS_1_PLoS.One.2016_PMID.26991655	-0.066406	0.312583
Early_IRS_2_PLoS.One.2016_PMID.26991655	0.0665283	0.311691
Early_Relapse_ER.Pos_33_JAMA.2011_PMID.21558518	0.0632402	0.336251
Early_Response_ER.Neg_27_JAMA.2011_PMID.21558518	0.0922121	0.160516
EGFR_Single_Gene	0.196746	0.00259723
EMT_DOWN_Weingberg_PNAS.2010_PMID.20713713	0.0428302	0.515056
EMT_UP_Weinberg_PNAS.2010_PMID.20713713	0.141197	0.0312755
Endothelial_cells_MCP_PMID.31942075_PMID.31942077	0.170165	0.00932461
Endothelial_Normal_EC_high_Angiogenesis_2014_PMID.24257808	-0.0984345	0.134036
Endothelial_Tumor_EC_high_Angiogenesis_2014_PMID.24257808	0.0162927	0.804476
Epithelial_Tubule_Formation_J.Pathol.2017_PMID.27861902	0.0534612	0.416374
ERBB2_Single_Gene	0.00566933	0.93136
ERBB3_Single_Gene	0.0583441	0.375052
ESR1_Single_Gene	-0.0344192	0.600919
Excellent_Pathologic_Response_ER.Neg_55_JAMA.2011_PMID.21558518	-0.0323994	0.622457
Excellent_Pathologic_Response_ER.Pos_39_JAMA.2011_PMID.21558518	-0.136585	0.0372799
EXTENDED_B_CELL_signatures_Garber_Cell.Mol.Gastroenterol.Hepatol.2017_PMID.28508029	-0.440112	2.02704e-12
Extensive_Residual_Diesase_ER.Neg_54_JAMA.2011_PMID.21558518	0.104395	0.111953
Extensive_Residual_Diesase_ER.Pos_73_JAMA.2011_PMID.21558518	-0.0728959	0.26756
FGFR4_Induced_JCI.2020_PMID.32573490	-0.0676468	0.303612
FGFR4_Repressed_JCI.2020_PMID.32573490	0.159249	0.0150395
FGFR4_Single_Gene	-0.019726	0.76438
Fibrinogen_Cluster_BMC.Med.Genomics.2011_PMID.21214954	0.0120872	0.854287
Fibroblast_Cluster_BMC.Med.Genomics.2011_PMID.21214954	0.168719	0.00994985
Fibroblasts_MCP_PMID.31942075_PMID.31942077	0.188104	0.00400698
Fibromatosis_Lab.Invest.2008_PMID.18414401	0.164409	0.0120382
fMaSC_Metab_CellRep.2018_PMID.30089273	-0.149596	0.0224465
fMaSC_Metab8_CellRep.2018_PMID.30089273	-0.178092	0.00647925
fMaSC_Signature_CellRep.2018_PMID.30089273	-0.110968	0.0910246
fMaSC.refined1_PMID.25575446	0.0864384	0.188439
FOS_JUN_Cluster_BMC.Med.Genomics.2011_PMID.21214954	0.0529166	0.421143
FOXC1_Hair_Follicles_Wang_SCIENCE.2016_P30C.LO.vs.WT_Negative_PMID.26912704	0.188395	0.00394998
FOXC1_Hair_Follicles_Wang_SCIENCE.2016_P30C.LO.vs.WT_Positive_PMID.26912704	0.0678243	0.302343
GATA3.induced.genes_JCO.2006_PMID.16505416	-0.0462683	0.48188
GATA3.induced.genes_Oncogene.2004_PMID.15361840	-0.0666963	0.310469
GENE_PANEL_UNCSEQ_7.1_Oncologist.2018_PMID.29158372	-0.101714	0.121504
Glycolysis_Signature_BMC.Med.2009_PMID.19291283	-0.177665	0.00660998
GO_DOWN_with_SOX10_OE_Cell.Rep.2015_PMID.26365194	-0.0231318	0.725217
GO_UP_with_SOX10_OE_Cell.Rep.2015_PMID.26365194	0.0355367	0.589148
GSEA_GP11_Immune_IFN.r=0.965_PerouLab_MInterferon_Cluster_BMC_Med_Genomics_2011_PMID.21214954	-0.321079	6.36002e-07
GSEA_GP19_1Q_amplicon.r=0.967_PerouLab_HS_Green17_BMC_Med_Genomics_2011_PMID.21214954	-0.0360339	0.583946
GSEA_GP2_Immune_Tcell_Bcell.r=0.949_PerouLab_Immune_cell_Cluster_BMC_Med_Genomics_2011_PMID.21214954	-0.476792	0
GSEA_GP22_16Q22_24_amplicon.r=0.927_PerouLab_16q24x_BMC_Med_Genomics_2011_PMID.21214954	-0.0468242	0.476626
GSEA_GP4_MES_ECM.r=0.954_PerouLab_HS_Red7_BMC_Med_Genomics_2011_PMID.21214954	0.115151	0.0794241
GSEA_GP5_MYC_targets_TERT.r=0.922_PerouLab_MM_Myc_1pFDR_UP_Genome_Biology_2007_PMID.17493263	-0.168194	0.0101856
GSEA_GP9_Cell_cell_adhesion.r=960_PerouLab_MClaudin_Cluster_BMC_Med_Genomics_2011_PMID.21214954	0.119412	0.068868
HCK_Breast.Cancer.Research.2008_PMID.19272155	-0.472437	0
HER1_Cluster1_BMC.Genomics.2007_PMID.17663798	-0.139019	0.0339994
HER1_Cluster2_BMC.Genomics.2007_PMID.17663798	-0.168272	0.0101503
HER1_Cluster3_BMC.Genomics.2007_PMID.17663798	-0.152178	0.0202071
HER2_AMPLIFIED_PerouLab_HER2_Amplicon_BMC_Med_Genomics_2011_PMID.21214954	-0.0484284	0.461642
HGF_down_BCR.2013_PMID.24025166	0.144654	0.0273352
HGF_up_BCR.2013_PMID.24025166	-0.103389	0.115464
High_In_No_Response_MCP_TLS_Melanoma_PMID.31942075	0.217609	0.000847327
Histological_Grade_J.Pathol.2017_PMID.27861902	-0.178641	0.00631446
HouseKeeping_Genome.Biol.2004_PMID.15287981	-0.163571	0.0124863
HRAS_Single_Gene	-0.0261742	0.690824
HRneg.Tneg_14.Genes_BCR.2010_PMID.20946665	-0.0508162	0.439831
HS_Green1_BMC.Med.Genomics.2011_PMID.21214954	0.127295	0.0523652
HS_Green10_BMC.Med.Genomics.2011_PMID.21214954	-0.218149	0.000821975
HS_Green11_BMC.Med.Genomics.2011_PMID.21214954	-0.134137	0.0408448
HS_Green12_BMC.Med.Genomics.2011_PMID.21214954	-0.296452	4.57506e-06
HS_Green13_BMC.Med.Genomics.2011_PMID.21214954	0.260117	6.20268e-05
HS_Green14_BMC.Med.Genomics.2011_PMID.21214954	-0.187036	0.00422246
HS_Green15_BMC.Med.Genomics.2011_PMID.21214954	-0.0729007	0.267529
HS_Green16_BMC.Med.Genomics.2011_PMID.21214954	0.0126023	0.84815
HS_Green18_BMC.Med.Genomics.2011_PMID.21214954	0.0684675	0.297773
HS_Green19_BMC.Med.Genomics.2011_PMID.21214954	0.0326632	0.619626
HS_Green2_BMC.Med.Genomics.2011_PMID.21214954	-0.269204	3.34019e-05
HS_Green20_BMC.Med.Genomics.2011_PMID.21214954	-0.331971	2.51397e-07
HS_Green21_BMC.Med.Genomics.2011_PMID.21214954	0.232896	0.000348661
HS_Green22_BMC.Med.Genomics.2011_PMID.21214954	-0.0585072	0.373716
HS_Green24_BMC.Med.Genomics.2011_PMID.21214954	-0.180847	0.00568989
HS_Green25_BMC.Med.Genomics.2011_PMID.21214954	0.102127	0.119994
HS_Green3_BMC.Med.Genomics.2011_PMID.21214954	0.163273	0.0126491
HS_Green4_BMC.Med.Genomics.2011_PMID.21214954	0.120585	0.066171
HS_Green5_BMC.Med.Genomics.2011_PMID.21214954	-0.127385	0.0521975
HS_Green6_BMC.Med.Genomics.2011_PMID.21214954	-0.476875	0
HS_Green7_BMC.Med.Genomics.2011_PMID.21214954	-0.0103093	0.875531
HS_Green8_BMC.Med.Genomics.2011_PMID.21214954	0.123875	0.0590685
HS_Green9_BMC.Med.Genomics.2011_PMID.21214954	0.136523	0.0373664
HS_Red1_BMC.Med.Genomics.2011_PMID.21214954	-0.397061	4.49639e-10
HS_Red10_BMC.Med.Genomics.2011_PMID.21214954	0.0786421	0.231582
HS_Red11_BMC.Med.Genomics.2011_PMID.21214954	0.0829539	0.206931
HS_Red12_BMC.Med.Genomics.2011_PMID.21214954	0.00249788	0.969731
HS_Red13_BMC.Med.Genomics.2011_PMID.21214954	-0.188263	0.00397588
HS_Red14_BMC.Med.Genomics.2011_PMID.21214954	-0.115173	0.0793669
HS_Red15_BMC.Med.Genomics.2011_PMID.21214954	0.0216566	0.7421
HS_Red16_BMC.Med.Genomics.2011_PMID.21214954	-0.217243	0.000864934
HS_Red17_BMC.Med.Genomics.2011_PMID.21214954	-0.107633	0.101216
HS_Red18_BMC.Med.Genomics.2011_PMID.21214954	0.187342	0.00415961
HS_Red19_BMC.Med.Genomics.2011_PMID.21214954	0.0185563	0.777977
HS_Red2_BMC.Med.Genomics.2011_PMID.21214954	0.0248166	0.706097
HS_Red20_BMC.Med.Genomics.2011_PMID.21214954	-0.431008	7.73636e-12
HS_Red21_BMC.Med.Genomics.2011_PMID.21214954	0.13736	0.0362075
HS_Red22_BMC.Med.Genomics.2011_PMID.21214954	-0.116123	0.0769087
HS_Red23_BMC.Med.Genomics.2011_PMID.21214954	-0.168674	0.0099697
HS_Red24_BMC.Med.Genomics.2011_PMID.21214954	-0.0562133	0.392764
HS_Red25_BMC.Med.Genomics.2011_PMID.21214954	-0.00549952	0.933411
HS_Red3_BMC.Med.Genomics.2011_PMID.21214954	0.196852	0.00258313
HS_Red4_BMC.Med.Genomics.2011_PMID.21214954	-0.471965	0
HS_Red5_BMC.Med.Genomics.2011_PMID.21214954	0.21921	0.000774149
HS_Red6_BMC.Med.Genomics.2011_PMID.21214954	-0.199329	0.0022737
HS_Red8_BMC.Med.Genomics.2011_PMID.21214954	0.121916	0.0632176
HS_Red9_BMC.Med.Genomics.2011_PMID.21214954	0.011535	0.860874
IgG_Breast.Cancer.Research.2008_PMID.19272155	-0.478848	0
IGG_Cluster_BMC.Med.Genomics.2011_PMID.21214954	-0.522354	0
IMMUNE_Bindea_Cell_aDC_Immunity.2013_PMID.24138885	-0.45341	7.90811e-14
IMMUNE_Bindea_Cell_B_cells_Immunity.2013_PMID.24138885	-0.386383	1.40519e-09
IMMUNE_Bindea_Cell_Blood_vessels_Immunity.2013_PMID.24138885	0.139056	0.0339515
IMMUNE_Bindea_Cell_CD8_T_cells_Immunity.2013_PMID.24138885	-0.277194	1.90374e-05
IMMUNE_Bindea_Cell_Cytotoxic_cells_Immunity.2013_PMID.24138885	-0.414619	6.13363e-11
IMMUNE_Bindea_Cell_DC_Immunity.2013_PMID.24138885	-0.332327	2.43747e-07
IMMUNE_Bindea_Cell_Eosinophils_Immunity.2013_PMID.24138885	-0.0499207	0.447942
IMMUNE_Bindea_Cell_Lymph_vessels_Immunity.2013_PMID.24138885	0.101244	0.123244
IMMUNE_Bindea_Cell_Macrophages_Immunity.2013_PMID.24138885	-0.322658	5.57143e-07
IMMUNE_Bindea_Cell_Mast_cells_Immunity.2013_PMID.24138885	0.0329032	0.617054
IMMUNE_Bindea_Cell_Neutrophils_Immunity.2013_PMID.24138885	-0.191693	0.00335381
IMMUNE_Bindea_Cell_NK_CD56bright_cells_Immunity.2013_PMID.24138885	-0.0251847	0.701944
IMMUNE_Bindea_Cell_NK_CD56dim_cells_Immunity.2013_PMID.24138885	-0.119905	0.0677235
IMMUNE_Bindea_Cell_NK_cells_Immunity.2013_PMID.24138885	0.0840268	0.201102
IMMUNE_Bindea_Cell_Normal_mucosa_Immunity.2013_PMID.24138885	0.20141	0.00204023
IMMUNE_Bindea_Cell_pDC_Immunity.2013_PMID.24138885	-0.123145	0.0605885
IMMUNE_Bindea_Cell_SW480_cancer_cells_Immunity.2013_PMID.24138885	0.100961	0.124298
IMMUNE_Bindea_Cell_T_cells_Immunity.2013_PMID.24138885	-0.367309	9.66515e-09
IMMUNE_Bindea_Cell_T_helper_cells_Immunity.2013_PMID.24138885	-0.130025	0.0474808
IMMUNE_Bindea_Cell_Tcm_Immunity.2013_PMID.24138885	-0.0769269	0.241944
IMMUNE_Bindea_Cell_Tem_Immunity.2013_PMID.24138885	-0.0843152	0.199556
IMMUNE_Bindea_Cell_TFH_Immunity.2013_PMID.24138885	-0.259165	6.60972e-05
IMMUNE_Bindea_Cell_Tgd_Immunity.2013_PMID.24138885	0.119641	0.0683334
IMMUNE_Bindea_Cell_Th1_cells_Immunity.2013_PMID.24138885	-0.349313	5.33229e-08
IMMUNE_Bindea_Cell_Th17_cells_Immunity.2013_PMID.24138885	-0.00672617	0.918604
IMMUNE_Bindea_Cell_Th2_cells_Immunity.2013_PMID.24138885	-0.178085	0.00648127
IMMUNE_Bindea_Cell_TReg_Immunity.2013_PMID.24138885	-0.340309	1.2064e-07
Immune_High_In_Response_MCP_TLS_Melanoma_PMID.31942075	-0.495166	0
Immune_Hot_using_CD8_vs_Cold_PMID.31942071	-0.47504	0
IMMUNE_PEREZ_14_JCO.2015_PMID.2560586	-0.271628	2.82148e-05
IMMUNE_PEREZ_87_JCO.2015_PMID.2560586	-0.419032	3.60628e-11
Immune_Suppression_Kardos_JCI.Insight.2016_PMID.27699256	-0.486562	0
Immunosuppression_PMID.31942077	0.0565387	0.390027
Inflammatory_Breast_Cancer_491_IBC_CCR.2013_PMID.23396049	-0.442783	1.29557e-12
Inflammatory_Breast_Cancer_491_nIBC_CCR.2013_PMID.23396049	0.02701	0.681482
Inflammatory_Breast_Cancer_79_IBC_CCR.2013_PMID.23396049	-0.296633	4.51225e-06
Inflammatory_Breast_Cancer_79_nIBC_CCR.2013_PMID.23396049	0.000860456	0.989575
Influenza_11genes_Metasignature_KHATRI_Immunity.2015_PMID.26682989	-0.258394	6.95798e-05
IntClust_Amplification.50_Genome.Biol.2014_PMID.25164602	-0.041207	0.531119
IntClust_Amplification.50.Better.than_Genome.Biol.2014_PMID.25164602	0.00391142	0.952615
IntClust_Deletion.50_Genome.Biol.2014_PMID.25164602	-0.08249	0.209488
IntClust_Deletion.50.Better.than_Genome.Biol.2014_PMID.25164602	-0.0181199	0.783067
Interferon_Breast.Cancer.Research.2008_PMID.19272155	-0.155113	0.0179002
Interferon_Cluster_BMC.Med.Genomics.2011_PMID.21214954	-0.19408	0.0029745
JANES_Oscillation_GDF11_TGFBR3_Nat.Cell.Biol.2014_PMID.24658685	0.0774771	0.238585
JANES_Oscillation_JUND_KRT5_Nat.Cell.Biol.2014_PMID.24658685	-0.180184	0.0058713
Keller2012_CD10_Adam_PMID.25575446	-0.0255547	0.697778
Knudsen_Neo_common_Clin.Cancer.Res.2014_PMID.25047707	-0.179174	0.00615811
Knudsen_Neo_ER_negative_Clin.Cancer.Res.2014_PMID.25047707	-0.163856	0.0123324
Knudsen_Neo_ER_positive_Clin.Cancer.Res.2014_PMID.25047707	-0.0833381	0.20483
KRAS_amplicon_Genome.Biology.2007_PMID.17493263	-0.0433387	0.510075
KRAS_Single_Gene	-0.00803725	0.902809
Late_IRS_1_PLoS.One.2016_PMID.26991655	-0.151566	0.0207194
Late_IRS_2_PLoS.One.2016_PMID.26991655	-0.0563006	0.392029
LCK_Breast.Cancer.Research.2008_PMID.19272155	-0.418144	4.01808e-11
Lim.et.al.2010.Conserved.aMaSC_BCR.2010_PMID.20346151	0.166714	0.0108775
Lim.et.al.2010.Conserved.Luminal.Progenitor_BCR.2010_PMID.20346151	-0.174916	0.00750951
Lim.et.al.2010.Conserved.Mature_BCR.2010_PMID.20346151	0.0521719	0.427715
Lim2009_LumProg_Adam_PMID.25575446	-0.0215588	0.743223
Lim2009_MaSC_Adam_PMID.25575446	0.133226	0.0422442
Lim2009_MatureLum_Adam_PMID.25575446	0.093747	0.153644
Lim2009_Stroma_Adam_PMID.25575446	0.141372	0.0310655
Lim2010_LumProg_Adam_PMID.25575446	-0.0989895	0.131848
Lim2010_MaSC_Adam_PMID.25575446	0.133061	0.0425003
Lim2010_MatureLum_Adam_PMID.25575446	0.0978207	0.136488
Lim2010_Stroma_Adam_PMID.25575446	0.0806125	0.220071
Lobular_Carcinoma_In_Situ_J.Pathol.2017_PMID.27861902	0.217612	0.000847192
LOBULAR_TCGA_SIGNATURE_Immune_related_Cell.2015_PMID.26451490	-0.48256	0
LOBULAR_TCGA_SIGNATURE_Reactive_like_Cell.2015_PMID.26451490	0.255665	8.33409e-05
LOBULAR_TCGA_SUBTYPE_Immune_related_Cell.2015_PMID.26451490	0.00523768	0.936575
LOBULAR_TCGA_SUBTYPE_Proliferative_Cell.2015_PMID.26451490	0.0771773	0.240411
LOBULAR_TCGA_SUBTYPE_Reactive_like_Cell.2015_PMID.26451490	0.122192	0.0626188
LUMINAL_Cluster_BMC.Med.Genomics.2011_PMID.21214954	0.0728058	0.268154
Luminal_Progenitor_Down_Nat.Med.2009_PMID.19648928	0.0529147	0.421159
Luminal_Progenitor_Up_Nat.Med.2009_PMID.19648928	-0.179098	0.00618015
LumProg_HsEnriched_BCR.2015_PMID.25575446	-0.116777	0.0752504
LumProg_HsEnriched_Refined1_BCR.2015_PMID.25575446	0.15552	0.0175991
LumProg_Lim09_BCR.2015_PMID.25575446	-0.127672	0.0516673
LumProg_Prat_BCR.2015_PMID.25575446	-0.112362	0.0870177
LumProg_Shehata_BCR.2015_PMID.25575446	-0.0754033	0.251417
Lums_HER2E_DOWN_metastatic signature_JCI.2020_PMID.32573490	0.329331	3.15833e-07
Lums_HER2E_UP_metastatic signature_JCI.2020_PMID.32573490	-0.242472	0.000194068
Lung.WNT.DiMeo_Cancer.Res.2009_PMID.19549913	0.0675928	0.303999
Lymphovascular_Invasion_J.Pathol.2017_PMID.27861902	-0.0356231	0.588243
M2_Macrophage_Blood.2006_PMID.16556895	-0.365347	1.17032e-08
MacTh1_cluster_Iglesia_CCR.2014_PMID.24916698	-0.451901	1.54455e-13
MAPK_pathway_activation_Wagle_NPJ.Precis.Oncol.2018_PMID.29872725	0.0797103	0.22529
MASC_Down_Nat.Med.2009_PMID.19648928	-0.0416984	0.52623
MASC_Up_Nat.Med.2009_PMID.19648928	0.141058	0.0314441
Mature_Luminal_Down_Nat.Med.2009_PMID.19648928	0.00245709	0.970225
Mature_LuminaUp_Nat.Med.2009_PMID.19648928	0.0858189	0.191634
MatureLum_HsEnriched_BCR.2015_PMID.25575446	0.0909247	0.166455
MatureLum_HsEnriched_Refined1_BCR.2015_PMID.25575446	0.173525	0.00800543
MatureLum_Lim09_BCR.2015_PMID.25575446	0.075021	0.253834
MatureLum_Prat_BCR.2015_PMID.25575446	0.010223	0.876565
MatureLum_Shehata_BCR.2015_PMID.25575446	-0.00268478	0.967467
MBASAL_BMC.Med.Genomics.2011_PMID.21214954	0.218626	0.000800149
MCD3_CD8_BMC.Med.Genomics.2011_PMID.21214954	-0.381836	2.25176e-09
MCF7.E2.induced.genes_JCO.2006_PMID.16505416	-0.0891118	0.175096
MCF7.E2.repressed.genes_JCO.2006_PMID.16505416	0.0403988	0.539212
MDACC_P53_ER.Pos_CCR.2011_PMID.21248301	-0.181875	0.00541811
MDACC.FNA.1_J.Clin.Oncol.2010_PMID.20805453	-0.516371	0
MDACC.FNA.2_J.Clin.Oncol.2010_PMID.20805453	0.150635	0.0215211
MDSC_Granulocytic_Youn_J_Leukoc_Biol.2012_PMID.21954284	-0.217661	0.000844845
MDSC_Neutrophil_Youn_J_Leukoc_Biol.2012_PMID.21954284	-0.380178	2.66892e-09
MDSC_tumor_MO_Schlecker_J.Immunol.2012_PMID.23152559	-0.307537	1.92265e-06
MDSC_tumor_Schlecker_J.Immunol.2012_PMID.23152559	-0.235401	0.000299792
MECM_BMC.Med.Genomics.2011_PMID.21214954	0.095948	0.144183
MERCK_Immune_signature_Science.2018_PMID.30309915	-0.528452	0
MET_DOWN_RNA_Seq_Significant_Genes_JCI.2018_PMID.29480819	-0.0284368	0.665646
MET_DOWN_Significant_Genes_LOW_BASALS_1_Genes_JCI.2018_PMID.29480819	0.134783	0.039877
MET_DOWN_Significant_Genes_LOW_BASALS_2_Genes_JCI.2018_PMID.29480819	0.0494264	0.452454
MET_Single_Gene	-0.0160432	0.807412
MET_UP_RNA_Seq_Significant_Genes_JCI.2018_PMID.29480819	0.1382	0.0350742
MET_UP_Significant_Genes_HIGH_BASALS_Genes_JCI.2018_PMID.29480819	-0.0253213	0.700405
METAPLASTIC_Up_CanRes.2009_PMID.19435916	0.0671611	0.307103
MFGFR2_BMC.Med.Genomics.2011_PMID.21214954	0.0250566	0.703388
MHC_Forero_11_Cancer.Immunol.Res.2016_PMID.26980599	-0.427038	1.3143e-11
MHC_Forero_24_Cancer.Immunol.Res.2016_PMID.26980599	-0.37124	6.56351e-09
MHC.I_Breast.Cancer.Research.2008_PMID.19272155	-0.448751	3.88096e-13
MHC.II_Breast.Cancer.Research.2008_PMID.19272155	-0.478599	0
MICRORNA_138_Signature_Cancer.Res.2014_PMID.25339353	-0.0585196	0.373615
Miller_B_P_Metagene_Genome_Biol_2013_PMID.23618380	-0.481331	0
Miller_M_D_Metagene_Genome_Biol_2013_PMID.23618380	-0.46974	0
Miller_Proliferation_Metagene_Genome_Biol_2013_PMID.23618380	-0.172531	0.00837701
Miller_T_NK_Metagene_Genome_Biol_2013_PMID.23618380	-0.411429	8.9262e-11
MIR_200c_Induced_ONCO.2015_PMID.25746005	-0.0874753	0.183178
MIR_200c_Repressed_ONCO.2015_PMID.25746005	0.0265992	0.686067
MITO1_BMC.Med.Genomics.2011_PMID.21214954	-0.17829	0.00641933
MITO2_BMC.Med.Genomics.2011_PMID.21214954	-0.163635	0.0124518
Mitotic_Count_J.Pathol.2017_PMID.27861902	-0.098554	0.133562
MK14_K17_BMC.Med.Genomics.2011_PMID.21214954	0.223418	0.000608781
MKRAS_amplicon_BMC.Med.Genomics.2011_PMID.21214954	-0.0144532	0.826179
MM_BRCAwnt_1pFDR_UP_Genome.Biology.2007_PMID.17493263	-0.00601466	0.92719
MM_C3Tag_1pFDR_UP_Genome.Biology.2007_PMID.17493263	-0.108778	0.0976199
MM_C3Tag.2012_Genome.Biol.2013_PMID.24220145	-0.138293	0.0349507
MM_Class3_Genome.Biol.2013_PMID.24220145	-0.130528	0.0466224
MM_Class8_Genome.Biol.2013_PMID.24220145	0.205687	0.00162776
MM_Claudinlow_Genome.Biol.2013_PMID.24220145	-0.0628285	0.339411
MM_DMBAwnt_1pFDR_UP_Genome.Biology.2007_PMID.17493263	0.225548	0.00053816
MM_Erbb2.like_Genome.Biol.2013_PMID.24220145	-0.0833561	0.204731
MM_Green1_BMC.Med.Genomics.2011_PMID.21214954	-0.116389	0.0762298
MM_Green10_BMC.Med.Genomics.2011_PMID.21214954	-0.0144807	0.825853
MM_Green11_BMC.Med.Genomics.2011_PMID.21214954	-0.133209	0.0422693
MM_Green12_BMC.Med.Genomics.2011_PMID.21214954	-0.120512	0.0663363
MM_Green13_BMC.Med.Genomics.2011_PMID.21214954	0.205844	0.00161414
MM_Green14_BMC.Med.Genomics.2011_PMID.21214954	0.0849015	0.196439
MM_Green15_BMC.Med.Genomics.2011_PMID.21214954	-0.00867097	0.895188
MM_Green16_BMC.Med.Genomics.2011_PMID.21214954	-0.142163	0.0301287
MM_Green17_BMC.Med.Genomics.2011_PMID.21214954	0.0198578	0.762852
MM_Green18_BMC.Med.Genomics.2011_PMID.21214954	0.0302915	0.645283
MM_Green19_BMC.Med.Genomics.2011_PMID.21214954	-0.168738	0.00994142
MM_Green2_BMC.Med.Genomics.2011_PMID.21214954	-0.0748369	0.255003
MM_Green20_BMC.Med.Genomics.2011_PMID.21214954	0.0940696	0.152229
MM_Green21_BMC.Med.Genomics.2011_PMID.21214954	-0.301883	3.00477e-06
MM_Green22_BMC.Med.Genomics.2011_PMID.21214954	0.000451573	0.994531
MM_Green23_BMC.Med.Genomics.2011_PMID.21214954	0.00345985	0.958081
MM_Green24_BMC.Med.Genomics.2011_PMID.21214954	-0.0409386	0.533801
MM_Green25_BMC.Med.Genomics.2011_PMID.21214954	0.128278	0.0505602
MM_Green3_BMC.Med.Genomics.2011_PMID.21214954	0.0215531	0.743288
MM_Green4_BMC.Med.Genomics.2011_PMID.21214954	-0.10249	0.118677
MM_Green5_BMC.Med.Genomics.2011_PMID.21214954	0.0366116	0.577927
MM_Green6_BMC.Med.Genomics.2011_PMID.21214954	-0.128966	0.0493282
MM_Green7_BMC.Med.Genomics.2011_PMID.21214954	0.109831	0.0944034
MM_Green8_BMC.Med.Genomics.2011_PMID.21214954	-0.244164	0.000174568
MM_Green9_BMC.Med.Genomics.2011_PMID.21214954	0.136833	0.0369331
MM_Myc.2012_Genome.Biol.2013_PMID.24220145	-0.165905	0.0112732
MM_Myoepithelioma.like_Genome.Biol.2013_PMID.24220145	0.230978	0.000390997
MM_Neu.2012_Genome.Biol.2013_PMID.24220145	0.102744	0.117761
MM_NeuPyMT_1pFDR_UP_Genome.Biology.2007_PMID.17493263	-0.0330465	0.615521
MM_Normal_1pFDR_UP_Genome.Biology.2007_PMID.17493263	-0.0315978	0.631097
MM_Normal.like_Genome.Biol.2013_PMID.24220145	0.0416852	0.526361
MM_p53null_1pFDR_UP_Genome.Biology.2007_PMID.17493263	-0.31778	8.36786e-07
MM_p53null.Basal_Genome.Biol.2013_PMID.24220145	0.0608884	0.354556
MM_p53null.Luminal_Genome.Biol.2013_PMID.24220145	-0.0888509	0.176366
MM_Potluck_1pFDR_UP_Genome.Biology.2007_PMID.17493263	-0.131123	0.0456254
MM_PyMT.2012_Genome.Biol.2013_PMID.24220145	-0.064408	0.32739
MM_Red1_BMC.Med.Genomics.2011_PMID.21214954	-0.187611	0.00410523
MM_Red10_BMC.Med.Genomics.2011_PMID.21214954	-0.123302	0.0602581
MM_Red11_BMC.Med.Genomics.2011_PMID.21214954	-0.102282	0.119428
MM_Red12_BMC.Med.Genomics.2011_PMID.21214954	0.083912	0.20172
MM_Red13_BMC.Med.Genomics.2011_PMID.21214954	0.296739	4.47561e-06
MM_Red14_BMC.Med.Genomics.2011_PMID.21214954	-0.203961	0.00178401
MM_Red15_BMC.Med.Genomics.2011_PMID.21214954	-0.0515818	0.432965
MM_Red16_BMC.Med.Genomics.2011_PMID.21214954	-0.103544	0.114919
MM_Red17_BMC.Med.Genomics.2011_PMID.21214954	-0.191948	0.00331126
MM_Red18_BMC.Med.Genomics.2011_PMID.21214954	-0.0896924	0.172293
MM_Red19_BMC.Med.Genomics.2011_PMID.21214954	0.202351	0.00194203
MM_Red2_BMC.Med.Genomics.2011_PMID.21214954	-0.0406264	0.536926
MM_Red20_BMC.Med.Genomics.2011_PMID.21214954	0.104338	0.11215
MM_Red21_BMC.Med.Genomics.2011_PMID.21214954	0.00970978	0.882716
MM_Red22_BMC.Med.Genomics.2011_PMID.21214954	-0.46319	0
MM_Red23_BMC.Med.Genomics.2011_PMID.21214954	0.0295923	0.65293
MM_Red24_BMC.Med.Genomics.2011_PMID.21214954	0.0655711	0.318716
MM_Red25_BMC.Med.Genomics.2011_PMID.21214954	0.0823998	0.209988
MM_Red3_BMC.Med.Genomics.2011_PMID.21214954	0.199609	0.00224095
MM_Red4_BMC.Med.Genomics.2011_PMID.21214954	-0.161538	0.0136354
MM_Red5_BMC.Med.Genomics.2011_PMID.21214954	-0.136673	0.0371565
MM_Red6_BMC.Med.Genomics.2011_PMID.21214954	0.192823	0.00316911
MM_Red7_BMC.Med.Genomics.2011_PMID.21214954	-0.0984146	0.134115
MM_Red8_BMC.Med.Genomics.2011_PMID.21214954	0.0205238	0.755148
MM_Red9_BMC.Med.Genomics.2011_PMID.21214954	-0.162666	0.0129868
MM_Squamous.like_Genome.Biol.2013_PMID.24220145	0.0177764	0.787079
MM_Stat1_Genome.Biol.2013_PMID.24220145	0.0410704	0.532483
MM_WapINT3_1pFDR_UP_Genome.Biology.2007_PMID.17493263	0.114913	0.0800507
MM_WapINT3.2012_Genome.Biol.2013_PMID.24220145	0.134389	0.0404659
MM_WAPTag_1pFDR_UP_Genome.Biology.2007_PMID.17493263	-0.131337	0.0452721
MM_Wnt1.Early_Genome.Biol.2013_PMID.24220145	0.236432	0.000281591
MM_Wnt1.Late_Genome.Biol.2013_PMID.24220145	0.266837	3.93273e-05
Mmyosin_BMC.Med.Genomics.2011_PMID.21214954	0.102483	0.118704
MNADH_CYTochrome_BMC.Med.Genomics.2011_PMID.21214954	-0.124292	0.0582161
MNB1_BMC.Med.Genomics.2011_PMID.21214954	-0.124132	0.0585411
MNB2_BMC.Med.Genomics.2011_PMID.21214954	-0.0215266	0.743593
MNB3_BMC.Med.Genomics.2011_PMID.21214954	0.166692	0.010888
MNOtch4_BMC.Med.Genomics.2011_PMID.21214954	0.271458	2.85519e-05
Monocytic_lineage_MCP_PMID.31942075_PMID.31942077	-0.434368	4.83601e-12
Mouse_Human_ImmuneProfiles_SHAY_M_H_Induced_in_B_PNAS.2013_PMID.23382184_	-0.278933	1.68069e-05
Mouse_Human_ImmuneProfiles_SHAY_M_H_Induced_in_DC_PNAS.2013_PMID.23382184_	-0.272978	2.56663e-05
Mouse_Human_ImmuneProfiles_SHAY_M_H_Induced_in_GN_PNAS.2013_PMID.23382184_	-0.274632	2.28411e-05
Mouse_Human_ImmuneProfiles_SHAY_M_H_Induced_in_HSC_PNAS.2013_PMID.23382184_	-0.0830525	0.20639
Mouse_Human_ImmuneProfiles_SHAY_M_H_Induced_in_MO_PNAS.2013_PMID.23382184_	-0.214319	0.0010181
Mouse_Human_ImmuneProfiles_SHAY_M_H_Induced_in_NK_PNAS.2013_PMID.23382184_	-0.337057	1.61041e-07
Mouse_Human_ImmuneProfiles_SHAY_M_H_Induced_in_T_PNAS.2013_PMID.23382184_	-0.283018	1.25015e-05
MProliferation_BMC.Med.Genomics.2011_PMID.21214954	-0.174284	0.00773149
MProtocadherin_BMC.Med.Genomics.2011_PMID.21214954	-0.146129	0.0257891
MPYMT_NEU_Cluster_BMC.Med.Genomics.2011_PMID.21214954	-0.0785861	0.231916
MRibosomal_BMC.Med.Genomics.2011_PMID.21214954	-0.130157	0.0472548
MS_CD44_DOWN_PNAS.2009_PMID.19666588	0.126142	0.0545518
MS_CD44_UP_PNAS.2009_PMID.19666588	-0.0962222	0.143036
MSquamous_BMC.Med.Genomics.2011_PMID.21214954	0.0650484	0.322595
MUnknown_1_BMC.Med.Genomics.2011_PMID.21214954	-0.122906	0.0610929
MUnknown_10_BMC.Med.Genomics.2011_PMID.21214954	0.0313872	0.633375
MUnknown_11_BMC.Med.Genomics.2011_PMID.21214954	-0.029634	0.652472
MUnknown_12_BMC.Med.Genomics.2011_PMID.21214954	-0.0798242	0.224627
MUnknown_13_BMC.Med.Genomics.2011_PMID.21214954	-0.0780833	0.234923
MUnknown_14_BMC.Med.Genomics.2011_PMID.21214954	-0.0271077	0.680393
MUnknown_15_BMC.Med.Genomics.2011_PMID.21214954	-0.102264	0.119494
MUnknown_16_BMC.Med.Genomics.2011_PMID.21214954	-0.150226	0.0218813
MUnknown_17_BMC.Med.Genomics.2011_PMID.21214954	0.200806	0.00210565
MUnknown_18_BMC.Med.Genomics.2011_PMID.21214954	0.109498	0.0954113
MUnknown_19_BMC.Med.Genomics.2011_PMID.21214954	-0.125833	0.0551489
MUnknown_2_BMC.Med.Genomics.2011_PMID.21214954	-0.113668	0.0833915
MUnknown_20_BMC.Med.Genomics.2011_PMID.21214954	-0.0685917	0.296896
MUnknown_21_BMC.Med.Genomics.2011_PMID.21214954	-0.0910755	0.165751
MUnknown_22_BMC.Med.Genomics.2011_PMID.21214954	-0.0183153	0.780786
MUnknown_23_BMC.Med.Genomics.2011_PMID.21214954	-0.440037	2.05197e-12
MUnknown_24_BMC.Med.Genomics.2011_PMID.21214954	-0.157618	0.0161157
MUnknown_25_BMC.Med.Genomics.2011_PMID.21214954	-0.0747079	0.255825
MUnknown_26_BMC.Med.Genomics.2011_PMID.21214954	-0.0625116	0.341856
MUnknown_27_BMC.Med.Genomics.2011_PMID.21214954	-0.140151	0.0325599
MUnknown_28_BMC.Med.Genomics.2011_PMID.21214954	-0.0758919	0.248352
MUnknown_29_BMC.Med.Genomics.2011_PMID.21214954	-0.0279027	0.671557
MUnknown_3_BMC.Med.Genomics.2011_PMID.21214954	-0.196387	0.00264531
MUnknown_30_BMC.Med.Genomics.2011_PMID.21214954	0.261748	5.55945e-05
MUnknown_31_BMC.Med.Genomics.2011_PMID.21214954	-0.113168	0.0847672
MUnknown_32_BMC.Med.Genomics.2011_PMID.21214954	-0.0204489	0.756014
MUnknown_33_BMC.Med.Genomics.2011_PMID.21214954	-0.239603	0.000231865
MUnknown_34_BMC.Med.Genomics.2011_PMID.21214954	-0.129511	0.0483707
MUnknown_35_BMC.Med.Genomics.2011_PMID.21214954	-0.0149019	0.820872
MUnknown_4_BMC.Med.Genomics.2011_PMID.21214954	-0.166579	0.0109425
MUnknown_5_BMC.Med.Genomics.2011_PMID.21214954	0.23284	0.000349833
MUnknown_6_BMC.Med.Genomics.2011_PMID.21214954	-0.136774	0.0370163
MUnknown_7_BMC.Med.Genomics.2011_PMID.21214954	-0.177199	0.0067553
MUnknown_8_BMC.Med.Genomics.2011_PMID.21214954	-0.072469	0.270378
MUnknown_9_BMC.Med.Genomics.2011_PMID.21214954	0.0809502	0.21814
Murat_G07_J.Clin.Oncol.2008_PMID.18565887	0.192759	0.00317925
Murat_G18_J.Clin.Oncol.2008_PMID.18565887	-0.0795253	0.226371
Murat_G24_J.Clin.Oncol.2008_PMID.18565887	-0.458755	0
MVEGFC_BMC.Med.Genomics.2011_PMID.21214954	0.194141	0.00296538
MYC_Single_Gene	-0.0675453	0.304339
myeloid_cell_chemotaxis_1gene_PMID.31942077	-0.285483	1.04344e-05
Myeloid_dendritic_cells_MCP_PMID.31942075_PMID.31942077	-0.232638	0.000354096
Necrosis_J.Pathol.2017_PMID.27861902	0.00293333	0.964456
Neutrophils_MCP_PMID.31942075_PMID.31942077	0.0780786	0.234951
New.Immune_Charoentong_Activated_B_cell_CellRep.2017_PMID.28052254	-0.397017	4.51829e-10
New.Immune_Charoentong_Activated_CD4_T_cell_CellRep.2017_PMID.28052254	-0.439911	2.09367e-12
New.Immune_Charoentong_Activated_CD8_T_cell_CellRep.2017_PMID.28052254	-0.453894	5.88525e-14
New.Immune_Charoentong_Activated_dendritic_cell_CellRep.2017_PMID.28052254	-0.425695	1.56438e-11
New.Immune_Charoentong_CD56bright_natural_killer_cell_CellRep.2017_PMID.28052254	-0.233662	0.000332987
New.Immune_Charoentong_CD56dim_natural_killer_cell_CellRep.2017_PMID.28052254	-0.273918	2.40219e-05
New.Immune_Charoentong_Central_memory_CD4_T_cell_CellRep.2017_PMID.28052254	-0.179671	0.00601546
New.Immune_Charoentong_Central_memory_CD8_T_cell_CellRep.2017_PMID.28052254	-0.105206	0.109183
New.Immune_Charoentong_Effector_memeory_CD4_T_cell_CellRep.2017_PMID.28052254	-0.234608	0.00031453
New.Immune_Charoentong_Effector_memeory_CD8_T_cell_CellRep.2017_PMID.28052254	-0.416377	4.97287e-11
New.Immune_Charoentong_Eosinophil_CellRep.2017_PMID.28052254	-0.130335	0.0469506
New.Immune_Charoentong_Gamma_delta_T_cell_CellRep.2017_PMID.28052254	-0.308853	1.73053e-06
New.Immune_Charoentong_Immature__B_cell_CellRep.2017_PMID.28052254	-0.449665	3.07789e-13
New.Immune_Charoentong_Immature_dendritic_cell_CellRep.2017_PMID.28052254	-0.0248451	0.705776
New.Immune_Charoentong_Macrophage_CellRep.2017_PMID.28052254	-0.369606	7.71379e-09
New.Immune_Charoentong_Mast_cell_CellRep.2017_PMID.28052254	-0.175066	0.00745777
New.Immune_Charoentong_MDSC_CellRep.2017_PMID.28052254	-0.449386	3.31095e-13
New.Immune_Charoentong_Memory_B_cell_CellRep.2017_PMID.28052254	-0.201231	0.00205944
New.Immune_Charoentong_Monocyte_CellRep.2017_PMID.28052254	-0.329275	3.17358e-07
New.Immune_Charoentong_Natural_killer_cell_CellRep.2017_PMID.28052254	-0.194089	0.00297307
New.Immune_Charoentong_Natural_killer_T_cell_CellRep.2017_PMID.28052254	-0.381558	2.31703e-09
New.Immune_Charoentong_Neutrophil_CellRep.2017_PMID.28052254	0.0353034	0.591597
New.Immune_Charoentong_Plasmacytoid_dendritic_cell_CellRep.2017_PMID.28052254	-0.235077	0.000305724
New.Immune_Charoentong_Regulatory_T_cell_CellRep.2017_PMID.28052254	-0.412125	8.22912e-11
New.Immune_Charoentong_T_follicular_helper_cell_CellRep.2017_PMID.28052254	-0.380146	2.67774e-09
New.Immune_Charoentong_Type_1_T_helper_cell_CellRep.2017_PMID.28052254	-0.343654	8.93341e-08
New.Immune_Charoentong_Type_17_T_helper_cell_CellRep.2017_PMID.28052254	-0.166628	0.0109191
New.Immune_Charoentong_Type_2_T_helper_cell_CellRep.2017_PMID.28052254	-0.113008	0.0852088
New.Immune_ImmLandscape_IFN_3.PMID.24516633	-0.199402	0.00226511
New.Immune_ImmLandscape_IFNG_5.PMID.24516633	-0.498678	0
New.Immune_ImmLandscape_lymphocyte_Infil_T/B.PMID.18592372	-0.425628	1.57802e-11
New.Immune_ImmLandscape_Macro/mono_CSF1_core_response.Clin_Can_Res.PMID. 19188147	-0.456331	0
New.Immune_ImmLandscape_Wound_Healing.PMID.14737219	-0.197108	0.00254945
New.Immune_IMMUNE_Bindea_Cell_iDC_Median_Immunity.2013_PMID.24138885	-0.246827	0.000147544
New.Immune_ImSig.Bcells_CancerImmunolRes.2018_PMID.30266715	-0.325392	4.42231e-07
New.Immune_ImSig.InterferonPathway_CancerImmunolRes.2018_PMID.30266715	-0.278209	1.77035e-05
New.Immune_ImSig.Macrophages_CancerImmunolRes.2018_PMID.30266715	-0.467973	0
New.Immune_ImSig.Monocytes_CancerImmunolRes.2018_PMID.30266715	-0.38935	1.02858e-09
New.Immune_ImSig.Neutrophils_CancerImmunolRes.2018_PMID.30266715	-0.25761	7.32944e-05
New.Immune_ImSig.NKcells_CancerImmunolRes.2018_PMID.30266715	-0.394563	5.89491e-10
New.Immune_ImSig.PlasmaCells_CancerImmunolRes.2018_PMID.30266715	-0.50746	0
New.Immune_ImSig.ProliferationPathway_CancerImmunolRes.2018_PMID.30266715	-0.181229	0.00558745
New.Immune_ImSig.Tcells_CancerImmunolRes.2018_PMID.30266715	-0.397809	4.14411e-10
New.Immune_ImSig.TranslationPathway_CancerImmunolRes.2018_PMID.30266715	-0.133451	0.0418939
New.Immune_MHCI_coreGenes_PMID29170503	-0.469223	0
New.Immune_Miller_Bcell_Plasma_52gene_PMID.23618380	-0.501047	0
New.Immune_Miller_Monocyte_DendriticCell_25gene_PMID.23618380	-0.467117	0
New.Immune_Miller_Tcell_NKcell_51gene_PMID.23618380	-0.411421	8.9341e-11
New.Immune_Tcell_CD8_Effector_vs_naive_2.PMID27789795	-0.166543	0.01096
New.Immune_Tcell_CD8_Exhausted_vs_antiPDL1_2.PMID27789795	-0.212129	0.00114875
New.Immune_Tcell_CD8_Exhausted_vs_naive_2.PMID27789795	-0.178135	0.00646602
New.Immune_Tcell_CD8_Memory_vs_naive_1.PMID27789795	-0.452152	1.40503e-13
New.Immune_Tertiary.Lymphoid.Structure.12chemokine_FrontImmunol.2017.PMID.28713385	-0.459753	0
NK_cells_MCP_PMID.31942075_PMID.31942077	-0.220632	0.000714142
NRAS_Single_Gene	-0.119762	0.0680542
Nuclear_Pleomorphism_J.Pathol.2017_PMID.27861902	-0.137667	0.0357895
Parity_signature_Troester_251_BCR.2014_PMID.25005139	-0.390423	9.18064e-10
Parity_signature_Troester_40_BCR.2014_PMID.25005139	-0.42804	1.15217e-11
PARP_sensitivity_MDACC_NPJ.Syst.Biol.Appl._2017_PMID.28649435	-0.117847	0.0726022
PARP_Sensitivity_Signature_NEGATIVE_Sci.Adv.2017_PMID.28439535	-0.101952	0.120631
PARP_Sensitivity_Signature_POSITIVE_Sci.Adv.2017_PMID.28439535	-0.120209	0.067027
PDCD1_Single_Gene	-0.407533	1.39913e-10
PDGFRA_Single_Gene	0.0126165	0.847981
PDGFRB_Single_Gene	0.229101	0.000436994
Pfefferle2012_LumProg_PMID.25575446	-0.0722916	0.271555
Pfefferle2012_MaSC_PMID.25575446	0.0731568	0.265848
Pfefferle2012_MatureLum_PMID.25575446	0.101463	0.122431
Pfefferle2012_Stroma_PMID.25575446	0.099515	0.129802
PGR_Single_Gene	0.122158	0.0626926
PIK3CA.Hutti_Cancer.Res.2012_PMID.22552288	-0.192609	0.00320328
PR_Isoform_Ratio_Up_in_PRA_H_JNCI.2017_PMID.28376177	0.266665	3.97963e-05
PR_Isoform_Ratio_Up_in_PRB_H_JNCI.2017_PMID.28376177	-0.106847	0.103743
Proliferation_Cluster_BMC.Med.Genomics.2011_PMID.21214954	-0.185618	0.00452472
Prosigna_Proliferation_18_BMC.Med.Genomics.2015_PMID.26297356	-0.183064	0.00511853
PTEN_Single_Gene	0.0361591	0.582639
RB_LOH_Breast.Cancer.Res.2008_PMID.18782450	-0.143542	0.0285542
RB_LOSS_J.Clin.Invest.2007_PMID.17160137	-0.195342	0.00279013
RB1_Single_Gene	0.036808	0.575888
REPLICATION_STRESS_DOWN_SET_Cell.Rep.2018_PMID.29768207	-0.0567085	0.388603
REPLICATION_STRESS_NEG_Cell.Rep.2018_PMID.29768207	-0.0514187	0.434423
REPLICATION_STRESS_POS_Cell.Rep.2018_PMID.29768207	-0.0412734	0.530457
REPLICATION_STRESS_UP_SET_Cell.Rep.2018_PMID.29768207	-0.0523692	0.425968
Response_to_PARP_inhibitor_olaparib_Resistance_BC_Res_Treat_2012_PMID.22875744	-0.123085	0.0607143
Response_to_PARP_inhibitor_olaparib_Sensitivity_BC_Res_Treat_2012_PMID.22875744	-0.17624	0.00706355
Ribosomal_Cluster_BMC.Med.Genomics.2011_PMID.21214954	-0.122186	0.0626331
S100A9_A8_BMC.Med.Genomics.2011_PMID.21214954	-0.0348167	0.59672
Secretoglobin_BMC.Med.Genomics.2011_PMID.21214954	0.039395	0.549345
Shehata2012_ALDHneg_PMID.25575446	0.121434	0.0642742
Shehata2012_ALDHpos_PMID.25575446	-0.106395	0.105221
Shehata2012_Basal_PMID.25575446	0.0951739	0.147459
Shehata2012_Erbb3neg_PMID.25575446	0.00505079	0.938834
Shehata2012_LumProg_PMID.25575446	-0.0807026	0.219554
Shehata2012_NCL_PMID.25575446	0.0666431	0.310855
Shehata2012_Stroma_PMID.25575446	0.0619804	0.34598
Shipitsin_CD44_A_Cancer.Cell.2007_PMID.17349583	-0.0608097	0.35518
Shipitsin_CD44_B_Cancer.Cell.2007_PMID.17349583	-0.198741	0.00234395
Spike2012_aMaSC_PMID.25575446	-0.0298987	0.649574
Spike2012_fMaSC_PMID.25575446	0.190734	0.00351819
Spike2012_fStr_PMID.25575446	0.202295	0.00194775
STAT1_Breast.Cancer.Research.2008_PMID.19272155	-0.465693	0
STAT3_Basal_Horvath_PNAS.2014_PMID.25139989	-0.44821	4.41303e-13
STAT3_Basal_Horvath_SHORT_PNAS.2014_PMID.25139989	-0.463838	0
Stingl_Day7_Downregulated_Nat.Cell.Biol.2014_PMID.25173976	0.0671962	0.30685
Stingl_Day7_Upregulated_Nat.Cell.Biol.2014_PMID.25173976	-0.161415	0.013708
Stingl_Down_Basal_High_Nat.Cell.Biol.2014_PMID.25173976	0.136355	0.0376027
Stingl_Down_CLOW_High_Nat.Cell.Biol.2014_PMID.25173976	0.11104	0.0908166
Stingl_Up_Basal_High_Nat.Cell.Biol.2014_PMID.25173976	0.0303418	0.644735
Stingl_Up_Proliferation_Nat.Cell.Biol.2014_PMID.25173976	-0.193502	0.00306256
Stromal_Central_Fibrotic_Focus_J.Pathol.2017_PMID.27861902	0.0827404	0.208105
Stromal_Down_Nat.Med.2009_PMID.19648928	0.0102733	0.875963
Stromal_Inflammation_J.Pathol.2017_PMID.27861902	-0.510105	0
Stromal_Signature_Nat.Med.2008_PMID.18438415	-0.266292	4.0827e-05
Stromal_Up_Nat.Med.2009_PMID.19648928	0.103476	0.115159
T_cell_activation_PMID.31942077	-0.488894	0
T_Cell_cluster_Iglesia_CCR.2014_PMID.24916698	-0.401632	2.71936e-10
T_cell_survival_2gene_PMID.31942077	-0.480579	0
T_regulatory_cell_2gene_PMID.31942077	-0.458693	0
T_RM_Cell_single_cell_signature_Savas_Nat_Med.2018_PMID.29942092	-0.407361	1.42683e-10
T-cells_MCP_PMID.31942075_PMID.31942077	-0.364819	1.23181e-08
Taube_EMT_down_PNAS.2010_PMID.20713713	-0.0858929	0.191251
Taube_EMT_up_PNAS.2010_PMID.20713713	0.0493135	0.453488
Tcell_EXH_Anti_PDL1_vs_control_treated_exhausted_CD8_T_cell_Metagene_1_Science.2016_PMID.27789795	-0.341949	1.04159e-07
Tcell_EXH_Effector_CD8_T_cell_at_day_8_p.i_Armstrong_vs_Naive_CD8_T_cell_Metagene_1_Science.2016_PMID.27789795	-0.385249	1.58165e-09
Tcell_EXH_Exhausted_CD8_T_cell_vs_Naive_CD8_T_cell_Metagene_1_Science.2016_PMID.27789795	-0.39565	5.24176e-10
Tcell_EXH_Exhausted_CD8_T_cell_vs_Naive_CD8_T_cell_Metagene_3_Science.2016_PMID.27789795	-0.347867	6.08943e-08
Tcell_EXH_Memory_CD8_T_cell_a_vs_Naive_CD8_T_cell_Metagene_1_Science.2016_PMID.27789795	-0.452152	1.40503e-13
Tcell_EXH_Memory_CD8_T_cell_a_vs_Naive_CD8_T_cell_Metagene_2_Science.2016_PMID.27789795	-0.285716	1.02565e-05
Tcell_EXH_Memory_CD8_T_cell_a_vs_Naive_CD8_T_cell_Metagene_3_Science.2016_PMID.27789795	-0.394847	5.71717e-10
TCGA_CHANG_CORE_SERUM_RESPONSE_UP_Immunity.2018_PMID._29628290	-0.181203	0.00559426
TCGA_CSF1_response_Immunity.2018_PMID._29628290	-0.456331	0
TCGA_LIexpression_score_Immunity.2018_PMID._29628290	-0.425628	1.57802e-11
TCGA_Module3_IFN_score_Immunity.2018_PMID._29628290	-0.199402	0.00226511
TCGA_Tfh_cells_Immunity.2018_PMID._29628290	-0.259165	6.60972e-05
TCGA_Tgd_cells_Immunity.2018_PMID._29628290	0.119641	0.0683334
TCGA_TGFB_score_21050467_Immunity.2018_PMID._29628290	0.113451	0.0839859
TCGA.BRCA.1198_BASAL_JCI.2020_PMID.32573490	0.155947	0.0172873
TCGA.BRCA.1198_Chromogranin_JCI.2020_PMID.32573490	0.0657381	0.317483
TCGA.BRCA.1198_COLLAGEN11A_JCI.2020_PMID.32573490	0.140773	0.0317907
TCGA.BRCA.1198_EN1_FDZ9_JCI.2020_PMID.32573490	-0.126625	0.0536274
TCGA.BRCA.1198_FGFR4_EGF_JCI.2020_PMID.32573490	0.10274	0.117778
TCGA.BRCA.1198_HISTONES_JCI.2020_PMID.32573490	0.0293788	0.655272
TCGA.BRCA.1198_HOXC11_HOTAIR_SIX1_JCI.2020_PMID.32573490	0.0464618	0.480047
TCGA.BRCA.1198_IL8_CCL_JCI.2020_PMID.32573490	-0.32022	6.83328e-07
TCGA.BRCA.1198_immune_CD19_JCI.2020_PMID.32573490	-0.254265	9.13515e-05
TCGA.BRCA.1198_immune_CD34_TIE1_JCI.2020_PMID.32573490	0.136737	0.0370678
TCGA.BRCA.1198_immune_CD4_CD53_CD84_BTK_JCI.2020_PMID.32573490	-0.444579	9.3614e-13
TCGA.BRCA.1198_immune_CD8_GZMK_JCI.2020_PMID.32573490	-0.385244	1.58243e-09
TCGA.BRCA.1198_immune_CTLA4_CXCL_FOXP3_JCI.2020_PMID.32573490	-0.501363	0
TCGA.BRCA.1198_immune_FOS_JUN_IL6_JCI.2020_PMID.32573490	-0.0212875	0.746343
TCGA.BRCA.1198_immune_GIMAP_IL16_JCI.2020_PMID.32573490	-0.363686	1.37456e-08
TCGA.BRCA.1198_immune_HLA_A_F_JCI.2020_PMID.32573490	-0.472649	0
TCGA.BRCA.1198_immune_HLA_D_JCI.2020_PMID.32573490	-0.45699	0
TCGA.BRCA.1198_immune_INTERFERON_JCI.2020_PMID.32573490	-0.19417	0.00296097
TCGA.BRCA.1198_IMMUNE1_JCI.2020_PMID.32573490	-0.516614	0
TCGA.BRCA.1198_IMMUNOGLOBULIN_PMID.26451490	-0.466091	0
TCGA.BRCA.1198_LUMINAL_JCI.2020_PMID.32573490	0.143074	0.0290804
TCGA.BRCA.1198_MYBL2_APOBEC3B_JCI.2020_PMID.32573490	-0.23831	0.000251057
TCGA.BRCA.1198_NORMAL_JCI.2020_PMID.32573490	0.10222	0.119656
TCGA.BRCA.1198_NORMAL2_JCI.2020_PMID.32573490	0.0588801	0.370674
TCGA.BRCA.1198_PDCHA_MANY_JCI.2020_PMID.32573490	0.0790415	0.229215
TCGA.BRCA.1198_S100A7_8_9_JCI.2020_PMID.32573490	-0.0784391	0.232792
TCGA.BRCA.1198_TP63_JCI.2020_PMID.32573490	0.191442	0.00339605
TCGA.BRCA.1198_UNKNOWN1_JCI.2020_PMID.32573490	0.134524	0.0402626
TCGA.BRCA.1198_UNKNOWN2_JCI.2020_PMID.32573490	0.0700859	0.286479
TCGA.BRCA.1198_UNKNOWN3_JCI.2020_PMID.32573490	0.238024	0.000255506
TCGA.BRCA.1198_UNKNOWN5_JCI.2020_PMID.32573490	0.0354646	0.589904
TCGA.BRCA.1198_UNKNOWN6_JCI.2020_PMID.32573490	0.0470633	0.474376
TLS_CXCL13_SingleGene_PMID.31942077	-0.365167	1.19089e-08
TLS_Hallmark_Gene_Signature_PMID.31942071	-0.28654	9.65147e-06
TLS_Known_MARKERS_PMID.31942071	-0.336336	1.71617e-07
TLS_New_9Gene_Signature_PMID.31942071	-0.328783	3.31049e-07
TLS_tumors_w_TLS_and_CD8_v_CD8alone_PMID.31942071	-0.396685	4.68413e-10
TNBC_Clinically_Relevant_Good.230_BCR.2011_PMID.21978456	0.0633275	0.335583
TNBC_Clinically_Relevant_Good.26_BCR.2011_PMID.21978456	-0.440327	1.95797e-12
TNBC_Clinically_Relevant_Poor.26_BCR.2011_PMID.21978456	0.0532278	0.418414
Troester_Wound_Signature_Clin.Cancer.Res.2009_PMID.19887484	0.0433264	0.510196
Tumour_hypoxia_causes_DNA_hypermethylation_by_reducing_TET_activity_Nature.2016_PMID.27533040	-0.162848	0.0128847
Unknown_1_BMC.Med.Genomics.2011_PMID.21214954	-0.12486	0.0570695
Unknown_10_BMC.Med.Genomics.2011_PMID.21214954	-0.0529394	0.420943
Unknown_11_BMC.Med.Genomics.2011_PMID.21214954	-0.181687	0.00546686
Unknown_12_BMC.Med.Genomics.2011_PMID.21214954	-0.0184917	0.778728
Unknown_13_BMC.Med.Genomics.2011_PMID.21214954	-0.0369199	0.574727
Unknown_14_BMC.Med.Genomics.2011_PMID.21214954	-0.0832859	0.205114
Unknown_15_BMC.Med.Genomics.2011_PMID.21214954	0.114307	0.081664
Unknown_16_BMC.Med.Genomics.2011_PMID.21214954	0.0732118	0.265488
Unknown_2_BMC.Med.Genomics.2011_PMID.21214954	-0.0652638	0.320993
Unknown_3_BMC.Med.Genomics.2011_PMID.21214954	-0.052133	0.42806
Unknown_4_BMC.Med.Genomics.2011_PMID.21214954	0.0951198	0.14769
Unknown_5_BMC.Med.Genomics.2011_PMID.21214954	-0.0441717	0.501972
Unknown_6_BMC.Med.Genomics.2011_PMID.21214954	0.0887892	0.176667
Unknown_7_BMC.Med.Genomics.2011_PMID.21214954	-0.0487415	0.458748
Unknown_8_BMC.Med.Genomics.2011_PMID.21214954	-0.211172	0.00121057
Unknown_9_BMC.Med.Genomics.2011_PMID.21214954	0.285627	1.03242e-05
up_PI3K_inhibitor_CancerCell_2017_PMID.28528867	-0.01344	0.83819
Up_regulated_by_Oncogenic_N_RAS_Cell_Rep.2015_PMID.26166574	0.127044	0.0528354
Up_regulated_upon_N_RAS_repression_Cell_Rep.2015_PMID.26166574	0.153638	0.0190289
Vascular.Content_Clin.Exp.Metastasis.2014_PMID.23975155	0.129454	0.04847
VEGF_13genes_BMC.Med.2009_PMID.19291283	-0.151553	0.0207307
Verhaak_Immune_Nat.Commun.2013_PMID.24113773	-0.440766	1.82259e-12
Verhaak_Stromal_Nat.Commun.2013_PMID.24113773	-0.0501977	0.445424
Wahl_aMaSC_Signature_Cell.Stem.Cell.2012_PMID.22305568	-0.103445	0.115267
Wahl_fMasC_Signature_Cell.Stem.Cell.2012_PMID.22305568	0.181671	0.00547106
Wahl_fSTR_Signature_Cell.Stem.Cell.2012_PMID.22305568	0.215663	0.000944817
Wirapati_Proliferation_Breast.Cancer.Res.2008_PMID.18662380	-0.170145	0.00933297
XBP1_Signature_Nature.2014_PMID.24670641	-0.0167348	0.799282
XRT_inducedgenes_Oh_PMID.24527691	-0.031945	0.627348
YALE_PIK3CA_Pathway_Ann.Oncol.2017_PMID.28177460	-0.161927	0.0134086
YALE_RHOA_pathway_Ann.Oncol.2017_PMID.28177460	0.0794542	0.226788

## Sheet: Supplementary data 35
Signature	Rho	P value
11q13_Amplicon_BMC.Med.Genomics.2011_PMID.21214954	0.0126379	0.848708
12qMDM4_BMC.Med.Genomics.2011_PMID.21214954	-0.236005	0.000316594
13q14_Amplicon_BMC.Med.Genomics.2011_PMID.21214954	0.0128904	0.845722
15q25_Amplicon_BMC.Med.Genomics.2011_PMID.21214954	-0.00452561	0.945541
16.13_Amplicon_BMC.Med.Genomics.2011_PMID.21214954	0.000461092	0.994453
16q23_Amplicon_BMC.Med.Genomics.2011_PMID.21214954	-0.0301603	0.648862
17PP13_Amplicon_BMC.Med.Genomics.2011_PMID.21214954	-0.00999855	0.880036
17q25x_BMC.Med.Genomics.2011_PMID.21214954	-0.0108113	0.870367
19p13_Amplicon_BMC.Med.Genomics.2011_PMID.21214954	0.00821631	0.9013
1p36_Amplicon_BMC.Med.Genomics.2011_PMID.21214954	-0.0337919	0.609916
3p21Amplicon_BMC.Med.Genomics.2011_PMID.21214954	0.0494059	0.455594
4p16_Amplicon_BMC.Med.Genomics.2011_PMID.21214954	0.0324624	0.624055
5Q_Breast.Cancer.Res.Treat.2012_PMID.22048815	-0.104869	0.112668
8p_Amplicon_BMC.Med.Genomics.2011_PMID.21214954	-0.0908361	0.169653
8p22_Amplicon_BMC.Med.Genomics.2011_PMID.21214954	0.0231261	0.727001
Activate.Endothelium_Clin.Exp.Metastasis.2014_PMID.23975155	0.00510357	0.938598
ACTIVATED_BLOOD_NEUTROPHIL_SIGNATURE_Nat.Cell.Biol.2019_PMID.31263265	-0.128071	0.0524666
ACTIVATED_CANCER_CELL_SIGNATURE_Nat.Cell.Biol.2019_PMID.31263265	0.319484	8.57305e-07
ACTIVATED_LUNG_MSC_SIGNATURE_Nat.Cell.Biol.2019_PMID.31263265	0.0561077	0.396746
ACTIVATED_LUNG_NEUTROPHIL_SIGNATURE_Nat.Cell.Biol.2019_PMID.31263265	-0.170222	0.00977085
ADM_S100A10_A110NDGR1_Cluster_BMC.Med.Genomics.2011_PMID.21214954	-0.0473574	0.474511
African_and_European_Ancestry_in_TCGA_Negative_JAMA.Oncol.2017_PMID.28472234	0.263463	5.54281e-05
African_and_European_Ancestry_in_TCGA_Positive_JAMA.Oncol.2017_PMID.28472234	0.054147	0.413472
AGE_associated_SOOD_Genome.Biol.2015_PMID.26343147	0.204764	0.00183284
aMaSC_HsEnriched_BCR.2015_PMID.25575446	0.393594	8.45257e-10
aMaSC_HsEnriched_Refined1_BCR.2015_PMID.25575446	0.394235	7.89669e-10
aMaSC_Lim09_BCR.2015_PMID.25575446	0.287712	1.01201e-05
aMaSC_Prat_BCR.2015_PMID.25575446	0.283653	1.35989e-05
aMaSC_Shehata_BCR.2015_PMID.25575446	0.0797078	0.228343
AMPH_EPIREGULIN_Cluster_BMC.Med.Genomics.2011_PMID.21214954	0.324304	5.75154e-07
Apocrine_Features_J.Pathol.2017_PMID.27861902	-0.132387	0.0449552
aStr_HsEnriched_BCR.2015_PMID.25575446	0.145238	0.0277197
aStr_HsEnriched_Refined1_BCR.2015_PMID.25575446	0.338601	1.69223e-07
aStr_HsEnriched_Refined2_BCR.2015_PMID.25575446	0.172938	0.0086511
aStr_Lim09_BCR.2015_PMID.25575446	0.185998	0.00470743
aStr_Prat_BCR.2015_PMID.25575446	0.159771	0.0153686
aStr_Shehata_BCR.2015_PMID.25575446	0.096387	0.14497
B_Cell_cluster_Iglesia_CCR.2014_PMID.24916698	-0.357474	3.06578e-08
B_lineage_MCP_PMID.31942075_PMID.31942077	-0.330802	3.32279e-07
BASAL_Cluster_BMC.Med.Genomics.2011_PMID.21214954	0.320119	8.13751e-07
Bcell_IL10_MINUS_LIN_J_Immunol.2014_PMID.25080484	-0.349158	6.59563e-08
Bcell_IL10_PLUS_LIN_J_Immunol.2014_PMID.25080484	-0.370629	8.72872e-09
Bcell_Tcell_Cooperation_Cell.2019_PMID.31730857	-0.362047	1.99353e-08
Bcells_Centroblast_J.Clin.Oncol.2015_PMID.25800755	-0.226451	0.000555415
Bcells_Centrocyte_J.Clin.Oncol.2015_PMID.25800755	-0.293536	6.57183e-06
Bcells_Memory_J.Clin.Oncol.2015_PMID.25800755	-0.329665	3.66091e-07
Bcells_Naive_J.Clin.Oncol.2015_PMID.25800755	0.0349735	0.597471
Bcells_Plasmablast_J.Clin.Oncol.2015_PMID.25800755	-0.4188	5.00849e-11
bMYB_Signature_Oncogene.2009_PMID.19043454	-0.266664	4.46773e-05
BPMS_7.Genes_PLoS.One.2013_PMID.24349199	-0.093072	0.159358
C_MYB_Signature_PLoS.One.2010_PMID.20949095	-0.0085556	0.897246
C3_TAG_RESPONDING_Usary_Clin.Cancer.Res.2013_PMID.23780888	0.150739	0.0222942
C3_TAG_UNTREATED_Usary_Clin.Cancer.Res.2013_PMID.23780888	-0.280138	1.75024e-05
CD103_Negative_Cancer.Cell.2014_PMID.25446897	-0.207489	0.00158728
CD103_Positive_Cancer.Cell.2014_PMID.25446897	-0.309379	1.93773e-06
CD103_Ratio_Cancer.Cell.2014_PMID.25446897	-0.274329	2.63694e-05
CD274_Single_Gene	-0.520647	0
CD34_CD36_Cluster_BMC.Med.Genomics.2011_PMID.21214954	0.228776	0.000485411
CD68_cluster_Iglesia_CCR.2014_PMID.24916698	-0.24941	0.000138475
CD8_cluster_Iglesia_CCR.2014_PMID.24916698	-0.442261	2.10962e-12
CD8_T_cells_MCP_PMID.31942075_PMID.31942077	-0.406196	2.14665e-10
CDKN2A_Single_Gene	0.0504484	0.446131
Chromogramin_BMC.Med.Genomics.2011_PMID.21214954	0.163895	0.0128908
CIBERSORT_B_cells_memory_Nat.Methods.2015_PMID.25822800	-0.39785	5.36309e-10
CIBERSORT_B_cells_naive_Nat.Methods.2015_PMID.25822800	-0.342785	1.16958e-07
CIBERSORT_Dendritic_cells_activated_Nat.Methods.2015_PMID.25822800	-0.412996	9.91277e-11
CIBERSORT_Dendritic_cells_resting_Nat.Methods.2015_PMID.25822800	-0.317422	1.01491e-06
CIBERSORT_Eosinophils_Nat.Methods.2015_PMID.25822800	-0.319791	8.35968e-07
CIBERSORT_Macrophages_M0_Nat.Methods.2015_PMID.25822800	-0.303581	3.05399e-06
CIBERSORT_Macrophages_M1_Nat.Methods.2015_PMID.25822800	-0.480119	0
CIBERSORT_Macrophages_M2_Nat.Methods.2015_PMID.25822800	-0.277617	2.09324e-05
CIBERSORT_Mast_cells_activated_Nat.Methods.2015_PMID.25822800	-0.0640001	0.33363
CIBERSORT_Mast_cells_resting_Nat.Methods.2015_PMID.25822800	-0.0501762	0.448591
CIBERSORT_Monocytes_Nat.Methods.2015_PMID.25822800	-0.273103	2.87191e-05
CIBERSORT_Neutrophils_Nat.Methods.2015_PMID.25822800	-0.247539	0.000155837
CIBERSORT_NK_cells_activated_Nat.Methods.2015_PMID.25822800	-0.425237	2.27607e-11
CIBERSORT_NK_cells_resting_Nat.Methods.2015_PMID.25822800	-0.414439	8.38364e-11
CIBERSORT_Plasma_cells_Nat.Methods.2015_PMID.25822800	-0.503053	0
CIBERSORT_T_cells_CD4_memory_activated_Nat.Methods.2015_PMID.25822800	-0.477763	0
CIBERSORT_T_cells_CD4_memory_resting_Nat.Methods.2015_PMID.25822800	-0.409637	1.45686e-10
CIBERSORT_T_cells_CD4_naive_Nat.Methods.2015_PMID.25822800	-0.394255	7.87933e-10
CIBERSORT_T_cells_CD8_Nat.Methods.2015_PMID.25822800	-0.425843	2.10864e-11
CIBERSORT_T_cells_follicular_helper_Nat.Methods.2015_PMID.25822800	-0.434673	6.56034e-12
CIBERSORT_T_cells_gamma_delta_Nat.Methods.2015_PMID.25822800	-0.419863	4.40781e-11
CIBERSORT_T_cells_regulatory_Tregs_Nat.Methods.2015_PMID.25822800	-0.427233	1.76726e-11
CIN70_Nat.Genet.2006_PMID.16921376	-0.274059	2.68711e-05
Claudin_High_Genome.Biol.2007_PMID.17493263	-0.321802	7.08168e-07
Claudin_Low_29_Cancer.Res.2009_PMID.19435916	0.0154419	0.815684
Claudin_Low_Genome.Biol.2007_PMID.17493263	0.0968949	0.142856
CORE_B_CELL_signatures_Garber_Cell.Mol.Gastroenterol.Hepatol.2017_PMID.28508029	-0.322399	6.74001e-07
CTLA4_Single_Gene	-0.554419	0
Cytolytic_activity_signature_Rooney_Cell.2015_PMID.25594174	-0.387494	1.60139e-09
Cytotoxic_lymphocytes_MCP_PMID.31942075_PMID.31942077	-0.430256	1.19354e-11
DAN_ImmuneActive_Cell.2019_PMID.31730857	-0.466942	0
down_PI3K_inhibitor_CancerCell_2017_PMID.28528867	-0.155042	0.0187152
Down_regulated_upon_N_RAS_repression_Cell_Rep.2015_PMID.26166574	-0.398879	4.79912e-10
Ductal_Carcinoma_In_Situ_J.Pathol.2017_PMID.27861902	0.157267	0.0170689
Duke_Module01_acidosis_Mike_PMID.20335537	0.096961	0.142582
Duke_Module02_akt_Mike_PMID.20335537	-0.0317424	0.63177
Duke_Module03_betacatenin_Mike_PMID.20335537	-0.209133	0.0014541
Duke_Module04_e2f1_Mike_PMID.20335537	-0.234586	0.000344636
Duke_Module05_egfr_Mike_PMID.20335537	-0.13275	0.0443669
Duke_Module06_er_Mike_PMID.20335537	0.0884473	0.181192
Duke_Module07_glucosedepletion_Mike_PMID.20335537	-0.245383	0.000178364
Duke_Module08_her2_Mike_PMID.20335537	-0.0326774	0.621759
Duke_Module09_hypoxia_Mike_PMID.20335537	-0.108165	0.101757
Duke_Module10_ifna_Mike_PMID.20335537	-0.309295	1.95065e-06
Duke_Module11_ifng_Mike_PMID.20335537	-0.378022	4.20192e-09
Duke_Module12_lacticacidosis_Mike_PMID.20335537	0.103688	0.116796
Duke_Module13_myc_Mike_PMID.20335537	-0.128331	0.0519856
Duke_Module14_p53_Mike_PMID.20335537	0.226944	0.000539857
Duke_Module15_p63_Mike_PMID.20335537	-0.0780202	0.238369
Duke_Module16_pi3k_Mike_PMID.20335537	-0.23029	0.000444322
Duke_Module17_pr_Mike_PMID.20335537	0.0444271	0.502302
Duke_Module18_ras_Mike_PMID.20335537	-0.176072	0.00750228
Duke_Module19_src_Mike_PMID.20335537	0.0750544	0.256729
Duke_Module20_stat3_Mike_PMID.20335537	-0.0562271	0.395741
Duke_Module21_tgfb_Mike_PMID.20335537	0.0638847	0.334504
Duke_Module22_tnfa_Mike_PMID.20335537	-0.399748	4.3676e-10
Durvalumab_signature_Higgs_Clin.Cancer.Res.2018_PMID.29716923	-0.580095	0
Early_IRS_1_PLoS.One.2016_PMID.26991655	-0.136735	0.0383212
Early_IRS_2_PLoS.One.2016_PMID.26991655	0.0972815	0.141262
Early_Relapse_ER.Pos_33_JAMA.2011_PMID.21558518	5.27667e-05	0.99937
Early_Response_ER.Neg_27_JAMA.2011_PMID.21558518	0.0353443	0.593588
EGFR_Single_Gene	0.248168	0.000149791
EMT_DOWN_Weingberg_PNAS.2010_PMID.20713713	0.163273	0.0132401
EMT_UP_Weinberg_PNAS.2010_PMID.20713713	0.23416	0.000353502
Endothelial_cells_MCP_PMID.31942075_PMID.31942077	0.332018	2.99445e-07
Endothelial_Normal_EC_high_Angiogenesis_2014_PMID.24257808	-0.179733	0.00633391
Endothelial_Tumor_EC_high_Angiogenesis_2014_PMID.24257808	0.235766	0.000321159
Epithelial_Tubule_Formation_J.Pathol.2017_PMID.27861902	0.0787649	0.233907
ERBB2_Single_Gene	-0.0864234	0.191413
ERBB3_Single_Gene	0.0857991	0.194649
ESR1_Single_Gene	0.04717	0.476263
Excellent_Pathologic_Response_ER.Neg_55_JAMA.2011_PMID.21558518	0.00262798	0.968363
Excellent_Pathologic_Response_ER.Pos_39_JAMA.2011_PMID.21558518	-0.0865714	0.190652
EXTENDED_B_CELL_signatures_Garber_Cell.Mol.Gastroenterol.Hepatol.2017_PMID.28508029	-0.423623	2.78379e-11
Extensive_Residual_Diesase_ER.Neg_54_JAMA.2011_PMID.21558518	0.246687	0.000164402
Extensive_Residual_Diesase_ER.Pos_73_JAMA.2011_PMID.21558518	0.0383436	0.562621
FGFR4_Induced_JCI.2020_PMID.32573490	-0.113962	0.0846155
FGFR4_Repressed_JCI.2020_PMID.32573490	0.167964	0.0107974
FGFR4_Single_Gene	-0.120419	0.0683405
Fibrinogen_Cluster_BMC.Med.Genomics.2011_PMID.21214954	0.19411	0.00316276
Fibroblast_Cluster_BMC.Med.Genomics.2011_PMID.21214954	0.181811	0.00574581
Fibroblasts_MCP_PMID.31942075_PMID.31942077	0.230726	0.000433104
Fibromatosis_Lab.Invest.2008_PMID.18414401	0.222838	0.000683018
fMaSC_Metab_CellRep.2018_PMID.30089273	0.0161836	0.807001
fMaSC_Metab8_CellRep.2018_PMID.30089273	-0.122073	0.0646119
fMaSC_Signature_CellRep.2018_PMID.30089273	-0.117666	0.0749348
fMaSC.refined1_PMID.25575446	0.192624	0.0034057
FOS_JUN_Cluster_BMC.Med.Genomics.2011_PMID.21214954	0.0515994	0.435814
FOXC1_Hair_Follicles_Wang_SCIENCE.2016_P30C.LO.vs.WT_Negative_PMID.26912704	0.29869	4.45054e-06
FOXC1_Hair_Follicles_Wang_SCIENCE.2016_P30C.LO.vs.WT_Positive_PMID.26912704	0.232402	0.000392386
GATA3.induced.genes_JCO.2006_PMID.16505416	-0.00891757	0.892924
GATA3.induced.genes_Oncogene.2004_PMID.15361840	0.019534	0.768085
GENE_PANEL_UNCSEQ_7.1_Oncologist.2018_PMID.29158372	-0.236327	0.000310521
Glycolysis_Signature_BMC.Med.2009_PMID.19291283	-0.14766	0.0252047
GO_DOWN_with_SOX10_OE_Cell.Rep.2015_PMID.26365194	0.122221	0.0642867
GO_UP_with_SOX10_OE_Cell.Rep.2015_PMID.26365194	0.304836	2.76984e-06
GSEA_GP11_Immune_IFN.r=0.965_PerouLab_MInterferon_Cluster_BMC_Med_Genomics_2011_PMID.21214954	-0.34275	1.17317e-07
GSEA_GP19_1Q_amplicon.r=0.967_PerouLab_HS_Green17_BMC_Med_Genomics_2011_PMID.21214954	0.046446	0.483063
GSEA_GP2_Immune_Tcell_Bcell.r=0.949_PerouLab_Immune_cell_Cluster_BMC_Med_Genomics_2011_PMID.21214954	-0.450009	4.84255e-13
GSEA_GP22_16Q22_24_amplicon.r=0.927_PerouLab_16q24x_BMC_Med_Genomics_2011_PMID.21214954	0.00818377	0.901689
GSEA_GP4_MES_ECM.r=0.954_PerouLab_HS_Red7_BMC_Med_Genomics_2011_PMID.21214954	0.182772	0.00549063
GSEA_GP5_MYC_targets_TERT.r=0.922_PerouLab_MM_Myc_1pFDR_UP_Genome_Biology_2007_PMID.17493263	-0.0894849	0.17611
GSEA_GP9_Cell_cell_adhesion.r=960_PerouLab_MClaudin_Cluster_BMC_Med_Genomics_2011_PMID.21214954	0.105497	0.110521
HCK_Breast.Cancer.Research.2008_PMID.19272155	-0.334369	2.44598e-07
HER1_Cluster1_BMC.Genomics.2007_PMID.17663798	-0.173154	0.00856715
HER1_Cluster2_BMC.Genomics.2007_PMID.17663798	-0.120272	0.0686802
HER1_Cluster3_BMC.Genomics.2007_PMID.17663798	-0.1664	0.0115636
HER2_AMPLIFIED_PerouLab_HER2_Amplicon_BMC_Med_Genomics_2011_PMID.21214954	-0.0998883	0.130871
HGF_down_BCR.2013_PMID.24025166	0.0638107	0.335065
HGF_up_BCR.2013_PMID.24025166	-0.239034	0.000263672
High_In_No_Response_MCP_TLS_Melanoma_PMID.31942075	0.437597	4.32101e-12
Histological_Grade_J.Pathol.2017_PMID.27861902	-0.268976	3.81678e-05
HouseKeeping_Genome.Biol.2004_PMID.15287981	-0.104615	0.113547
HRAS_Single_Gene	0.160697	0.0147784
HRneg.Tneg_14.Genes_BCR.2010_PMID.20946665	-0.0224485	0.734695
HS_Green1_BMC.Med.Genomics.2011_PMID.21214954	0.267362	4.26091e-05
HS_Green10_BMC.Med.Genomics.2011_PMID.21214954	-0.270254	3.4968e-05
HS_Green11_BMC.Med.Genomics.2011_PMID.21214954	-0.101016	0.126564
HS_Green12_BMC.Med.Genomics.2011_PMID.21214954	-0.176198	0.00745899
HS_Green13_BMC.Med.Genomics.2011_PMID.21214954	0.258566	7.66983e-05
HS_Green14_BMC.Med.Genomics.2011_PMID.21214954	0.0206012	0.755805
HS_Green15_BMC.Med.Genomics.2011_PMID.21214954	-0.0215086	0.745412
HS_Green16_BMC.Med.Genomics.2011_PMID.21214954	-0.226627	0.000549818
HS_Green18_BMC.Med.Genomics.2011_PMID.21214954	0.256953	8.52414e-05
HS_Green19_BMC.Med.Genomics.2011_PMID.21214954	0.254771	9.82359e-05
HS_Green2_BMC.Med.Genomics.2011_PMID.21214954	-0.339419	1.57488e-07
HS_Green20_BMC.Med.Genomics.2011_PMID.21214954	-0.256008	9.06606e-05
HS_Green21_BMC.Med.Genomics.2011_PMID.21214954	0.298895	4.38171e-06
HS_Green22_BMC.Med.Genomics.2011_PMID.21214954	-0.267595	4.19401e-05
HS_Green24_BMC.Med.Genomics.2011_PMID.21214954	-0.102574	0.120793
HS_Green25_BMC.Med.Genomics.2011_PMID.21214954	0.100514	0.128468
HS_Green3_BMC.Med.Genomics.2011_PMID.21214954	0.211469	0.00128248
HS_Green4_BMC.Med.Genomics.2011_PMID.21214954	0.27068	3.39582e-05
HS_Green5_BMC.Med.Genomics.2011_PMID.21214954	-0.0745544	0.259919
HS_Green6_BMC.Med.Genomics.2011_PMID.21214954	-0.429488	1.32029e-11
HS_Green7_BMC.Med.Genomics.2011_PMID.21214954	-0.101679	0.12408
HS_Green8_BMC.Med.Genomics.2011_PMID.21214954	0.137731	0.036924
HS_Green9_BMC.Med.Genomics.2011_PMID.21214954	0.157544	0.016873
HS_Red1_BMC.Med.Genomics.2011_PMID.21214954	-0.387261	1.64062e-09
HS_Red10_BMC.Med.Genomics.2011_PMID.21214954	0.222995	0.000676923
HS_Red11_BMC.Med.Genomics.2011_PMID.21214954	-0.0794888	0.229627
HS_Red12_BMC.Med.Genomics.2011_PMID.21214954	-0.0544902	0.410514
HS_Red13_BMC.Med.Genomics.2011_PMID.21214954	-0.19042	0.00379702
HS_Red14_BMC.Med.Genomics.2011_PMID.21214954	-0.0309326	0.640495
HS_Red15_BMC.Med.Genomics.2011_PMID.21214954	0.079904	0.227197
HS_Red16_BMC.Med.Genomics.2011_PMID.21214954	-0.216175	0.000991778
HS_Red17_BMC.Med.Genomics.2011_PMID.21214954	-0.205068	0.00180384
HS_Red18_BMC.Med.Genomics.2011_PMID.21214954	0.3059	2.54877e-06
HS_Red19_BMC.Med.Genomics.2011_PMID.21214954	0.209041	0.00146125
HS_Red2_BMC.Med.Genomics.2011_PMID.21214954	0.0886229	0.180324
HS_Red20_BMC.Med.Genomics.2011_PMID.21214954	-0.429862	1.25699e-11
HS_Red21_BMC.Med.Genomics.2011_PMID.21214954	0.1099	0.0963604
HS_Red22_BMC.Med.Genomics.2011_PMID.21214954	-0.164633	0.0124867
HS_Red23_BMC.Med.Genomics.2011_PMID.21214954	-0.268659	3.90054e-05
HS_Red24_BMC.Med.Genomics.2011_PMID.21214954	0.00117517	0.985853
HS_Red25_BMC.Med.Genomics.2011_PMID.21214954	-0.0537505	0.416904
HS_Red3_BMC.Med.Genomics.2011_PMID.21214954	0.332401	2.89773e-07
HS_Red4_BMC.Med.Genomics.2011_PMID.21214954	-0.432089	9.3486e-12
HS_Red5_BMC.Med.Genomics.2011_PMID.21214954	0.309171	1.96996e-06
HS_Red6_BMC.Med.Genomics.2011_PMID.21214954	-0.154574	0.0190781
HS_Red8_BMC.Med.Genomics.2011_PMID.21214954	0.302591	3.29769e-06
HS_Red9_BMC.Med.Genomics.2011_PMID.21214954	0.0717809	0.278103
IgG_Breast.Cancer.Research.2008_PMID.19272155	-0.506678	0
IGG_Cluster_BMC.Med.Genomics.2011_PMID.21214954	-0.539872	0
IMMUNE_Bindea_Cell_aDC_Immunity.2013_PMID.24138885	-0.467018	0
IMMUNE_Bindea_Cell_B_cells_Immunity.2013_PMID.24138885	-0.377527	4.41534e-09
IMMUNE_Bindea_Cell_Blood_vessels_Immunity.2013_PMID.24138885	0.32675	4.68497e-07
IMMUNE_Bindea_Cell_CD8_T_cells_Immunity.2013_PMID.24138885	-0.229531	0.000464512
IMMUNE_Bindea_Cell_Cytotoxic_cells_Immunity.2013_PMID.24138885	-0.395197	7.12763e-10
IMMUNE_Bindea_Cell_DC_Immunity.2013_PMID.24138885	-0.205434	0.00176938
IMMUNE_Bindea_Cell_Eosinophils_Immunity.2013_PMID.24138885	-0.0513518	0.438021
IMMUNE_Bindea_Cell_Lymph_vessels_Immunity.2013_PMID.24138885	0.132293	0.0451081
IMMUNE_Bindea_Cell_Macrophages_Immunity.2013_PMID.24138885	-0.215099	0.0010523
IMMUNE_Bindea_Cell_Mast_cells_Immunity.2013_PMID.24138885	0.149466	0.0234599
IMMUNE_Bindea_Cell_Neutrophils_Immunity.2013_PMID.24138885	-0.0784611	0.23572
IMMUNE_Bindea_Cell_NK_CD56bright_cells_Immunity.2013_PMID.24138885	-0.0284343	0.667722
IMMUNE_Bindea_Cell_NK_CD56dim_cells_Immunity.2013_PMID.24138885	-0.0575675	0.384561
IMMUNE_Bindea_Cell_NK_cells_Immunity.2013_PMID.24138885	0.203657	0.00194211
IMMUNE_Bindea_Cell_Normal_mucosa_Immunity.2013_PMID.24138885	0.37351	6.57937e-09
IMMUNE_Bindea_Cell_pDC_Immunity.2013_PMID.24138885	-0.0170989	0.796318
IMMUNE_Bindea_Cell_SW480_cancer_cells_Immunity.2013_PMID.24138885	0.388828	1.39433e-09
IMMUNE_Bindea_Cell_T_cells_Immunity.2013_PMID.24138885	-0.419479	4.61681e-11
IMMUNE_Bindea_Cell_T_helper_cells_Immunity.2013_PMID.24138885	-0.394505	7.67307e-10
IMMUNE_Bindea_Cell_Tcm_Immunity.2013_PMID.24138885	-0.28051	1.70441e-05
IMMUNE_Bindea_Cell_Tem_Immunity.2013_PMID.24138885	-0.117392	0.0756191
IMMUNE_Bindea_Cell_TFH_Immunity.2013_PMID.24138885	-0.418012	5.50276e-11
IMMUNE_Bindea_Cell_Tgd_Immunity.2013_PMID.24138885	-0.0699208	0.290772
IMMUNE_Bindea_Cell_Th1_cells_Immunity.2013_PMID.24138885	-0.43507	6.20541e-12
IMMUNE_Bindea_Cell_Th17_cells_Immunity.2013_PMID.24138885	-0.0590834	0.372152
IMMUNE_Bindea_Cell_Th2_cells_Immunity.2013_PMID.24138885	-0.259053	7.42798e-05
IMMUNE_Bindea_Cell_TReg_Immunity.2013_PMID.24138885	-0.52798	0
Immune_High_In_Response_MCP_TLS_Melanoma_PMID.31942075	-0.545496	0
Immune_Hot_using_CD8_vs_Cold_PMID.31942071	-0.450683	4.11515e-13
IMMUNE_PEREZ_14_JCO.2015_PMID.2560586	-0.255076	9.6316e-05
IMMUNE_PEREZ_87_JCO.2015_PMID.2560586	-0.435832	5.57297e-12
Immune_Suppression_Kardos_JCI.Insight.2016_PMID.27699256	-0.506925	0
Immunosuppression_PMID.31942077	0.181316	0.00588129
Inflammatory_Breast_Cancer_491_IBC_CCR.2013_PMID.23396049	-0.433158	8.08627e-12
Inflammatory_Breast_Cancer_491_nIBC_CCR.2013_PMID.23396049	0.0491455	0.457974
Inflammatory_Breast_Cancer_79_IBC_CCR.2013_PMID.23396049	-0.337489	1.86511e-07
Inflammatory_Breast_Cancer_79_nIBC_CCR.2013_PMID.23396049	0.028386	0.668253
Influenza_11genes_Metasignature_KHATRI_Immunity.2015_PMID.26682989	-0.249515	0.000137561
IntClust_Amplification.50_Genome.Biol.2014_PMID.25164602	-0.0652043	0.3246
IntClust_Amplification.50.Better.than_Genome.Biol.2014_PMID.25164602	0.0771641	0.243571
IntClust_Deletion.50_Genome.Biol.2014_PMID.25164602	-0.035437	0.59262
IntClust_Deletion.50.Better.than_Genome.Biol.2014_PMID.25164602	0.0665348	0.314809
Interferon_Breast.Cancer.Research.2008_PMID.19272155	-0.158725	0.0160602
Interferon_Cluster_BMC.Med.Genomics.2011_PMID.21214954	-0.197603	0.00265243
JANES_Oscillation_GDF11_TGFBR3_Nat.Cell.Biol.2014_PMID.24658685	0.0578436	0.382282
JANES_Oscillation_JUND_KRT5_Nat.Cell.Biol.2014_PMID.24658685	0.0802325	0.225288
Keller2012_CD10_Adam_PMID.25575446	0.207496	0.0015867
Knudsen_Neo_common_Clin.Cancer.Res.2014_PMID.25047707	-0.313228	1.42514e-06
Knudsen_Neo_ER_negative_Clin.Cancer.Res.2014_PMID.25047707	-0.189301	0.00401102
Knudsen_Neo_ER_positive_Clin.Cancer.Res.2014_PMID.25047707	-0.173579	0.00840407
KRAS_amplicon_Genome.Biology.2007_PMID.17493263	-0.174097	0.00820915
KRAS_Single_Gene	-0.279268	1.86209e-05
Late_IRS_1_PLoS.One.2016_PMID.26991655	-0.24555	0.000176519
Late_IRS_2_PLoS.One.2016_PMID.26991655	-0.0163503	0.805053
LCK_Breast.Cancer.Research.2008_PMID.19272155	-0.408609	1.63683e-10
Lim.et.al.2010.Conserved.aMaSC_BCR.2010_PMID.20346151	0.331988	3.0023e-07
Lim.et.al.2010.Conserved.Luminal.Progenitor_BCR.2010_PMID.20346151	0.0320008	0.628997
Lim.et.al.2010.Conserved.Mature_BCR.2010_PMID.20346151	0.0602166	0.363038
Lim2009_LumProg_Adam_PMID.25575446	0.0646974	0.328382
Lim2009_MaSC_Adam_PMID.25575446	0.346021	8.75757e-08
Lim2009_MatureLum_Adam_PMID.25575446	0.0417384	0.528534
Lim2009_Stroma_Adam_PMID.25575446	0.210181	0.00137468
Lim2010_LumProg_Adam_PMID.25575446	-0.0747447	0.258702
Lim2010_MaSC_Adam_PMID.25575446	0.31414	1.32435e-06
Lim2010_MatureLum_Adam_PMID.25575446	0.206626	0.00166158
Lim2010_Stroma_Adam_PMID.25575446	0.198436	0.00254244
Lobular_Carcinoma_In_Situ_J.Pathol.2017_PMID.27861902	0.291266	7.78492e-06
LOBULAR_TCGA_SIGNATURE_Immune_related_Cell.2015_PMID.26451490	-0.40342	2.92184e-10
LOBULAR_TCGA_SIGNATURE_Reactive_like_Cell.2015_PMID.26451490	0.358692	2.73569e-08
LOBULAR_TCGA_SUBTYPE_Immune_related_Cell.2015_PMID.26451490	0.0880222	0.183304
LOBULAR_TCGA_SUBTYPE_Proliferative_Cell.2015_PMID.26451490	0.146414	0.0264734
LOBULAR_TCGA_SUBTYPE_Reactive_like_Cell.2015_PMID.26451490	0.28382	1.34361e-05
LUMINAL_Cluster_BMC.Med.Genomics.2011_PMID.21214954	0.0488802	0.460408
Luminal_Progenitor_Down_Nat.Med.2009_PMID.19648928	0.272201	3.05738e-05
Luminal_Progenitor_Up_Nat.Med.2009_PMID.19648928	-0.00877061	0.894678
LumProg_HsEnriched_BCR.2015_PMID.25575446	0.0420965	0.525002
LumProg_HsEnriched_Refined1_BCR.2015_PMID.25575446	0.259229	7.34261e-05
LumProg_Lim09_BCR.2015_PMID.25575446	-0.00392791	0.952725
LumProg_Prat_BCR.2015_PMID.25575446	-0.0258927	0.695876
LumProg_Shehata_BCR.2015_PMID.25575446	0.0152003	0.818518
Lums_HER2E_DOWN_metastatic signature_JCI.2020_PMID.32573490	0.308551	2.06892e-06
Lums_HER2E_UP_metastatic signature_JCI.2020_PMID.32573490	-0.000987772	0.98811
Lung.WNT.DiMeo_Cancer.Res.2009_PMID.19549913	0.169986	0.00987383
Lymphovascular_Invasion_J.Pathol.2017_PMID.27861902	-0.0936303	0.156862
M2_Macrophage_Blood.2006_PMID.16556895	-0.243529	0.000200139
MacTh1_cluster_Iglesia_CCR.2014_PMID.24916698	-0.404446	2.60846e-10
MAPK_pathway_activation_Wagle_NPJ.Precis.Oncol.2018_PMID.29872725	0.237523	0.000288946
MASC_Down_Nat.Med.2009_PMID.19648928	0.0199986	0.762732
MASC_Up_Nat.Med.2009_PMID.19648928	0.326124	4.9384e-07
Mature_Luminal_Down_Nat.Med.2009_PMID.19648928	0.175913	0.00755705
Mature_LuminaUp_Nat.Med.2009_PMID.19648928	0.0955151	0.148654
MatureLum_HsEnriched_BCR.2015_PMID.25575446	0.0400765	0.54509
MatureLum_HsEnriched_Refined1_BCR.2015_PMID.25575446	0.068252	0.302461
MatureLum_Lim09_BCR.2015_PMID.25575446	0.0351135	0.596003
MatureLum_Prat_BCR.2015_PMID.25575446	-0.0553631	0.40305
MatureLum_Shehata_BCR.2015_PMID.25575446	-3.50134e-05	0.999584
MBASAL_BMC.Med.Genomics.2011_PMID.21214954	0.41765	5.74495e-11
MCD3_CD8_BMC.Med.Genomics.2011_PMID.21214954	-0.42066	4.00287e-11
MCF7.E2.induced.genes_JCO.2006_PMID.16505416	-0.121752	0.0653212
MCF7.E2.repressed.genes_JCO.2006_PMID.16505416	0.112969	0.0873754
MDACC_P53_ER.Pos_CCR.2011_PMID.21248301	-0.274821	2.54782e-05
MDACC.FNA.1_J.Clin.Oncol.2010_PMID.20805453	-0.429968	1.23968e-11
MDACC.FNA.2_J.Clin.Oncol.2010_PMID.20805453	0.24861	0.000145663
MDSC_Granulocytic_Youn_J_Leukoc_Biol.2012_PMID.21954284	-0.266875	4.40424e-05
MDSC_Neutrophil_Youn_J_Leukoc_Biol.2012_PMID.21954284	-0.308113	2.1419e-06
MDSC_tumor_MO_Schlecker_J.Immunol.2012_PMID.23152559	-0.256713	8.65906e-05
MDSC_tumor_Schlecker_J.Immunol.2012_PMID.23152559	-0.19404	0.00317384
MECM_BMC.Med.Genomics.2011_PMID.21214954	0.249223	0.000140129
MERCK_Immune_signature_Science.2018_PMID.30309915	-0.515647	0
MET_DOWN_RNA_Seq_Significant_Genes_JCI.2018_PMID.29480819	-0.140405	0.0333855
MET_DOWN_Significant_Genes_LOW_BASALS_1_Genes_JCI.2018_PMID.29480819	0.0307156	0.642841
MET_DOWN_Significant_Genes_LOW_BASALS_2_Genes_JCI.2018_PMID.29480819	-0.0501456	0.448868
MET_Single_Gene	0.0481434	0.467202
MET_UP_RNA_Seq_Significant_Genes_JCI.2018_PMID.29480819	0.277657	2.08741e-05
MET_UP_Significant_Genes_HIGH_BASALS_Genes_JCI.2018_PMID.29480819	0.0587421	0.374923
METAPLASTIC_Up_CanRes.2009_PMID.19435916	0.0610303	0.356581
MFGFR2_BMC.Med.Genomics.2011_PMID.21214954	0.232269	0.000395486
MHC_Forero_11_Cancer.Immunol.Res.2016_PMID.26980599	-0.431796	9.72434e-12
MHC_Forero_24_Cancer.Immunol.Res.2016_PMID.26980599	-0.328486	4.0461e-07
MHC.I_Breast.Cancer.Research.2008_PMID.19272155	-0.369446	9.7948e-09
MHC.II_Breast.Cancer.Research.2008_PMID.19272155	-0.446519	1.00383e-12
MICRORNA_138_Signature_Cancer.Res.2014_PMID.25339353	-0.0909091	0.169309
Miller_B_P_Metagene_Genome_Biol_2013_PMID.23618380	-0.510818	0
Miller_M_D_Metagene_Genome_Biol_2013_PMID.23618380	-0.40246	3.24751e-10
Miller_Proliferation_Metagene_Genome_Biol_2013_PMID.23618380	-0.26872	3.88428e-05
Miller_T_NK_Metagene_Genome_Biol_2013_PMID.23618380	-0.395218	7.1119e-10
MIR_200c_Induced_ONCO.2015_PMID.25746005	-0.0183189	0.782137
MIR_200c_Repressed_ONCO.2015_PMID.25746005	0.217857	0.000903583
MITO1_BMC.Med.Genomics.2011_PMID.21214954	0.0123528	0.85208
MITO2_BMC.Med.Genomics.2011_PMID.21214954	-0.0324318	0.624382
Mitotic_Count_J.Pathol.2017_PMID.27861902	-0.171129	0.00938326
MK14_K17_BMC.Med.Genomics.2011_PMID.21214954	0.242296	0.000215966
MKRAS_amplicon_BMC.Med.Genomics.2011_PMID.21214954	-0.172895	0.00866805
MM_BRCAwnt_1pFDR_UP_Genome.Biology.2007_PMID.17493263	-0.00425043	0.948848
MM_C3Tag_1pFDR_UP_Genome.Biology.2007_PMID.17493263	-0.13578	0.0397035
MM_C3Tag.2012_Genome.Biol.2013_PMID.24220145	-0.232635	0.000386997
MM_Class3_Genome.Biol.2013_PMID.24220145	-0.0672006	0.309983
MM_Class8_Genome.Biol.2013_PMID.24220145	0.318673	9.16317e-07
MM_Claudinlow_Genome.Biol.2013_PMID.24220145	0.0678131	0.305586
MM_DMBAwnt_1pFDR_UP_Genome.Biology.2007_PMID.17493263	0.383109	2.51304e-09
MM_Erbb2.like_Genome.Biol.2013_PMID.24220145	0.0189097	0.775296
MM_Green1_BMC.Med.Genomics.2011_PMID.21214954	0.0468405	0.479351
MM_Green10_BMC.Med.Genomics.2011_PMID.21214954	0.282856	1.44048e-05
MM_Green11_BMC.Med.Genomics.2011_PMID.21214954	-0.0461038	0.486296
MM_Green12_BMC.Med.Genomics.2011_PMID.21214954	0.0265416	0.688646
MM_Green13_BMC.Med.Genomics.2011_PMID.21214954	0.307799	2.19555e-06
MM_Green14_BMC.Med.Genomics.2011_PMID.21214954	0.232758	0.000384206
MM_Green15_BMC.Med.Genomics.2011_PMID.21214954	0.142559	0.0307487
MM_Green16_BMC.Med.Genomics.2011_PMID.21214954	-0.147206	0.0256612
MM_Green17_BMC.Med.Genomics.2011_PMID.21214954	-0.234997	0.000336295
MM_Green18_BMC.Med.Genomics.2011_PMID.21214954	0.212953	0.00118329
MM_Green19_BMC.Med.Genomics.2011_PMID.21214954	-0.276247	2.30541e-05
MM_Green2_BMC.Med.Genomics.2011_PMID.21214954	-0.0809485	0.221165
MM_Green20_BMC.Med.Genomics.2011_PMID.21214954	0.258014	7.95293e-05
MM_Green21_BMC.Med.Genomics.2011_PMID.21214954	-0.319513	8.55294e-07
MM_Green22_BMC.Med.Genomics.2011_PMID.21214954	0.251451	0.000121614
MM_Green23_BMC.Med.Genomics.2011_PMID.21214954	0.101024	0.126535
MM_Green24_BMC.Med.Genomics.2011_PMID.21214954	-0.135274	0.0404521
MM_Green25_BMC.Med.Genomics.2011_PMID.21214954	0.309485	1.92144e-06
MM_Green3_BMC.Med.Genomics.2011_PMID.21214954	0.273007	2.89105e-05
MM_Green4_BMC.Med.Genomics.2011_PMID.21214954	-0.167507	0.0110168
MM_Green5_BMC.Med.Genomics.2011_PMID.21214954	0.303129	3.16319e-06
MM_Green6_BMC.Med.Genomics.2011_PMID.21214954	-0.176241	0.00744416
MM_Green7_BMC.Med.Genomics.2011_PMID.21214954	0.070837	0.284484
MM_Green8_BMC.Med.Genomics.2011_PMID.21214954	-0.104351	0.114463
MM_Green9_BMC.Med.Genomics.2011_PMID.21214954	0.220962	0.000759474
MM_Myc.2012_Genome.Biol.2013_PMID.24220145	-0.0733896	0.267454
MM_Myoepithelioma.like_Genome.Biol.2013_PMID.24220145	0.413155	9.73232e-11
MM_Neu.2012_Genome.Biol.2013_PMID.24220145	0.326661	4.72051e-07
MM_NeuPyMT_1pFDR_UP_Genome.Biology.2007_PMID.17493263	0.110724	0.0938795
MM_Normal_1pFDR_UP_Genome.Biology.2007_PMID.17493263	0.185556	0.00480842
MM_Normal.like_Genome.Biol.2013_PMID.24220145	0.175712	0.00762696
MM_p53null_1pFDR_UP_Genome.Biology.2007_PMID.17493263	-0.281831	1.55063e-05
MM_p53null.Basal_Genome.Biol.2013_PMID.24220145	0.290353	8.33e-06
MM_p53null.Luminal_Genome.Biol.2013_PMID.24220145	-0.138031	0.036512
MM_Potluck_1pFDR_UP_Genome.Biology.2007_PMID.17493263	-0.0110529	0.867496
MM_PyMT.2012_Genome.Biol.2013_PMID.24220145	0.0639793	0.333787
MM_Red1_BMC.Med.Genomics.2011_PMID.21214954	-0.0201554	0.760928
MM_Red10_BMC.Med.Genomics.2011_PMID.21214954	-0.192774	0.00338029
MM_Red11_BMC.Med.Genomics.2011_PMID.21214954	-0.120088	0.0691084
MM_Red12_BMC.Med.Genomics.2011_PMID.21214954	0.0923954	0.162422
MM_Red13_BMC.Med.Genomics.2011_PMID.21214954	0.374077	6.22121e-09
MM_Red14_BMC.Med.Genomics.2011_PMID.21214954	-0.178579	0.00668326
MM_Red15_BMC.Med.Genomics.2011_PMID.21214954	0.0905619	0.170949
MM_Red16_BMC.Med.Genomics.2011_PMID.21214954	0.0224189	0.735032
MM_Red17_BMC.Med.Genomics.2011_PMID.21214954	-0.0272301	0.681007
MM_Red18_BMC.Med.Genomics.2011_PMID.21214954	-0.246594	0.00016536
MM_Red19_BMC.Med.Genomics.2011_PMID.21214954	0.220618	0.00077429
MM_Red2_BMC.Med.Genomics.2011_PMID.21214954	0.128397	0.0518641
MM_Red20_BMC.Med.Genomics.2011_PMID.21214954	0.29804	4.67662e-06
MM_Red21_BMC.Med.Genomics.2011_PMID.21214954	0.115538	0.0803804
MM_Red22_BMC.Med.Genomics.2011_PMID.21214954	-0.412201	1.08651e-10
MM_Red23_BMC.Med.Genomics.2011_PMID.21214954	0.277966	2.0422e-05
MM_Red24_BMC.Med.Genomics.2011_PMID.21214954	0.119495	0.0704993
MM_Red25_BMC.Med.Genomics.2011_PMID.21214954	0.355817	3.57777e-08
MM_Red3_BMC.Med.Genomics.2011_PMID.21214954	0.352466	4.87552e-08
MM_Red4_BMC.Med.Genomics.2011_PMID.21214954	-0.111562	0.0914066
MM_Red5_BMC.Med.Genomics.2011_PMID.21214954	-0.203071	0.00200234
MM_Red6_BMC.Med.Genomics.2011_PMID.21214954	0.410664	1.29589e-10
MM_Red7_BMC.Med.Genomics.2011_PMID.21214954	0.112522	0.0886402
MM_Red8_BMC.Med.Genomics.2011_PMID.21214954	0.030686	0.643162
MM_Red9_BMC.Med.Genomics.2011_PMID.21214954	-0.0742161	0.262092
MM_Squamous.like_Genome.Biol.2013_PMID.24220145	0.182908	0.0054556
MM_Stat1_Genome.Biol.2013_PMID.24220145	0.173396	0.00847411
MM_WapINT3_1pFDR_UP_Genome.Biology.2007_PMID.17493263	0.314973	1.23818e-06
MM_WapINT3.2012_Genome.Biol.2013_PMID.24220145	0.331583	3.10813e-07
MM_WAPTag_1pFDR_UP_Genome.Biology.2007_PMID.17493263	-0.226469	0.000554846
MM_Wnt1.Early_Genome.Biol.2013_PMID.24220145	0.422919	3.03702e-11
MM_Wnt1.Late_Genome.Biol.2013_PMID.24220145	0.349428	6.43561e-08
Mmyosin_BMC.Med.Genomics.2011_PMID.21214954	0.339598	1.55035e-07
MNADH_CYTochrome_BMC.Med.Genomics.2011_PMID.21214954	-0.0327819	0.620644
MNB1_BMC.Med.Genomics.2011_PMID.21214954	0.0396297	0.549584
MNB2_BMC.Med.Genomics.2011_PMID.21214954	0.123234	0.0620961
MNB3_BMC.Med.Genomics.2011_PMID.21214954	0.205226	0.00178885
MNOtch4_BMC.Med.Genomics.2011_PMID.21214954	0.394646	7.5588e-10
Monocytic_lineage_MCP_PMID.31942075_PMID.31942077	-0.360388	2.33223e-08
Mouse_Human_ImmuneProfiles_SHAY_M_H_Induced_in_B_PNAS.2013_PMID.23382184_	-0.45321	1.98442e-13
Mouse_Human_ImmuneProfiles_SHAY_M_H_Induced_in_DC_PNAS.2013_PMID.23382184_	-0.16001	0.0152146
Mouse_Human_ImmuneProfiles_SHAY_M_H_Induced_in_GN_PNAS.2013_PMID.23382184_	-0.129335	0.050165
Mouse_Human_ImmuneProfiles_SHAY_M_H_Induced_in_HSC_PNAS.2013_PMID.23382184_	-0.022417	0.735054
Mouse_Human_ImmuneProfiles_SHAY_M_H_Induced_in_MO_PNAS.2013_PMID.23382184_	-0.13635	0.038874
Mouse_Human_ImmuneProfiles_SHAY_M_H_Induced_in_NK_PNAS.2013_PMID.23382184_	-0.365176	1.4792e-08
Mouse_Human_ImmuneProfiles_SHAY_M_H_Induced_in_T_PNAS.2013_PMID.23382184_	-0.400603	3.97951e-10
MProliferation_BMC.Med.Genomics.2011_PMID.21214954	-0.273375	2.81808e-05
MProtocadherin_BMC.Med.Genomics.2011_PMID.21214954	-0.00288244	0.9653
MPYMT_NEU_Cluster_BMC.Med.Genomics.2011_PMID.21214954	-0.0143027	0.829065
MRibosomal_BMC.Med.Genomics.2011_PMID.21214954	0.0895786	0.175657
MS_CD44_DOWN_PNAS.2009_PMID.19666588	0.0709248	0.283887
MS_CD44_UP_PNAS.2009_PMID.19666588	-0.0617987	0.35055
MSquamous_BMC.Med.Genomics.2011_PMID.21214954	0.292258	7.23067e-06
MUnknown_1_BMC.Med.Genomics.2011_PMID.21214954	0.0560821	0.396962
MUnknown_10_BMC.Med.Genomics.2011_PMID.21214954	-0.256837	8.58914e-05
MUnknown_11_BMC.Med.Genomics.2011_PMID.21214954	-0.130521	0.0480841
MUnknown_12_BMC.Med.Genomics.2011_PMID.21214954	-0.245654	0.000175382
MUnknown_13_BMC.Med.Genomics.2011_PMID.21214954	-0.249747	0.000135553
MUnknown_14_BMC.Med.Genomics.2011_PMID.21214954	-0.121645	0.0655605
MUnknown_15_BMC.Med.Genomics.2011_PMID.21214954	-0.0418016	0.527911
MUnknown_16_BMC.Med.Genomics.2011_PMID.21214954	0.123764	0.0609733
MUnknown_17_BMC.Med.Genomics.2011_PMID.21214954	0.0416655	0.529256
MUnknown_18_BMC.Med.Genomics.2011_PMID.21214954	0.208311	0.00151932
MUnknown_19_BMC.Med.Genomics.2011_PMID.21214954	-0.0908322	0.169671
MUnknown_2_BMC.Med.Genomics.2011_PMID.21214954	0.0659687	0.318951
MUnknown_20_BMC.Med.Genomics.2011_PMID.21214954	0.0405292	0.540555
MUnknown_21_BMC.Med.Genomics.2011_PMID.21214954	-0.00538368	0.935235
MUnknown_22_BMC.Med.Genomics.2011_PMID.21214954	0.13508	0.0407413
MUnknown_23_BMC.Med.Genomics.2011_PMID.21214954	-0.373281	6.72944e-09
MUnknown_24_BMC.Med.Genomics.2011_PMID.21214954	-0.0775004	0.241518
MUnknown_25_BMC.Med.Genomics.2011_PMID.21214954	0.0805994	0.223168
MUnknown_26_BMC.Med.Genomics.2011_PMID.21214954	0.106487	0.107204
MUnknown_27_BMC.Med.Genomics.2011_PMID.21214954	-0.062204	0.347395
MUnknown_28_BMC.Med.Genomics.2011_PMID.21214954	-0.0764678	0.247861
MUnknown_29_BMC.Med.Genomics.2011_PMID.21214954	0.126124	0.0561819
MUnknown_3_BMC.Med.Genomics.2011_PMID.21214954	-0.263995	5.34879e-05
MUnknown_30_BMC.Med.Genomics.2011_PMID.21214954	0.168378	0.0106022
MUnknown_31_BMC.Med.Genomics.2011_PMID.21214954	-0.340656	1.4123e-07
MUnknown_32_BMC.Med.Genomics.2011_PMID.21214954	-0.0184244	0.780914
MUnknown_33_BMC.Med.Genomics.2011_PMID.21214954	-0.360258	2.36104e-08
MUnknown_34_BMC.Med.Genomics.2011_PMID.21214954	0.017086	0.796467
MUnknown_35_BMC.Med.Genomics.2011_PMID.21214954	0.0264134	0.690072
MUnknown_4_BMC.Med.Genomics.2011_PMID.21214954	-0.0118054	0.858565
MUnknown_5_BMC.Med.Genomics.2011_PMID.21214954	0.2467	0.00016427
MUnknown_6_BMC.Med.Genomics.2011_PMID.21214954	-0.106689	0.106536
MUnknown_7_BMC.Med.Genomics.2011_PMID.21214954	-0.0671907	0.310054
MUnknown_8_BMC.Med.Genomics.2011_PMID.21214954	0.0597028	0.367153
MUnknown_9_BMC.Med.Genomics.2011_PMID.21214954	0.346906	8.08641e-08
Murat_G07_J.Clin.Oncol.2008_PMID.18565887	0.228538	0.000492174
Murat_G18_J.Clin.Oncol.2008_PMID.18565887	0.0931667	0.158932
Murat_G24_J.Clin.Oncol.2008_PMID.18565887	-0.370156	9.14045e-09
MVEGFC_BMC.Med.Genomics.2011_PMID.21214954	0.332355	2.90929e-07
MYC_Single_Gene	0.00268025	0.967733
myeloid_cell_chemotaxis_1gene_PMID.31942077	-0.200777	0.00225496
Myeloid_dendritic_cells_MCP_PMID.31942075_PMID.31942077	-0.245071	0.000181873
Necrosis_J.Pathol.2017_PMID.27861902	-3.20545e-05	0.99962
Neutrophils_MCP_PMID.31942075_PMID.31942077	0.0591002	0.372016
New.Immune_Charoentong_Activated_B_cell_CellRep.2017_PMID.28052254	-0.389139	1.3498e-09
New.Immune_Charoentong_Activated_CD4_T_cell_CellRep.2017_PMID.28052254	-0.526515	0
New.Immune_Charoentong_Activated_CD8_T_cell_CellRep.2017_PMID.28052254	-0.434665	6.56756e-12
New.Immune_Charoentong_Activated_dendritic_cell_CellRep.2017_PMID.28052254	-0.328315	4.10533e-07
New.Immune_Charoentong_CD56bright_natural_killer_cell_CellRep.2017_PMID.28052254	-0.0689325	0.297657
New.Immune_Charoentong_CD56dim_natural_killer_cell_CellRep.2017_PMID.28052254	-0.155307	0.0185119
New.Immune_Charoentong_Central_memory_CD4_T_cell_CellRep.2017_PMID.28052254	-0.091706	0.16559
New.Immune_Charoentong_Central_memory_CD8_T_cell_CellRep.2017_PMID.28052254	0.0442071	0.504422
New.Immune_Charoentong_Effector_memeory_CD4_T_cell_CellRep.2017_PMID.28052254	-0.288891	9.2803e-06
New.Immune_Charoentong_Effector_memeory_CD8_T_cell_CellRep.2017_PMID.28052254	-0.37116	8.28681e-09
New.Immune_Charoentong_Eosinophil_CellRep.2017_PMID.28052254	-0.293423	6.6279e-06
New.Immune_Charoentong_Gamma_delta_T_cell_CellRep.2017_PMID.28052254	-0.198925	0.00247976
New.Immune_Charoentong_Immature__B_cell_CellRep.2017_PMID.28052254	-0.465472	0
New.Immune_Charoentong_Immature_dendritic_cell_CellRep.2017_PMID.28052254	0.00295247	0.964458
New.Immune_Charoentong_Macrophage_CellRep.2017_PMID.28052254	-0.159012	0.0158679
New.Immune_Charoentong_Mast_cell_CellRep.2017_PMID.28052254	-0.110561	0.0943656
New.Immune_Charoentong_MDSC_CellRep.2017_PMID.28052254	-0.366442	1.30989e-08
New.Immune_Charoentong_Memory_B_cell_CellRep.2017_PMID.28052254	-0.212451	0.00121602
New.Immune_Charoentong_Monocyte_CellRep.2017_PMID.28052254	-0.199999	0.00234704
New.Immune_Charoentong_Natural_killer_cell_CellRep.2017_PMID.28052254	-0.149365	0.0235552
New.Immune_Charoentong_Natural_killer_T_cell_CellRep.2017_PMID.28052254	-0.234878	0.000338682
New.Immune_Charoentong_Neutrophil_CellRep.2017_PMID.28052254	0.0020865	0.97488
New.Immune_Charoentong_Plasmacytoid_dendritic_cell_CellRep.2017_PMID.28052254	-0.142199	0.0311766
New.Immune_Charoentong_Regulatory_T_cell_CellRep.2017_PMID.28052254	-0.279623	1.81564e-05
New.Immune_Charoentong_T_follicular_helper_cell_CellRep.2017_PMID.28052254	-0.219261	0.000835528
New.Immune_Charoentong_Type_1_T_helper_cell_CellRep.2017_PMID.28052254	-0.244419	0.000189399
New.Immune_Charoentong_Type_17_T_helper_cell_CellRep.2017_PMID.28052254	-0.292639	7.02814e-06
New.Immune_Charoentong_Type_2_T_helper_cell_CellRep.2017_PMID.28052254	-0.195491	0.00295126
New.Immune_ImmLandscape_IFN_3.PMID.24516633	-0.210052	0.00138419
New.Immune_ImmLandscape_IFNG_5.PMID.24516633	-0.516178	0
New.Immune_ImmLandscape_lymphocyte_Infil_T/B.PMID.18592372	-0.426547	1.9289e-11
New.Immune_ImmLandscape_Macro/mono_CSF1_core_response.Clin_Can_Res.PMID. 19188147	-0.384126	2.26512e-09
New.Immune_ImmLandscape_Wound_Healing.PMID.14737219	-0.190955	0.00369852
New.Immune_IMMUNE_Bindea_Cell_iDC_Median_Immunity.2013_PMID.24138885	-0.0861847	0.192645
New.Immune_ImSig.Bcells_CancerImmunolRes.2018_PMID.30266715	-0.354707	3.96545e-08
New.Immune_ImSig.InterferonPathway_CancerImmunolRes.2018_PMID.30266715	-0.288293	9.69754e-06
New.Immune_ImSig.Macrophages_CancerImmunolRes.2018_PMID.30266715	-0.341093	1.35882e-07
New.Immune_ImSig.Monocytes_CancerImmunolRes.2018_PMID.30266715	-0.245458	0.000177532
New.Immune_ImSig.Neutrophils_CancerImmunolRes.2018_PMID.30266715	-0.119944	0.0694442
New.Immune_ImSig.NKcells_CancerImmunolRes.2018_PMID.30266715	-0.423986	2.66113e-11
New.Immune_ImSig.PlasmaCells_CancerImmunolRes.2018_PMID.30266715	-0.536209	0
New.Immune_ImSig.ProliferationPathway_CancerImmunolRes.2018_PMID.30266715	-0.273952	2.70714e-05
New.Immune_ImSig.Tcells_CancerImmunolRes.2018_PMID.30266715	-0.409994	1.39889e-10
New.Immune_ImSig.TranslationPathway_CancerImmunolRes.2018_PMID.30266715	0.0841747	0.203258
New.Immune_MHCI_coreGenes_PMID29170503	-0.385772	1.91303e-09
New.Immune_Miller_Bcell_Plasma_52gene_PMID.23618380	-0.507453	0
New.Immune_Miller_Monocyte_DendriticCell_25gene_PMID.23618380	-0.41752	5.83449e-11
New.Immune_Miller_Tcell_NKcell_51gene_PMID.23618380	-0.402688	3.16718e-10
New.Immune_Tcell_CD8_Effector_vs_naive_2.PMID27789795	-0.279686	1.80763e-05
New.Immune_Tcell_CD8_Exhausted_vs_antiPDL1_2.PMID27789795	-0.303048	3.18308e-06
New.Immune_Tcell_CD8_Exhausted_vs_naive_2.PMID27789795	-0.289356	8.96719e-06
New.Immune_Tcell_CD8_Memory_vs_naive_1.PMID27789795	-0.336064	2.11171e-07
New.Immune_Tertiary.Lymphoid.Structure.12chemokine_FrontImmunol.2017.PMID.28713385	-0.497966	0
NK_cells_MCP_PMID.31942075_PMID.31942077	-0.360936	2.21455e-08
NRAS_Single_Gene	-0.202301	0.00208412
Nuclear_Pleomorphism_J.Pathol.2017_PMID.27861902	-0.227732	0.000515784
Parity_signature_Troester_251_BCR.2014_PMID.25005139	-0.267393	4.25178e-05
Parity_signature_Troester_40_BCR.2014_PMID.25005139	-0.344361	1.01626e-07
PARP_sensitivity_MDACC_NPJ.Syst.Biol.Appl._2017_PMID.28649435	-0.121391	0.0661275
PARP_Sensitivity_Signature_NEGATIVE_Sci.Adv.2017_PMID.28439535	-0.0665989	0.314342
PARP_Sensitivity_Signature_POSITIVE_Sci.Adv.2017_PMID.28439535	-0.178359	0.00675177
PDCD1_Single_Gene	-0.493705	0
PDGFRA_Single_Gene	0.0931578	0.158972
PDGFRB_Single_Gene	0.305896	2.54956e-06
Pfefferle2012_LumProg_PMID.25575446	0.0704544	0.287099
Pfefferle2012_MaSC_PMID.25575446	0.359661	2.49754e-08
Pfefferle2012_MatureLum_PMID.25575446	0.064078	0.333041
Pfefferle2012_Stroma_PMID.25575446	0.212837	0.00119081
PGR_Single_Gene	0.154632	0.0190326
PIK3CA.Hutti_Cancer.Res.2012_PMID.22552288	-0.173856	0.00829923
PR_Isoform_Ratio_Up_in_PRA_H_JNCI.2017_PMID.28376177	0.233022	0.000378236
PR_Isoform_Ratio_Up_in_PRB_H_JNCI.2017_PMID.28376177	-0.152926	0.0204069
Proliferation_Cluster_BMC.Med.Genomics.2011_PMID.21214954	-0.274695	2.57041e-05
Prosigna_Proliferation_18_BMC.Med.Genomics.2015_PMID.26297356	-0.250716	0.00012745
PTEN_Single_Gene	0.128674	0.0513572
RB_LOH_Breast.Cancer.Res.2008_PMID.18782450	-0.204866	0.001823
RB_LOSS_J.Clin.Invest.2007_PMID.17160137	-0.289674	8.75938e-06
RB1_Single_Gene	-0.0882846	0.181998
REPLICATION_STRESS_DOWN_SET_Cell.Rep.2018_PMID.29768207	0.160506	0.0148987
REPLICATION_STRESS_NEG_Cell.Rep.2018_PMID.29768207	0.178612	0.00667287
REPLICATION_STRESS_POS_Cell.Rep.2018_PMID.29768207	0.144375	0.0286663
REPLICATION_STRESS_UP_SET_Cell.Rep.2018_PMID.29768207	0.135202	0.0405596
Response_to_PARP_inhibitor_olaparib_Resistance_BC_Res_Treat_2012_PMID.22875744	-0.226585	0.000551165
Response_to_PARP_inhibitor_olaparib_Sensitivity_BC_Res_Treat_2012_PMID.22875744	-0.216457	0.000976451
Ribosomal_Cluster_BMC.Med.Genomics.2011_PMID.21214954	0.0930198	0.159593
S100A9_A8_BMC.Med.Genomics.2011_PMID.21214954	-0.0755446	0.253629
Secretoglobin_BMC.Med.Genomics.2011_PMID.21214954	0.0469046	0.478749
Shehata2012_ALDHneg_PMID.25575446	0.197064	0.002726
Shehata2012_ALDHpos_PMID.25575446	0.111677	0.0910704
Shehata2012_Basal_PMID.25575446	0.337981	1.78657e-07
Shehata2012_Erbb3neg_PMID.25575446	0.175134	0.00783099
Shehata2012_LumProg_PMID.25575446	0.0466374	0.481261
Shehata2012_NCL_PMID.25575446	0.0511339	0.43997
Shehata2012_Stroma_PMID.25575446	0.166266	0.0116315
Shipitsin_CD44_A_Cancer.Cell.2007_PMID.17349583	0.00703671	0.915413
Shipitsin_CD44_B_Cancer.Cell.2007_PMID.17349583	-0.351716	5.22306e-08
Spike2012_aMaSC_PMID.25575446	0.240617	0.000239415
Spike2012_fMaSC_PMID.25575446	0.216861	0.000954912
Spike2012_fStr_PMID.25575446	0.243639	0.000198787
STAT1_Breast.Cancer.Research.2008_PMID.19272155	-0.499635	0
STAT3_Basal_Horvath_PNAS.2014_PMID.25139989	-0.448775	6.3824e-13
STAT3_Basal_Horvath_SHORT_PNAS.2014_PMID.25139989	-0.426462	1.9498e-11
Stingl_Day7_Downregulated_Nat.Cell.Biol.2014_PMID.25173976	0.248501	0.000146673
Stingl_Day7_Upregulated_Nat.Cell.Biol.2014_PMID.25173976	-0.122706	0.0632295
Stingl_Down_Basal_High_Nat.Cell.Biol.2014_PMID.25173976	0.291439	7.68512e-06
Stingl_Down_CLOW_High_Nat.Cell.Biol.2014_PMID.25173976	0.285608	1.18015e-05
Stingl_Up_Basal_High_Nat.Cell.Biol.2014_PMID.25173976	0.234692	0.000342473
Stingl_Up_Proliferation_Nat.Cell.Biol.2014_PMID.25173976	-0.278513	1.96468e-05
Stromal_Central_Fibrotic_Focus_J.Pathol.2017_PMID.27861902	0.0226734	0.732139
Stromal_Down_Nat.Med.2009_PMID.19648928	0.0545632	0.409887
Stromal_Inflammation_J.Pathol.2017_PMID.27861902	-0.573514	0
Stromal_Signature_Nat.Med.2008_PMID.18438415	-0.239771	0.000252095
Stromal_Up_Nat.Med.2009_PMID.19648928	0.192896	0.00335998
T_cell_activation_PMID.31942077	-0.54219	0
T_Cell_cluster_Iglesia_CCR.2014_PMID.24916698	-0.453256	1.9529e-13
T_cell_survival_2gene_PMID.31942077	-0.449241	5.7663e-13
T_regulatory_cell_2gene_PMID.31942077	-0.472245	0
T_RM_Cell_single_cell_signature_Savas_Nat_Med.2018_PMID.29942092	-0.412762	1.01842e-10
T-cells_MCP_PMID.31942075_PMID.31942077	-0.431538	1.00658e-11
Taube_EMT_down_PNAS.2010_PMID.20713713	-0.114935	0.081979
Taube_EMT_up_PNAS.2010_PMID.20713713	0.196079	0.00286504
Tcell_EXH_Anti_PDL1_vs_control_treated_exhausted_CD8_T_cell_Metagene_1_Science.2016_PMID.27789795	-0.342604	1.1885e-07
Tcell_EXH_Effector_CD8_T_cell_at_day_8_p.i_Armstrong_vs_Naive_CD8_T_cell_Metagene_1_Science.2016_PMID.27789795	-0.340929	1.37863e-07
Tcell_EXH_Exhausted_CD8_T_cell_vs_Naive_CD8_T_cell_Metagene_1_Science.2016_PMID.27789795	-0.434609	6.61926e-12
Tcell_EXH_Exhausted_CD8_T_cell_vs_Naive_CD8_T_cell_Metagene_3_Science.2016_PMID.27789795	-0.349509	6.38845e-08
Tcell_EXH_Memory_CD8_T_cell_a_vs_Naive_CD8_T_cell_Metagene_1_Science.2016_PMID.27789795	-0.336064	2.11171e-07
Tcell_EXH_Memory_CD8_T_cell_a_vs_Naive_CD8_T_cell_Metagene_2_Science.2016_PMID.27789795	-0.311656	1.61648e-06
Tcell_EXH_Memory_CD8_T_cell_a_vs_Naive_CD8_T_cell_Metagene_3_Science.2016_PMID.27789795	-0.429074	1.39346e-11
TCGA_CHANG_CORE_SERUM_RESPONSE_UP_Immunity.2018_PMID._29628290	-0.161736	0.0141404
TCGA_CSF1_response_Immunity.2018_PMID._29628290	-0.384126	2.26512e-09
TCGA_LIexpression_score_Immunity.2018_PMID._29628290	-0.426547	1.9289e-11
TCGA_Module3_IFN_score_Immunity.2018_PMID._29628290	-0.210052	0.00138419
TCGA_Tfh_cells_Immunity.2018_PMID._29628290	-0.418012	5.50276e-11
TCGA_Tgd_cells_Immunity.2018_PMID._29628290	-0.0699208	0.290772
TCGA_TGFB_score_21050467_Immunity.2018_PMID._29628290	0.22588	0.000573987
TCGA.BRCA.1198_BASAL_JCI.2020_PMID.32573490	0.284491	1.27993e-05
TCGA.BRCA.1198_Chromogranin_JCI.2020_PMID.32573490	0.0683023	0.302104
TCGA.BRCA.1198_COLLAGEN11A_JCI.2020_PMID.32573490	0.0513331	0.438189
TCGA.BRCA.1198_EN1_FDZ9_JCI.2020_PMID.32573490	-0.0959609	0.146762
TCGA.BRCA.1198_FGFR4_EGF_JCI.2020_PMID.32573490	0.0458779	0.488436
TCGA.BRCA.1198_HISTONES_JCI.2020_PMID.32573490	0.00568647	0.931601
TCGA.BRCA.1198_HOXC11_HOTAIR_SIX1_JCI.2020_PMID.32573490	-0.0310391	0.639344
TCGA.BRCA.1198_IL8_CCL_JCI.2020_PMID.32573490	-0.199308	0.00243171
TCGA.BRCA.1198_immune_CD19_JCI.2020_PMID.32573490	-0.282602	1.46701e-05
TCGA.BRCA.1198_immune_CD34_TIE1_JCI.2020_PMID.32573490	0.267101	4.33695e-05
TCGA.BRCA.1198_immune_CD4_CD53_CD84_BTK_JCI.2020_PMID.32573490	-0.406867	1.9914e-10
TCGA.BRCA.1198_immune_CD8_GZMK_JCI.2020_PMID.32573490	-0.43887	3.57832e-12
TCGA.BRCA.1198_immune_CTLA4_CXCL_FOXP3_JCI.2020_PMID.32573490	-0.567673	0
TCGA.BRCA.1198_immune_FOS_JUN_IL6_JCI.2020_PMID.32573490	-0.0256934	0.698101
TCGA.BRCA.1198_immune_GIMAP_IL16_JCI.2020_PMID.32573490	-0.26848	3.94837e-05
TCGA.BRCA.1198_immune_HLA_A_F_JCI.2020_PMID.32573490	-0.401998	3.41668e-10
TCGA.BRCA.1198_immune_HLA_D_JCI.2020_PMID.32573490	-0.428964	1.41365e-11
TCGA.BRCA.1198_immune_INTERFERON_JCI.2020_PMID.32573490	-0.211353	0.0012905
TCGA.BRCA.1198_IMMUNE1_JCI.2020_PMID.32573490	-0.545682	0
TCGA.BRCA.1198_IMMUNOGLOBULIN_PMID.26451490	-0.46699	0
TCGA.BRCA.1198_LUMINAL_JCI.2020_PMID.32573490	0.0984079	0.136697
TCGA.BRCA.1198_MYBL2_APOBEC3B_JCI.2020_PMID.32573490	-0.280106	1.75431e-05
TCGA.BRCA.1198_NORMAL_JCI.2020_PMID.32573490	0.172198	0.00894413
TCGA.BRCA.1198_NORMAL2_JCI.2020_PMID.32573490	0.172973	0.00863763
TCGA.BRCA.1198_PDCHA_MANY_JCI.2020_PMID.32573490	0.121499	0.0658866
TCGA.BRCA.1198_S100A7_8_9_JCI.2020_PMID.32573490	-0.0568652	0.390394
TCGA.BRCA.1198_TP63_JCI.2020_PMID.32573490	0.33485	2.34624e-07
TCGA.BRCA.1198_UNKNOWN1_JCI.2020_PMID.32573490	0.0193959	0.769678
TCGA.BRCA.1198_UNKNOWN2_JCI.2020_PMID.32573490	0.107497	0.1039
TCGA.BRCA.1198_UNKNOWN3_JCI.2020_PMID.32573490	0.294851	5.95399e-06
TCGA.BRCA.1198_UNKNOWN5_JCI.2020_PMID.32573490	0.121249	0.066447
TCGA.BRCA.1198_UNKNOWN6_JCI.2020_PMID.32573490	-0.0562241	0.395766
TLS_CXCL13_SingleGene_PMID.31942077	-0.454908	9.7646e-14
TLS_Hallmark_Gene_Signature_PMID.31942071	-0.312463	1.51541e-06
TLS_Known_MARKERS_PMID.31942071	-0.351459	5.34718e-08
TLS_New_9Gene_Signature_PMID.31942071	-0.176065	0.00750466
TLS_tumors_w_TLS_and_CD8_v_CD8alone_PMID.31942071	-0.395597	6.83014e-10
TNBC_Clinically_Relevant_Good.230_BCR.2011_PMID.21978456	0.0696357	0.292747
TNBC_Clinically_Relevant_Good.26_BCR.2011_PMID.21978456	-0.480753	0
TNBC_Clinically_Relevant_Poor.26_BCR.2011_PMID.21978456	0.00204705	0.975355
Troester_Wound_Signature_Clin.Cancer.Res.2009_PMID.19887484	0.196862	0.00275405
Tumour_hypoxia_causes_DNA_hypermethylation_by_reducing_TET_activity_Nature.2016_PMID.27533040	-0.0703183	0.288033
Unknown_1_BMC.Med.Genomics.2011_PMID.21214954	-0.0176246	0.790199
Unknown_10_BMC.Med.Genomics.2011_PMID.21214954	-0.0540632	0.414196
Unknown_11_BMC.Med.Genomics.2011_PMID.21214954	-0.018958	0.774737
Unknown_12_BMC.Med.Genomics.2011_PMID.21214954	-0.0162082	0.806713
Unknown_13_BMC.Med.Genomics.2011_PMID.21214954	0.122374	0.0639521
Unknown_14_BMC.Med.Genomics.2011_PMID.21214954	-0.114668	0.0826962
Unknown_15_BMC.Med.Genomics.2011_PMID.21214954	0.093364	0.158049
Unknown_16_BMC.Med.Genomics.2011_PMID.21214954	-0.178985	0.00655832
Unknown_2_BMC.Med.Genomics.2011_PMID.21214954	-0.068684	0.299405
Unknown_3_BMC.Med.Genomics.2011_PMID.21214954	-0.137439	0.0373289
Unknown_4_BMC.Med.Genomics.2011_PMID.21214954	-0.143032	0.0301948
Unknown_5_BMC.Med.Genomics.2011_PMID.21214954	0.0479758	0.468756
Unknown_6_BMC.Med.Genomics.2011_PMID.21214954	-0.162908	0.013449
Unknown_7_BMC.Med.Genomics.2011_PMID.21214954	0.0472114	0.475875
Unknown_8_BMC.Med.Genomics.2011_PMID.21214954	-0.0787885	0.233767
Unknown_9_BMC.Med.Genomics.2011_PMID.21214954	0.234406	0.000348366
up_PI3K_inhibitor_CancerCell_2017_PMID.28528867	-0.0494838	0.454882
Up_regulated_by_Oncogenic_N_RAS_Cell_Rep.2015_PMID.26166574	0.269714	3.62874e-05
Up_regulated_upon_N_RAS_repression_Cell_Rep.2015_PMID.26166574	0.358498	2.78573e-08
Vascular.Content_Clin.Exp.Metastasis.2014_PMID.23975155	0.275559	2.41956e-05
VEGF_13genes_BMC.Med.2009_PMID.19291283	-0.0210786	0.750332
Verhaak_Immune_Nat.Commun.2013_PMID.24113773	-0.405512	2.31701e-10
Verhaak_Stromal_Nat.Commun.2013_PMID.24113773	0.00658203	0.920861
Wahl_aMaSC_Signature_Cell.Stem.Cell.2012_PMID.22305568	0.242917	0.000207861
Wahl_fMasC_Signature_Cell.Stem.Cell.2012_PMID.22305568	0.209427	0.0014314
Wahl_fSTR_Signature_Cell.Stem.Cell.2012_PMID.22305568	0.272006	3.09877e-05
Wirapati_Proliferation_Breast.Cancer.Res.2008_PMID.18662380	-0.21886	0.00085448
XBP1_Signature_Nature.2014_PMID.24670641	-0.15377	0.0197165
XRT_inducedgenes_Oh_PMID.24527691	0.0738985	0.264143
YALE_PIK3CA_Pathway_Ann.Oncol.2017_PMID.28177460	-0.192396	0.0034444
YALE_RHOA_pathway_Ann.Oncol.2017_PMID.28177460	-0.00579102	0.930346

## Sheet: Supplementary data 36
Signature	Effect size (pCR + good)	95% CI (pCR + good)	P value (pCR + good)	FDR (pCR + good)	Effect size (pCR + poor)	95% CI (pCR + poor)	P value (pCR + poor)	FDR (pCR + poor)	Effect size (RD + good)	95% CI (RD + good)	P value (RD + good)	FDR (RD + good)	Effect size (RD + poor)	95% CI (RD + poor)	P value (RD + poor)	FDR (RD + poor)
CD274_Single_Gene	2.27	1.52-3.52	0.000103055	0.00134659	0.68	0.46-0.98	0.0525802	0.130379	2.07	1.41-3.14	0.000155158	0.0016895	0.55	0.41-0.74	3.36253e-05	0.000693744
CDKN2A_Single_Gene	1.32	0.92-1.89	0.106665	0.227243	0.88	0.61-1.27	0.512162	0.660419	1.05	0.73-1.5	0.958582	0.968465	0.9	0.69-1.17	0.524105	0.669215
CTLA4_Single_Gene	2.33	1.51-3.75	0.000162448	0.00172107	0.86	0.61-1.23	0.371277	0.535075	2.02	1.35-3.14	0.000706989	0.0050389	0.5	0.37-0.68	5.52283e-06	0.000309278
Durvalumab_signature_Higgs_Clin_Cancer_Res_2018_PMID_29716923	2.24	1.49-3.48	8.31954e-05	0.00116474	0.83	0.58-1.18	0.237835	0.385253	2.02	1.37-3.06	0.000751651	0.00526156	0.51	0.37-0.68	9.05594e-06	0.000354993
Early_Relapse_ER_Pos_33_JAMA_2011_PMID_21558518	0.91	0.63-1.31	0.594034	0.727691	0.69	0.48-0.99	0.0502296	0.126218	0.93	0.65-1.33	0.579294	0.720899	1.34	1.03-1.76	0.0255343	0.0788145
Early_Response_ER_Neg_27_JAMA_2011_PMID_21558518	0.96	0.68-1.39	0.462868	0.617203	0.7	0.5-0.98	0.134962	0.267197	1.06	0.75-1.54	0.891704	0.932128	1.22	0.94-1.6	0.0837412	0.18758
EGFR_Single_Gene	0.8	0.53-1.18	0.330744	0.485769	1.08	0.74-1.58	0.695353	0.797013	0.85	0.57-1.25	0.298313	0.451501	1.18	0.89-1.56	0.239604	0.386264
ERBB2_Single_Gene	1.86	1.2-3.08	0.0110395	0.0396653	2.42	1.5-4.24	0.000239545	0.00229028	0.58	0.41-0.8	0.00125163	0.00750719	0.76	0.58-0.99	0.031181	0.0912161
ERBB3_Single_Gene	0.9	0.62-1.29	0.256995	0.407862	0.97	0.68-1.38	0.80597	0.877612	0.69	0.48-0.98	0.256165	0.407862	1.34	1.02-1.78	0.0668582	0.156937
ESR1_Single_Gene	0.58	0.38-0.87	0.00874413	0.0329586	0.57	0.37-0.84	0.00472187	0.0210338	1.58	1.11-2.27	0.011476	0.0399716	1.31	1.01-1.72	0.0354543	0.0992719
Excellent_Pathologic_Response_ER_Neg_55_JAMA_2011_PMID_21558518	1.31	0.9-2	0.273005	0.426366	0.66	0.47-0.92	0.0097661	0.0357786	1.07	0.75-1.56	0.75855	0.842344	1.08	0.84-1.41	0.180536	0.320226
Excellent_Pathologic_Response_ER_Pos_39_JAMA_2011_PMID_21558518	1.7	1.15-2.59	0.00510955	0.0222549	0.78	0.55-1.1	0.133502	0.266681	1.02	0.72-1.48	0.947403	0.964172	0.88	0.68-1.15	0.390904	0.553423
Extensive_Residual_Diesase_ER_Neg_54_JAMA_2011_PMID_21558518	1.06	0.75-1.54	0.971349	0.976993	0.74	0.53-1.03	0.0557367	0.135707	0.92	0.66-1.3	0.468051	0.621952	1.21	0.94-1.57	0.0489633	0.124634
Extensive_Residual_Diesase_ER_Pos_73_JAMA_2011_PMID_21558518	1.46	0.99-2.25	0.0849696	0.18925	0.65	0.46-0.91	0.0176221	0.0566217	1.04	0.73-1.51	0.949638	0.964172	1.06	0.81-1.38	0.579282	0.720899
FGFR4_Induced_JCI_2020_PMID_32573490	1.6	1.07-2.47	0.0608151	0.144482	0.67	0.48-0.95	0.0268662	0.08164	1.02	0.72-1.47	0.819036	0.886912	1	0.77-1.3	0.653343	0.764336
FGFR4_Repressed_JCI_2020_PMID_32573490	0.75	0.52-1.08	0.134021	0.266681	0.72	0.5-1.03	0.0795883	0.182448	0.96	0.67-1.38	0.571635	0.720517	1.43	1.09-1.89	0.00536006	0.0225929
FGFR4_Single_Gene	1.28	0.89-1.87	0.216101	0.360475	1.27	0.89-1.83	0.160861	0.298063	0.81	0.56-1.15	0.199043	0.340721	0.87	0.67-1.13	0.329223	0.485769
High_In_No_Response_MCP_TLS_Melanoma_PMID_31942075	1.05	0.73-1.53	0.882362	0.924829	0.98	0.69-1.4	0.972008	0.976993	0.63	0.44-0.9	0.0165786	0.0541568	1.26	0.97-1.66	0.092591	0.201643
HRAS_Single_Gene	1.25	0.87-1.8	0.211864	0.354918	0.85	0.59-1.21	0.307535	0.461892	0.87	0.61-1.24	0.36828	0.532716	1.05	0.81-1.36	0.606413	0.735957
IGG_Cluster_BMC_Med_Genomics_2011_PMID_21214954	1.95	1.32-2.98	0.000624647	0.00462003	0.74	0.52-1.05	0.0505599	0.126239	2.94	1.91-4.78	9.05441e-07	0.000148626	0.5	0.36-0.66	3.60977e-06	0.000276515
Immune_High_In_Response_MCP_TLS_Melanoma_PMID_31942075	2.09	1.42-3.17	0.000100645	0.00134659	0.8	0.56-1.14	0.224709	0.370108	2.19	1.49-3.32	0.000523836	0.00394891	0.5	0.37-0.67	8.46699e-06	0.000354993
KRAS_Single_Gene	1.04	0.72-1.49	0.661256	0.7669	1	0.69-1.42	0.654338	0.764336	1.03	0.72-1.46	0.795123	0.870638	0.96	0.74-1.25	0.859861	0.910988
Lums_HER2E_DOWN_metastaticsignature_JCI_2020_PMID_32573490	0.65	0.43-0.95	0.0151244	0.0502437	1.08	0.76-1.54	0.656365	0.764336	0.7	0.48-1.01	0.129197	0.265158	1.44	1.1-1.9	0.0112543	0.0397449
Lums_HER2E_UP_metastaticsignature_JCI_2020_PMID_32573490	1.92	1.27-3.02	0.00408041	0.0190419	0.67	0.47-0.95	0.0288607	0.0863617	1.35	0.94-2	0.188456	0.325439	0.8	0.61-1.04	0.154513	0.291198
MAPK_pathway_activation_Wagle_NPJ_Precis_Oncol_2018_PMID_29872725	1.66	1.12-2.52	0.0111306	0.0396653	1.26	0.87-1.84	0.289278	0.444693	0.56	0.38-0.81	0.00202537	0.010876	0.94	0.72-1.23	0.738767	0.82979
MET_Single_Gene	1.16	0.81-1.67	0.391067	0.553423	1.04	0.73-1.47	0.638211	0.760236	0.86	0.6-1.23	0.462903	0.617203	0.98	0.76-1.27	0.672822	0.775724
MYC_Single_Gene	1.12	0.78-1.61	0.44042	0.601549	0.65	0.45-0.92	0.014427	0.0487534	0.99	0.7-1.42	0.769255	0.847045	1.2	0.93-1.57	0.144032	0.278131
New_Immune_Charoentong_Activated_B_cell_CellRep_2017_PMID_28052254	1.64	1.13-2.41	0.00763333	0.0295878	0.91	0.64-1.3	0.668583	0.77311	2.03	1.39-3.03	0.000996864	0.00632393	0.54	0.4-0.72	5.73354e-05	0.000961433
New_Immune_Charoentong_Activated_CD4_T_cell_CellRep_2017_PMID_28052254	2.24	1.49-3.47	8.12271e-05	0.00116474	0.78	0.54-1.12	0.154261	0.291198	1.59	1.1-2.35	0.0146533	0.0490947	0.59	0.44-0.79	0.000344177	0.00293299
New_Immune_Charoentong_Activated_CD8_T_cell_CellRep_2017_PMID_28052254	1.92	1.32-2.85	0.000155125	0.0016895	0.81	0.56-1.16	0.202999	0.344212	1.87	1.3-2.75	0.00208349	0.0110369	0.56	0.41-0.74	5.20488e-05	0.000927415
New_Immune_Charoentong_Activated_dendritic_cell_CellRep_2017_PMID_28052254	3.03	1.91-5.13	2.93726e-07	0.00011514	0.57	0.39-0.82	0.00272957	0.013896	1.79	1.22-2.72	0.00542744	0.0226336	0.63	0.47-0.83	0.000422096	0.00344712
New_Immune_Charoentong_CD56bright_natural_killer_cell_CellRep_2017_PMID_28052254	1.59	1.08-2.43	0.0264435	0.0809834	0.8	0.56-1.13	0.203997	0.344212	1.3	0.9-1.91	0.311545	0.466128	0.79	0.6-1.03	0.159966	0.298063
New_Immune_Charoentong_CD56dim_natural_killer_cell_CellRep_2017_PMID_28052254	2.02	1.32-3.23	0.000463284	0.00356151	0.81	0.57-1.15	0.224709	0.370108	1.21	0.84-1.77	0.451014	0.605471	0.75	0.56-0.97	0.0294456	0.0874445
New_Immune_Charoentong_Central_memory_CD4_T_cell_CellRep_2017_PMID_28052254	1.86	1.24-2.89	0.00529444	0.0225589	0.66	0.46-0.92	0.0327728	0.0951626	1.31	0.91-1.92	0.314237	0.468368	0.84	0.64-1.08	0.24043	0.386264
New_Immune_Charoentong_Central_memory_CD8_T_cell_CellRep_2017_PMID_28052254	1.45	0.99-2.18	0.0340846	0.0961235	0.6	0.42-0.85	0.0120384	0.0413952	1.12	0.79-1.63	0.878405	0.92315	1.04	0.8-1.36	0.833987	0.898416
New_Immune_Charoentong_Effector_memeory_CD4_T_cell_CellRep_2017_PMID_28052254	1.55	1.06-2.32	0.033602	0.0957315	0.7	0.48-1.01	0.0590496	0.142009	1.54	1.06-2.29	0.0337014	0.0957315	0.78	0.59-1.02	0.0890425	0.197201
New_Immune_Charoentong_Effector_memeory_CD8_T_cell_CellRep_2017_PMID_28052254	2.02	1.39-3.01	0.000178081	0.00183705	0.7	0.47-1.01	0.0557367	0.135707	1.99	1.38-2.94	0.0010688	0.00665032	0.57	0.42-0.75	0.000221512	0.00217082
New_Immune_Charoentong_Eosinophil_CellRep_2017_PMID_28052254	1.09	0.75-1.58	0.916474	0.94791	0.87	0.6-1.25	0.445972	0.602831	1.26	0.88-1.83	0.200027	0.340916	0.91	0.7-1.19	0.760688	0.842344
New_Immune_Charoentong_Gamma_delta_T_cell_CellRep_2017_PMID_28052254	1.98	1.33-3.07	0.00112635	0.00689892	0.57	0.39-0.82	0.000767111	0.00527557	1.69	1.16-2.53	0.0280481	0.0845758	0.75	0.57-0.98	0.13845	0.268675
New_Immune_Charoentong_Immature__B_cell_CellRep_2017_PMID_28052254	1.9	1.32-2.78	0.000356855	0.00297632	0.74	0.49-1.07	0.198063	0.34053	1.99	1.39-2.91	0.000901846	0.00589206	0.54	0.4-0.72	4.89288e-05	0.000913338
New_Immune_Charoentong_Immature_dendritic_cell_CellRep_2017_PMID_28052254	1.01	0.71-1.46	0.866513	0.9131	0.68	0.48-0.96	0.0363717	0.100394	1.36	0.95-1.98	0.127085	0.26397	1.05	0.81-1.35	0.590636	0.72753
New_Immune_Charoentong_Macrophage_CellRep_2017_PMID_28052254	2.29	1.52-3.59	0.000118696	0.00148851	0.68	0.47-0.98	0.0386887	0.104593	1.71	1.18-2.55	0.0107625	0.0390639	0.62	0.47-0.82	0.00180151	0.00980822
New_Immune_Charoentong_Mast_cell_CellRep_2017_PMID_28052254	1.28	0.88-1.86	0.204595	0.344212	1.07	0.75-1.54	0.488957	0.638904	1.41	0.99-2.05	0.133502	0.266681	0.7	0.53-0.91	0.0115224	0.0399716
New_Immune_Charoentong_MDSC_CellRep_2017_PMID_28052254	2.61	1.71-4.16	3.60023e-06	0.000276515	0.74	0.52-1.06	0.0913125	0.199969	1.82	1.25-2.73	0.00451906	0.0203617	0.54	0.4-0.72	2.96261e-05	0.000683142
New_Immune_Charoentong_Memory_B_cell_CellRep_2017_PMID_28052254	1.7	1.16-2.53	0.00769886	0.0295878	0.62	0.42-0.9	0.0358732	0.0997326	1.37	0.96-1.99	0.13062	0.266681	0.83	0.64-1.08	0.137901	0.268675
New_Immune_Charoentong_Monocyte_CellRep_2017_PMID_28052254	2.23	1.47-3.54	0.00019291	0.00193899	0.67	0.47-0.94	0.0411299	0.108207	1.51	1.04-2.23	0.0419721	0.109687	0.71	0.54-0.92	0.00751645	0.0294645
New_Immune_Charoentong_Natural_killer_cell_CellRep_2017_PMID_28052254	1.75	1.18-2.68	0.0164947	0.0541568	0.67	0.46-0.95	0.0400292	0.106023	1.39	0.96-2.05	0.116926	0.247758	0.81	0.62-1.05	0.171954	0.30779
New_Immune_Charoentong_Natural_killer_T_cell_CellRep_2017_PMID_28052254	2.35	1.58-3.61	4.47378e-05	0.00087686	0.64	0.44-0.93	0.0140934	0.0480403	1.76	1.22-2.59	0.00528831	0.0225589	0.6	0.45-0.8	0.00147804	0.00847005
New_Immune_Charoentong_Neutrophil_CellRep_2017_PMID_28052254	0.88	0.6-1.27	0.423585	0.584712	1.16	0.81-1.66	0.234504	0.381433	0.92	0.64-1.33	0.512162	0.660419	1.03	0.79-1.35	0.854997	0.910758
New_Immune_Charoentong_Plasmacytoid_dendritic_cell_CellRep_2017_PMID_28052254	2.16	1.38-3.58	0.0007866	0.00531633	0.6	0.42-0.84	0.00725166	0.0290066	1.33	0.91-2	0.427762	0.586304	0.86	0.66-1.12	0.307203	0.461892
New_Immune_Charoentong_Regulatory_T_cell_CellRep_2017_PMID_28052254	2.57	1.71-4.03	7.53244e-06	0.000354993	0.64	0.44-0.93	0.0228931	0.0717928	1.69	1.17-2.48	0.00743646	0.0294454	0.6	0.44-0.79	0.000442279	0.00353823
New_Immune_Charoentong_T_follicular_helper_cell_CellRep_2017_PMID_28052254	2.16	1.44-3.37	0.000131868	0.00156643	0.71	0.49-1.02	0.0445868	0.115748	1.82	1.24-2.74	0.00361851	0.0172983	0.61	0.45-0.8	0.000649075	0.0047118
New_Immune_Charoentong_Type_1_T_helper_cell_CellRep_2017_PMID_28052254	2.26	1.5-3.54	3.27606e-05	0.000693744	0.75	0.52-1.07	0.144751	0.278148	1.62	1.12-2.4	0.0307634	0.0906711	0.61	0.46-0.81	0.00046336	0.00356151
New_Immune_Charoentong_Type_17_T_helper_cell_CellRep_2017_PMID_28052254	1.53	1.05-2.28	0.00935196	0.034914	0.78	0.55-1.11	0.0744304	0.173671	1.12	0.79-1.62	0.587	0.725881	0.87	0.67-1.14	0.339562	0.494827
New_Immune_Charoentong_Type_2_T_helper_cell_CellRep_2017_PMID_28052254	1.45	0.99-2.14	0.0808912	0.184357	0.72	0.49-1.05	0.137174	0.268675	1.08	0.75-1.56	0.654338	0.764336	0.94	0.72-1.23	0.623836	0.750134
NRAS_Single_Gene	1.08	0.75-1.54	0.731327	0.823793	0.58	0.39-0.83	0.00288423	0.0144951	1.35	0.95-1.94	0.118243	0.2492	1.09	0.84-1.41	0.427215	0.586304
PDCD1_Single_Gene	1.96	1.31-3.04	0.00030582	0.00278794	0.89	0.63-1.26	0.483684	0.636255	1.82	1.24-2.77	0.00310289	0.0152042	0.56	0.41-0.74	2.09246e-05	0.000585889
PDGFRA_Single_Gene	1.21	0.84-1.75	0.526364	0.669918	0.82	0.56-1.17	0.316944	0.470614	1.16	0.81-1.67	0.517597	0.663066	0.93	0.71-1.21	0.845287	0.905334
PDGFRB_Single_Gene	1.01	0.7-1.46	0.648807	0.764336	1.01	0.71-1.44	0.989921	0.992453	0.72	0.5-1.02	0.152644	0.291198	1.19	0.92-1.56	0.170662	0.30741
PGR_Single_Gene	0.41	0.23-0.68	0.000326793	0.00285914	0.61	0.38-0.92	0.0451861	0.115771	1.31	0.92-1.85	0.102012	0.219717	1.53	1.16-2.05	0.00433493	0.0199917
PIK3CA_Hutti_Cancer_Res_2012_PMID_22552288	2.2	1.42-3.55	0.0014909	0.00847005	0.77	0.54-1.11	0.132777	0.266681	1.03	0.72-1.5	0.836535	0.898416	0.8	0.61-1.05	0.18392	0.324005
Prosigna_Proliferation_18_BMC_Med_Genomics_2015_PMID_26297356	1.63	1.07-2.57	0.0502108	0.126218	0.96	0.67-1.39	0.650291	0.764336	0.94	0.66-1.36	0.61434	0.740989	0.85	0.65-1.11	0.483276	0.636255
PTEN_Single_Gene	0.92	0.64-1.32	0.657095	0.764336	0.53	0.35-0.77	0.00299174	0.0148451	1.06	0.74-1.5	0.726719	0.823335	1.41	1.08-1.87	0.0247289	0.0769343
RB1_Single_Gene	1	0.7-1.44	0.705549	0.806342	0.71	0.49-1.01	0.09968	0.215882	0.89	0.62-1.26	0.530395	0.672864	1.28	0.99-1.68	0.161198	0.298063
TCGA_BRCA_1198_BASAL_JCI_2020_PMID_32573490	0.76	0.51-1.12	0.170957	0.30741	1.29	0.9-1.84	0.185642	0.324005	0.82	0.55-1.18	0.383412	0.546536	1.1	0.85-1.45	0.514733	0.661559
TCGA_BRCA_1198_Chromogranin_JCI_2020_PMID_32573490	0.73	0.48-1.08	0.185782	0.324005	1.38	0.99-1.91	0.0392202	0.105304	0.96	0.66-1.36	0.442629	0.602467	0.97	0.75-1.26	1	1
TCGA_BRCA_1198_COLLAGEN11A_JCI_2020_PMID_32573490	1.04	0.72-1.5	0.943878	0.964172	0.99	0.69-1.43	0.865141	0.9131	0.9	0.63-1.28	0.938467	0.964172	1.05	0.8-1.36	0.814698	0.884658
TCGA_BRCA_1198_EN1_FDZ9_JCI_2020_PMID_32573490	1.29	0.88-1.9	0.153695	0.291198	1.38	0.95-2.01	0.0795883	0.182448	0.98	0.67-1.42	0.754281	0.839995	0.74	0.55-0.98	0.0371104	0.101023
TCGA_BRCA_1198_FGFR4_EGF_JCI_2020_PMID_32573490	1.09	0.76-1.58	0.709823	0.807741	1.74	1.2-2.59	0.00719098	0.0290066	0.68	0.47-0.98	0.0835192	0.18758	0.88	0.68-1.14	0.331275	0.485769
TCGA_BRCA_1198_HISTONES_JCI_2020_PMID_32573490	0.88	0.61-1.27	0.592046	0.72753	1.14	0.8-1.66	0.451014	0.605471	0.9	0.63-1.28	0.632207	0.755564	1.05	0.81-1.37	0.854997	0.910758
TCGA_BRCA_1198_HOXC11_HOTAIR_SIX1_JCI_2020_PMID_32573490	1.03	0.73-1.51	0.731327	0.823793	1.3	0.9-2	0.362333	0.526055	0.73	0.54-1.01	0.07674	0.178001	1.05	0.82-1.36	0.379603	0.543082
TCGA_BRCA_1198_IL8_CCL_JCI_2020_PMID_32573490	2.31	1.53-3.63	8.12271e-05	0.00116474	0.8	0.56-1.14	0.29184	0.445141	1.17	0.82-1.68	0.392671	0.553694	0.7	0.53-0.92	0.00724339	0.0290066
TCGA_BRCA_1198_immune_CD19_JCI_2020_PMID_32573490	1.32	0.92-1.91	0.136273	0.268438	1.08	0.75-1.54	0.5967	0.72868	1.47	1.03-2.12	0.0605736	0.144482	0.67	0.5-0.87	0.00447785	0.0203617
TCGA_BRCA_1198_immune_CD34_TIE1_JCI_2020_PMID_32573490	0.94	0.64-1.36	0.746508	0.835526	1.03	0.71-1.49	0.76711	0.847045	0.86	0.59-1.25	0.285462	0.440556	1.1	0.84-1.45	0.423618	0.584712
TCGA_BRCA_1198_immune_CD4_CD53_CD84_BTK_JCI_2020_PMID_32573490	2.04	1.4-3.04	0.000121511	0.00148851	0.81	0.56-1.16	0.281681	0.436438	2	1.39-2.96	0.00126397	0.00750719	0.51	0.38-0.68	1.41503e-05	0.000462242
TCGA_BRCA_1198_immune_CD8_GZMK_JCI_2020_PMID_32573490	1.66	1.15-2.43	0.00501932	0.0221076	0.95	0.66-1.35	0.80597	0.877612	1.75	1.22-2.56	0.00808336	0.0307639	0.57	0.43-0.76	0.000154337	0.0016895
TCGA_BRCA_1198_immune_CTLA4_CXCL_FOXP3_JCI_2020_PMID_32573490	2.54	1.65-4.1	1.58054e-05	0.000476592	0.73	0.51-1.04	0.0571895	0.138384	1.9	1.29-2.89	0.00165839	0.00915616	0.55	0.41-0.73	5.88632e-05	0.000961433
TCGA_BRCA_1198_immune_FOS_JUN_IL6_JCI_2020_PMID_32573490	1.3	0.92-1.82	0.0813921	0.184426	0.89	0.59-1.28	0.483684	0.636255	0.67	0.42-1.02	0.0913125	0.199969	1.08	0.83-1.43	0.613646	0.740989
TCGA_BRCA_1198_immune_GIMAP_IL16_JCI_2020_PMID_32573490	1.8	1.25-2.63	0.00134977	0.00789717	0.79	0.54-1.13	0.232301	0.380675	1.7	1.19-2.45	0.018028	0.057455	0.61	0.45-0.8	0.00155347	0.0086994
TCGA_BRCA_1198_immune_HLA_A_F_JCI_2020_PMID_32573490	2.25	1.49-3.53	7.74219e-05	0.00116474	0.62	0.43-0.89	0.00953021	0.0352438	2.11	1.42-3.25	0.000301235	0.00278794	0.61	0.46-0.8	0.000328217	0.00285914
TCGA_BRCA_1198_immune_HLA_D_JCI_2020_PMID_32573490	2.47	1.61-3.94	2.67684e-05	0.000655826	0.66	0.46-0.94	0.0173559	0.0562275	2.47	1.63-3.9	2.46722e-05	0.000644767	0.52	0.39-0.7	1.24005e-05	0.000441908
TCGA_BRCA_1198_immune_INTERFERON_JCI_2020_PMID_32573490	1.23	0.86-1.77	0.259415	0.410042	0.52	0.34-0.78	0.00388715	0.0183586	1.24	0.87-1.76	0.251493	0.402389	1.09	0.83-1.42	0.639994	0.760236
TCGA_BRCA_1198_IMMUNE1_JCI_2020_PMID_32573490	1.94	1.31-2.98	0.000890588	0.00589206	0.74	0.52-1.04	0.0629206	0.148584	2.69	1.76-4.32	1.13745e-06	0.000148626	0.53	0.39-0.7	4.23237e-06	0.000276515
TCGA_BRCA_1198_LUMINAL_JCI_2020_PMID_32573490	0.55	0.36-0.82	0.00321306	0.0155496	0.75	0.51-1.08	0.12849	0.265095	0.98	0.68-1.4	0.942934	0.964172	1.6	1.22-2.14	0.00100021	0.00632393
TCGA_BRCA_1198_MYBL2_APOBEC3B_JCI_2020_PMID_32573490	2.08	1.34-3.42	0.00226644	0.0118459	1.03	0.72-1.51	0.951874	0.964172	0.95	0.67-1.37	0.773549	0.849388	0.74	0.55-0.97	0.0528833	0.130379
TCGA_BRCA_1198_NORMAL_JCI_2020_PMID_32573490	0.79	0.53-1.15	0.290994	0.445141	1.26	0.88-1.8	0.164239	0.30085	0.8	0.55-1.16	0.269323	0.422299	1.11	0.85-1.46	0.583528	0.72387
TCGA_BRCA_1198_NORMAL2_JCI_2020_PMID_32573490	0.88	0.59-1.28	0.493164	0.64226	1.15	0.79-1.65	0.332107	0.485769	0.93	0.64-1.34	0.42125	0.584712	1.03	0.79-1.35	0.710895	0.807741
TCGA_BRCA_1198_PDCHA_MANY_JCI_2020_PMID_32573490	0.93	0.65-1.35	0.576258	0.720899	1.63	1.12-2.44	0.0203339	0.0642814	0.76	0.52-1.08	0.103789	0.222323	0.94	0.72-1.23	0.915309	0.94791
TCGA_BRCA_1198_S100A7_8_9_JCI_2020_PMID_32573490	1.22	0.85-1.75	0.166511	0.303593	1.15	0.81-1.64	0.395787	0.556088	0.99	0.69-1.4	0.900588	0.93642	0.84	0.64-1.09	0.126757	0.26397
TCGA_BRCA_1198_TP63_JCI_2020_PMID_32573490	0.72	0.47-1.06	0.163018	0.300014	1.41	0.99-2	0.0366232	0.100394	0.73	0.48-1.07	0.167671	0.304292	1.13	0.86-1.48	0.631159	0.755564
TCGA_BRCA_1198_UNKNOWN1_JCI_2020_PMID_32573490	0.6	0.37-0.93	0.0395202	0.105387	0.95	0.65-1.34	0.898366	0.93642	1.2	0.85-1.66	0.947403	0.964172	1.13	0.87-1.48	0.127271	0.26397
TCGA_BRCA_1198_UNKNOWN2_JCI_2020_PMID_32573490	0.78	0.53-1.12	0.173667	0.309443	0.93	0.65-1.33	0.575458	0.720899	1.18	0.82-1.69	0.445972	0.602831	1.08	0.83-1.41	0.407065	0.567863
TCGA_BRCA_1198_UNKNOWN3_JCI_2020_PMID_32573490	0.77	0.53-1.11	0.133276	0.266681	1.12	0.79-1.62	0.604512	0.735927	0.86	0.6-1.23	0.501381	0.6508	1.17	0.9-1.53	0.233066	0.380675
TCGA_BRCA_1198_UNKNOWN5_JCI_2020_PMID_32573490	0.88	0.61-1.26	0.397446	0.556425	0.81	0.57-1.15	0.488957	0.638904	1.23	0.86-1.78	0.279179	0.434279	1.07	0.83-1.39	0.748137	0.835526
TCGA_BRCA_1198_UNKNOWN6_JCI_2020_PMID_32573490	1.2	0.83-1.76	0.296277	0.450158	1.47	1.02-2.18	0.0451861	0.115771	0.76	0.53-1.08	0.220451	0.366172	0.86	0.66-1.12	0.185972	0.324005
Wirapati_Proliferation_Breast_Cancer_Res_2008_PMID_18662380	1.7	1.12-2.69	0.033602	0.0957315	0.82	0.58-1.17	0.187514	0.325246	0.98	0.69-1.42	0.834343	0.898416	0.89	0.68-1.16	0.687957	0.790848
YALE_PIK3CA_Pathway_Ann_Oncol_2017_PMID_28177460	1.87	1.21-3.02	0.00609589	0.0251536	0.58	0.41-0.81	0.00235346	0.0121389	1.23	0.86-1.84	0.547082	0.691794	0.96	0.74-1.24	0.859861	0.910988
YALE_RHOA_pathway_Ann_Oncol_2017_PMID_28177460	1.04	0.73-1.52	0.93245	0.961896	0.77	0.55-1.08	0.265689	0.418274	0.92	0.66-1.31	0.375799	0.539609	1.19	0.92-1.55	0.158742	0.297736

## Sheet: Supplementary data 37
Signature	Effect size (pCR + good)	95% CI (pCR + good)	P value (pCR + good)	FDR (pCR + good)	Effect size (pCR + poor)	95% CI (pCR + poor)	P value (pCR + poor)	FDR (pCR + poor)	Effect size (RD + good)	95% CI (RD + good)	P value (RD + good)	FDR (RD + good)	Effect size (RD + poor)	95% CI (RD + poor)	P value (RD + poor)	FDR (RD + poor)
CD274_Single_Gene	1.87	1.39-2.56	4.51748e-05	0.000454064	0.56	0.35-0.86	0.0103273	0.0311409	1.97	1.42-2.8	2.01858e-05	0.000293068	0.4	0.29-0.55	5.13097e-09	2.87334e-07
CDKN2A_Single_Gene	0.88	0.65-1.16	0.397651	0.524845	0.87	0.56-1.3	0.685273	0.780893	1.11	0.81-1.49	0.914515	0.940918	1.1	0.85-1.43	0.33049	0.457781
CTLA4_Single_Gene	1.87	1.36-2.62	0.000153016	0.00124963	0.55	0.35-0.84	0.00170464	0.00856693	2.7	1.83-4.15	1.683e-07	6.59735e-06	0.37	0.26-0.51	1.70651e-09	1.3379e-07
Durvalumab_signature_Higgs_Clin_Cancer_Res_2018_PMID_29716923	2.06	1.51-2.87	3.87771e-06	0.000101338	0.55	0.34-0.86	0.00837287	0.026903	2.17	1.54-3.13	5.63772e-06	0.000119897	0.34	0.23-0.47	6.03192e-11	1.57932e-08
Early_Relapse_ER_Pos_33_JAMA_2011_PMID_21558518	1.05	0.79-1.4	0.441407	0.567316	0.77	0.5-1.17	0.414929	0.536806	0.87	0.63-1.18	0.288448	0.41267	1.18	0.9-1.55	0.471152	0.597707
Early_Response_ER_Neg_27_JAMA_2011_PMID_21558518	0.9	0.68-1.19	0.388029	0.513877	0.6	0.39-0.91	0.024143	0.0573579	1.09	0.8-1.49	0.658988	0.757546	1.28	0.98-1.69	0.055434	0.10652
EGFR_Single_Gene	0.74	0.54-0.99	0.0256624	0.059879	1.33	0.9-1.96	0.0683084	0.125126	0.75	0.53-1.04	0.0944827	0.16461	1.39	1.05-1.85	0.0186352	0.0483223
ERBB2_Single_Gene	1.91	1.36-2.76	0.000509734	0.00317168	2.68	1.52-5.29	0.00061412	0.0036475	0.66	0.48-0.9	0.0308621	0.0685905	0.62	0.46-0.82	0.000237953	0.00182897
ERBB3_Single_Gene	0.9	0.66-1.22	0.272324	0.397364	1.13	0.73-1.85	0.941373	0.958489	0.94	0.68-1.33	0.813308	0.87587	1.1	0.82-1.49	0.232948	0.35261
ESR1_Single_Gene	0.66	0.49-0.89	0.00666028	0.0243333	0.43	0.25-0.69	0.000362291	0.00240709	1.39	1.02-1.89	0.0349661	0.0765573	1.52	1.16-2	0.00200304	0.00930161
Excellent_Pathologic_Response_ER_Neg_55_JAMA_2011_PMID_21558518	1.11	0.83-1.5	0.460973	0.588604	1.22	0.8-1.89	0.283777	0.409533	0.91	0.65-1.26	0.60138	0.707931	0.89	0.67-1.18	0.341836	0.470174
Excellent_Pathologic_Response_ER_Pos_39_JAMA_2011_PMID_21558518	1.48	1.11-1.99	0.0127073	0.0362382	0.93	0.62-1.4	0.68988	0.782046	0.97	0.71-1.31	0.854264	0.897779	0.74	0.56-0.98	0.053121	0.105169
Extensive_Residual_Diesase_ER_Neg_54_JAMA_2011_PMID_21558518	0.77	0.57-1.03	0.0638207	0.118008	1.77	1.15-2.78	0.0129031	0.0362382	0.67	0.47-0.93	0.0176186	0.0465901	1.33	1.01-1.76	0.0304741	0.0685905
Extensive_Residual_Diesase_ER_Pos_73_JAMA_2011_PMID_21558518	1.17	0.87-1.59	0.299772	0.424226	0.9	0.59-1.4	0.662421	0.759266	0.89	0.64-1.24	0.377441	0.504972	0.99	0.74-1.31	0.94762	0.962349
FGFR4_Induced_JCI_2020_PMID_32573490	1.73	1.28-2.39	0.00185235	0.00887237	1.13	0.75-1.73	0.453538	0.581004	0.89	0.65-1.21	0.505702	0.628755	0.65	0.49-0.86	0.00421114	0.0172423
FGFR4_Repressed_JCI_2020_PMID_32573490	0.61	0.44-0.84	0.00572174	0.021776	0.73	0.46-1.14	0.163252	0.26776	1.02	0.73-1.41	0.925877	0.950115	1.74	1.29-2.37	0.000307152	0.00216978
FGFR4_Single_Gene	1.82	1.34-2.51	2.63328e-05	0.000344082	1.06	0.7-1.61	0.801096	0.867485	0.75	0.54-1.03	0.0524547	0.104377	0.72	0.54-0.95	0.0135199	0.0373226
High_In_No_Response_MCP_TLS_Melanoma_PMID_31942075	0.6	0.44-0.81	0.000332573	0.00228717	1.37	0.9-2.1	0.060632	0.113721	0.58	0.41-0.81	0.00102928	0.00570415	2.16	1.59-3.03	6.13995e-07	2.00572e-05
HRAS_Single_Gene	0.78	0.58-1.04	0.116658	0.196266	1.02	0.67-1.51	0.840029	0.892388	0.94	0.69-1.28	0.700934	0.786614	1.28	0.99-1.68	0.0926822	0.162921
IGG_Cluster_BMC_Med_Genomics_2011_PMID_21214954	2.15	1.57-3.03	5.81132e-06	0.000119897	0.75	0.49-1.14	0.188181	0.297448	1.79	1.28-2.53	0.00043001	0.00276334	0.32	0.22-0.46	1.09939e-10	1.57932e-08
Immune_High_In_Response_MCP_TLS_Melanoma_PMID_31942075	2	1.46-2.81	3.67434e-05	0.000429314	0.65	0.42-0.99	0.023368	0.0560265	1.99	1.41-2.88	4.38304e-05	0.000454064	0.37	0.26-0.52	3.00825e-09	1.96539e-07
KRAS_Single_Gene	1.78	1.3-2.5	0.000305931	0.00216978	0.63	0.41-0.97	0.0568665	0.108212	1.22	0.89-1.68	0.314095	0.439733	0.63	0.47-0.84	0.00244357	0.0110101
Lums_HER2E_DOWN_metastaticsignature_JCI_2020_PMID_32573490	0.59	0.43-0.79	0.000443904	0.00280662	1.18	0.79-1.78	0.508034	0.628755	0.83	0.61-1.13	0.253189	0.375244	1.73	1.3-2.33	0.000108869	0.000969923
Lums_HER2E_UP_metastaticsignature_JCI_2020_PMID_32573490	1.11	0.84-1.49	0.525309	0.645521	1.08	0.71-1.63	0.648857	0.750301	0.85	0.61-1.16	0.575081	0.684266	0.99	0.76-1.3	0.676853	0.773546
MAPK_pathway_activation_Wagle_NPJ_Precis_Oncol_2018_PMID_29872725	0.97	0.73-1.3	0.883463	0.914433	3.11	1.91-5.46	3.53859e-05	0.000429314	0.48	0.33-0.68	1.95489e-05	0.000293068	1.08	0.82-1.42	0.41153	0.534171
MET_Single_Gene	0.98	0.74-1.29	0.874899	0.912129	1.1	0.73-1.67	0.639878	0.74431	0.92	0.67-1.25	0.704473	0.786614	1.05	0.81-1.37	0.86631	0.905625
MYC_Single_Gene	0.88	0.66-1.16	0.508458	0.628755	0.78	0.52-1.16	0.374955	0.503365	1.17	0.86-1.6	0.401086	0.527549	1.12	0.86-1.46	0.628024	0.732694
New_Immune_Charoentong_Activated_B_cell_CellRep_2017_PMID_28052254	1.47	1.1-2	0.0128635	0.0362382	0.83	0.54-1.25	0.218143	0.335342	1.68	1.21-2.38	0.00176393	0.00875267	0.51	0.37-0.68	2.28185e-05	0.000314129
New_Immune_Charoentong_Activated_CD4_T_cell_CellRep_2017_PMID_28052254	1.99	1.43-2.83	4.47547e-05	0.000454064	0.53	0.33-0.83	0.00446627	0.0180492	2.17	1.5-3.23	3.60207e-05	0.000429314	0.4	0.28-0.56	2.86836e-08	1.4055e-06
New_Immune_Charoentong_Activated_CD8_T_cell_CellRep_2017_PMID_28052254	1.55	1.16-2.1	0.00670406	0.0243333	0.62	0.38-0.96	0.0196437	0.0503289	1.87	1.35-2.63	3.83316e-05	0.000429314	0.47	0.34-0.65	4.73588e-06	0.000116029
New_Immune_Charoentong_Activated_dendritic_cell_CellRep_2017_PMID_28052254	1.41	1.06-1.91	0.0129422	0.0362382	0.58	0.36-0.89	0.0096934	0.0299198	1.66	1.21-2.33	0.000803523	0.00463208	0.61	0.45-0.82	0.000404183	0.00264067
New_Immune_Charoentong_CD56bright_natural_killer_cell_CellRep_2017_PMID_28052254	1.24	0.93-1.67	0.0817697	0.146364	0.74	0.48-1.12	0.166105	0.271304	1.03	0.75-1.42	0.84305	0.893177	0.92	0.7-1.22	0.364179	0.490578
New_Immune_Charoentong_CD56dim_natural_killer_cell_CellRep_2017_PMID_28052254	1.34	1-1.8	0.0951477	0.165035	0.65	0.42-0.98	0.0279125	0.0639359	1.15	0.84-1.57	0.232974	0.35261	0.84	0.63-1.1	0.245234	0.366764
New_Immune_Charoentong_Central_memory_CD4_T_cell_CellRep_2017_PMID_28052254	1.17	0.87-1.57	0.402515	0.527549	0.74	0.47-1.14	0.169967	0.27646	1.19	0.86-1.65	0.226497	0.345475	0.86	0.65-1.14	0.351302	0.478161
New_Immune_Charoentong_Central_memory_CD8_T_cell_CellRep_2017_PMID_28052254	0.99	0.75-1.31	0.823858	0.882384	0.85	0.56-1.27	0.358344	0.484382	0.96	0.71-1.3	0.839319	0.892388	1.11	0.85-1.44	0.570965	0.683791
New_Immune_Charoentong_Effector_memeory_CD4_T_cell_CellRep_2017_PMID_28052254	1.29	0.97-1.71	0.0209182	0.0522288	0.61	0.37-0.97	0.0201418	0.0509392	1.5	1.11-2.06	0.0119276	0.0346341	0.68	0.5-0.9	0.0047593	0.0190372
New_Immune_Charoentong_Effector_memeory_CD8_T_cell_CellRep_2017_PMID_28052254	1.37	1.03-1.85	0.0377922	0.0803144	0.59	0.37-0.91	0.0226147	0.0547219	1.91	1.37-2.72	9.05738e-05	0.000825696	0.57	0.42-0.76	0.000124508	0.00106102
New_Immune_Charoentong_Eosinophil_CellRep_2017_PMID_28052254	1.31	0.98-1.75	0.0199743	0.0508436	0.44	0.27-0.71	0.00103315	0.00570415	1.52	1.11-2.11	0.0351726	0.0765573	0.78	0.59-1.02	0.0628816	0.117379
New_Immune_Charoentong_Gamma_delta_T_cell_CellRep_2017_PMID_28052254	1.2	0.9-1.61	0.0726859	0.132525	0.71	0.45-1.09	0.127876	0.21422	1.22	0.89-1.68	0.140423	0.233245	0.84	0.63-1.11	0.0492081	0.0997017
New_Immune_Charoentong_Immature__B_cell_CellRep_2017_PMID_28052254	1.58	1.18-2.14	0.00168276	0.00856676	0.57	0.35-0.89	0.0110968	0.0327064	1.96	1.41-2.78	1.50994e-05	0.000246624	0.47	0.34-0.64	4.9608e-07	1.76785e-05
New_Immune_Charoentong_Immature_dendritic_cell_CellRep_2017_PMID_28052254	1.16	0.87-1.55	0.690275	0.782046	0.78	0.52-1.16	0.38003	0.506707	1.04	0.76-1.43	0.547749	0.668902	0.95	0.73-1.25	0.750321	0.826196
New_Immune_Charoentong_Macrophage_CellRep_2017_PMID_28052254	1.02	0.77-1.36	0.616691	0.721621	0.6	0.37-0.93	0.0408385	0.0847022	1.49	1.09-2.06	0.00749287	0.0255409	0.9	0.68-1.17	0.151857	0.250118
New_Immune_Charoentong_Mast_cell_CellRep_2017_PMID_28052254	1.06	0.79-1.42	0.57604	0.684266	0.6	0.37-0.95	0.0396205	0.082613	1.13	0.82-1.55	0.353436	0.479401	1.05	0.8-1.39	0.98362	0.986136
New_Immune_Charoentong_MDSC_CellRep_2017_PMID_28052254	1.5	1.11-2.03	0.00803979	0.0262744	0.53	0.33-0.83	0.00638339	0.0238313	1.75	1.26-2.47	0.000267402	0.00199468	0.58	0.43-0.78	0.000116441	0.00101433
New_Immune_Charoentong_Memory_B_cell_CellRep_2017_PMID_28052254	1.08	0.82-1.43	0.466271	0.593436	0.7	0.45-1.07	0.0637016	0.118008	1.56	1.14-2.15	0.00502687	0.0194868	0.77	0.59-1.01	0.0591984	0.111566
New_Immune_Charoentong_Monocyte_CellRep_2017_PMID_28052254	1.28	0.97-1.7	0.0500149	0.100543	0.93	0.62-1.39	0.847376	0.89534	1.28	0.94-1.74	0.115946	0.195908	0.68	0.51-0.89	0.00207337	0.00945073
New_Immune_Charoentong_Natural_killer_cell_CellRep_2017_PMID_28052254	1.13	0.85-1.51	0.306913	0.431218	0.67	0.43-1.02	0.0540741	0.105696	1.5	1.09-2.09	0.0168376	0.0449002	0.78	0.59-1.03	0.0785045	0.141164
New_Immune_Charoentong_Natural_killer_T_cell_CellRep_2017_PMID_28052254	1.26	0.95-1.7	0.143591	0.237501	0.6	0.37-0.93	0.0249402	0.0585423	1.42	1.03-1.97	0.00749287	0.0255409	0.76	0.57-1	0.0268876	0.0623666
New_Immune_Charoentong_Neutrophil_CellRep_2017_PMID_28052254	0.99	0.73-1.33	0.504289	0.628755	0.88	0.55-1.35	0.767426	0.83797	0.93	0.66-1.28	0.736607	0.815677	1.11	0.84-1.47	0.884108	0.914433
New_Immune_Charoentong_Plasmacytoid_dendritic_cell_CellRep_2017_PMID_28052254	1.32	0.98-1.79	0.0146973	0.0394613	0.75	0.48-1.16	0.181956	0.290103	1.1	0.8-1.53	0.813308	0.87587	0.82	0.61-1.09	0.102218	0.174248
New_Immune_Charoentong_Regulatory_T_cell_CellRep_2017_PMID_28052254	1.45	1.09-1.95	0.0128635	0.0362382	0.55	0.34-0.86	0.0100513	0.0305434	1.49	1.09-2.06	0.00912559	0.0290832	0.66	0.49-0.88	0.0036484	0.0153782
New_Immune_Charoentong_T_follicular_helper_cell_CellRep_2017_PMID_28052254	1.28	0.95-1.73	0.0542179	0.105696	0.83	0.54-1.27	0.498058	0.625765	1.43	1.03-2	0.0379537	0.0803144	0.66	0.49-0.88	0.00156885	0.00819988
New_Immune_Charoentong_Type_1_T_helper_cell_CellRep_2017_PMID_28052254	1.25	0.93-1.69	0.0973196	0.168059	0.7	0.45-1.07	0.0943769	0.16461	1.53	1.1-2.16	0.00931812	0.0293338	0.7	0.52-0.93	0.00677062	0.0243494
New_Immune_Charoentong_Type_17_T_helper_cell_CellRep_2017_PMID_28052254	1.51	1.13-2.06	0.0142614	0.038555	0.83	0.55-1.25	0.33431	0.461442	1.25	0.92-1.72	0.0648414	0.119333	0.63	0.47-0.83	0.00106601	0.00580385
New_Immune_Charoentong_Type_2_T_helper_cell_CellRep_2017_PMID_28052254	1.49	1.11-2.03	0.00803979	0.0262744	0.92	0.62-1.38	0.572152	0.683791	1.11	0.82-1.52	0.539834	0.661296	0.67	0.5-0.89	0.00775039	0.0259671
NRAS_Single_Gene	1.42	1.06-1.92	0.0187372	0.0483223	0.62	0.4-0.95	0.0138397	0.0379383	1.17	0.86-1.61	0.18004	0.289245	0.8	0.61-1.05	0.0781567	0.141164
PDCD1_Single_Gene	1.62	1.19-2.22	0.00168276	0.00856676	0.64	0.41-0.98	0.0306985	0.0685905	2.23	1.57-3.28	7.22129e-06	0.000141537	0.42	0.3-0.58	6.1705e-08	2.6876e-06
PDGFRA_Single_Gene	1.01	0.76-1.34	0.706347	0.786614	0.92	0.61-1.39	0.896664	0.92498	0.89	0.65-1.22	0.387842	0.513877	1.12	0.86-1.47	0.23537	0.354753
PDGFRB_Single_Gene	0.76	0.56-1.01	0.0280535	0.0639359	1.3	0.86-2	0.2362	0.354753	0.73	0.52-1	0.0493422	0.0997017	1.46	1.1-1.95	0.0027785	0.0119689
PGR_Single_Gene	0.57	0.4-0.78	0.00026969	0.00199468	0.65	0.39-1.02	0.0560567	0.107191	1.12	0.82-1.51	0.493578	0.622131	1.68	1.28-2.24	3.98972e-05	0.000434436
PIK3CA_Hutti_Cancer_Res_2012_PMID_22552288	1.59	1.17-2.19	0.00422259	0.0172423	0.84	0.56-1.27	0.271315	0.397364	1.02	0.75-1.4	0.702703	0.786614	0.72	0.54-0.95	0.0207948	0.0522288
Prosigna_Proliferation_18_BMC_Med_Genomics_2015_PMID_26297356	1.7	1.19-2.52	0.00277765	0.0119689	0.86	0.57-1.37	0.272681	0.397364	1.16	0.81-1.69	0.217469	0.335342	0.64	0.46-0.86	0.00152519	0.00807936
PTEN_Single_Gene	0.96	0.72-1.28	0.615163	0.721621	1.01	0.67-1.54	0.963806	0.97193	0.64	0.46-0.87	0.0133712	0.0371738	1.48	1.11-1.99	0.0100392	0.0305434
RB1_Single_Gene	1.24	0.94-1.66	0.0917535	0.162015	1	0.67-1.5	0.968795	0.973763	0.93	0.68-1.26	0.593103	0.700291	0.87	0.67-1.14	0.246069	0.366764
TCGA_BRCA_1198_BASAL_JCI_2020_PMID_32573490	0.55	0.39-0.77	0.000638325	0.00373467	1.52	1.01-2.32	0.0326857	0.071982	0.8	0.56-1.11	0.216581	0.335342	1.57	1.18-2.1	0.0038446	0.0160328
TCGA_BRCA_1198_Chromogranin_JCI_2020_PMID_32573490	0.74	0.52-1	0.0520809	0.104162	1.04	0.68-1.48	0.502036	0.628748	1.12	0.83-1.49	0.348508	0.476011	1.13	0.87-1.48	0.557096	0.678203
TCGA_BRCA_1198_COLLAGEN11A_JCI_2020_PMID_32573490	0.98	0.72-1.33	0.86635	0.905625	1.05	0.68-1.67	0.78421	0.851553	1.03	0.74-1.45	0.939153	0.958489	0.98	0.73-1.31	0.931286	0.95317
TCGA_BRCA_1198_EN1_FDZ9_JCI_2020_PMID_32573490	1.09	0.82-1.43	0.0550379	0.10628	1.32	0.9-1.89	0.0288159	0.0652939	1.09	0.8-1.47	0.852393	0.897779	0.75	0.56-0.98	0.00201693	0.00930161
TCGA_BRCA_1198_FGFR4_EGF_JCI_2020_PMID_32573490	1.51	1.14-2.03	0.00607378	0.0228935	2.01	1.32-3.15	0.000816732	0.00463998	0.5	0.35-0.7	5.9512e-05	0.000555445	0.83	0.63-1.08	0.182054	0.290103
TCGA_BRCA_1198_HISTONES_JCI_2020_PMID_32573490	0.97	0.73-1.3	0.653844	0.753844	0.84	0.55-1.27	0.565783	0.682421	0.91	0.66-1.25	0.693875	0.783859	1.19	0.9-1.57	0.253673	0.375244
TCGA_BRCA_1198_HOXC11_HOTAIR_SIX1_JCI_2020_PMID_32573490	1.21	0.9-1.68	0.403737	0.527549	2.34	1.34-4.44	0.00351932	0.0149954	0.82	0.6-1.12	0.560531	0.679413	0.77	0.58-1.01	0.0276032	0.0636497
TCGA_BRCA_1198_IL8_CCL_JCI_2020_PMID_32573490	1.53	1.14-2.08	0.00763573	0.0258035	0.63	0.4-0.96	0.0544659	0.105696	1.14	0.83-1.56	0.34606	0.47432	0.75	0.57-0.99	0.0383133	0.0803144
TCGA_BRCA_1198_immune_CD19_JCI_2020_PMID_32573490	1.22	0.92-1.63	0.183491	0.291208	0.88	0.58-1.33	0.516091	0.636187	1.56	1.13-2.16	0.00804319	0.0262744	0.62	0.46-0.83	0.00185596	0.00887237
TCGA_BRCA_1198_immune_CD34_TIE1_JCI_2020_PMID_32573490	0.7	0.5-0.96	0.0214045	0.0530191	1.32	0.87-1.99	0.173896	0.280523	0.7	0.48-0.99	0.0234397	0.0560265	1.52	1.14-2.04	0.00122287	0.00656664
TCGA_BRCA_1198_immune_CD4_CD53_CD84_BTK_JCI_2020_PMID_32573490	1.49	1.11-2.01	0.00819619	0.0265529	0.54	0.33-0.84	0.00728352	0.0255409	1.95	1.4-2.79	4.95635e-05	0.000485722	0.54	0.39-0.72	2.32391e-05	0.000314129
TCGA_BRCA_1198_immune_CD8_GZMK_JCI_2020_PMID_32573490	1.5	1.12-2.04	0.00942873	0.0293338	0.64	0.41-0.98	0.0217028	0.0530191	1.91	1.37-2.72	5.3773e-05	0.000514122	0.5	0.36-0.67	9.67835e-06	0.000177536
TCGA_BRCA_1198_immune_CTLA4_CXCL_FOXP3_JCI_2020_PMID_32573490	2.09	1.5-2.97	1.60463e-05	0.000251606	0.52	0.33-0.8	0.00254065	0.0113174	2.51	1.71-3.81	1.44541e-06	4.35846e-05	0.36	0.25-0.5	4.23101e-10	4.14639e-08
TCGA_BRCA_1198_immune_FOS_JUN_IL6_JCI_2020_PMID_32573490	0.93	0.68-1.27	0.720925	0.800574	0.97	0.61-1.49	0.757883	0.829861	1.3	0.93-1.8	0.264252	0.389424	0.88	0.65-1.18	0.409195	0.532906
TCGA_BRCA_1198_immune_GIMAP_IL16_JCI_2020_PMID_32573490	1.27	0.95-1.7	0.110224	0.187047	0.66	0.42-1.02	0.0540741	0.105696	1.52	1.1-2.11	0.00733449	0.0255409	0.69	0.52-0.92	0.010651	0.0316303
TCGA_BRCA_1198_immune_HLA_A_F_JCI_2020_PMID_32573490	1.47	1.09-2	0.01166	0.0341097	0.54	0.34-0.83	0.00714832	0.025474	2.15	1.51-3.14	1.04166e-05	0.000177536	0.52	0.38-0.71	1.01491e-05	0.000177536
TCGA_BRCA_1198_immune_HLA_D_JCI_2020_PMID_32573490	1.55	1.14-2.12	0.00185235	0.00887237	0.53	0.33-0.82	0.00507053	0.0194868	2.1	1.48-3.06	3.7937e-05	0.000429314	0.51	0.37-0.69	3.31824e-06	9.29108e-05
TCGA_BRCA_1198_immune_INTERFERON_JCI_2020_PMID_32573490	1.23	0.93-1.63	0.102237	0.174248	0.62	0.39-0.95	0.0177573	0.0465901	1.37	1.01-1.88	0.0140091	0.038136	0.79	0.6-1.03	0.0353492	0.0765573
TCGA_BRCA_1198_IMMUNE1_JCI_2020_PMID_32573490	2.13	1.55-3.01	5.63464e-06	0.000119897	0.77	0.51-1.17	0.219315	0.335826	1.8	1.29-2.56	0.000602918	0.00363606	0.33	0.23-0.47	1.20866e-10	1.57932e-08
TCGA_BRCA_1198_LUMINAL_JCI_2020_PMID_32573490	0.76	0.57-1.01	0.0248124	0.0585423	0.75	0.5-1.13	0.130244	0.217258	1.01	0.74-1.38	0.648661	0.750301	1.45	1.1-1.93	0.00648308	0.0239752
TCGA_BRCA_1198_MYBL2_APOBEC3B_JCI_2020_PMID_32573490	1.91	1.33-2.82	0.000346695	0.00234318	0.87	0.57-1.37	0.279581	0.40591	1.15	0.82-1.66	0.201035	0.313967	0.58	0.42-0.79	0.000161016	0.00128813
TCGA_BRCA_1198_NORMAL_JCI_2020_PMID_32573490	0.7	0.5-0.96	0.0217757	0.0530191	1.28	0.84-1.94	0.298072	0.423348	0.8	0.56-1.13	0.305009	0.430085	1.41	1.06-1.88	0.0178279	0.0465901
TCGA_BRCA_1198_NORMAL2_JCI_2020_PMID_32573490	0.85	0.63-1.16	0.202028	0.314266	1.13	0.73-1.73	0.561555	0.679413	0.78	0.55-1.09	0.172415	0.279283	1.31	0.98-1.75	0.04554	0.0929775
TCGA_BRCA_1198_PDCHA_MANY_JCI_2020_PMID_32573490	0.75	0.56-0.99	0.0587116	0.111183	1.35	0.9-2.02	0.0843563	0.150308	1.04	0.76-1.41	0.752852	0.826661	1.1	0.85-1.43	0.702565	0.786614
TCGA_BRCA_1198_S100A7_8_9_JCI_2020_PMID_32573490	1.36	1.02-1.82	0.0216514	0.0530191	1.35	0.89-2.04	0.197811	0.311414	0.84	0.6-1.15	0.28521	0.409533	0.75	0.57-0.99	0.0360712	0.0776919
TCGA_BRCA_1198_TP63_JCI_2020_PMID_32573490	0.6	0.42-0.84	0.00192166	0.00907581	1.62	1.08-2.43	0.0375631	0.0803144	0.59	0.39-0.85	0.0093831	0.0293338	1.7	1.28-2.3	0.000142247	0.0011864
TCGA_BRCA_1198_UNKNOWN1_JCI_2020_PMID_32573490	1.1	0.83-1.43	0.964492	0.97193	0.92	0.59-1.35	0.769818	0.838246	0.93	0.67-1.25	0.950545	0.962826	1.01	0.77-1.3	0.838941	0.892388
TCGA_BRCA_1198_UNKNOWN2_JCI_2020_PMID_32573490	0.74	0.55-0.98	0.042869	0.0879825	1.03	0.68-1.56	0.998751	0.998751	1.01	0.74-1.39	0.88054	0.914433	1.29	0.98-1.7	0.07408	0.134441
TCGA_BRCA_1198_UNKNOWN3_JCI_2020_PMID_32573490	0.72	0.52-0.96	0.0074406	0.0255409	1.29	0.85-1.97	0.198903	0.31188	0.67	0.48-0.94	0.0413929	0.0854001	1.61	1.21-2.18	0.000575515	0.00352503
TCGA_BRCA_1198_UNKNOWN5_JCI_2020_PMID_32573490	0.9	0.67-1.19	0.296746	0.422998	0.86	0.57-1.29	0.572152	0.683791	0.94	0.69-1.28	0.747424	0.825325	1.24	0.95-1.63	0.101787	0.174248
TCGA_BRCA_1198_UNKNOWN6_JCI_2020_PMID_32573490	1.9	1.39-2.65	0.000212559	0.00166646	1.78	1.16-2.84	0.0106101	0.0316303	0.52	0.37-0.72	0.000309969	0.00216978	0.74	0.56-0.97	0.038122	0.0803144
Wirapati_Proliferation_Breast_Cancer_Res_2008_PMID_18662380	1.56	1.14-2.16	0.00487116	0.0191399	0.84	0.55-1.29	0.285185	0.409533	1.13	0.81-1.58	0.321025	0.447836	0.67	0.5-0.9	0.00488262	0.0191399
YALE_PIK3CA_Pathway_Ann_Oncol_2017_PMID_28177460	1.35	1.01-1.81	0.0309707	0.0685905	0.81	0.52-1.23	0.425758	0.549003	1.33	0.97-1.84	0.0858815	0.152333	0.66	0.49-0.88	0.00274137	0.0119689
YALE_RHOA_pathway_Ann_Oncol_2017_PMID_28177460	1.13	0.85-1.52	0.583472	0.691	0.92	0.61-1.39	0.822941	0.882384	1.13	0.82-1.55	0.480127	0.607129	0.85	0.64-1.11	0.327439	0.455163
