# Supplementary material for: Immunological and clinicopathological features predict HER2-positive breast cancer prognosis in the neoadjuvant NeoALTTO and CALGB 40601 randomized trials
Source: Nat Commun. 2023 Nov 3;14:7053. doi: 10.1038/s41467-023-42635-2 (PMC10624889; doi:10.1038/s41467-023-42635-2)
Supplement: Supplementary file 10 — Source data [file 41467_2023_42635_MOESM10_ESM.xlsx]

## Sheet: Figure 1
Figure 1a
Clinical data (hormone receptor status) available as specified in the DATA AVAILABILITY section.
BCR measures used available in source data for Figure 1b as well as Supplementary data 2 (NeoALTTO) and 3 (CALGB 40601) (columns IG_Nreads_NORM, IG_Nclones, IG_Evenness, IG_Gini)
P values and FDRs available in Supplementary data 8
Figure 1b
BCR measures used also available in Supplementary data 2 (NeoALTTO) and 3 (CALGB 40601) (columns IG_Nreads_NORM, IG_Nclones, IG_Evenness, IG_Gini). PAM50 groups available also in Supplementary data 9
P values and FDRs available in Supplementary data 10 and 11
NeoALTTO	PAM50	IG_Nreads_NORM	IG_Nclones	IG_Evenness	IG_Gini		CALGB 40601	PAM50	IG_Nreads_NORM	IG_Nclones	IG_Evenness	IG_Gini
	Her2	1.00113	3182	0.789282	0.697605			Her2	1.0195	2541	0.757013	0.828626
	Basal	10.292	10683	0.832159	0.782344			Her2	5.80271	6766	0.656983	0.916644
	LumA	0.0803355	72	0.966686	0.292586			Her2	4.57624	9523	0.781495	0.846468
	LumB	0.0312613	81	0.828886	0.551007			Her2	0.512326	1147	0.729687	0.797291
	Basal	0.306961	1693	0.961315	0.325239			Her2	0.10347	676	0.841314	0.667761
	LumB	0.405248	1138	0.850608	0.682768			Basal	0.740813	784	0.724907	0.827577
	Her2	0.656921	830	0.835526	0.704166			LumA	0.0620466	977	0.845938	0.589569
	Her2	0.333965	338	0.423234	0.906134			Her2	4.77935	14248	0.79519	0.808279
	Her2	2.58054	1617	0.672081	0.866886			Her2	0.129	860	0.796523	0.735366
	Her2	0.715415	1344	0.750769	0.756582			Her2	0.136882	536	0.615977	0.845499
	Her2	5.0555	2320	0.748448	0.845177			Her2	1.6127	1711	0.642131	0.906381
	Her2	0.231769	500	0.713666	0.746772			LumB	1.39739	1693	0.541115	0.924534
	Normal	0.0413644	27	0.951646	0.289712			Her2	2.3642	4577	0.699705	0.87219
	Her2	1.10771	4059	0.816617	0.728084			LumB	0.394839	3526	0.812981	0.617599
	Her2	6.45571	3091	0.684094	0.896451			Her2	0.12625	575	0.524003	0.858157
	Her2	1.02164	4022	0.845724	0.674421			Her2	0.090272	841	0.849019	0.619957
	LumA	10.7061	3287	0.681576	0.880379			Her2	0.179469	1656	0.895696	0.561064
	Her2	0.154939	792	0.755763	0.637935			Her2	2.71877	8613	0.784055	0.833302
	Basal	1.78856	3955	0.829352	0.718786			Her2	0.234208	1075	0.653735	0.84973
	Her2	1.28894	4116	0.785848	0.763195			Her2	0.0777045	808	0.829783	0.664033
	Her2	0.757833	3252	0.804379	0.707148			LumA	3.00007	2487	0.537079	0.952017
	Normal	0.45837	1690	0.923431	0.440402			Her2	0.724907	1802	0.676306	0.851133
	Her2	1.22025	3927	0.771771	0.756822			Her2	3.2919	7118	0.484789	0.913036
	Her2	0.32245	697	0.594271	0.789192			Normal	0.197398	375	0.978969	0.214069
	Her2	0.263144	1430	0.892576	0.571966			Her2	0.24002	934	0.752387	0.813438
	Her2	15.7148	10857	0.750284	0.853439			Her2	0.150157	2013	0.866746	0.581785
	Her2	0.920608	3999	0.749546	0.756924			Her2	1.98068	4447	0.872259	0.678634
	Her2	0.151247	883	0.915288	0.495047			Her2	0.616775	1259	0.807358	0.728138
	Her2	0.00259929	27	0.954048	0.277347			Her2	5.66051	10968	0.764179	0.856516
	Her2	2.36954	7354	0.834165	0.714			LumA	0.115746	2614	0.96709	0.345702
	LumB	0.887943	951	0.70991	0.772232			Basal	2.51218	7551	0.676096	0.864641
	Her2	4.7549	6007	0.777531	0.82351			Her2	0.221923	3282	0.943317	0.444042
	LumB	4.63543	6169	0.77419	0.840968			Her2	4.18055	10770	0.718892	0.876262
	Her2	1.3675	3635	0.833311	0.645389			LumA	0.200988	2046	0.911895	0.536085
	Normal	0.732999	5280	0.862045	0.609795			Normal	0.0682971	1597	0.96589	0.342074
	Basal	6.8108	4767	0.723676	0.880038			LumB	0.0999135	631	0.739411	0.764793
	Her2	2.89664	6156	0.685668	0.824645			Her2	0.0988042	683	0.865684	0.643364
	Her2	5.60233	1762	0.733258	0.879927			Her2	3.87609	7554	0.69709	0.898297
	Her2	0.18482	1395	0.923281	0.476238			Her2	1.531	3071	0.753692	0.834465
	LumA	1.65227	4930	0.734654	0.782257			Her2	0.212459	3156	0.942158	0.445838
	Her2	0.250806	9	0.909192	0.341385			LumA	0.452196	3416	0.83836	0.70185
	Her2	0.10094	402	0.904135	0.485969			LumB	0.00590587	183	0.953697	0.299602
	Normal	0.738066	2310	0.889083	0.576494			Normal	0.833489	3641	0.848325	0.719387
	Her2	9.18316	4401	0.672744	0.908916			LumB	1.29117	3199	0.728201	0.837206
	Her2	1.95944	4872	0.814515	0.757104			Her2	2.63023	1629	0.776499	0.775226
	Normal	1.19173	8338	0.872186	0.634152			Her2	1.75538	3255	0.749988	0.824032
	Her2	3.41876	11102	0.816688	0.689107			Basal	0.0551178	834	0.837327	0.596355
	Her2	1.15447	2787	0.759599	0.751737			Her2	0.0510779	967	0.860628	0.541579
	LumA	4.72434	4356	0.718032	0.878252			Her2	3.78316	6427	0.781756	0.852181
	Her2	0.39089	1090	0.846714	0.606249			Her2	0.0327433	598	0.948246	0.376787
	LumB	0.270955	2729	0.898152	0.485188			Her2	0.407926	2512	0.83451	0.67954
	LumB	0.0592669	151	0.597969	0.703189			LumB	0.00127613	39	0.942871	0.32906
	Normal	1.85996	2786	0.775818	0.787503			Her2	0.0683243	450	0.759721	0.721534
	Her2	0.900491	1430	0.673637	0.840621			LumB	0.180766	3582	0.91196	0.493798
	Her2	2.14278	5253	0.675879	0.860718			Her2	0.036306	753	0.832675	0.553692
	LumB	0.0488009	174	0.935738	0.390521			Her2	0.233655	1023	0.70183	0.829046
	Her2	6.64176	18689	0.757783	0.789918			Her2	0.160401	2615	0.905627	0.491114
	Her2	5.62245	4619	0.762232	0.839135			LumA	0.0252358	717	0.959289	0.329861
	LumA	0.999193	4358	0.908274	0.486771			Her2	0.0854995	901	0.742983	0.704153
	Her2	2.07218	1279	0.749735	0.761232			Basal	0.428001	4825	0.848113	0.621135
	Her2	5.6226	5560	0.757298	0.86853			Her2	0.354938	1795	0.827532	0.719478
	LumA	0.526226	3292	0.960873	0.390947			Her2	1.72859	6382	0.685681	0.856834
	Her2	7.00631	8106	0.762723	0.863459			LumB	0.000427167	16	0.970045	0.1875
	LumB	0.456242	876	0.631373	0.818759			Her2	0.18386	739	0.749531	0.769161
	LumB	2.77015	4470	0.669017	0.883916			Her2	0.0421959	724	0.884948	0.533327
	Her2	0.515533	2474	0.79172	0.654441			Her2	1.85947	5064	0.753739	0.847981
	Her2	0.150878	208	0.798427	0.630559			Her2	3.02067	5464	0.71262	0.873615
	Her2	0.59081	2254	0.82954	0.698274			Her2	0.154748	1546	0.834407	0.6498
	Her2	3.09149	12132	0.82658	0.710673			Normal	0.0897898	1899	0.968885	0.336854
	Her2	0.0514286	377	0.96705	0.295529			Her2	0.167944	1841	0.830332	0.649894
	Her2	6.01141	6184	0.750734	0.859137			Her2	0.320808	2426	0.826968	0.694626
	Her2	0.535173	3884	0.922187	0.494207			Basal	3.09327	3621	0.707313	0.879328
	Her2	0.061246	804	0.952138	0.318213			Her2	0.145213	405	0.638296	0.829978
	Basal	5.12625	4140	0.700134	0.860163			Her2	1.4131	1838	0.668642	0.891712
	Normal	6.99618	7504	0.811135	0.816872			Her2	0.6222	3163	0.800205	0.775975
	LumB	0.074398	564	0.915233	0.420597			Basal	0.148163	3132	0.951474	0.399986
	Normal	3.07225	934	0.854864	0.675287			Her2	0.151637	2736	0.906615	0.501312
	LumB	1.40317	2584	0.705728	0.839966			Her2	0.328617	5522	0.936795	0.451386
	Her2	0.260436	706	0.672859	0.796511			LumB	0.00372929	88	0.950494	0.345909
	Basal	5.93383	3650	0.852595	0.726446			Basal	0.0633797	1269	0.945377	0.410411
	Her2	3.20376	3180	0.771506	0.813389			Her2	0.018217	234	0.829435	0.560315
	Her2	4.14794	2600	0.688835	0.883001			LumB	0.0104564	231	0.906007	0.423901
	Her2	4.59029	3424	0.754835	0.836302			Her2	0.0262707	371	0.916245	0.486115
	LumB	0.0710165	252	0.94579	0.405616			Her2	0.744325	2171	0.787328	0.796887
	Basal	3.81708	12336	0.856998	0.684988			Basal	1.23804	1539	0.605855	0.912121
	Her2	3.57888	3059	0.66498	0.892639			LumB	0.24009	1958	0.854622	0.648677
	Her2	0.22198	829	0.823176	0.676613			Her2	6.8386	4150	0.71211	0.904899
	Normal	1.56777	8427	0.883536	0.553495			Her2	0.0620771	1396	0.938686	0.437852
	Her2	7.11741	3360	0.753177	0.791375			Normal	0.161537	3069	0.953342	0.39644
	Her2	10.3145	4219	0.613884	0.927277			Basal	0.36708	1657	0.749356	0.770935
	Her2	1.36833	3110	0.81706	0.725414			Her2	0.243588	1453	0.860756	0.676973
	Her2	9.20287	8349	0.79521	0.806189			Her2	1.07223	5906	0.797592	0.758183
	Her2	0.436807	627	0.674177	0.778606			Her2	0.74188	3061	0.710283	0.826606
	Her2	0.142589	365	0.854876	0.596892			Her2	0.386724	1583	0.747874	0.813903
	Her2	17.4454	7825	0.668691	0.908099			LumA	0.00815892	159	0.973592	0.262101
	LumA	0.538364	3395	0.851589	0.636715			Her2	0.392999	647	0.706336	0.823419
	Her2	3.40444	3743	0.799022	0.759101			Normal	0.0228435	503	0.937611	0.36943
	Basal	2.16629	2956	0.774567	0.796691			Her2	0.707048	754	0.504859	0.922027
	Basal	5.68665	2657	0.72808	0.833837			Her2	0.845662	3709	0.757579	0.790419
	Her2	0.469417	1918	0.866607	0.560082			Basal	1.48873	5021	0.732205	0.820956
	Her2	0.566779	2668	0.864433	0.624243			Her2	0.108331	1517	0.919713	0.518945
	Her2	4.42129	4477	0.648631	0.873641			Normal	0.123651	2587	0.964095	0.361233
	Basal	0.63082	488	0.632544	0.836788			Her2	1.54916	4087	0.733562	0.851994
	Her2	1.01594	5164	0.928667	0.496411			LumB	0.0253299	421	0.945789	0.406182
	LumB	9.4759	5974	0.671741	0.909974			Normal	0.243855	2461	0.892426	0.558085
	Her2	0.854155	1689	0.630416	0.814056			Her2	0.0775975	988	0.815347	0.61088
	LumA	0.542526	863	0.958654	0.397724			Her2	2.20386	3506	0.72187	0.861038
	Her2	0.479294	1396	0.8359	0.664862			Basal	2.19515	4608	0.689614	0.842054
	Her2	0.102091	219	0.882562	0.545111			Her2	0.0124239	257	0.901809	0.483935
	Her2	8.87333	7658	0.781653	0.868939			Her2	0.710843	4336	0.779667	0.753589
	Basal	2.73276	3684	0.801248	0.780938			LumA	0.0357698	620	0.873908	0.520222
	Her2	3.52617	5295	0.831289	0.754882			Her2	0.01656	487	0.920185	0.452387
	Her2	0.0667797	493	0.757358	0.629214			Her2	0.270715	3513	0.909845	0.531576
	Her2	2.85272	5625	0.810415	0.790453			Her2	0.0365684	513	0.889909	0.533507
	Normal	1.42885	1343	0.93797	0.42699			Her2	2.34362	7054	0.734083	0.843904
	Her2	1.01572	2543	0.860094	0.681899			LumB	0.0285328	50	0.662025	0.789163
	Her2	12.6091	2821	0.717929	0.837568			Her2	0.171146	867	0.578773	0.849196
	Her2	0.208473	350	0.82056	0.639597			Her2	0.0690334	612	0.839097	0.64152
	Her2	0.208429	1143	0.948881	0.41195			Her2	0.680862	1760	0.675398	0.865726
	Her2	1.65357	6351	0.922546	0.547361			LumA	0.167595	2588	0.927423	0.456788
	LumB	3.35219	1384	0.738695	0.793899			Her2	0.467849	2790	0.838071	0.718311
	Her2	0.692062	2464	0.855065	0.632101			LumA	0.260424	2792	0.850063	0.597877
	Her2	1.68315	2707	0.766807	0.774176			Her2	0.762938	2552	0.719868	0.837038
	LumA	0.185885	783	0.878411	0.538424			Her2	0.265117	863	0.746489	0.766713
	LumB	3.3208	5737	0.790494	0.810487			Normal	0.252387	1288	0.905123	0.585513
	LumA	0.623467	3570	0.900895	0.563646			Her2	0.518588	2957	0.80338	0.689325
	Her2	0.697551	354	0.879676	0.587017			Normal	0.284524	2767	0.935624	0.50204
	Normal	3.24325	3263	0.806738	0.739614			Her2	0.183724	1769	0.919231	0.527753
	Her2	1.08622	1322	0.693905	0.840792			Normal	0.202862	3256	0.949742	0.421582
	Her2	2.60394	4826	0.803297	0.780098			LumB	0.220481	1497	0.829701	0.708754
	Her2	0.261271	543	0.902236	0.544439			LumA	0.170383	401	0.631743	0.86077
	Her2	1.35026	1134	0.664202	0.856673			LumA	0.126216	630	0.779561	0.755538
	Her2	14.9839	908	0.739054	0.824307			Normal	0.504428	1166	0.716359	0.810468
	Her2	2.90302	2248	0.769606	0.784487			Normal	1.28613	12002	0.943834	0.514658
	Her2	30.3196	6643	0.811706	0.809603			Her2	0.0537091	478	0.792051	0.68228
	Her2	14.411	2968	0.822278	0.755381			Her2	0.180117	1528	0.780537	0.686751
	LumB	2.31907	4229	0.724967	0.8235			Her2	0.101507	772	0.806837	0.683576
	Her2	7.39494	6887	0.722766	0.86411			Her2	0.71148	5566	0.826929	0.722161
	Normal	2.93443	4572	0.845078	0.734663			Her2	1.08794	7828	0.812607	0.724977
	Her2	6.65617	7322	0.724208	0.884664			Her2	0.00951978	323	0.942817	0.372824
	LumA	0.412143	1483	0.882884	0.582817			LumB	0.109083	1728	0.867212	0.574448
	Her2	4.80983	4063	0.569914	0.915794			Basal	1.02244	9280	0.862606	0.674825
	Basal	12.1451	4901	0.750635	0.858368			LumA	0.0328429	836	0.942543	0.384851
	Her2	4.30502	4574	0.806928	0.788			Her2	0.254736	2308	0.85099	0.671343
	Her2	1.51578	1321	0.647729	0.87823			Normal	1.26379	4536	0.798965	0.766807
	Her2	1.64492	2196	0.721193	0.768291			Her2	0.260122	2425	0.855725	0.614206
	Her2	7.13545	4776	0.676594	0.87212			Her2	0.68137	5386	0.811168	0.722301
	Her2	0.809646	6556	0.905413	0.522216			Basal	0.0174143	303	0.850262	0.585885
	Her2	0.0491575	315	0.859144	0.503517			Her2	0.814873	1942	0.652816	0.885802
	Her2	2.00439	728	0.684092	0.884499			Her2	0.154603	715	0.74416	0.778431
	Her2	8.75773	3762	0.608208	0.929929			Her2	0.359777	3936	0.876584	0.582209
	LumB	3.93127	1748	0.710906	0.824476			Her2	0.108994	1497	0.717059	0.627235
	LumB	0.977179	2625	0.626655	0.849465			Her2	1.40321	1533	0.61415	0.923886
	LumB	2.22663	1479	0.683928	0.836607			Her2	0.0270489	396	0.843293	0.609023
	Her2	13.8866	8935	0.667949	0.922357			Normal	0.752347	10246	0.928235	0.51968
	LumA	0.0124895	103	0.870221	0.419417			Basal	0.772586	3156	0.81427	0.747642
	Her2	0.136615	766	0.933774	0.427361			Her2	0.334195	1954	0.770159	0.777747
	Her2	2.58886	7112	0.773017	0.795711			LumA	0.0657404	391	0.776188	0.730565
	Her2	4.75531	3282	0.568986	0.897649			Her2	0.465714	1481	0.630338	0.870026
	Her2	0.732516	6074	0.919455	0.490069			Her2	0.298996	3072	0.869304	0.604457
	Her2	1.20321	6876	0.825429	0.620662			Her2	0.578353	2560	0.768391	0.802589
	LumB	0.364784	1300	0.928753	0.467162			Normal	0.489487	2966	0.889308	0.604004
	Basal	5.06744	9798	0.86962	0.680849			Basal	1.43254	3618	0.776759	0.820395
	Her2	0.610419	1053	0.682049	0.839329			Her2	0.559893	1631	0.775249	0.783735
	Her2	1.72002	3023	0.786086	0.738085			LumB	0.275838	2325	0.797393	0.69144
	LumB	0.789637	1040	0.799215	0.771917			Her2	0.361353	3475	0.941552	0.477671
	Her2	0.94606	4195	0.773878	0.722898			Normal	0.36484	3311	0.911029	0.538962
	LumB	0.00842646	45	0.90169	0.432252			Her2	0.60383	5518	0.841938	0.674073
	Her2	20.4437	12172	0.722409	0.901305			Her2	2.73019	10869	0.812448	0.798609
	Normal	0.530736	2735	0.86245	0.647449			LumA	0.0650231	1126	0.926636	0.498181
	Her2	0.371268	898	0.677053	0.823366			Her2	0.244323	2044	0.801069	0.740868
	LumA	1.00538	2205	0.811528	0.682559			Normal	0.197852	1003	0.874233	0.620161
	Her2	0.148921	529	0.804799	0.647397			Normal	0.0269992	415	0.870593	0.530872
	Her2	0.142566	868	0.933737	0.396903			LumA	3.17474	1944	0.621981	0.91919
	Her2	0.924126	949	0.726333	0.840938			Normal	0.331738	4200	0.90847	0.508962
	LumA	0.288315	2445	0.968196	0.311271			Normal	0.285844	4396	0.930847	0.47802
	Her2	0.213887	979	0.826457	0.634361			Normal	0.397874	3564	0.905323	0.593822
	Her2	0.592639	1409	0.821416	0.686451			Her2	0.440423	1073	0.662937	0.866461
	Her2	5.31998	11390	0.80959	0.797596			LumB	0.0131181	199	0.878147	0.527803
	Her2	0.544951	981	0.535085	0.827794			Basal	0.0132376	139	0.911728	0.498801
	Her2	0.336327	1507	0.821795	0.711992			Her2	0.0299509	200	0.874476	0.599063
	LumA	0.969398	2630	0.935866	0.472066			Normal	0.245404	1720	0.710381	0.738713
	LumB	3.47036	6220	0.792421	0.77295			LumB	0.00153988	30	0.858621	0.466667
	Her2	0.0273956	283	0.922208	0.425591			Normal	0.154396	1666	0.945489	0.471794
	Her2	0.162545	377	0.75855	0.712431			Her2	1.5897	2269	0.697085	0.860298
	LumB	1.60669	4648	0.879343	0.662198			Normal	0.193302	1979	0.918934	0.50765
	Her2	6.48118	16693	0.781564	0.759568			Her2	0.405821	1927	0.831454	0.722003
	Her2	6.09589	5380	0.534629	0.924202			Normal	0.0490133	371	0.754456	0.724865
	Normal	0.744923	1551	0.818664	0.734184			Normal	0.0509128	689	0.85241	0.551569
	Normal	1.70185	5145	0.839417	0.655093			LumB	0.919376	921	0.436501	0.95456
	Her2	2.83981	6280	0.729242	0.766408			Her2	1.13815	1238	0.53793	0.928979
	LumA	0.208417	795	0.860194	0.61506			Her2	5.97568	8932	0.809878	0.829511
	Basal	4.88568	4539	0.833618	0.76358			Her2	4.05597	8969	0.77367	0.848115
	Basal	2.76825	1546	0.81353	0.709544			LumB	0.00931291	182	0.920922	0.430804
	Her2	5.23344	1620	0.695035	0.889368			Her2	1.52509	3819	0.785833	0.82056
	Her2	2.86081	4276	0.698654	0.807318			LumA	0.130365	1110	0.711504	0.743779
	LumB	0.101718	169	0.722816	0.753928			Her2	0.093593	913	0.83209	0.668032
	Basal	3.69075	4399	0.819179	0.686717			Normal	0.0308163	343	0.924609	0.461655
	LumB	2.63736	5279	0.705817	0.815329			Her2	1.00689	2516	0.740546	0.854381
	Her2	2.54051	5862	0.760602	0.807707			Basal	0.141402	1872	0.839137	0.609057
	LumB	0.510721	443	0.429138	0.916221			LumB	0.322622	4459	0.867045	0.595126
	Basal	3.93466	4583	0.782852	0.79458			Her2	0.516309	4367	0.855231	0.657973
	LumA	0.891948	4685	0.953993	0.404921			LumB	0.0229023	346	0.734365	0.653555
	LumB	1.26868	5669	0.839052	0.673841			Her2	0.26797	589	0.515335	0.908043
	LumB	0.0302059	123	0.887599	0.450407			LumB	0.756803	3149	0.76785	0.799055
	Her2	10.0154	11162	0.825127	0.792161			Her2	0.319963	1769	0.761192	0.748978
	LumB	0.650044	2222	0.898578	0.525252			LumB	0.0845498	1097	0.85983	0.569147
	LumB	0.994868	4047	0.843657	0.677904			Her2	3.43187	5658	0.753065	0.862702
	Her2	0.454721	1775	0.755966	0.713111			LumA	1.1621	6959	0.763653	0.791188
	LumB	0.182891	726	0.842026	0.615722			Her2	0.10823	985	0.806659	0.696807
	LumB	0.968257	1802	0.836071	0.683232			Normal	0.286522	2593	0.729157	0.772446
	Basal	1.27834	2797	0.732956	0.779378			Her2	1.42838	9490	0.802382	0.733213
	Her2	16.4033	7073	0.7605	0.869238			Basal	0.699581	4650	0.816521	0.676425
	Her2	4.25319	7911	0.669976	0.821552			LumB	1.45934	2153	0.639246	0.905396
	Her2	0.50011	2086	0.871231	0.661012			Her2	0.0235402	439	0.739012	0.57776
	LumA	0.290191	1014	0.937968	0.38028			LumB	0.0171687	254	0.783668	0.645044
	Her2	1.59011	4632	0.78444	0.715194			LumB	2.02363	4862	0.731796	0.855124
	LumA	0.757671	4886	0.929756	0.450604			Her2	0.0329672	325	0.870176	0.599805
	Her2	3.28589	1990	0.717635	0.845543			Her2	0.0610028	311	0.74126	0.751747
	Her2	33.7699	8217	0.705715	0.901751			Basal	0.66419	3584	0.809706	0.746381
	Basal	19.6401	4942	0.525897	0.959344			Her2	5.87201	4167	0.681384	0.891981
	Her2	0.317636	1412	0.868	0.59964			LumA	0.159783	2937	0.947576	0.417236
	Her2	0.705917	1951	0.824156	0.687133			LumB	0.244377	1058	0.733423	0.795284
	LumB	4.50803	1599	0.698466	0.874723			LumB	0.473847	1551	0.713001	0.843979
	Her2	4.89472	5721	0.666577	0.864746			Her2	0.439212	620	0.564321	0.919722
	LumA	1.08865	3747	0.811316	0.70436			Basal	0.18321	2633	0.864443	0.582749
	Her2	8.87056	3917	0.698237	0.899015			LumB	0.144611	1620	0.903554	0.533344
	LumA	0.369852	3726	0.971297	0.302314			LumA	0.666291	3879	0.827587	0.734328
	Her2	0.226873	1201	0.935481	0.425418			Normal	0.0306586	371	0.935544	0.444303
	LumB	0.117031	458	0.873118	0.584183			LumA	0.031673	620	0.915064	0.461233
	Her2	0.103224	476	0.922808	0.451195			LumA	0.26095	931	0.737559	0.815334
	Normal	2.90358	7475	0.833362	0.702213			LumA	0.174903	1104	0.867845	0.589645
	LumB	0.241152	1060	0.827767	0.659868			Her2	0.0479167	561	0.797574	0.629538
	Her2	2.73782	3389	0.739051	0.820458			Her2	0.865295	8593	0.873205	0.627254
	Her2	0.894062	5592	0.907543	0.5321			Her2	1.33865	3842	0.701322	0.845072
	Normal	0.70235	473	0.728737	0.766766			Normal	0.00705507	72	0.907779	0.486542
	Her2	1.47572	3511	0.795269	0.745087			LumB	1.23547	1986	0.672993	0.872082
	Her2	0.815227	2330	0.836211	0.704129			LumB	0.338844	746	0.827226	0.725075
	Her2	0.201065	1019	0.915001	0.466668			LumA	0.465103	4605	0.898746	0.620966
	LumA	0.969287	1680	0.770648	0.716591			Normal	0.805175	3256	0.842249	0.724463
	Basal	1.80144	2285	0.759816	0.778641			Her2	0.0740592	215	0.676863	0.820413
	Her2	1.7122	3977	0.794083	0.719409			Basal	0.00257182	68	0.959215	0.283484
	Her2	8.97228	3900	0.673232	0.907385			Her2	0.343281	2543	0.840223	0.703103
	LumB	1.27412	1796	0.747043	0.81469			Normal	0.3545	5321	0.960432	0.385083
	LumB	3.91369	5769	0.754799	0.811537			LumA	0.258176	4540	0.959978	0.384621
	Basal	0.437954	1752	0.829302	0.612464			Her2	0.188191	2107	0.863518	0.666739
	Normal	0.463785	1918	0.876933	0.617016			LumB	0.0643587	1364	0.852737	0.547494
	Her2	1.1536	1057	0.623431	0.879796			Her2	0.20283	1242	0.769494	0.772017
	Normal	0.251161	1177	0.885234	0.535677			LumA	0.237363	2449	0.824005	0.704214
	LumB	0.0892651	270	0.719582	0.721288			LumA	0.1487	2290	0.888513	0.531722
	LumB	2.21226	4893	0.809083	0.726902			Her2	0.26795	1138	0.71115	0.819383
	Her2	2.7094	3545	0.739871	0.827841			Her2	0.716427	3435	0.744968	0.817218
	Her2	3.38194	5697	0.791611	0.813275			Her2	0.262411	2094	0.851155	0.672382
	LumB	0.358017	2106	0.889701	0.569446			Basal	0.78813	7559	0.882058	0.590009
								Her2	0.0701204	1041	0.829882	0.603822
								LumB	0.103465	937	0.756299	0.724299
								Her2	0.0294281	665	0.940448	0.375654
								Her2	1.82834	5671	0.756759	0.81352
								Her2	0.0688101	544	0.777122	0.709928
								Her2	0.998349	2695	0.732046	0.846603
								LumB	0.485093	642	0.697433	0.849834
								LumA	0.0610026	750	0.929782	0.478128
								Her2	0.158407	1579	0.873962	0.599023
								Her2	1.96332	1810	0.707988	0.866386

## Sheet: Figure 2
Figure 2
Clinical data (EFS and variables used in multivariable analysis) available as specified in the DATA AVAILABILITY section.
BCR/TCR measures used available in Supplementary data 2 (NeoALTTO) and 3 (CALGB 40601) (columns IG_Nreads_NORM, IG_Nclones, IG_Length_CDR3, IG_Evenness, IG_Gini, IG_Gini_Simpson, IG_Top, IG_2nd, TR_Nreads_NORM, TR_Nclones, TR_Length_CDR3, TR_Evenness, TR_Gini, TR_Gini_Simpson, TR_Top, TR_2nd).

## Sheet: Figure 3
Figure 3
NeoALTTO Clinical outcome data (EFS and pCR ypT0/is) available as specified in the DATA AVAILABILITY section. Prognostic groups available in Supplementary data 13.

## Sheet: Figure 4
Figure 4
CALGB 40601 Clinical outcome data (EFS and pCR ypT0/is) available as specified in the DATA AVAILABILITY section. Prognostic groups available in Supplementary data 14.

## Sheet: Figure 5
Figure 5
Clinical data used in the annotations (EFS event, pCR, hormone receptor status, TILs) available as specified in the DATA AVAILABILITY section. Prognostic groups and score available in Supplementary data 13 (NeoALTTO) and 14 (CALGB 40601). PAM50 groups available in Supplementary data 9.
Hallmark GSVA scores used in the heatmaps are available in Supplementary data 21 (NeoALTTO) and 22 (CALGB 40601).
Correlations between Hallmark GSVA scores and HER2-EveNT prognostic score, and P values available in Supplementary data 23
Fig. 5a
NeoALTTO	PAM50	HER2-EveNT score	score_prognostic_group	BCR_Evenness_scaled	HALLMARK_ADIPOGENESIS	HALLMARK_ALLOGRAFT_REJECTION	HALLMARK_ANDROGEN_RESPONSE	HALLMARK_ANGIOGENESIS	HALLMARK_APICAL_JUNCTION	HALLMARK_APICAL_SURFACE	HALLMARK_APOPTOSIS	HALLMARK_CHOLESTEROL_HOMEOSTASIS	HALLMARK_COAGULATION	HALLMARK_COMPLEMENT	HALLMARK_DNA_REPAIR	HALLMARK_E2F_TARGETS	HALLMARK_EPITHELIAL_MESENCHYMAL_TRANSITION	HALLMARK_ESTROGEN_RESPONSE_EARLY	HALLMARK_ESTROGEN_RESPONSE_LATE	HALLMARK_FATTY_ACID_METABOLISM	HALLMARK_G2M_CHECKPOINT	HALLMARK_GLYCOLYSIS	HALLMARK_HEDGEHOG_SIGNALING	HALLMARK_HYPOXIA	HALLMARK_IL2_STAT5_SIGNALING	HALLMARK_IL6_JAK_STAT3_SIGNALING	HALLMARK_INFLAMMATORY_RESPONSE	HALLMARK_INTERFERON_ALPHA_RESPONSE	HALLMARK_INTERFERON_GAMMA_RESPONSE	HALLMARK_KRAS_SIGNALING_DN	HALLMARK_KRAS_SIGNALING_UP	HALLMARK_MITOTIC_SPINDLE	HALLMARK_MTORC1_SIGNALING	HALLMARK_MYC_TARGETS_V1	HALLMARK_MYC_TARGETS_V2	HALLMARK_MYOGENESIS	HALLMARK_NOTCH_SIGNALING	HALLMARK_OXIDATIVE_PHOSPHORYLATION	HALLMARK_P53_PATHWAY	HALLMARK_PI3K_AKT_MTOR_SIGNALING	HALLMARK_PROTEIN_SECRETION	HALLMARK_REACTIVE_OXYGEN_SPECIES_PATHWAY	HALLMARK_TGF_BETA_SIGNALING	HALLMARK_TNFA_SIGNALING_VIA_NFKB	HALLMARK_UNFOLDED_PROTEIN_RESPONSE	HALLMARK_WNT_BETA_CATENIN_SIGNALING
	Her2	-0.584735	poor	-0.0249579	0.187459	-0.11463	0.283929	-0.0392676	-0.16926	0.123515	-0.0431581	0.213307	0.0793118	0.114022	-0.20715	-0.388188	0.0121144	-0.136663	-0.137793	0.232653	-0.316862	-0.0503543	-0.0397361	-0.12785	0.0365841	-0.0435308	-0.0790854	-0.143284	-0.230079	-0.08552	0.0541879	-0.152269	0.168902	-0.0445743	-0.127859	-0.0858281	0.131259	0.101368	-0.1033	0.0113446	0.233886	0.173126	0.0864092	-0.11161	0.217288	-0.187716
	Basal	-3.00142	good	0.401893	-0.167828	0.595461	-0.0542978	-0.0863939	0.0370715	0.179233	0.207692	-0.120395	0.0571555	0.279462	-0.386721	-0.327983	-0.255436	-0.17978	-0.226216	-0.182342	-0.25653	-0.402517	0.125184	-0.0356704	0.390137	0.558992	0.492879	0.601888	0.622258	0.111837	0.338823	-0.101732	-0.272174	-0.459127	-0.386576	-0.0884618	-0.153231	-0.53223	0.183546	-0.045009	-0.118052	-0.107847	0.207782	0.468079	-0.0599287	0.172637
	LumA	-0.12244	poor	1.74116	0.0283072	-0.165017	0.168749	0.48771	0.383527	0.0628729	0.240699	0.283801	0.266579	-0.0236898	-0.080768	-0.388619	0.609883	0.276348	0.113578	0.024816	-0.380426	0.25721	0.469111	0.337714	0.20277	-0.0919083	0.0236545	0.450979	0.23546	0.0291187	0.167602	0.143288	0.0108539	-0.317752	0.0259703	0.35955	0.485612	-0.115576	0.218156	-0.0381055	0.251516	0.0611781	0.431458	0.0505139	-0.0116755	0.418986
	LumB	-0.438165	poor	0.369308	-0.287524	-0.640865	-0.3492	-0.366277	0.0234539	0.0391198	-0.213913	-0.0402009	-0.362612	-0.409142	0.0400144	-0.181942	-0.356064	0.327179	0.2139	-0.270781	0.0544662	0.0354032	-0.0144543	0.00410762	-0.308503	-0.432462	-0.508519	0.150526	-0.201892	0.0106193	-0.489093	0.129249	-0.373821	-0.440467	-0.289733	-0.00780115	-0.153504	-0.462699	-0.125803	-0.00611262	-0.351564	-0.37994	0.232214	-0.252127	-0.192659	0.308237
	Basal	-0.259042	poor	1.68769	-0.683599	-0.270311	-0.609018	-0.679594	-0.537719	-0.519644	-0.489542	-0.710098	-0.571247	-0.413267	-0.518653	-0.449607	-0.690629	-0.467522	-0.510589	-0.60534	-0.392979	-0.616079	-0.377143	-0.595165	-0.493687	-0.340978	-0.384599	0.595531	0.337637	-0.195531	-0.465632	-0.455558	-0.667632	-0.558249	-0.574845	-0.497759	-0.562545	-0.652668	-0.552658	-0.531604	-0.620746	-0.597362	-0.573378	-0.453321	-0.549251	-0.417531
	LumB	-0.590162	poor	0.585561	-0.145395	-0.340447	-0.122526	-0.269718	-0.110865	-0.28318	-0.13948	-0.150651	-0.19769	-0.0678342	0.222452	0.409123	-0.426228	0.124645	0.175438	-0.13372	0.398412	-0.0198002	-0.169144	-0.292044	-0.104133	-0.232922	-0.0368007	0.59154	0.31642	-0.0601886	-0.165813	0.110841	0.071123	0.072499	-0.0439286	-0.361946	-0.116835	-0.154724	-0.026826	0.195889	0.119408	-0.124124	0.00822296	-0.031327	-0.101825	-0.120204
	Her2	-0.779916	poor	0.435418	0.0108118	-0.451733	-0.402298	-0.428856	-0.367761	-0.155878	-0.240918	-0.217824	-0.353067	-0.397727	0.447761	0.509173	-0.641646	0.305443	0.369229	-0.0314806	0.308246	-0.104672	-0.431247	-0.245512	-0.418508	-0.45367	-0.490475	0.152881	-0.159928	-0.00102552	-0.471196	-0.0139618	-0.128598	0.396848	0.407718	-0.333735	-0.412447	0.417287	-0.023409	-0.0923286	-0.355698	-0.0911037	-0.497397	-0.496404	-0.051471	-0.266653
	Her2	-1.80304	good	-3.6691	-0.164174	-0.635539	-0.243479	-0.568053	-0.472736	-0.467768	-0.478565	-0.486384	-0.494176	-0.492364	0.0578505	0.282387	-0.586199	-0.382444	-0.321632	-0.19535	0.320177	-0.31701	-0.370123	-0.46535	-0.450192	-0.682746	-0.650318	-0.579641	-0.609488	-0.2745	-0.494003	-0.198037	-0.117226	0.410642	0.441971	-0.503633	-0.179048	0.268872	-0.350679	-0.0443203	-0.121369	-0.247115	-0.326659	-0.587989	0.0812713	-0.371775
	Her2	-1.61187	good	-1.19174	0.258077	0.504717	0.330482	0.488877	0.313789	-0.080921	0.432536	0.488288	0.396545	0.452446	0.343957	0.460303	0.604665	-0.0946618	0.171606	0.29247	0.31093	0.45405	0.112918	0.511658	0.398797	0.447003	0.492289	0.626425	0.607453	0.0303848	0.383356	0.0870057	0.585899	0.552784	0.384724	0.322906	0.153294	0.535984	0.371982	0.374821	0.338791	0.543856	0.190624	0.435778	0.261056	0.0331591
	Her2	-0.955984	poor	-0.408372	-0.611999	-0.532054	-0.540316	-0.591186	-0.551039	-0.370844	-0.642486	-0.655585	-0.548849	-0.561415	-0.567635	-0.495434	-0.569365	-0.598008	-0.617116	-0.591296	-0.398596	-0.636213	-0.555934	-0.606095	-0.554126	-0.661842	-0.60715	-0.691639	-0.660733	-0.267284	-0.442075	-0.393888	-0.619881	-0.540885	-0.592356	-0.471487	-0.501757	-0.685391	-0.59223	-0.589028	-0.503145	-0.665804	-0.602691	-0.640335	-0.487666	-0.530485
	Her2	-1.53858	good	-0.431479	0.146497	0.364713	0.163859	-0.0894327	0.13709	0.228137	0.278155	0.408998	0.0205678	0.0774033	0.207814	0.506072	-0.156633	-0.127126	0.0199347	0.193909	0.469922	0.389321	-0.0956372	0.160047	0.0520564	0.345696	0.209577	0.626411	0.501374	-0.0552104	-0.0800887	0.230969	0.38478	0.444208	0.489723	-0.0588978	0.211601	-0.0447634	0.166981	0.160321	-0.159774	0.304507	0.194377	0.300827	0.103263	0.310247
	Her2	-1.5116	good	-0.77775	-0.628651	-0.263797	-0.59582	-0.382419	-0.36636	-0.238856	-0.506373	-0.627061	-0.26828	-0.30709	-0.60456	-0.585834	-0.251816	-0.605489	-0.603492	-0.610041	-0.528813	-0.577249	-0.134053	-0.451096	-0.489843	-0.324663	-0.256503	-0.231338	-0.258579	-0.321443	-0.309046	-0.379376	-0.630558	-0.690925	-0.734491	-0.343611	-0.602857	-0.715102	-0.52529	-0.523423	-0.555478	-0.541272	-0.486747	-0.422909	-0.581925	-0.565545
	Normal	-0.97661	poor	1.59143	-0.657647	-0.570092	-0.677488	-0.564391	-0.539919	-0.530183	-0.639922	-0.629829	-0.516879	-0.580483	-0.650049	-0.682204	-0.637525	-0.613777	-0.608931	-0.613677	-0.647117	-0.621523	-0.49104	-0.599316	-0.582418	-0.57629	-0.532497	-0.643011	-0.643916	-0.244794	-0.572945	-0.6441	-0.690231	-0.807934	-0.628022	-0.452198	-0.565467	-0.76291	-0.61004	-0.670407	-0.772783	-0.658141	-0.714805	-0.606592	-0.746435	-0.508385
	Her2	-0.166818	poor	0.247165	0.236485	0.109374	0.377061	0.196507	0.133724	0.0836957	0.147964	0.305168	0.267761	0.211608	-0.345101	-0.5034	0.476937	-0.0413883	-0.126715	0.226502	-0.416253	0.100865	0.0666751	0.299526	0.148461	0.272192	0.209914	-0.26647	-0.0838855	-0.0840044	0.309303	-0.128685	0.150225	-0.363011	-0.421355	-0.00722851	0.131808	-0.039701	-0.141574	0.0418368	0.273236	-0.0231378	0.088822	0.148756	-0.0319974	-0.17767
	Her2	-2.13553	good	-1.07215	0.301718	0.101393	0.0628137	0.276065	0.292686	0.156604	0.246767	0.403732	0.251501	0.122716	-0.0260049	0.104647	0.486583	-0.0545445	0.0401116	0.225548	0.0364317	0.156756	0.2632	0.0248533	0.142924	-0.0403612	0.209725	-0.447478	-0.18927	0.0917546	0.14952	0.0181569	0.202649	0.0924851	0.0709044	0.207335	0.0604141	0.0856538	0.0534973	-0.130493	0.134031	0.237405	-0.0583751	0.150007	0.0111173	-0.00296405
	Her2	-1.95638	good	0.536936	0.176925	-0.348346	-0.150108	0.0752673	-0.186315	0.183166	-0.1079	0.0811898	-0.0902637	-0.172363	0.228993	0.128193	-0.249094	0.0290481	0.027342	0.0486064	0.119956	0.0346678	0.0619848	0.0363713	-0.151159	-0.112013	-0.188366	-0.0404094	-0.150404	-0.050987	-0.322979	-0.0129393	0.153405	0.086072	0.258009	-0.140885	-0.0395126	0.275791	0.00537218	0.0633539	0.130083	0.0139747	0.114334	-0.130979	0.0618869	0.0626638
	LumA	-1.93949	good	-1.09722	0.0613563	0.524339	0.0436423	0.278185	0.0992163	0.123596	0.338507	-0.230481	0.295648	0.393063	-0.184498	-0.546689	0.263318	0.0419756	-0.0519081	0.129771	-0.552843	-0.136263	0.0337166	0.169597	0.292869	0.41264	0.266766	0.288953	0.438798	0.108051	0.384114	-0.224887	-0.278655	-0.3901	-0.584952	0.173521	0.0582665	-0.0629425	0.139866	0.0155684	0.139031	0.163332	0.291581	0.210414	-0.149138	0.139298
	Her2	-1.8866	good	-0.358655	0.194932	0.281985	0.0700109	0.111332	-0.121051	-0.113794	-0.0490688	0.0236812	0.0850291	0.144072	0.381516	0.469267	-0.17002	-0.3331	-0.113765	0.089733	0.294003	0.0588066	-0.38199	-0.18966	0.109439	-0.114838	-0.00333672	-0.163218	-0.00196314	-0.213241	0.0605222	-0.0269355	0.413593	0.447173	0.180956	-0.167841	-0.0755145	0.48538	-0.0448281	0.143094	0.405023	0.26683	0.0518425	-0.0634416	0.234356	-0.299253
	Basal	-1.09303	poor	0.373956	-0.186147	0.513469	-0.285435	0.0556507	0.150163	0.0401208	0.0458179	-0.30752	-0.0679518	0.222642	-0.196671	-0.126503	-0.188649	-0.290184	-0.203059	-0.1959	-0.188413	-0.378646	0.330413	-0.148535	0.14895	0.49265	0.329934	0.610003	0.552157	0.199652	0.228845	-0.116331	-0.396544	-0.275622	0.112393	0.0231539	0.306847	-0.370139	0.152652	-0.286637	-0.458527	-0.0310347	-0.255007	0.355172	-0.33576	0.444652
	Her2	-0.319113	poor	-0.0591455	0.449048	0.511794	0.424419	0.0525722	0.0964494	0.11574	0.324266	0.399334	0.267127	0.350205	0.226426	0.278653	0.210889	0.0421769	0.0936363	0.372085	0.13654	0.350948	-0.062279	0.400568	0.390612	0.537085	0.434723	-0.0713149	0.32194	-0.0782801	0.189998	0.0846886	0.525064	0.349819	0.399368	-0.0927541	0.103192	0.526352	0.213266	0.474835	0.307125	0.548281	0.0784228	0.432429	0.199936	-0.0791285
	Her2	-1.22799	poor	0.125338	0.107828	-0.0505897	0.0873901	-0.19419	-0.0378321	0.028406	-0.16024	-0.0556706	-0.339724	-0.195779	0.162505	0.453796	-0.338573	-0.0865347	-0.0274852	0.0375709	0.428215	0.149799	-0.171592	-0.172451	-0.179018	-0.221151	-0.246876	-0.627475	-0.511249	-0.104693	-0.220313	0.27377	0.260595	0.482967	0.517648	-0.157876	0.0226591	0.198971	-0.163668	0.0952916	0.216231	-0.0202779	0.0892313	-0.190684	0.375992	-0.215015
	Normal	-0.877264	poor	1.31055	-0.16021	-0.395549	-0.401739	-0.0911799	-0.042836	0.132247	-0.292943	-0.228013	-0.203358	-0.338744	-0.328598	-0.597411	-0.276905	-0.193532	-0.287613	-0.151541	-0.518771	-0.352248	0.0935258	-0.372973	-0.236137	-0.176488	-0.292722	-0.204845	-0.354129	0.0785977	-0.275376	-0.303412	-0.504628	-0.546256	-0.027211	0.0366718	0.102925	-0.429089	-0.10651	-0.388312	-0.499816	-0.396164	-0.0550196	-0.387279	-0.430235	0.26207
	Her2	-0.929329	poor	-0.199291	0.216847	-0.212011	0.0180729	-0.105631	0.0990354	0.122247	-0.126801	0.0378068	-0.233359	-0.238946	0.103776	0.425347	-0.147622	-0.0339378	0.00130511	0.0793134	0.432535	0.149805	0.0192512	-0.114753	-0.147859	-0.160951	-0.23545	-0.624163	-0.542362	-0.114873	-0.16453	0.312129	0.263079	0.411869	0.549391	-0.0301577	0.0195037	0.133742	-0.0479158	0.118941	0.115091	0.146333	0.252455	-0.0997285	0.381135	-0.093627
	Her2	-0.651039	poor	-1.96637	-0.117035	-0.578114	-0.0238348	0.0660311	-0.143843	-0.150411	-0.3111	-0.0866055	-0.197428	-0.415878	-0.265737	-0.616124	-0.12877	-0.400253	-0.372118	-0.236853	-0.536497	-0.285163	-0.0329683	-0.291529	-0.387613	-0.476649	-0.492232	-0.429157	-0.499446	-0.242078	-0.296409	-0.190835	-0.363291	-0.417126	-0.348858	-0.0870623	-0.235348	-0.418097	-0.339037	-0.384738	-0.0362268	-0.102258	-0.0073712	-0.411962	-0.0580546	-0.20738
	Her2	-0.788745	poor	1.00337	0.206767	-0.529255	0.126726	0.0685274	0.200144	0.141949	-0.13612	0.259531	0.075165	-0.252969	0.0997527	0.150475	0.224183	0.0259418	-0.00249708	0.0879389	0.129703	0.0935244	0.0254809	0.108079	-0.26799	-0.336963	-0.363525	-0.621962	-0.511099	-0.0933167	-0.220589	0.041478	0.0380576	-0.11882	0.256521	0.0843712	0.259586	-0.0312622	0.198293	-0.0327185	-0.058567	-0.0532557	0.0124058	-0.115792	-0.102784	-0.219594
	Her2	-2.15587	good	-0.413203	-0.129314	0.553127	-0.0577904	-0.589426	-0.344059	-0.122317	0.0219927	-0.232811	-0.224449	0.235867	-0.114738	-0.0813391	-0.563085	-0.420499	-0.30371	0.0724622	-0.0735463	-0.240786	-0.381717	-0.249667	0.174511	0.33689	0.218981	0.535114	0.547744	0.0167315	0.0949479	-0.102684	-0.154521	-0.356478	-0.426156	-0.387231	-0.332453	-0.26938	-0.0736767	0.164263	0.060173	-0.0208887	-0.414583	-0.0654358	-0.100268	-0.21937
	Her2	-0.935533	poor	-0.420544	-0.366068	-0.117582	-0.320124	-0.128736	-0.25481	-0.198988	-0.295203	-0.272359	-0.195608	-0.276489	-0.0547721	-0.215402	-0.29449	-0.500926	-0.484002	-0.323171	-0.313614	-0.331919	-0.214866	-0.452718	-0.385419	-0.392465	-0.356548	-0.421328	-0.428768	-0.122173	-0.240399	-0.229403	-0.408748	-0.00615691	-0.0785076	-0.211271	0.290139	-0.15084	-0.268762	-0.264026	-0.483463	-0.00678702	-0.274091	-0.282739	-0.401965	-0.167306
	Her2	0.357326	poor	1.22948	-0.128525	-0.28745	0.0967273	0.515368	0.193449	-0.0719015	0.03572	-0.154824	0.404949	0.0756354	-0.320762	-0.589019	0.621222	-0.259443	-0.317947	-0.161857	-0.601357	-0.11783	0.270468	0.0707865	0.0124076	-0.172524	-0.0771217	-0.428434	-0.37728	-0.0385433	0.21788	-0.161147	-0.334701	-0.414618	-0.51633	0.349299	0.230444	-0.269863	-0.023947	-0.255782	0.0877645	-0.305741	0.437692	-0.00686156	-0.279385	0.120451
	Her2	-0.140144	poor	1.61534	-0.247017	-0.522715	-0.220724	-0.356701	-0.135509	-0.226461	-0.218876	-0.444477	-0.325091	-0.37904	-0.0607486	0.313306	-0.39491	-0.287699	-0.231579	-0.41308	0.337813	-0.293843	-0.210316	-0.272405	-0.328298	-0.470958	-0.326273	-0.573001	-0.541572	-0.182509	-0.283928	0.332264	-0.218039	0.227704	0.157311	-0.16413	0.0250973	-0.142323	-0.141998	-0.0963117	-0.268556	-0.340073	0.20449	0.0434567	-0.177633	-0.238954
	Her2	-2.05122	good	0.421866	-0.282512	0.135185	-0.436453	-0.44832	-0.248734	-0.050988	-0.256566	-0.479023	-0.247827	-0.151207	0.0091046	0.333693	-0.298557	-0.193718	-0.0467333	-0.279395	0.331993	-0.208522	-0.214229	-0.0708825	-0.104598	0.0250555	-0.101107	-0.4403	-0.159299	-0.0342229	-0.267237	0.0946667	-0.295862	-0.0688338	0.0384197	-0.265853	-0.0036405	-0.16987	-0.200276	-0.223195	-0.494625	0.121876	-0.224088	-0.137836	-0.243416	0.122213
	LumB	-0.890447	poor	-0.81514	-0.223998	0.334432	-0.254379	0.13691	-0.0374054	0.0213258	0.14378	-0.179033	-0.0694325	0.257933	0.0942487	0.185088	0.306992	0.358114	0.244876	-0.115569	0.262681	-0.112163	-0.00594506	0.0654063	0.112408	0.41232	0.331676	0.664469	0.569652	-0.10908	-0.0458562	0.126001	-0.287145	-0.193597	-0.0381789	-0.054874	0.355885	-0.268428	0.131621	0.166934	-0.121323	-0.296488	0.369619	0.416876	-0.0855794	0.229714
	Her2	-1.019	poor	-0.141943	0.0432809	0.578029	-0.0819277	-0.32075	-0.209463	-0.325612	-0.0047941	0.0151114	-0.157574	0.170513	0.0744316	0.528203	-0.520969	-0.395962	-0.192112	0.0896384	0.410068	-0.191623	-0.371222	-0.276345	0.175059	0.400547	0.328317	0.556578	0.543203	-0.146998	0.19827	0.0521787	0.228357	0.430255	0.20579	-0.331091	-0.158553	0.352095	-0.0192328	0.25304	-0.0504865	0.194706	-0.287659	0.16299	-0.0592123	-0.324765
	LumB	-1.24061	poor	-0.175209	-0.328021	0.166863	-0.193571	-0.340107	-0.387539	-0.213857	-0.114967	0.0869639	-0.347032	-0.142123	0.168218	0.519825	-0.44436	0.0517398	0.0559015	-0.222885	0.445699	-0.202107	-0.375716	-0.212881	-0.0855442	-0.051038	0.0532468	0.413686	0.307671	-0.128039	-0.299554	-0.0129435	0.058091	0.410026	0.565506	-0.266783	-0.0028067	-0.030299	-0.218128	-0.122343	-0.350373	-0.0558217	-0.117412	-0.0280734	0.109831	-0.238099
	Her2	-1.1227	poor	0.413363	-0.353902	0.0810681	-0.254319	-0.188121	-0.347156	-0.272741	-0.252471	-0.374625	-0.316154	-0.288167	-0.385012	-0.634852	-0.233552	-0.242021	-0.32293	-0.28606	-0.538881	-0.455418	-0.386139	-0.406478	-0.324671	-0.222272	-0.188888	-0.339402	-0.217226	-0.217657	-0.151331	-0.31843	-0.455788	-0.411025	-0.556074	-0.139524	0.066975	-0.442877	-0.339771	-0.390931	-0.414793	-0.331705	-0.329912	-0.360312	-0.27633	-0.18939
	Normal	0.0293246	poor	0.699418	-0.21639	-0.264771	-0.12417	0.0941882	-0.0334697	-0.0867683	-0.241938	-0.428575	0.0770922	-0.178893	-0.309785	-0.689739	0.324763	-0.262991	-0.349274	-0.28023	-0.621421	-0.302191	0.206127	-0.334904	-0.134153	-0.126327	-0.238358	-0.296063	-0.333751	-0.074705	0.0280458	-0.383128	-0.468676	-0.551681	-0.554486	0.126277	0.276248	-0.325466	-0.0857749	-0.413734	-0.126005	-0.279652	0.0630329	-0.17119	-0.428165	0.188569
	Basal	-1.779	good	-0.678094	0.119421	0.418661	0.173846	0.647757	0.346728	0.202302	0.355928	-0.0840049	0.515259	0.405824	0.0414265	-0.267977	0.665601	0.12106	0.173036	-0.0493946	-0.273949	0.247738	0.174819	0.444677	0.3557	0.497455	0.478152	-0.295631	0.0682669	-0.0330547	0.446212	-0.0699777	0.193114	-0.039788	0.159072	0.252869	0.419814	-0.116137	0.333703	0.104115	0.0492334	0.224085	0.318096	0.490153	0.192977	0.312739
	Her2	-0.437942	poor	-1.05648	0.102435	-0.190014	0.37285	-0.0749433	-0.134457	0.0494353	-0.0124363	0.161734	0.0105576	-0.0152463	0.013315	-0.0679674	-0.0235272	0.0129369	0.0727518	0.264456	-0.191098	0.396867	-0.23815	0.236683	-0.0722438	-0.0378065	-0.116402	-0.0454778	-0.128504	0.0418288	-0.0659899	-0.350605	0.34923	0.392849	0.387559	-0.0877401	-0.199037	0.500021	-0.00109638	-0.0837436	0.270102	0.43356	-0.148061	0.0389208	0.148102	-0.210387
	Her2	-1.00142	poor	-0.582703	0.066004	0.377145	-0.137096	0.53095	0.268974	0.0479025	0.272716	-0.0442418	0.358013	0.231773	0.0557769	-0.313132	0.622304	0.241004	0.133071	-0.113599	-0.241294	0.127785	0.254464	0.404977	0.265208	0.448103	0.393014	0.527633	0.470503	0.00573858	0.274807	-0.0116755	-0.0367093	0.0484995	0.0885147	0.198471	0.471311	0.16753	0.234768	-0.0851559	-0.159731	0.129481	0.273313	0.476879	0.200436	0.315726
	Her2	-0.235093	poor	1.30905	0.274195	-0.483002	0.158918	0.406145	0.240804	0.218279	0.0244334	0.331878	0.331266	-0.212945	-0.160752	-0.479972	0.513639	0.00143932	-0.101743	0.175033	-0.48354	0.297008	0.354948	0.278843	-0.208092	-0.279889	-0.255407	-0.603163	-0.561033	-0.0526978	-0.0627363	-0.176504	0.146347	-0.381948	-0.388542	0.234185	0.468696	0.221507	0.040567	-0.267143	0.0610896	-0.144764	0.0982628	-0.279071	0.0376065	0.218456
	LumA	-1.44189	good	-0.568806	-0.104045	0.220606	-0.0146015	0.491605	0.299756	0.254648	0.3061	0.36908	0.397623	0.238349	-0.240426	-0.617131	0.649606	0.185048	0.0962427	-0.266612	-0.563468	-0.0659555	0.298321	0.277837	0.162716	0.281744	0.377456	-0.16027	-0.000527811	-0.00754145	0.159821	-0.0809676	-0.233572	-0.548966	-0.493531	0.289926	0.425009	-0.325895	0.0822974	-0.0454696	0.0549908	-0.0229435	0.457338	0.408231	-0.3777	0.306892
	Her2	-0.253124	poor	1.16879	-0.428344	-0.449984	-0.443496	-0.251339	-0.0853363	-0.0411316	-0.366151	-0.370625	-0.143103	-0.301611	-0.463117	-0.466232	-0.0502834	-0.281959	-0.381986	-0.395067	-0.435802	-0.405489	0.0193962	-0.3531	-0.383847	-0.486672	-0.321398	-0.529959	-0.481686	0.0452046	-0.348932	-0.31367	-0.524801	-0.603558	-0.509532	-0.040791	-0.252044	-0.564326	-0.456671	-0.395896	-0.517489	-0.488736	-0.349323	-0.455631	-0.520298	-0.234241
	Her2	-0.718011	poor	1.11845	0.156163	0.0828974	0.0943047	-0.39295	-0.26718	-0.220428	-0.196548	0.050594	-0.284461	0.00329912	0.24317	0.47794	-0.50355	0.211131	0.242282	0.234582	0.509046	0.0538302	-0.359032	0.015497	-0.130746	-0.0969879	-0.111676	0.260902	0.0782892	-0.028323	-0.202015	-0.0232762	0.371735	0.582682	0.516746	-0.214688	0.00425929	0.240177	0.0581858	-0.00715971	0.0129052	0.488716	-0.300319	-0.098847	0.207681	-0.222742
	Normal	-0.962829	poor	0.968599	-0.376859	0.206108	-0.290881	0.31201	0.0435389	0.0435528	-0.187054	-0.268964	0.145934	-0.0260649	-0.488878	-0.652343	0.394592	-0.383749	-0.473673	-0.40781	-0.611001	-0.452557	0.140448	-0.262632	-0.055613	0.0485062	-0.104889	-0.212776	-0.0234937	-0.0853775	0.219568	-0.317901	-0.549847	-0.567109	-0.66558	0.146705	0.00475778	-0.594102	-0.345683	-0.441393	-0.450119	-0.476275	-0.166299	-0.159706	-0.459765	0.0565831
	Her2	-1.54962	good	-1.18514	-0.176763	0.461526	-0.0593413	0.0808633	0.0115685	0.0745238	-0.0231462	-0.165015	0.0897638	0.0743422	-0.390106	-0.27972	0.338812	-0.422466	-0.451822	-0.381906	-0.287559	-0.307675	0.122117	0.00537013	0.147234	0.411061	0.345061	0.181976	0.34787	-0.15951	0.125903	-0.158589	-0.157683	-0.37259	-0.300554	0.131483	-0.241251	-0.390958	-0.196446	-0.316173	-0.285287	-0.232961	-0.121893	0.223276	-0.0272329	-0.0697858
	Her2	-1.60774	good	0.226244	-0.122455	0.519451	-0.15058	-0.121365	-0.222153	-0.214317	0.0188396	-0.28101	-0.191864	0.0918304	0.017361	0.328887	-0.401698	-0.305338	-0.156988	-0.126352	0.190924	-0.0719113	-0.122843	-0.100332	0.160476	0.204346	0.288656	0.453794	0.479655	0.0272273	0.21432	-0.0782303	0.0463486	0.318117	0.365026	-0.375795	0.0544357	0.0625812	-0.144515	-0.0559875	-0.301161	-0.170227	-0.329787	0.164873	0.0214492	0.0256441
	Her2	-0.614176	poor	0.247881	-0.301057	0.058362	-0.22938	-0.00174451	-0.078549	-0.280842	-0.199649	-0.0861581	0.068532	-0.0131859	-0.35731	-0.424979	0.203527	-0.367529	-0.384244	-0.290851	-0.417859	-0.385122	0.0328286	-0.299544	-0.018045	0.0407033	0.00318965	-0.398354	-0.32489	-0.136411	0.0479575	-0.191872	-0.378869	-0.465616	-0.400772	0.111171	0.0191942	-0.50627	-0.310411	-0.454799	-0.506019	-0.0997721	-0.338829	-0.145922	-0.394884	0.158702
	Her2	-1.39432	good	-0.320465	-0.178231	0.0961429	-0.316002	-0.0379596	-0.040255	0.0457772	-0.241532	-0.432034	-0.180564	-0.174832	-0.12057	0.0491208	-0.0580502	-0.11715	-0.136764	-0.315996	0.107105	-0.374364	-0.0474793	-0.391238	-0.112607	-0.0890323	-0.0164905	0.0550955	0.0033278	-0.0830008	-0.289061	0.128556	-0.415147	-0.445273	-0.411736	-0.120991	0.202655	-0.372905	-0.208159	-0.173306	-0.500403	-0.213096	-0.217192	-0.266845	-0.465473	-0.286293
	LumA	-1.91349	good	-0.734278	-0.199413	0.534099	0.0163819	0.416027	0.0792679	-0.00154503	0.307594	-0.303172	0.333296	0.428575	-0.331559	-0.608832	0.526674	-0.0155573	-0.0727997	-0.290167	-0.518722	-0.191787	0.0838216	0.142619	0.343607	0.468814	0.476151	0.145343	0.396702	-0.0911193	0.345705	-0.213619	-0.292841	-0.439865	-0.531244	0.119328	0.253087	-0.276648	0.0246039	0.0527796	-0.0434338	0.043517	0.202954	0.477069	-0.322393	0.251525
	Her2	-1.23019	poor	0.546799	-0.472446	-0.652247	-0.604437	-0.560792	-0.493675	-0.430696	-0.598838	-0.510408	-0.589702	-0.577825	-0.315711	-0.196815	-0.539342	-0.434192	-0.407638	-0.395018	-0.216501	-0.463503	-0.5027	-0.503213	-0.590307	-0.586041	-0.594142	-0.058388	-0.386168	-0.286448	-0.631398	-0.38617	-0.428683	-0.142873	0.230859	-0.424113	-0.672557	-0.345873	-0.583888	-0.574783	-0.57952	-0.534185	-0.581108	-0.595214	-0.445726	-0.493282
	LumB	-0.809572	poor	1.05888	0.114209	0.172225	0.22624	-0.209382	-0.295278	0.0533271	0.200808	0.17416	-0.104888	-0.00194116	0.301335	0.375468	-0.318534	0.286858	0.35026	0.256813	0.102794	0.233173	-0.497984	0.148901	-0.0413318	0.156348	0.158018	0.113517	0.029588	-0.0452715	-0.0252302	-0.316686	0.360966	0.530085	0.318517	-0.235227	-0.150788	0.465957	0.156478	0.13301	0.299641	0.249388	-0.112854	0.388057	0.278429	-0.181861
	LumB	-2.27259	good	-1.92955	-0.0243985	-0.518162	-0.0610496	-0.0185049	-0.14873	-0.18202	-0.26522	0.0487392	-0.152852	-0.309993	0.128062	0.389052	-0.346768	0.417527	0.388028	0.219326	0.209198	0.0761441	-0.211925	-0.238105	-0.306601	-0.347767	-0.371255	-0.369325	-0.485068	-0.109931	-0.202861	0.143606	0.0766061	0.00295024	-0.184163	-0.183662	0.00210326	0.108008	-0.0525258	-0.0313502	0.339964	0.024589	-0.206276	-0.410186	-0.00474658	-0.0690643
	Normal	-0.753589	poor	-0.159005	-0.248465	-0.419039	-0.461885	-0.0416738	-0.213223	-0.296533	-0.440029	-0.48414	-0.244425	-0.384961	-0.478698	-0.721411	-0.180532	-0.438279	-0.456268	-0.402499	-0.619702	-0.508737	0.281661	-0.415293	-0.313991	-0.388285	-0.479202	-0.655671	-0.548551	-0.0916877	-0.149569	-0.391478	-0.63638	-0.662666	-0.506008	0.129285	-0.14482	-0.636391	-0.318359	-0.425571	-0.536776	-0.583438	-0.0193107	-0.356289	-0.529557	0.0285755
	Her2	-0.998938	poor	-1.17625	-0.195193	0.378514	-0.236796	-0.308436	-0.267329	-0.314295	-0.0561535	-0.221304	-0.110719	0.100861	0.129816	-0.332618	-0.338156	-0.20285	-0.231666	-0.28866	-0.315544	-0.348626	-0.457935	-0.376561	-0.0171188	0.0954181	0.056463	0.696368	0.5493	-0.0707762	-0.0217631	-0.394621	-0.29942	0.0171627	-0.030865	-0.197893	-0.0991925	-0.0585122	-0.113973	-0.142155	-0.302548	0.207417	-0.420413	-0.123557	-0.360736	-0.534698
	Her2	-1.21614	poor	-1.15393	0.0966734	-0.122754	0.384577	-0.00475512	-0.294109	-0.265361	-0.0851003	-0.00846674	-0.115289	-0.0177246	-0.140818	0.327173	-0.144944	-0.229554	-0.166329	0.194518	0.294739	0.147093	-0.240739	-0.0608526	-0.156832	-0.19064	-0.114319	0.0860391	0.0381715	-0.213175	0.0831948	0.153815	0.360876	0.317959	-0.268248	-0.463711	-0.371916	0.172063	-0.250263	0.033483	0.599649	-0.0232552	-0.0674332	-0.274445	0.0441072	-0.450722
	LumB	0.249737	poor	1.43306	0.20473	-0.535582	0.273053	0.26534	0.210996	0.246667	0.116506	0.354064	0.268241	-0.0984967	0.0141476	-0.167914	0.58289	0.458252	0.373876	0.373619	-0.212593	0.20639	0.127793	0.224501	-0.145974	-0.412783	-0.299811	-0.462065	-0.496623	-0.055313	-0.0135462	-0.00942273	-0.126853	0.0995398	-0.412799	0.329904	0.0823041	0.149921	-0.0883296	-0.0624625	0.379719	-0.0431038	0.470228	-0.173603	-0.0642115	-0.115253
	Her2	-0.885204	poor	-0.338542	0.378966	0.39536	0.396147	0.487023	0.354685	0.25404	0.432975	0.301669	0.499978	0.44463	-0.000140669	-0.259862	0.627725	0.0779169	0.17554	0.123172	-0.165699	0.449706	0.303495	0.411353	0.315005	0.501824	0.523487	0.210974	0.374522	-0.0108845	0.405541	0.13432	0.228303	-0.0478273	-0.284542	0.28465	0.481476	0.239894	0.292432	0.220415	0.345236	0.489739	0.457245	0.566853	0.101902	0.102506
	Her2	-1.48731	good	-0.294255	0.00308831	0.25968	-0.105926	0.442221	0.0879714	0.0635369	0.130404	-0.122568	0.130808	0.126937	-0.0778069	-0.314441	0.399371	0.203885	0.172806	-0.0559159	-0.291839	0.0304239	0.108633	0.25514	0.165417	0.381428	0.239215	0.265199	0.261024	0.022144	0.168732	-0.176162	-0.261836	-0.430224	-0.480963	0.113068	-0.109425	-0.109703	-0.00257052	-0.246464	-0.0844629	-0.183966	0.0256389	0.308251	-0.311351	-0.335853
	LumA	-0.417684	poor	1.15965	0.130698	-0.378168	-0.089857	-0.0997305	-0.186209	-0.076605	-0.255474	-0.102448	-0.142698	-0.389998	0.0650334	-0.277934	-0.270645	0.434413	0.323022	0.2586	-0.434108	-0.257238	-0.481616	-0.287087	-0.33332	-0.314866	-0.322381	-0.48457	-0.480068	-0.0396132	-0.0992723	-0.454558	-0.412315	-0.00901661	-0.220327	0.0177789	0.189757	0.344025	-0.0638674	-0.273423	-0.114818	-0.0915137	-0.396294	-0.352794	-0.236666	-0.0669865
	Her2	-0.907932	poor	-0.418663	0.287617	-0.0357575	0.041753	-0.255192	0.154269	0.161073	0.0870663	0.463326	-0.11456	-0.0300561	0.299389	0.469643	-0.393771	0.315913	0.370491	0.256259	0.489504	0.375322	-0.0676473	0.184418	0.0341903	-0.0555516	-0.099524	0.588689	0.377613	0.108717	-0.149199	0.371904	0.541145	0.42934	0.592454	-0.0152409	0.0146177	0.313082	0.198207	0.437873	0.293061	0.33784	-0.0849369	0.101884	0.443767	0.139025
	Her2	-2.21793	good	-0.343377	-0.177574	-0.188674	-0.384206	-0.52944	-0.415258	-0.315186	-0.424958	-0.47161	-0.500558	-0.375424	0.0113737	-0.107722	-0.650216	-0.394606	-0.342265	-0.227414	-0.320858	-0.204077	-0.223455	-0.352238	-0.34881	-0.419089	-0.431305	-0.613192	-0.466622	-0.0856318	-0.314914	-0.282211	-0.222265	0.0261016	0.0341452	-0.370093	-0.462488	0.229553	-0.459899	-0.378222	-0.0558156	-0.355571	-0.619848	-0.531796	-0.172155	-0.445665
	LumA	-1.16464	poor	1.68329	-0.265829	-0.621417	-0.196271	-0.0657292	-0.15087	-0.0312616	-0.333735	0.0138246	-0.249448	-0.451443	-0.343855	0.144068	-0.248019	0.35949	0.21144	-0.105243	-0.0112411	-0.364041	0.0148507	-0.394544	-0.321456	-0.518143	-0.523191	-0.716586	-0.664198	0.0320598	-0.20161	0.0297497	-0.496888	-0.4503	-0.531552	-0.000777545	0.109952	-0.413549	-0.281767	-0.41627	-0.231333	-0.433786	-0.168937	-0.508818	-0.401853	-0.0314645
	Her2	-1.23204	poor	-0.289363	-0.452873	-0.300122	-0.357709	-0.487629	-0.235675	-0.167046	-0.408998	-0.353976	-0.410187	-0.374214	-0.455788	-0.488369	-0.486994	-0.446578	-0.429777	-0.500506	-0.3842	-0.311634	-0.188959	-0.215507	-0.242608	-0.30598	-0.231084	-0.539966	-0.385551	-0.141254	-0.365697	-0.188792	-0.442467	-0.640202	-0.416418	-0.258535	-0.227432	-0.580948	-0.354119	-0.37124	-0.586571	-0.510327	-0.440192	-0.130144	-0.398685	-0.281785
	LumB	-1.12535	poor	-1.59701	-0.0873642	0.323086	-0.166113	-0.401709	-0.300471	-0.164986	-0.0439806	-0.188528	-0.26832	0.116082	0.274156	0.454183	-0.382728	0.0554535	0.0816785	-0.14507	0.373163	-0.272118	-0.494955	-0.227213	0.0684757	0.244327	0.00385869	-0.0387536	0.141682	-0.120167	-0.150999	0.0108215	0.089565	0.473837	0.266949	-0.369777	-0.172731	0.25412	0.043033	0.0608031	0.0064155	0.356439	-0.228078	0.167921	0.094153	-0.344922
	LumB	-1.38642	good	-1.22224	-0.115966	-0.465654	0.123159	-0.277508	-0.280686	-0.0567091	-0.235216	0.0831298	-0.073197	-0.354569	0.215601	0.548005	-0.269595	0.419724	0.315851	0.0666825	0.394776	-0.0413558	-0.372285	-0.241281	-0.290754	-0.542195	-0.489438	-0.609342	-0.569942	-0.130809	-0.426576	0.032728	0.0123049	0.43909	0.53061	-0.317158	-0.257901	0.339822	-0.145516	-0.101518	0.214685	-0.306179	-0.00748732	-0.484992	0.147472	-0.380131
	Her2	-0.749123	poor	-0.000685589	0.0960289	-0.554024	-0.0462506	-0.546457	-0.253774	-0.0809194	-0.419442	-0.280076	-0.453083	-0.42012	-0.0135107	0.374762	-0.66586	-0.312053	-0.328912	-0.0639212	0.418534	-0.153211	-0.4882	-0.458001	-0.436715	-0.537134	-0.498512	-0.714388	-0.681314	-0.246083	-0.451593	0.12382	0.177586	0.495823	0.533035	-0.354938	-0.390912	0.392246	-0.286019	-0.108379	-0.0442914	0.0621036	-0.323031	-0.54226	0.20416	-0.311599
	Her2	-1.12549	poor	0.0660807	-0.255105	-0.593805	-0.165928	-0.0561834	0.234286	0.118271	-0.128392	0.0740891	0.00882155	-0.290992	0.033552	0.43085	0.3368	0.416403	0.371406	-0.28658	0.439067	0.138349	0.164979	-0.0613474	-0.363566	-0.47508	-0.462827	-0.527255	-0.535349	0.0268772	-0.299763	0.38425	-0.270162	-0.390526	-0.15734	0.174562	0.13531	-0.519805	-0.0410676	0.0310544	-0.209702	-0.374031	0.402324	-0.239959	-0.131191	0.318367
	Her2	-1.29896	poor	0.375827	0.328305	0.359871	0.143308	0.109587	0.0419813	0.399899	-0.0172773	-0.00045419	-0.0153852	0.181332	-0.037239	0.147262	-0.189722	0.0453299	0.101067	0.1551	0.180628	0.239121	0.0146975	0.249464	0.273614	0.330784	0.236346	-0.360892	-0.0244596	-0.0445217	0.146344	0.0447188	0.249327	-0.0425873	-0.0864309	-0.226354	-0.116022	0.27156	-0.00331478	0.250603	0.166564	0.164022	-0.148113	0.125203	-0.0422842	0.0722619
	Her2	-1.24621	poor	0.34635	0.311529	0.196022	-0.0373577	-0.121449	0.161266	0.0516511	-0.0377613	0.173328	0.122345	0.113203	-0.0530876	-0.391505	-0.165408	-0.121398	-0.0820602	0.109686	-0.30663	0.0464861	0.0201715	0.0571186	0.0441813	0.0657287	0.0659273	-0.437971	-0.115434	0.133345	-0.0028556	-0.0863307	0.186097	-0.202009	-0.348014	-0.0125479	-0.00253429	0.310666	0.0821758	0.0963743	-0.149182	0.148077	-0.0949335	-0.186326	-0.154155	-0.350283
	Her2	-0.0128664	poor	1.74479	-0.379588	-0.432472	0.0170672	0.388005	0.175673	-0.0353509	-0.0216688	0.139356	0.192435	-0.157781	-0.323242	-0.529903	0.501506	0.0938937	-0.0391071	-0.252208	-0.454143	0.0398596	0.247238	0.0643622	0.011843	-0.295998	-0.160518	-0.368813	-0.405625	-0.0549841	-0.0394916	-0.157036	-0.355508	-0.532467	-0.57991	0.133541	0.328119	-0.528971	-0.00264595	-0.362304	0.0161209	-0.137369	0.374141	-0.0721132	-0.252743	0.280451
	Her2	-1.93621	good	-0.408717	0.123404	-0.091513	0.0898945	-0.302404	0.00999926	-0.0286826	0.0752158	0.126111	0.073575	-0.070011	0.210125	0.45972	0.177433	0.460141	0.393484	0.103395	0.397551	0.381561	-0.298722	0.399653	-0.00865587	-0.0417437	-0.0189756	-0.502923	-0.365345	0.0344723	-0.103331	0.167124	0.333719	0.456901	0.404372	0.075667	0.0228382	0.189781	0.058669	0.31312	0.122471	0.166626	0.0431696	0.0371102	0.257738	0.0151894
	Her2	-0.315802	poor	1.29816	0.00513093	-0.449926	-0.0916999	-0.414226	-0.197872	0.11126	-0.20602	-0.115225	-0.303785	-0.29996	-0.00676334	0.10201	-0.385996	0.21466	0.249595	0.101796	0.0142241	0.0413961	-0.0487111	-0.255468	-0.271561	-0.375287	-0.440039	0.297395	-0.144821	0.0773079	-0.242697	-0.263727	-0.227988	0.126697	0.0836264	-0.233919	-0.120591	0.197004	-0.201961	-0.289646	-0.00137393	-0.107398	-0.246788	-0.481997	-0.236763	-0.230478
	Her2	-0.713967	poor	1.59633	-0.265696	-0.599401	-0.125891	-0.401405	-0.229666	-0.256918	-0.339209	-0.408463	-0.30565	-0.48276	0.030287	-0.351755	-0.281367	-0.321464	-0.37905	-0.265026	-0.310379	-0.164332	-0.397364	-0.432215	-0.448668	-0.652528	-0.531234	-0.552078	-0.616676	-0.172182	-0.355577	-0.247698	-0.367259	-0.0172341	0.0026418	-0.146996	-0.0846707	0.0878024	-0.17172	-0.327738	-0.104307	-0.27532	-0.312836	-0.517934	-0.170716	-0.365007
	Basal	-1.05763	poor	-0.912465	0.116439	-0.0216867	0.106676	0.573464	0.139337	0.0329838	0.226963	0.183674	0.321037	0.214207	-0.0911822	-0.198572	0.606044	-0.146145	-0.000879262	0.120551	-0.218226	0.367258	0.19382	0.469878	0.207713	0.369458	0.295532	-0.379601	-0.130446	-0.0485158	0.335947	-0.0794466	0.243498	0.0237395	-0.470585	0.0837429	0.176768	-0.166106	0.134445	-0.00676173	0.292148	0.112678	0.335519	0.478188	0.0858856	0.0487422
	Normal	-2.78013	good	0.192589	-0.358048	0.620478	-0.296963	-0.432462	-0.18583	-0.138547	-0.0811789	-0.450872	-0.231641	0.179142	-0.292794	-0.380744	-0.553044	-0.132915	-0.230692	-0.307201	-0.397961	-0.474724	-0.449973	-0.339349	0.126534	0.46837	0.279475	0.536948	0.548116	-0.00331714	0.104536	-0.215178	-0.400358	-0.44586	-0.376597	-0.328819	-0.29802	-0.405983	-0.125873	-0.0393366	-0.408157	-0.0841804	-0.401982	0.106563	-0.372382	-0.0743065
	LumB	-0.457141	poor	1.22893	-0.31665	-0.344205	-0.338977	0.205621	0.0172944	0.030799	-0.117205	-0.074122	-0.239227	-0.155749	0.0353637	0.0641164	0.0278163	0.300652	0.199184	-0.258045	0.235798	-0.257654	-0.141262	-0.266023	-0.0285193	0.0285462	0.0269866	0.525126	0.249359	-0.167497	-0.340997	0.114461	-0.428466	-0.379467	0.144004	-0.101463	0.0929186	-0.313428	-0.0272418	-0.0331064	-0.280463	-0.118111	-0.0862454	-0.114575	-0.144922	0.345291
	LumB	-1.64894	good	-0.856772	-0.19664	0.525047	-0.162464	-0.33771	-0.234996	-0.365727	-0.0249902	-0.265586	-0.152279	0.0956742	-0.101418	-0.0731969	-0.264288	0.0330514	0.053721	-0.329471	-0.140917	-0.372173	-0.143073	-0.30403	0.0874764	0.430457	0.37759	0.659772	0.54703	-0.0503463	0.0271887	-0.106063	-0.23672	-0.0759809	0.194294	-0.121819	-0.254793	-0.0504937	-0.0398027	-0.169581	-0.487862	-0.024914	-0.347914	0.185515	-0.124561	-0.152427
	Her2	-2.85779	good	-1.184	0.102583	-0.294053	-0.237438	-0.419055	-0.385094	-0.281009	-0.313889	-0.0969217	-0.405639	-0.240579	0.140061	0.195376	-0.596456	-0.136006	-0.0559822	0.119009	0.165628	-0.14488	-0.422364	-0.340822	-0.295839	-0.397463	-0.336233	0.519805	0.209229	-0.134065	-0.424285	-0.223828	-0.0426091	0.378493	0.543787	-0.359011	-0.434705	0.289085	-0.160072	-0.022794	-0.28975	0.171562	-0.469469	-0.376248	-0.183658	-0.0860795
	Basal	-0.988931	poor	0.605346	0.302367	0.369977	0.0928644	-0.0611496	0.414809	0.214513	0.312476	0.470185	0.285976	0.286657	0.257574	0.497037	-0.00396811	0.136167	0.254781	0.408442	0.472654	0.305656	0.134042	0.363167	0.289202	0.308428	0.112105	-0.125596	0.233095	0.168302	0.264992	0.374005	0.338185	0.35862	0.417996	0.212635	0.18715	0.365461	0.267059	0.313066	-0.00676006	0.434449	0.361171	0.294926	0.134841	0.526468
	Her2	-2.45961	good	-0.201932	0.220895	0.485803	-0.00354867	-0.271517	-0.0947737	-0.0734405	0.0779578	-0.0189792	-0.0966788	0.213498	0.0924504	0.178281	-0.479133	-0.296893	-0.210581	0.00411412	0.230371	-0.152626	-0.0745486	-0.214416	0.259902	0.3109	0.222626	-0.253913	0.176695	0.0247387	0.147097	0.107856	0.113655	0.120179	0.128714	-0.0718761	0.0587509	0.023928	0.0805547	0.158724	-0.083646	0.238195	-0.246927	0.0675428	-0.0825588	0.00760082
	Her2	-1.75438	good	-1.02495	-0.307591	0.391631	-0.187615	0.0886264	0.0489375	-0.136197	-0.109887	-0.33252	-0.00177405	0.265271	-0.421231	-0.500005	-0.0550037	-0.386379	-0.43341	-0.329065	-0.452812	-0.44617	-0.0464805	-0.381055	0.206556	0.18869	0.165381	-0.351108	0.0400382	-0.214993	0.0744551	-0.125694	-0.394505	-0.567589	-0.417539	0.0555633	-0.297041	-0.472219	-0.247558	-0.253551	-0.403191	-0.25806	-0.178041	0.00323629	-0.32398	-0.0102157
	Her2	-1.3483	poor	-0.367892	0.213214	0.454862	-0.112226	-0.239852	-0.148972	-0.293744	0.045683	0.149633	-0.312276	0.23683	0.256029	0.562408	-0.360969	-0.158422	-0.158869	0.0358415	0.47978	0.314358	-0.0717582	0.29267	0.19829	0.43471	0.378007	0.519082	0.464738	-0.159727	0.0936934	0.0421797	0.509436	0.588006	0.618841	-0.276788	0.0736133	0.365748	0.207814	0.309291	0.0971599	0.384341	-0.21814	0.35247	0.45551	0.0695232
	Basal	-0.226846	poor	0.649175	0.151299	0.642178	0.297133	0.162775	0.128361	-0.0920145	0.418629	0.383912	0.415624	0.485506	0.0407877	0.20003	0.393667	-0.0514812	0.00965514	0.0650439	0.0861589	0.131081	-0.0896268	0.27339	0.439119	0.656915	0.61863	0.578438	0.633622	-0.0111798	0.384288	-0.0185701	0.446521	0.273997	0.307239	-0.00424725	0.101702	0.178046	0.257772	0.305106	0.19081	0.434999	0.224125	0.559626	0.30262	0.188501
	Her2	-1.18005	poor	0.312467	0.0407762	-0.239823	-0.119718	0.147506	-0.0656497	-0.232859	-0.121164	-0.0280348	0.153189	0.0569166	-0.263074	-0.365363	-0.0150595	-0.264578	-0.197138	-0.0379931	-0.284651	-0.0543269	-0.110088	0.0283906	0.0167577	-0.242511	-0.144252	-0.341341	-0.328358	-0.0989433	-0.00298692	-0.216076	-0.0155159	-0.375928	-0.452067	-0.0601992	0.0576762	-0.23506	-0.0269679	0.127984	0.15433	-0.0653966	0.189777	-0.0376151	-0.207433	-0.19476
	Her2	-2.47133	good	-0.384398	0.413855	0.548731	0.298706	0.496779	0.417102	0.197515	0.469833	0.437216	0.491595	0.496786	0.342	-0.176444	0.561422	0.259324	0.275238	0.437314	-0.267645	0.376043	0.245095	0.365661	0.415426	0.468934	0.423717	0.498561	0.522272	0.112567	0.433947	-0.079852	0.31989	0.247717	-0.167937	0.393069	0.283375	0.529096	0.428854	0.35572	0.489435	0.351168	0.289781	0.219844	0.281443	0.357674
	Her2	-2.81051	good	-1.77112	0.283514	0.506063	-0.250705	-0.0884087	0.0120491	0.0693671	0.268675	0.179318	0.170491	0.329162	0.135688	0.312094	-0.327466	-0.111457	0.026711	0.142882	0.119056	0.15936	-0.240253	0.141373	0.229061	0.479413	0.496794	0.606048	0.605472	0.0417684	0.141979	-0.146559	0.343283	0.202637	0.333698	0.0220886	0.0465038	0.313784	0.254974	0.180032	-0.106708	0.503469	-0.200274	0.465251	0.227677	-0.0524254
	Her2	-0.91441	poor	0.251576	-0.232863	0.11216	-0.220116	0.287303	-0.141869	0.0353025	-0.142839	0.197096	-0.0427412	-0.0291764	-0.433694	-0.313739	0.0686307	-0.251608	-0.252949	-0.171043	-0.0680569	-0.0122313	-0.0269605	0.0142165	-0.010857	0.206176	0.155061	0.203501	0.207847	-0.0343341	-0.0729293	-0.073336	-0.0602537	-0.529091	-0.388637	-0.229005	-0.162261	-0.510559	-0.0510647	-0.100103	-0.218981	-0.228092	-0.179553	0.197616	-0.189752	0.145705
	Her2	-0.833531	poor	0.0340573	-0.248754	-0.203211	-0.0291782	-0.0471002	0.167664	0.192398	-0.104027	0.364241	-0.0472594	-0.00797515	-0.367076	-0.0747139	-0.152259	0.174748	0.162112	-0.219976	0.161544	0.172744	0.343684	0.0750274	-0.0947446	0.0478529	0.00162944	0.453506	0.154827	-0.0122541	-0.123784	0.225107	-0.0170326	-0.500899	-0.227721	0.0257881	-0.19035	-0.461582	0.00840165	0.0296897	-0.317854	-0.347944	-0.0388966	-0.0262008	0.000152207	0.090425
	Her2	-1.27857	poor	-1.17088	0.433369	-0.0506922	0.247702	0.0900794	0.186037	0.127692	0.19301	0.279754	0.0829299	-0.0466349	-0.140879	0.123217	0.0800318	0.0630204	0.120211	0.307072	0.0465376	0.314854	0.196765	0.23463	0.0295193	0.0217305	0.00580866	-0.439629	-0.367699	0.0283776	0.125953	0.0863768	0.247527	0.160212	0.258871	0.131735	0.336225	0.3269	0.188077	0.11602	-0.0369782	0.264251	0.203749	0.342007	0.0381686	0.173621
	Her2	0.188691	poor	0.628056	-0.565546	-0.688646	-0.618198	-0.669999	-0.484728	-0.484399	-0.636497	-0.458528	-0.582612	-0.620959	-0.398617	-0.193409	-0.71304	-0.554899	-0.592244	-0.592888	-0.128197	-0.558997	-0.547294	-0.57847	-0.667426	-0.638877	-0.630612	-0.68543	-0.691168	-0.242568	-0.639518	-0.446207	-0.567701	-0.186386	-0.151816	-0.467318	-0.410514	-0.529091	-0.537185	-0.529369	-0.640893	-0.599107	-0.625104	-0.631735	-0.604993	-0.371204
	Her2	-1.53898	good	-1.22549	-0.0390695	0.618182	0.0152897	-0.00416661	-0.185242	-0.0863419	0.26167	-0.147809	0.043603	0.400047	-0.204374	0.0442673	-0.232992	-0.384169	-0.339429	0.050524	0.0813406	-0.223076	-0.0860816	0.0337167	0.277317	0.571619	0.485384	0.696152	0.670975	-0.0193575	0.309386	-0.0936541	0.0342059	-0.0149888	-0.121735	-0.197536	-0.469274	-0.11191	0.0584304	0.0821742	0.0636303	0.269136	-0.021476	0.390606	0.173659	-0.0532807
	LumA	-0.52696	poor	0.595326	0.0718956	-0.542381	-0.230468	0.416972	0.0140881	-0.214346	-0.0421451	-0.185968	0.116111	-0.189683	0.22411	-0.42097	0.408562	0.377236	0.275228	-0.15191	-0.424932	-0.099401	-0.14918	-0.201909	-0.27894	-0.402439	-0.378527	-0.297625	-0.449858	-0.10434	-0.171887	-0.289428	-0.376114	-0.112789	-0.410121	0.308943	0.0789521	0.132725	0.0377499	-0.241272	0.0627358	-0.218712	0.290329	-0.312526	-0.112896	-0.281744
	Her2	-1.78643	good	0.0720023	-0.299112	-0.0828743	-0.27571	-0.495812	-0.268817	-0.303022	-0.312307	0.0519909	-0.383386	-0.296448	0.214095	0.544632	-0.536253	-0.352534	-0.122151	-0.0328675	0.407598	0.175523	0.0604179	-0.0464553	-0.242061	-0.273196	-0.33682	-0.339254	-0.286343	0.0117274	-0.268937	0.104358	0.149387	0.425554	0.473923	-0.297832	-0.356292	0.0976472	-0.319395	-0.117669	-0.145027	-0.124299	-0.50494	-0.358906	0.117818	-0.224171
	Basal	-1.0415	poor	-0.17145	0.000481734	-0.290451	-0.0607167	-0.224366	-0.0613084	0.130959	-0.13248	0.152266	-0.242507	-0.266177	-0.159696	0.0510292	-0.30409	-0.132053	-0.140085	-0.010087	0.249699	0.116106	0.117898	0.00817926	-0.152047	-0.141971	-0.131965	-0.679868	-0.470822	-0.0379595	-0.0515965	0.24032	0.0532094	-0.117159	0.113804	-0.0511933	-0.0350452	-0.110851	-0.191587	-0.237916	-0.153359	0.0234106	-0.0250341	0.0668592	-0.196808	0.062438
	Basal	-1.48189	good	-0.634248	0.245615	0.446134	0.196014	0.0632749	0.0531997	0.0931765	0.109119	0.341311	-0.0363777	0.187221	0.268344	0.653286	-0.285451	-0.048653	0.0974139	0.282462	0.598124	0.279431	0.198747	0.198768	0.169647	0.45309	0.284532	-0.14395	0.0860106	0.137869	0.231548	0.397144	0.471644	0.669522	0.636044	0.109556	0.226265	0.481899	0.170096	0.229222	0.197759	0.377314	0.244726	0.337823	0.450953	0.381379
	Her2	-0.439179	poor	0.74484	-0.213786	-0.47629	-0.0242059	0.194501	0.105359	0.0379079	-0.122663	0.338878	-0.0529571	-0.305924	-0.358196	-0.469596	0.379246	0.0429239	-0.160458	-0.240967	-0.41529	-0.0799606	0.272444	0.050505	-0.108056	-0.252032	-0.0761468	-0.613321	-0.509629	-0.106699	-0.00325482	-0.0970995	-0.25123	-0.479771	-0.223625	0.178148	0.0124715	-0.56828	-0.105617	-0.230377	-0.191687	-0.227304	0.278026	0.207633	-0.240623	0.187737
	Her2	-1.29773	poor	0.723195	-0.135567	0.230054	-0.0626252	-0.283213	-0.299237	0.0360584	-0.124351	-0.426445	-0.199623	0.0360284	-0.352823	-0.208265	-0.344902	-0.386302	-0.330366	-0.277884	-0.020395	-0.376166	-0.280086	-0.374408	-0.10254	-0.0655251	-0.101506	-0.114854	-0.0277936	-0.154146	0.0920669	-0.0437434	-0.432301	-0.183809	-0.481894	-0.367647	-0.428575	-0.12485	-0.385538	-0.23355	-0.077702	-0.296141	-0.118427	-0.283336	-0.29763	-0.491204
	Her2	-2.01793	good	-1.4252	0.450289	-0.219712	0.250611	-0.149044	-0.166748	0.04903	-0.0659732	0.418034	0.0966859	0.0142403	0.193069	0.210342	-0.13743	-0.0681199	0.0951364	0.419962	0.0133017	0.395379	-0.355446	-0.0558846	-0.043263	-0.300752	-0.0655599	-0.340384	-0.276188	-0.0833577	-0.121218	-0.192383	0.484246	0.309635	0.0279826	-0.125447	-0.257668	0.484215	-0.0727587	0.237135	0.502991	0.141156	-0.0344151	-0.178098	0.187558	-0.399725
	Her2	-0.83884	poor	1.36267	-0.00732219	0.527982	0.253504	0.397029	0.340726	0.168827	0.371696	0.250814	0.338321	0.308407	-0.0368812	0.00705126	0.4932	0.204413	0.233784	0.128594	0.0199475	0.0105583	0.184718	0.183985	0.318282	0.420695	0.373858	0.0859033	0.330616	0.17783	0.316244	0.0415698	0.0884924	0.237704	-0.318371	0.360411	0.0243273	-0.03402	0.0950952	0.289932	0.215858	0.281516	0.233654	0.250917	0.0322994	0.273288
	LumB	-3.31758	good	-1.19512	0.00910597	0.553975	0.234209	-0.513303	-0.394316	-0.224415	0.0861108	-0.238796	-0.194076	0.257247	0.0283983	-0.191171	-0.527306	-0.058594	-0.0748993	0.272209	-0.255485	-0.0803134	-0.407903	-0.101509	0.177421	0.353658	0.188187	0.629199	0.569798	-0.0926532	0.114832	-0.413342	0.204668	0.286809	-0.100678	-0.363486	-0.338511	0.461725	-0.00296945	0.159535	0.311726	0.26586	-0.235218	0.109137	0.308666	-0.488604
	Her2	-1.18336	poor	-1.60653	-0.358569	-0.280252	-0.355795	0.194294	-0.205806	-0.406709	-0.289985	-0.458403	-0.152704	-0.24371	-0.0775701	0.211229	0.133162	-0.461107	-0.458174	-0.427147	0.113416	-0.393013	-0.0721128	-0.378522	-0.362299	-0.314152	-0.262776	-0.240228	-0.307188	-0.320746	-0.267257	-0.0113255	-0.29211	0.138021	0.237256	-0.248843	-0.201779	-0.0816938	-0.37841	-0.371638	-0.433251	-0.177419	-0.0746167	-0.268331	-0.180136	-0.325808
	LumA	0.366494	poor	1.6612	0.201691	-0.524564	0.166242	0.306675	0.367442	0.0991294	0.16732	0.217135	0.290251	-0.0683857	0.0940737	-0.196772	0.520501	0.565789	0.486576	0.192948	-0.2167	0.141931	0.45824	0.177563	-0.0148896	-0.173727	-0.32013	0.144061	-0.0784633	0.121914	-0.0981758	0.0361247	-0.00841306	-0.248755	0.11107	0.492775	0.2397	-0.0687019	0.210385	0.118654	0.100662	-0.179847	0.334007	0.0421585	-0.00379098	0.530286
	Her2	0.119878	poor	0.439134	-0.328874	-0.514385	-0.267722	0.0937919	0.266491	0.228147	-0.37801	-0.0272939	-0.122339	-0.463605	-0.316263	-0.378243	0.101168	0.0357297	-0.101599	-0.347953	-0.185246	-0.229367	0.442668	-0.172597	-0.28257	-0.457577	-0.478167	-0.70384	-0.641916	-0.0106942	-0.264553	0.150513	-0.502444	-0.499005	-0.0576208	0.304351	0.101444	-0.485604	-0.118849	-0.328181	-0.479499	-0.38447	0.113095	-0.421182	-0.313208	0.432201
	Her2	-0.821626	poor	0.903675	0.121157	-0.0866409	0.129249	0.358231	0.289146	0.311397	0.0515113	0.212237	0.218809	0.0880583	0.243283	0.0225026	0.489343	0.0615885	0.152325	0.05662	0.149189	0.195469	0.176932	0.351522	0.207232	0.0566783	-0.00456595	-0.543085	-0.42793	-0.0654988	0.064936	0.19264	0.170158	0.0931077	0.13303	0.124537	0.389679	0.0880649	0.106512	0.181763	0.0126451	0.0875639	0.341865	0.202873	0.22752	0.409525
	Her2	-1.623	good	-0.100912	-0.00348265	0.494943	0.0279015	-0.180295	-0.331507	-0.160212	0.0727073	-0.0770188	-0.0538878	0.160482	0.0525597	-0.0374444	-0.168091	-0.362355	-0.262473	-0.0475917	-0.289655	-0.123109	-0.533356	-0.223209	0.106303	0.241026	0.288528	0.494243	0.525489	-0.246365	-0.0691764	-0.280138	0.350258	0.288354	0.253787	-0.282545	-0.196336	0.46723	-0.0401831	0.10853	0.123407	0.322432	-0.296747	0.145049	0.148671	-0.319877
	Her2	-1.88183	good	-0.342777	0.0683322	-0.257674	0.0356762	0.636143	0.347998	0.0114241	0.259275	0.0367338	0.371343	0.0503683	-0.0745131	-0.557762	0.711518	0.183532	0.0571691	-0.124955	-0.46604	0.276417	0.423775	0.47213	0.177778	0.131395	0.136766	0.203568	0.0879134	0.0459161	0.221924	-0.0352381	-0.153462	-0.374922	-0.384054	0.405264	0.540771	-0.229355	0.252489	-0.155056	0.265504	-0.12945	0.575328	0.394752	-0.0609946	0.508977
	Her2	-1.35616	poor	0.185427	-0.0488955	-0.531842	-0.278174	-0.361826	-0.277358	-0.249184	-0.364634	-0.292442	-0.297637	-0.302675	0.238174	0.464503	-0.421072	-0.296233	-0.19443	-0.140258	0.385059	0.0118252	-0.129641	-0.111085	-0.3102	-0.489823	-0.483613	-0.624067	-0.585373	-0.179257	-0.316212	0.0643643	0.219215	0.422943	0.251471	-0.238521	-0.264734	0.484149	-0.197527	-0.0322141	0.0583734	0.0116553	-0.324136	-0.415214	0.162872	-0.235282
	Her2	0.204297	poor	0.679999	0.0873535	-0.455842	0.188709	0.348932	0.409105	0.479507	0.158431	0.350388	0.0827158	-0.086488	-0.411897	-0.280008	0.463219	0.145755	0.0739545	0.0751678	0.0921577	0.306964	0.584474	0.365503	-0.0156933	-0.237843	-0.165037	-0.661831	-0.524144	-0.0424915	0.16259	0.303325	0.00762651	-0.414038	-0.226087	0.269821	0.226909	-0.477176	0.0082518	-0.0980761	-0.0286273	-0.161781	0.410222	0.188773	-0.136659	0.39781
	Her2	-1.15508	poor	-0.735312	0.471236	0.410649	0.472303	0.03145	0.338086	0.188026	0.425518	0.435638	0.221122	0.317782	0.310133	0.355663	0.344365	0.279622	0.361959	0.356773	0.34116	0.519855	0.2287	0.455034	0.363196	0.465255	0.35093	-0.106489	0.286815	0.0464481	0.358763	0.406967	0.618146	0.585678	0.588467	0.365924	0.203834	0.487213	0.404392	0.516993	0.539425	0.431644	0.245653	0.269417	0.549802	0.391477
	Her2	-0.810609	poor	0.286422	0.383354	-0.407915	0.315924	0.483119	0.374707	0.284845	0.20671	0.472494	0.2146	-0.0638254	0.331706	0.489378	0.550132	0.260715	0.380232	0.405573	0.479737	0.500821	0.387387	0.359013	0.043538	-0.293397	-0.11546	-0.119096	-0.269932	0.0544461	-0.00737479	0.385709	0.531037	0.556389	0.531593	0.27315	0.468522	0.526465	0.29467	0.321393	0.5051	0.0708632	0.53265	0.0559609	0.494332	0.352823
	Her2	-1.5802	good	1.56391	0.373554	-0.0429531	0.233746	0.457452	0.327465	0.117871	0.156532	0.287796	0.415346	0.15859	0.0434564	-0.406204	0.429772	0.343932	0.21551	0.38502	-0.331529	0.135138	0.378348	0.156954	0.12083	0.0746289	0.100444	-0.119032	-0.0624415	-0.0619991	0.15749	-0.0155756	0.0192318	-0.056922	0.150387	0.396513	0.322409	0.264585	0.25508	0.171663	0.0102515	0.35051	0.274317	-0.0798309	0.0259142	0.316638
	Her2	0.0897431	poor	1.30173	0.238515	0.51341	0.323795	-0.190257	-0.0413156	0.158247	0.250709	0.231004	0.0373233	0.313511	0.233895	0.149455	-0.40209	-0.0542332	0.0166993	0.230893	0.00896643	0.206274	-0.0258891	-0.00960155	0.312416	0.444893	0.429091	0.774643	0.673367	0.0994644	0.207376	-0.0544422	0.379728	0.365827	-0.0717609	-0.194408	-0.0493859	0.265172	0.251571	0.387672	0.39207	0.285776	0.180549	0.235826	0.374904	0.0224565
	LumB	-1.55034	good	-0.528575	0.498147	0.556055	0.424527	0.223211	0.126094	0.142281	0.472379	0.497902	0.199134	0.466496	0.394562	0.501937	-0.0526429	0.511866	0.46393	0.464943	0.380915	0.262437	-0.167104	0.315415	0.488788	0.490192	0.389366	0.737204	0.656148	0.0481474	0.210866	0.262841	0.511042	0.58183	0.461459	0.305962	-0.223487	0.615916	0.291223	0.485455	0.490993	0.525289	0.252922	0.270552	0.452537	0.0358596
	Her2	0.0687183	poor	0.629936	0.350765	-0.304625	0.200194	0.0569724	0.116037	0.0571001	0.132691	0.214095	-0.0123264	-0.135535	0.160328	0.137291	-0.0202629	0.114796	0.122419	0.20406	0.226314	0.244149	0.0158225	0.0931755	0.00457785	-0.0716025	-0.110342	0.350885	0.0493222	-0.102892	0.0372684	0.182505	0.38625	0.381763	0.394255	0.0637676	0.136822	0.518873	0.20063	0.366532	0.406151	0.135154	0.379975	0.227053	0.0647953	-0.0589154
	Her2	-0.944175	poor	-0.248706	0.345878	0.32008	0.144247	0.439933	0.204509	0.0687559	0.154213	0.500859	0.245699	0.154823	-0.0493359	0.185191	0.432101	-0.0459438	0.103374	0.0702409	0.117531	0.302116	0.138538	0.224283	0.258871	0.364117	0.329529	-0.307837	0.0625339	-0.100268	0.316132	0.254006	0.460749	0.37828	0.525845	0.214535	0.342032	0.146036	0.246281	-0.0337767	-0.102737	0.373651	0.125466	0.464526	0.325822	0.248031
	LumA	-0.446734	poor	0.862356	0.262419	-0.537086	-0.238557	-0.178801	0.0785058	0.0195656	-0.299202	-0.00430454	-0.180916	-0.409365	-0.0637093	-0.389362	-0.319719	0.353775	0.211005	0.258451	-0.423673	-0.110043	-0.0769508	-0.184301	-0.297941	-0.505092	-0.519973	-0.119647	-0.412761	0.0393806	-0.201426	-0.255434	-0.37811	-0.189733	0.0180999	0.234454	0.0775322	0.186015	-0.0403933	-0.262276	-0.361867	-0.269032	-0.187809	-0.457347	-0.228146	0.203333
	LumB	-0.950767	poor	-0.0128958	0.0320804	0.00605909	0.297024	-0.290319	-0.397685	-0.24211	-0.115874	-0.0436089	-0.321548	0.0348584	0.18345	0.429109	-0.613299	0.259061	0.185675	0.224725	0.226498	0.151763	-0.519273	-0.190256	-0.0559304	0.0409621	-0.0169235	0.62208	0.368892	-0.207266	-0.275779	-0.0815463	0.368993	0.145276	-0.259185	-0.460509	-0.242209	0.265363	-0.223949	0.0273568	0.430356	-0.209572	-0.215855	-0.295001	0.321559	-0.326728
	LumA	-0.801369	poor	1.08619	-0.192615	-0.48046	-0.248765	-0.0276443	-0.315818	-0.266973	-0.423074	-0.4629	-0.35618	-0.432159	-0.498163	-0.612689	-0.394242	-0.367926	-0.351556	-0.234217	-0.549404	-0.243715	0.0148105	-0.39131	-0.314679	-0.408034	-0.444069	-0.707682	-0.631656	-0.247891	-0.205851	-0.387868	-0.461727	-0.390534	-0.488231	-0.343932	0.0177612	-0.415617	-0.393407	-0.284528	-0.214249	-0.410175	-0.0739936	-0.436305	-0.426177	-0.137234
	Her2	-0.358577	poor	0.874942	-0.0118777	-0.24506	0.140763	0.410183	0.424601	0.398003	0.221625	0.297838	0.175681	0.116872	-0.0613678	0.0671185	0.574698	0.42511	0.320104	0.0589858	0.185658	0.250385	0.468298	0.435873	0.110632	-0.0185915	0.116752	0.597155	0.401648	0.0387971	0.0609661	0.323708	0.170228	-0.164534	-0.0602302	0.377971	0.168226	-0.345772	0.140189	0.257254	0.0504251	0.118037	0.338207	0.247763	0.0563574	0.527425
	Normal	-1.28949	poor	0.148817	0.152764	0.5731	0.23639	0.0651437	0.386353	0.187519	0.337926	0.264818	0.347396	0.392407	0.0876575	-0.351183	0.261114	0.282105	0.238552	0.197057	-0.228839	0.236162	0.251077	0.329699	0.469811	0.532228	0.505811	0.560542	0.58496	0.271834	0.392623	-0.144211	0.0694526	0.0144238	-0.0971724	0.279671	0.308972	0.119642	0.414882	0.322721	0.0590808	0.263695	0.319701	0.521765	0.113266	0.301235
	Her2	-3.09618	good	-0.974472	0.224328	-0.0936354	-0.229527	-0.343285	-0.444009	-0.235978	-0.182255	-0.0652612	-0.165177	-0.167102	0.138279	0.255813	-0.386612	-0.410185	-0.239612	0.215756	0.030657	0.0330619	-0.472084	-0.31021	-0.346692	-0.305732	-0.269736	0.409607	0.180955	-0.214714	-0.377949	-0.44477	0.263066	0.449227	0.445781	-0.349906	-0.322471	0.567637	-0.056494	-0.204192	-0.0417697	0.221151	-0.575767	-0.367256	0.0871059	-0.550277
	Her2	-1.03301	poor	0.114565	-0.366129	-0.411898	-0.252873	-0.194829	0.00808243	0.04193	-0.186195	-0.133334	-0.282269	-0.298995	-0.191398	-0.239446	-0.242858	-0.190377	-0.168501	-0.442276	-0.0298493	-0.18715	-0.256796	-0.147534	-0.333378	-0.243033	-0.346033	-0.362687	-0.37901	-0.171794	-0.375016	0.209114	-0.22081	-0.43673	-0.409344	-0.079878	-0.114661	-0.438267	-0.106648	-0.168793	-0.371898	-0.461327	-0.160002	-0.314412	-0.263157	-0.0975411
	Her2	0.270073	poor	1.09954	0.323509	-0.529756	0.202241	-0.386125	-0.151217	-0.0174689	-0.0688933	0.308135	-0.213423	-0.277111	0.29668	0.598077	-0.403129	0.0289335	0.102335	0.359593	0.58689	0.319087	-0.194819	0.0524375	-0.222646	-0.481226	-0.397934	-0.715472	-0.611673	-0.063319	-0.348578	0.228214	0.455135	0.594406	0.689065	-0.122917	0.246878	0.497214	0.0260275	0.307875	0.140952	0.264013	0.169069	-0.210147	0.371872	0.0731404
	Her2	-1.04456	poor	-1.27018	0.223014	-0.401307	0.0654937	-0.621988	-0.352058	-0.238778	-0.328469	0.257739	-0.361011	-0.302026	0.0207784	0.527325	-0.566781	-0.00149213	0.121003	0.163302	0.452495	0.194212	-0.424807	-0.129028	-0.249199	-0.392294	-0.4932	-0.0298674	-0.20885	-0.0493738	-0.406002	-0.00258987	0.380786	0.434786	0.424327	-0.391107	-0.286192	0.401137	-0.156187	0.0451174	0.189829	0.0444313	-0.16939	-0.387022	0.264002	-0.42272
	Her2	-0.742033	poor	-0.220846	0.391987	-0.156627	0.29324	0.107625	0.209942	-0.183255	0.197247	0.26684	0.203955	0.0301451	0.517341	0.481163	0.0685943	0.422514	0.438143	0.378524	0.452757	0.212136	0.0184164	0.00495073	0.0278203	-0.240281	-0.210404	0.368921	0.177736	0.100319	-0.0811349	0.20137	0.342944	0.59133	0.461079	0.150798	0.0184052	0.536438	0.109542	0.476489	0.404625	0.233319	-0.0169172	-0.146218	0.351458	0.154852
	Her2	-1.32661	poor	0.198274	0.450905	0.188714	0.312967	0.0157215	0.267734	0.294017	0.316564	0.361601	0.100233	0.24638	0.47385	0.629265	-0.0603084	0.14763	0.193846	0.324573	0.529284	0.458264	0.210828	0.228145	0.284302	0.253929	0.18367	-0.230551	0.131644	0.0594531	0.153706	0.317633	0.554692	0.61243	0.605841	0.139517	0.0924155	0.585121	0.24352	0.453361	0.323043	0.404389	0.144728	0.199431	0.592154	0.371684
	Her2	-1.99034	good	0.303524	0.212552	0.409053	0.340122	0.0599648	0.390849	0.153465	0.310266	0.0915628	0.236384	0.236138	0.192096	0.530224	0.385396	0.478277	0.489734	0.185433	0.514318	0.179958	0.290962	0.229481	0.21869	0.392547	0.238833	-0.0609982	0.287653	0.0735127	0.198737	0.427524	0.35568	0.426114	0.217233	0.346749	0.190486	0.109586	0.0723651	0.347967	0.380635	0.14165	0.403357	0.243202	0.330382	0.454504
	LumB	-1.29299	poor	-0.665243	-0.0930039	0.51901	-0.209243	-0.354299	-0.380095	-0.13824	0.00709247	-0.493977	-0.0637093	0.206547	0.26808	0.39697	-0.404863	-0.112772	-0.0986954	-0.0107181	0.283339	-0.323567	-0.305638	-0.31248	0.0306364	0.0884151	0.150761	0.455823	0.441778	-0.172711	0.0902504	-0.24776	-0.0766431	0.402737	0.420359	-0.227182	-0.203011	0.397869	-0.04979	-0.0336861	-0.278001	0.110744	-0.327427	-0.0338514	0.0319016	-0.18102
	Her2	-1.91674	good	-0.687156	0.252644	0.613246	0.373371	0.476011	0.42731	0.191773	0.360367	0.183815	0.407942	0.433394	0.0100143	-0.389424	0.563497	0.186178	0.285171	0.137193	-0.322003	0.310431	0.485524	0.373829	0.514372	0.611326	0.540413	0.103286	0.392458	0.241041	0.482185	-5.20492e-05	0.305204	-0.178439	-0.451363	0.250691	0.164819	-0.046616	0.351398	0.39373	0.283303	0.288096	0.426792	0.509228	0.116079	0.407938
	Normal	-0.994007	poor	0.53051	-0.579861	-0.49701	-0.480449	-0.324437	-0.272299	-0.164647	-0.407043	-0.43686	-0.377307	-0.454849	-0.456398	-0.568249	-0.373734	-0.256724	-0.284351	-0.57628	-0.532336	-0.528104	-0.0661048	-0.379322	-0.43278	-0.372908	-0.455124	-0.611756	-0.541522	-0.109464	-0.337392	-0.35416	-0.585918	-0.608046	-0.564697	-0.118015	-0.311276	-0.621279	-0.337861	-0.537498	-0.554958	-0.549961	-0.392138	-0.137427	-0.510413	-0.0946321
	Her2	-1.45037	good	-0.6728	0.0913468	-0.301833	0.0313944	-0.377003	-0.390577	-0.406478	-0.153787	0.215697	-0.350511	-0.325978	0.353413	0.561536	-0.589224	0.0348233	0.121878	0.109985	0.474685	0.310327	-0.38886	0.123596	-0.278331	-0.216568	-0.257084	0.306352	0.0501665	-0.0281185	-0.217451	0.0321335	0.48383	0.62051	0.628571	-0.284936	-0.37524	0.468993	0.00996075	0.0604757	-0.088043	0.298153	-0.401284	-0.0158649	0.490887	-0.0218752
	LumA	-0.312821	poor	0.906878	-0.306653	-0.423991	-0.251116	-0.398813	0.0275472	-0.0936144	-0.341515	-0.256104	-0.233988	-0.394416	-0.0902255	0.118005	-0.046121	0.0869533	-0.0199545	-0.250161	0.0661242	-0.209493	-0.162526	-0.158352	-0.37371	-0.373586	-0.321703	-0.0292077	-0.249766	0.00271881	-0.283224	0.0627763	-0.349569	-0.333799	-0.218056	-0.0426782	-0.0279187	-0.422797	-0.203795	-0.240562	-0.423493	-0.35213	-0.129238	-0.328289	-0.129051	0.0875067
	Her2	-2.17862	good	-2.20885	0.131442	0.111556	0.153853	0.304884	0.0151901	0.0318147	0.252084	0.111835	0.231481	0.122157	0.22953	0.335752	0.573913	-0.00342536	-0.015486	-0.0126716	0.230404	0.397926	0.244114	0.350431	0.207686	0.125128	0.335779	0.544062	0.405036	-0.105813	0.166624	0.116001	0.409957	0.44781	0.413437	-0.00154168	0.223621	0.383203	0.16794	0.182726	0.49305	-0.0246805	0.189702	0.259604	0.431563	0.184536
	Basal	-1.14766	poor	-0.409709	0.35553	0.388388	0.20908	4.08768e-05	0.0191506	-0.126114	0.238726	0.379986	0.261172	0.335854	0.301246	0.430229	0.261765	-0.180897	-0.0164477	0.344541	0.29666	0.414754	0.101079	0.334052	0.252435	0.32299	0.398617	0.465795	0.429735	-0.0254625	0.270316	0.0667758	0.500264	0.621788	0.492486	0.00865204	-0.131187	0.585889	0.17307	0.217748	0.513784	0.421766	0.203514	0.243484	0.421878	-0.0217142
	Her2	-0.135527	poor	0.150713	-0.0741833	-0.224201	-0.0775393	0.223341	-0.187165	-0.253585	-0.148003	0.227992	-0.0193701	-0.146834	-0.106615	0.306807	0.0273605	-0.355879	-0.320646	-0.0955026	0.287898	0.280676	-0.116425	0.343895	-0.166897	-0.0917992	-0.058486	-0.329915	-0.195637	-0.320887	-0.0929431	0.0419709	0.346317	0.294403	-0.0801574	-0.111598	-0.149301	0.190411	-0.187723	-0.16129	-0.0709566	0.0362665	-0.25869	-0.000449062	0.265544	-0.2165
	Her2	-0.979998	poor	-1.43418	-0.230447	0.392663	0.0817113	0.417739	0.23975	-0.123207	0.0915994	-0.239017	0.35223	0.255958	-0.398407	-0.567157	0.472455	-0.143609	-0.209774	-0.256424	-0.461939	-0.086529	0.317546	-0.0627297	0.296145	0.281778	0.251924	-0.368927	-0.015241	0.0234551	0.301322	-0.0592653	-0.267851	-0.539028	-0.552105	0.29136	0.150281	-0.484456	0.0530254	-0.0129196	0.158693	-0.0982877	0.397557	0.0169467	-0.363457	0.215893
	Her2	-0.836603	poor	-0.702817	0.0624461	0.015689	-0.0755081	0.146841	0.273582	0.059894	0.113822	0.181217	0.0199366	-0.0508867	0.275826	0.438964	0.125662	0.0958803	0.17822	-0.0401966	0.485233	0.346231	0.275717	0.130637	0.0372284	-0.0107173	0.0120838	-0.137405	-0.0381395	0.167129	0.0791626	0.33997	0.276638	0.29702	0.433906	0.160634	0.227084	-0.0437113	0.129594	0.253314	0.173363	0.0430914	0.34226	-0.172968	0.127985	0.173231
	Her2	-1.95999	good	-1.14681	0.209498	0.592725	0.258528	0.458085	0.315151	0.319245	0.448061	0.223553	0.391437	0.511814	-0.114176	-0.139089	0.377803	0.0869441	0.0836144	0.0740233	-0.173327	0.289814	0.396255	0.400438	0.525234	0.599356	0.570305	0.648436	0.646991	0.119297	0.38702	0.0889448	0.358186	-0.172389	-0.105156	0.121917	0.300021	-0.000605602	0.28212	0.220339	0.212865	0.275776	0.215862	0.536588	0.16423	0.440076
	Her2	-0.407934	poor	0.670537	0.129695	-0.41853	0.171129	0.298869	0.0851005	-0.111712	0.000217716	0.186152	0.194126	-0.101305	-0.366126	-0.582607	0.544829	0.0200583	-0.136418	-0.0418351	-0.512027	0.263711	0.238563	0.474698	-0.151764	-0.261161	-0.0667125	-0.35375	-0.357324	-0.107191	-0.0312909	-0.240481	-0.115073	-0.40738	-0.545371	-0.0110088	0.197134	-0.14921	-0.0849355	-0.203652	0.109142	0.0368231	0.384722	0.116326	-0.0378703	-0.130092
	Her2	-1.93756	good	-1.07216	0.12141	-0.0356518	0.178057	-0.094566	-0.198634	-0.232994	-0.0131731	0.337539	-0.151074	-0.0612793	0.360875	0.247055	-0.224179	-0.204129	-0.101492	0.157619	0.23796	0.389575	-0.218578	0.26121	-0.0961203	-0.149133	-0.0546934	-0.265218	-0.10549	-0.254684	-0.0795393	0.0808734	0.498826	0.53266	0.401746	-0.257279	-0.0628449	0.576408	0.0949369	0.199475	0.375279	0.267689	-0.0718037	0.149581	0.387503	-0.364615
	Her2	-2.96008	good	-1.82762	0.270947	0.349733	0.26388	0.26842	0.306346	0.383167	0.309814	0.412464	0.368142	0.343817	0.304178	0.35118	0.486922	0.182527	0.234915	0.239122	0.323308	0.420058	0.339104	0.377676	0.347294	0.419615	0.431677	0.515631	0.519074	0.144445	0.207548	0.155812	0.436116	0.0746072	0.240751	0.236839	0.28279	0.309823	0.242632	0.339568	0.312705	0.279377	0.334974	0.395156	0.27263	0.0145946
	LumB	-0.887469	poor	-0.805229	0.186804	-0.258639	-0.0344245	-0.0533483	0.110529	-0.188001	0.19381	-0.0278872	0.0588139	0.0432033	0.28856	0.256609	0.155141	0.407842	0.322321	0.144519	0.298295	0.221395	0.116472	0.0948517	0.019057	-0.0296884	-0.00996897	0.583893	0.336855	0.132441	-0.165547	0.0934992	0.126949	0.177906	-0.1045	0.239494	-0.145058	0.244116	0.169727	0.219901	0.11249	0.141386	-0.0105797	-0.0974911	0.210322	-0.0420907
	LumB	-2.82698	good	-1.64397	0.0986722	-0.263762	0.112171	-0.211296	-0.284547	-0.141228	-0.112375	-0.0110746	-0.129474	-0.186907	0.273232	0.450701	-0.133057	0.366548	0.277804	0.292895	0.396489	0.231179	-0.214083	0.10249	-0.125912	-0.419348	-0.296993	-0.375869	-0.418773	-0.297545	-0.266468	-0.0625828	0.305667	0.568562	0.640061	-0.225867	-0.188615	0.492464	-0.0661877	-0.0195177	-0.106126	0.0349399	-0.188297	-0.169266	0.258577	-0.390089
	LumB	-1.71708	good	-1.0738	-0.146402	0.451557	0.182301	0.447876	0.36354	0.327782	0.354527	0.458025	0.225471	0.353578	0.0864333	0.154638	0.449409	0.291977	0.128093	-0.0175641	0.0354711	0.128964	0.50275	0.237751	0.296377	0.405054	0.30224	0.663064	0.58258	0.155516	0.156054	0.24328	0.230551	0.155564	0.147051	0.299257	0.326696	-0.27582	0.1784	0.38543	0.0208079	-0.00958486	0.20293	0.156565	0.173084	0.424131
	Her2	-2.05793	good	-1.23288	-0.0490912	0.362636	0.00900331	-0.58047	-0.283243	-0.138533	0.0451865	0.150374	-0.201225	0.109456	-0.137554	-0.209764	-0.542394	-0.236821	-0.130389	0.0246285	-0.196225	-0.103119	-0.0552605	-0.148643	0.0130727	0.333211	0.177301	0.639031	0.568563	-0.0594279	-0.0460919	-0.312634	0.0751066	-0.344561	-0.311599	-0.274469	-0.376673	0.092242	-0.0820465	-0.146695	-0.258283	0.2028	-0.256185	0.140997	-0.192548	-0.370031
	LumA	-0.410963	poor	0.780816	-0.143903	-0.661838	-0.155769	-0.31076	-0.194258	-0.139701	-0.322148	-0.227413	-0.28767	-0.510441	0.059423	-0.184772	0.0408996	0.399237	0.234691	0.00485738	-0.305159	-0.116592	-0.25169	-0.246224	-0.464234	-0.59917	-0.55419	-0.745197	-0.684518	-0.0371738	-0.405751	-0.210757	-0.143058	0.105399	0.224402	-0.175969	-0.201108	0.157006	-0.0724455	-0.266653	0.16389	-0.404821	-0.152679	-0.528658	0.0131629	-0.208471
	Her2	0.32824	poor	1.41351	-0.255809	-0.45599	0.0121157	0.201828	-0.236856	-0.0335427	-0.0497451	-0.0827547	0.185109	-0.188708	-0.221763	-0.517689	0.342453	-0.243448	-0.192269	0.00788375	-0.497229	0.13461	-0.264517	0.0123186	-0.21793	-0.367995	-0.399299	-0.422513	-0.404695	-0.0936389	-0.0784816	-0.426589	0.0163475	-0.237475	-0.330122	-0.162815	0.0259914	-0.0189693	-0.135905	-0.110179	0.355032	-0.301131	0.0646658	-0.163934	-0.233747	-0.440864
	Her2	-1.56287	good	-0.186886	-0.49234	0.385687	-0.48854	-0.594945	-0.358548	-0.212865	-0.319179	-0.640139	-0.430442	-0.0862719	-0.478169	-0.638892	-0.601187	-0.549857	-0.552881	-0.449748	-0.564017	-0.577284	-0.287495	-0.531288	0.0405319	0.123867	-0.0514099	0.142729	0.260245	-0.0617785	-0.0984267	-0.404222	-0.581773	-0.689169	-0.526729	-0.422571	-0.332214	-0.555212	-0.37276	-0.300285	-0.542113	-0.355311	-0.516393	-0.23166	-0.587269	-0.215907
	Her2	-0.943633	poor	-2.21809	-0.0904609	-0.398755	-0.332873	-0.115384	-0.275988	-0.12137	-0.316158	-0.204526	-0.230773	-0.363072	0.0222671	0.430647	-0.0349481	-0.317014	-0.127776	-0.0088955	0.324998	0.292226	0.11347	0.252401	-0.234692	-0.218607	-0.198113	-0.245279	-0.292439	0.0406864	-0.272279	-0.103709	0.207881	0.510404	0.680668	-0.241035	-0.172826	0.233826	-0.0760373	-0.247843	-0.078117	-0.151485	-0.348934	-0.184813	0.099931	0.379734
	Basal	-1.09312	poor	0.774836	-0.577957	0.294819	-0.482764	-0.13205	-0.19595	-0.249708	-0.313695	-0.592986	-0.0696884	-0.00702163	-0.593849	-0.636282	-0.11045	-0.568767	-0.602621	-0.590742	-0.576605	-0.59121	0.00797029	-0.48776	-0.16475	0.205752	-0.0491667	0.0689258	0.134341	-0.158451	0.0732261	-0.352889	-0.632479	-0.676355	-0.714497	-0.119271	-0.44183	-0.729251	-0.4369	-0.45093	-0.620576	-0.386099	-0.385053	-0.184237	-0.57254	0.0167017
	Her2	-0.113487	poor	-0.0567743	0.146668	0.305749	0.0400667	-0.288315	-0.0959562	-0.00649137	-0.0140121	-0.1446	0.00713527	0.0267217	-0.402667	-0.468008	-0.291955	0.00642635	0.0163548	0.166255	-0.372051	-0.142048	-0.182475	-0.111066	0.16092	0.273541	-0.00523962	0.365471	0.377279	0.107697	0.042368	-0.237992	-0.177253	-0.510377	-0.562238	-0.0797552	-0.0569327	-0.191994	-0.0557622	0.0318159	-0.0283411	-0.17965	0.234908	-0.0136797	-0.20998	-0.0215789
	LumB	-0.25657	poor	1.09411	-0.510092	-0.500694	-0.413951	0.31904	-0.0130818	0.141148	-0.209701	-0.442959	0.0595161	-0.267408	-0.454931	-0.655028	0.420943	-0.149265	-0.327614	-0.391918	-0.580744	-0.432863	0.159918	-0.273706	-0.40068	-0.487893	-0.385866	-0.537505	-0.536703	-0.150793	-0.168622	-0.157647	-0.592487	-0.645431	-0.693611	0.155668	0.0361491	-0.602858	-0.384436	-0.478214	-0.48055	-0.474417	0.087725	-0.411264	-0.486008	0.122708
	Her2	-1.49885	good	-0.690709	-0.291191	0.271344	-0.147446	-0.210665	0.109423	-0.187427	-0.197169	-0.0539964	-0.137996	-0.0769208	-0.120307	-0.255295	-0.0991417	-0.41443	-0.368189	-0.021337	-0.170068	-0.0885169	0.115091	-0.195227	-0.169821	-0.134421	-0.138644	-0.52174	-0.311821	-0.199407	-0.0725292	0.131742	-0.189644	-0.364175	-0.11944	-0.185792	-0.217469	-0.384122	-0.105465	-0.0844893	-0.265786	0.0576691	-0.308268	-0.258438	0.0803395	0.0846711
	Normal	-1.03245	poor	0.703451	-0.244183	0.297123	-0.175892	0.0523271	0.0305922	-0.067836	-0.103348	-0.380523	0.0225576	0.0137036	-0.238118	-0.367143	0.171407	-0.0615358	-0.126657	-0.161397	-0.388174	-0.419359	-0.170566	-0.236747	0.0145892	0.172213	0.0176719	0.406797	0.235344	0.014822	0.140208	-0.396641	-0.45743	-0.335012	-0.279155	0.0868799	-0.0556862	-0.211924	-0.24765	-0.326909	-0.475829	-0.215736	-0.386142	-0.0671163	-0.443544	-0.179856
	Her2	-0.463708	poor	-1.14224	0.175845	-0.344807	-0.0199686	0.212915	-0.0335588	-0.136979	-0.138206	0.146078	0.0240884	-0.201878	0.264804	0.316119	0.379097	-0.231798	-0.187453	0.0877858	0.198277	0.205179	-0.0254654	0.0278563	-0.185467	-0.29235	-0.277665	-0.496914	-0.464378	-0.149514	0.0692796	0.0226994	0.255485	0.458675	0.302667	0.190159	-0.0923163	0.469027	-0.143612	-0.0915135	0.215657	0.206268	-0.0212077	-0.175968	0.163671	-0.0954424
	LumA	-0.526241	poor	0.196511	0.306563	0.517056	0.0243467	0.357172	0.314854	0.291765	0.387421	0.163146	0.375887	0.37555	0.123074	0.140758	0.46952	0.507005	0.511093	0.275408	0.109194	0.319487	0.299661	0.448455	0.308773	0.422288	0.410786	0.428915	0.491746	0.356366	0.342605	0.197731	0.19026	0.196622	0.0588949	0.30329	0.254	0.304434	0.360958	0.209043	-0.0345989	0.475007	0.144095	0.416894	0.0676297	-0.0363654
	Her2	-1.01135	poor	0.129516	-0.348496	-0.61697	-0.411457	-0.43904	-0.285694	-0.347348	-0.513271	-0.428616	-0.492966	-0.549597	-0.388403	-0.288439	-0.560992	-0.394682	-0.466693	-0.239293	-0.125008	-0.293554	-0.099916	-0.332673	-0.51213	-0.576986	-0.576648	-0.797752	-0.727745	-0.209252	-0.364819	-0.140203	-0.447122	-0.388805	0.0491671	-0.193079	-0.302187	-0.477863	-0.416058	-0.395254	-0.549568	-0.214163	-0.495573	-0.484489	-0.369523	-0.0809051
	Her2	-0.805165	poor	-0.651644	-0.0661719	-0.405136	0.133743	0.338456	0.00653844	-0.185353	-0.0989558	-0.0728035	0.159687	-0.137574	0.195614	-0.312921	0.414334	-0.349829	-0.299766	-0.0965717	-0.39363	0.151635	-0.120099	0.0444748	-0.251061	-0.368007	-0.23987	0.314823	-0.147322	-0.164314	-0.123609	-0.347245	0.0167928	0.0615153	-0.285957	-0.130261	-0.0825523	0.208655	-0.104728	0.121755	0.361891	-0.136467	-0.093479	-0.257947	-0.0614687	-0.24347
	LumA	-2.2876	good	1.75619	-0.169791	-0.471142	-0.00682818	0.0468069	-0.0565956	-0.133636	-0.142708	-0.262667	-0.0759537	-0.331424	-0.134672	-0.502332	0.323604	0.243109	0.0440005	0.0350794	-0.550871	-0.228787	-0.126543	-0.0421848	-0.283498	-0.496069	-0.457548	-0.55571	-0.505006	-0.113895	-0.174848	-0.342177	-0.466519	-0.503284	-0.654983	-0.0920883	-0.0534455	-0.193821	0.0072852	-0.274287	0.223289	-0.510084	0.00210083	-0.265624	-0.37395	-0.178909
	Her2	-0.860612	poor	0.345127	-0.0523962	-0.611309	-0.223696	-0.371193	-0.278475	-0.271604	-0.371592	0.0393252	-0.300225	-0.442804	0.306623	0.5189	-0.375649	-0.36563	-0.238743	0.0176418	0.451836	-0.0644161	-0.218281	-0.370641	-0.449961	-0.546964	-0.576648	-0.603135	-0.555937	-0.244305	-0.393236	0.0337982	0.0475233	0.445003	0.413982	-0.201285	-0.0976554	0.299544	-0.248311	-0.0619859	0.177384	-0.101337	-0.300648	-0.473585	0.180796	-0.125053
	Her2	-0.871246	poor	0.294946	-0.172433	0.249638	0.136676	0.426258	0.479712	0.415573	0.381327	0.198874	0.439901	0.236079	-0.170352	-0.0590434	0.642907	0.0420715	0.0815564	-0.296429	0.173611	0.0924654	0.540551	0.205056	0.375591	0.36011	0.337474	0.490432	0.434276	0.068324	0.336056	0.393542	-0.231419	-0.485782	-0.326529	0.424933	0.298594	-0.448504	0.264309	0.374495	0.0195321	-0.160947	0.551673	0.421903	-0.176732	0.500585
	Her2	-1.47917	good	0.177214	0.258744	-0.0740975	0.340735	-0.263049	0.00793118	-0.137518	0.0301549	0.376441	-0.0655012	0.0421946	0.00722761	0.0857889	-0.297836	0.00253515	-0.0763978	0.14857	0.192879	0.0502819	-0.0791145	-0.0102192	-0.00259245	-0.243764	-0.0637659	-0.570918	-0.407612	-0.146479	-0.0458112	0.133247	0.453887	0.112617	0.142579	0.023638	0.276199	0.160349	0.182008	0.28666	0.0605314	0.173709	0.0266328	-0.0492212	0.0877616	0.143885
	Her2	-1.83388	good	-2.55559	0.236136	-0.0765924	0.176953	0.409107	0.131733	-0.142727	0.143474	0.094847	0.289443	0.0932146	-0.0404649	0.181266	0.554311	0.193259	0.194453	0.20888	0.0406153	0.0748811	0.0734223	0.197212	0.0671676	0.12155	0.149013	-0.0666412	-0.0388269	-0.115287	0.251578	-0.0369272	0.0780147	0.263356	-0.0286541	0.191949	0.288589	0.182675	0.176255	-0.109214	0.0298392	0.209115	0.45361	0.3278	0.02725	-0.0378543
	Her2	-1.42233	good	0.29872	0.0885466	-0.437669	-0.141675	0.320571	-0.0167062	-0.277765	-0.146817	0.133847	0.0610251	-0.243488	0.174146	0.0799288	0.304387	-0.295919	-0.190466	-0.0448715	-0.0373445	0.0666657	-0.122104	-0.178383	-0.179118	-0.419909	-0.270036	-0.525849	-0.509574	-0.23435	-0.111417	0.0151692	0.10799	0.100077	-0.0943856	-0.129932	0.257375	0.232249	-0.0201621	-0.102746	0.235576	0.12154	-0.110455	-0.299199	-0.187909	-0.13587
	LumA	-0.782733	poor	1.43434	-0.00434343	-0.0701225	-0.156135	0.0511112	0.0689185	-0.0989329	0.0222594	-0.3653	-0.0510742	-0.0960953	-0.363144	-0.368607	-0.165551	0.158204	0.0585709	0.0559355	-0.336848	-0.280041	-0.0271336	-0.247725	-0.123939	-0.270321	-0.270839	-0.266691	-0.178885	0.00699768	-0.118118	-0.21406	-0.343208	-0.322834	0.0464249	0.210656	-0.302999	-0.292454	-0.0460245	-0.0404892	-0.200593	-0.14082	-0.277419	-0.370163	-0.192829	0.139329
	LumB	-3.05465	good	0.00628752	-0.104219	0.597785	0.131474	-0.454528	-0.339013	-0.0427323	0.159807	0.166764	-0.155555	0.353556	0.130447	0.532045	-0.446207	0.13577	0.211742	0.0768786	0.483262	-0.228068	-0.193133	-0.214812	0.288465	0.530069	0.426815	0.717628	0.663522	-0.082757	0.185597	0.0920339	0.169544	0.239721	0.139094	-0.359559	-0.421181	-0.170472	0.0928212	0.243781	0.0129303	0.0172205	-0.137602	0.395172	0.118127	-0.0740217
	Her2	-1.12493	poor	1.29836	0.0831408	-0.572315	0.187207	-0.424132	-0.346738	-0.298021	-0.306204	0.05654	-0.30298	-0.373954	0.157132	0.525915	-0.55725	-0.261791	-0.14735	0.0890696	0.41513	0.252797	-0.255721	-0.193912	-0.422401	-0.549857	-0.431761	-0.631616	-0.594531	-0.276484	-0.317374	0.105593	0.416871	0.496491	0.131529	-0.439444	-0.015229	0.452241	-0.261924	0.0467617	0.422828	-0.0335751	-0.186099	-0.486243	0.0609677	-0.401935
	Her2	-0.986042	poor	-0.330914	0.260435	-0.147587	0.306731	-0.0528992	-0.0053274	0.173609	-0.0754216	0.351228	-0.128172	-0.106954	0.486789	0.657828	-0.199081	0.45273	0.440467	0.355706	0.619934	0.345533	-0.0469697	-0.040925	0.0228373	-0.219517	-0.196008	-0.324967	-0.325628	-0.0921658	-0.203103	0.281293	0.457982	0.676463	0.704124	-0.139754	0.133229	0.589789	-0.0363639	0.225357	0.365138	0.288895	-0.0368361	-0.368282	0.480718	0.0967377
	LumB	-1.61475	good	0.871631	0.462785	0.391339	0.529364	0.439698	0.152489	0.211504	0.417581	0.468264	0.49768	0.411651	0.113619	0.126171	0.635601	0.446625	0.419724	0.353333	-0.104133	0.467116	0.0648392	0.566539	0.338044	0.426256	0.44944	0.0895137	0.256382	-0.0240372	0.459472	-0.0906764	0.47476	0.301273	0.137134	0.242238	0.154189	0.49141	0.270753	0.149876	0.514518	0.307645	0.345092	0.547699	0.279541	-0.129704
	Her2	-0.598694	poor	-0.101796	0.356819	0.554315	0.303259	0.254055	-0.0450221	0.0820707	0.306411	0.306772	0.251791	0.374595	0.024839	-0.156762	0.377565	-0.16031	-0.136483	0.275135	-0.229997	0.191325	0.0158356	0.12157	0.373552	0.38964	0.491045	0.655137	0.613024	-0.0263493	0.414141	-0.19249	0.29385	0.2027	0.0256928	-0.0165686	-0.0269478	0.49483	0.166963	0.130874	0.445416	0.366669	0.101161	0.242119	0.180833	-0.12251
	Her2	-2.82658	good	-2.56013	0.276404	0.34706	0.232791	-0.249617	-0.183699	0.0157059	0.17401	0.336812	-0.0710583	0.303111	0.388588	0.590966	-0.344406	-0.111396	0.00179263	0.147339	0.572876	0.355079	-0.39367	0.0446624	0.245958	0.336776	0.344555	0.762575	0.615217	-0.144301	0.0534182	0.123703	0.493373	0.521394	0.481733	-0.251051	-0.1889	0.407553	0.160883	0.328661	0.492243	0.251035	0.11087	0.183198	0.524944	-0.154949
	Normal	-1.19355	poor	0.267547	-0.551785	-0.299176	-0.474283	-0.579734	-0.364857	-0.361058	-0.454914	-0.641842	-0.32258	-0.373658	-0.508949	-0.614126	-0.420941	-0.380275	-0.392496	-0.548684	-0.444881	-0.598284	-0.213468	-0.509715	-0.383441	-0.381069	-0.474849	-0.406447	-0.428602	-0.105477	-0.286319	-0.342741	-0.672457	-0.627366	-0.573814	-0.247453	-0.341776	-0.677627	-0.538829	-0.540246	-0.573255	-0.60818	-0.516154	-0.509825	-0.530161	-0.187698
	Normal	-0.683901	poor	0.474156	-0.317036	-0.132711	-0.591167	-0.238225	-0.281127	-0.259461	-0.388268	-0.566303	-0.154174	-0.34814	-0.537886	-0.66837	-0.0402005	-0.448815	-0.487389	-0.359299	-0.632085	-0.601325	-0.205104	-0.433334	-0.396826	-0.308228	-0.367582	-0.3972	-0.356786	-0.241201	-0.257125	-0.49434	-0.690741	-0.638244	-0.588047	0.0928166	-0.183484	-0.643995	-0.502864	-0.553389	-0.705814	-0.525988	-0.388525	-0.470161	-0.635308	-0.0807545
	Her2	-1.92976	good	-0.622683	-0.14811	0.458217	0.181396	0.481746	0.102926	0.194166	0.0183846	0.0636326	0.213275	0.206058	-0.375446	-0.347153	0.482759	-0.160379	-0.0852044	-0.256888	-0.274072	-0.0473079	0.247511	0.0739659	0.30442	0.317802	0.37071	-0.127069	0.140249	0.069068	0.358893	-0.0930367	-0.172565	-0.33605	-0.276776	0.00719801	0.0252154	-0.369192	0.0649593	-0.074519	0.0906113	-0.22448	0.272875	0.298718	-0.292746	0.0703971
	LumA	-0.344523	poor	0.680994	-0.485788	-0.710707	-0.474442	-0.514868	-0.37111	-0.153348	-0.530457	-0.484212	-0.506852	-0.584762	-0.346597	-0.418233	-0.605103	0.195548	0.0929129	-0.485653	-0.504487	-0.499826	-0.404954	-0.426013	-0.520385	-0.635858	-0.639394	-0.610594	-0.685654	-0.0777349	-0.54417	-0.378262	-0.550439	-0.56535	-0.543884	0.00611768	-0.501018	-0.526265	-0.463307	-0.497542	-0.429562	-0.601513	-0.402282	-0.556338	-0.501123	-0.459043
	Basal	-0.718468	poor	0.216438	-0.532269	0.207917	-0.445685	-0.334346	-0.181369	-0.118846	-0.368991	-0.536798	-0.260612	-0.114647	-0.501629	-0.571106	-0.325397	-0.358785	-0.413925	-0.469472	-0.509357	-0.503144	-0.120166	-0.376596	-0.110033	0.00868546	-0.0382349	0.267941	0.294553	0.0848069	-0.279606	-0.192592	-0.571155	-0.719617	-0.476318	-0.121701	-0.368947	-0.724597	-0.264226	-0.273475	-0.707907	-0.330427	-0.443129	-0.173638	-0.56221	-0.0180892
	Her2	-0.934936	poor	-0.963224	0.066985	0.284486	0.342726	0.123824	-0.0258229	-0.0438349	0.285537	0.177319	-0.00444996	0.236006	0.0624242	0.37589	0.245417	-0.314671	-0.316128	-0.138751	0.403767	0.065656	0.0261392	0.237026	0.151869	0.248577	0.374876	0.00708572	0.150672	-0.0170162	0.178896	0.232977	0.424743	0.41662	0.393018	-0.116031	0.0245984	-0.00147344	0.0337889	0.362614	0.165788	0.178977	0.216219	0.434632	0.359199	-0.0393673
	Her2	-2.25562	good	-0.927199	-0.263161	0.437229	-0.113556	-0.0880769	-0.145598	0.064714	0.111436	-0.0846291	0.0509827	0.329552	-0.0873024	0.139733	0.160275	-0.425816	-0.409311	-0.253661	-0.0122028	-0.238135	-0.0536902	-0.0293778	0.0737379	0.364049	0.358106	0.449687	0.495947	-0.158488	0.042418	0.00366237	0.123451	0.0792052	-0.0964482	-0.143012	0.119683	0.0994662	-0.112259	0.0759991	-0.106661	-0.174463	-0.196241	0.270227	0.064512	-0.128793
	LumB	-0.936222	poor	-0.686656	-0.0705133	-0.258638	-0.287143	-0.28578	-0.0641819	-0.0992329	-0.176291	-0.289664	-0.0994612	-0.238367	-0.116642	-0.539135	0.159256	-0.160667	-0.315775	-0.0560398	-0.515873	-0.233855	-0.0921366	-0.14665	-0.33847	-0.304706	-0.334678	0.153914	-0.276514	-0.233066	-0.20323	-0.285218	-0.365205	-0.102618	-0.0676744	0.00186533	-0.157148	0.115498	-0.186999	-0.389082	-0.106002	-0.313904	-0.220159	-0.341803	-0.0896326	0.00378047
	Basal	-0.219422	poor	0.272676	-0.166491	0.143464	-0.135533	0.510043	0.495192	0.274503	0.174492	0.374144	0.335095	0.301082	-0.26638	-0.37674	0.570954	0.139988	0.056044	-0.183281	-0.137314	0.241258	0.392758	0.369372	0.261121	0.315434	0.329289	0.345957	0.3716	0.120543	0.24199	0.189294	-0.159574	-0.559848	-0.0771463	0.327659	0.366385	-0.530247	0.231645	0.0699041	-0.483102	0.142381	0.327638	0.413047	-0.34	0.547599
	LumB	-0.799558	poor	-0.855885	-0.197315	0.081877	0.0100928	-0.223004	-0.296726	-0.0535665	0.0476878	-0.241311	-0.121948	0.0594194	0.20955	0.103552	-0.31276	0.0439253	-0.0755798	-0.200142	0.0391205	-0.226818	-0.446234	-0.225392	-0.211383	0.0813472	0.00640604	0.512537	0.389306	-0.260397	-0.140675	0.0302668	0.0560442	-0.0333463	-0.0994611	-0.186336	-0.338228	0.0314961	-0.185324	-0.0704925	0.166517	-0.115465	-0.259607	-0.134264	0.111245	-0.415948
	Her2	-0.979903	poor	-0.310478	-0.0401104	0.595747	0.160284	0.257924	-0.178863	-0.282606	0.243602	0.0114959	-0.0347252	0.320302	0.19148	0.0838542	0.310564	-0.210048	-0.146002	-0.0288582	0.00650025	0.12273	-0.296968	0.290003	0.184345	0.532304	0.455691	0.742242	0.652264	-0.110417	0.27498	-0.292025	0.273675	0.33144	-0.0898983	-0.189343	-0.328014	0.295367	0.249378	0.31219	0.409053	0.289166	0.0929209	0.472587	0.396528	-0.378134
	LumB	-2.71729	good	-3.61033	-0.161491	0.254034	0.00416055	-0.453843	-0.300229	-0.110677	0.0193256	-0.283748	-0.118726	-0.0303286	0.171776	-0.0156417	-0.232163	0.0998112	0.0382342	0.0502868	-0.149411	-0.287759	-0.441809	-0.261165	-0.116248	0.0681722	0.102106	0.572951	0.37647	-0.133008	-0.243121	-0.247315	-0.0513386	0.31833	0.222391	-0.118322	-0.173738	0.231039	-0.0943369	-0.0571599	-0.134041	0.0172151	-0.310283	-0.270043	-0.14956	-0.430458
	Basal	-0.870493	poor	-0.0889706	-0.194137	0.102793	-0.261934	-0.107741	-0.28158	-0.204273	-0.12756	-0.142631	-0.25215	-0.113443	-0.101939	0.268399	-0.31468	-0.386205	-0.37166	-0.181335	0.19608	0.169321	-0.248471	0.121203	-0.123585	0.0669809	-0.00831907	-0.464389	-0.270606	-0.365954	-0.222773	-0.167502	0.262843	0.420006	0.464778	-0.302202	-0.143165	0.173051	-0.199511	-0.0634123	-0.0486946	0.17513	-0.295705	0.0804826	0.0133194	-0.339373
	LumA	0.364607	poor	1.6148	-0.478275	-0.490846	-0.370936	0.152914	-0.244376	-0.25305	-0.257765	-0.518934	-0.0350848	-0.367126	-0.381019	-0.61949	0.381451	-0.417814	-0.441741	-0.370522	-0.6136	-0.458733	-0.112527	-0.225941	-0.366637	-0.432853	-0.416284	-0.445789	-0.481749	-0.191444	-0.0883013	-0.479041	-0.532174	-0.53541	-0.58024	-0.00496849	-0.442117	-0.384589	-0.324539	-0.553387	-0.429153	-0.42967	-0.223404	-0.150208	-0.35866	-0.391286
	LumB	-0.745264	poor	0.470515	0.137464	0.394642	-0.0486558	-0.116367	-0.191677	-0.042274	0.160186	0.189787	-0.188003	0.0881424	0.364462	0.380016	-0.292032	0.242591	0.258958	0.0833886	0.181788	0.00786184	-0.365479	-0.164359	-0.0271673	0.212439	0.168391	0.215264	0.243378	-0.0382541	0.00664724	-0.0715647	0.214202	0.450726	0.0487154	-0.0397368	-0.280397	0.417062	0.254653	0.254343	0.326873	0.121725	0.0829881	0.144738	0.187722	-0.243353
	LumB	-0.890936	poor	0.95382	-0.0417575	-0.504079	-0.326195	0.509857	0.105142	0.121127	-0.237591	-0.0748296	0.0813615	-0.168021	-0.243546	-0.444946	0.40012	0.0489649	-0.112318	-0.18982	-0.226923	0.0728669	0.375601	0.150891	-0.101794	-0.340968	-0.336447	-0.670567	-0.575781	0.0492329	-0.142426	0.11465	-0.309379	-0.477989	-0.427161	0.273092	0.153964	-0.507783	-0.199767	-0.100374	-0.250164	0.154799	0.266979	-0.229142	-0.367489	0.237393
	Her2	-2.16798	good	0.331886	-0.482072	0.472475	-0.365394	-0.547212	-0.371138	-0.184355	-0.195625	-0.518709	-0.319157	0.0505538	-0.332148	-0.29	-0.59796	-0.514467	-0.514189	-0.397336	-0.226499	-0.515003	-0.246675	-0.422026	-0.0518463	0.35018	0.0437975	0.433912	0.433744	-0.12984	-0.0725063	-0.16412	-0.358596	-0.403813	-0.31187	-0.377279	-0.269784	-0.454377	-0.321178	-0.0557251	-0.471646	-0.341965	-0.366929	-0.0661422	-0.171272	-0.317286
	LumB	-0.567223	poor	1.06312	-0.519693	-0.54769	-0.356988	0.0968665	-0.0437446	-0.0668709	-0.306786	-0.241849	-0.377381	-0.453189	-0.140577	0.36177	0.190655	0.0753673	0.0151023	-0.494469	0.390346	-0.22977	0.107796	-0.181112	-0.40956	-0.430664	-0.461511	-0.564322	-0.52871	-0.112072	-0.413735	0.311676	-0.396234	-0.449392	-0.145994	-0.131907	-0.135218	-0.600828	-0.266864	-0.341488	-0.454387	-0.515941	-0.217383	-0.436018	-0.349338	0.0194941
	LumB	-1.0556	poor	0.516362	-0.0590923	0.459467	0.121284	-0.184206	-0.0290561	0.0357613	0.115021	-0.184847	-0.0140131	0.233197	0.100433	0.118281	-0.113775	0.322926	0.118086	-0.171002	0.129781	-0.247491	0.0215905	-0.155255	0.190679	0.305258	0.295333	0.744846	0.60565	-0.0469718	0.0693266	0.112308	0.0755182	-0.115108	0.114658	-0.23444	-0.207812	0.178678	0.155846	0.132156	-0.00289482	-0.0682742	0.236293	0.164237	-0.10768	0.00935634
	Her2	-0.251791	poor	-0.356634	0.37737	-0.246973	0.279278	0.420281	0.0765636	-0.171817	0.084226	0.186374	0.113892	-0.00323184	0.140743	0.163271	0.4303	0.123841	0.0769791	0.129271	0.137933	0.354459	-0.201065	0.306407	0.0556224	-0.0330943	-0.0178668	-0.546985	-0.418542	0.0255061	0.0714285	0.223621	0.349832	0.370952	0.281759	0.118798	0.37592	0.169673	0.20124	0.309569	0.423604	0.271149	0.245757	0.115289	0.324474	-0.109425
	LumB	-1.50805	good	0.500126	0.164713	-0.587689	-0.0950661	0.299996	-0.15502	-0.26181	-0.0920047	-0.210767	-0.20278	-0.339359	0.43277	0.435975	-0.295138	0.120028	0.00574494	0.138454	0.302106	-0.0879217	-0.370572	-0.197838	-0.342627	-0.573516	-0.506583	-0.621322	-0.650331	-0.315391	-0.333932	0.00801004	0.0542277	0.551406	0.590059	0.0393282	-0.258154	0.497644	-0.0482674	-0.0177979	0.024124	-0.0743672	-0.0461019	-0.424938	0.223422	-0.0291841
	LumB	-0.724046	poor	0.440837	-0.0404222	0.526783	0.0548048	0.233106	0.0829366	-0.057029	0.211517	-0.0241562	0.0666302	0.294882	0.23605	0.420153	0.0312625	0.361344	0.284829	0.189266	0.197985	0.155387	-0.164868	0.00203327	0.286411	0.362359	0.320416	0.374415	0.452515	0.0622453	0.157351	0.0412427	0.32439	0.35217	0.42252	-0.0848756	0.0518726	0.132088	0.151294	0.0851108	0.0778824	0.331381	-0.0680777	0.181238	0.38092	0.134035
	Basal	-1.79787	good	-0.585713	0.167231	-0.252019	0.159631	-0.369742	-0.195372	-0.0178512	-0.0669415	0.331445	-0.253586	-0.020811	0.26065	0.452903	-0.504303	-0.082261	0.0751792	0.195283	0.381211	0.313362	-0.163871	0.11011	-0.198339	-0.203435	-0.0311084	0.572423	0.249281	0.0104272	-0.194114	0.0116652	0.496691	0.55272	0.570858	-0.135038	-0.260974	0.494871	0.135073	0.15721	0.439739	0.116013	-0.0693821	-0.0183489	0.351567	-0.0182774
	Her2	-1.84966	good	-0.3115	-0.308604	0.384884	-0.198741	-0.361197	-0.349555	-0.302506	-0.0215206	-0.410678	-0.142621	0.115696	-0.011239	-0.291834	-0.32419	-0.494501	-0.413299	-0.22498	-0.292684	-0.247449	-0.441098	-0.355928	-0.0582261	0.194971	0.0544093	0.526055	0.538241	-0.227526	-0.0655008	-0.460871	-0.0813549	-0.0579848	-0.215039	-0.382618	-0.423538	0.15843	-0.31531	-0.288397	-0.07392	-0.188613	-0.406341	-0.183496	-0.137489	-0.331801
	Her2	-1.4146	good	-1.21269	0.36834	0.63102	0.302517	0.333574	-0.0767478	0.131325	0.380422	0.2135	0.373215	0.504392	0.0367391	0.256846	0.378061	0.00641693	0.133636	0.279287	0.137142	0.239658	-0.099226	0.273646	0.406156	0.560291	0.550082	0.604236	0.607804	-0.00289592	0.458601	-0.169596	0.4273	0.304901	0.107278	0.178021	0.0647291	0.43975	0.175257	0.256212	0.33078	0.443524	0.0471118	0.40938	0.175788	-0.206746
	Her2	-0.498345	poor	0.790872	0.0781964	0.00695658	0.253496	0.50752	0.188973	0.219226	0.17168	0.375756	0.283662	0.153879	-0.268901	-0.399676	0.594155	-0.0809562	-0.127225	0.0714449	-0.309406	0.324097	0.363543	0.477707	0.167932	-0.0323096	0.17032	-0.663846	-0.443582	-0.167779	0.394015	0.0313766	0.149166	-0.438202	-0.484225	0.117391	0.316485	-0.236407	0.081918	-0.00629212	0.374874	0.134406	0.464578	0.31508	0.0340059	-0.0108706
	Her2	-0.607263	poor	-0.0731695	-0.200609	0.313089	0.095771	0.0352573	0.00254281	0.0752078	-0.0571114	0.120427	0.207358	0.0637431	-0.179618	-0.336736	0.305692	0.0387261	0.0717652	-0.256062	-0.26755	0.0916931	0.0831848	0.0878667	0.148098	0.136641	0.281456	0.0796465	0.153994	0.0686808	0.280193	-0.283299	-0.100607	-0.3894	-0.439012	-0.100151	0.0830426	-0.27545	-0.0178612	-0.0551373	0.374757	-0.188178	-0.128435	-0.0575595	0.144397	-0.314665
	LumA	-0.677542	poor	1.37351	-0.273697	-0.492985	-0.200959	-0.131706	-0.11292	-0.00801211	-0.231105	-0.282923	-0.109925	-0.364921	-0.331723	-0.52492	-0.239871	0.378316	0.197175	-0.108224	-0.481979	-0.320488	-0.052251	-0.221247	-0.290467	-0.343787	-0.439578	-0.602135	-0.574544	0.0561637	-0.0939389	-0.318525	-0.519413	-0.517745	-0.62467	0.155379	0.0809653	-0.443366	-0.0436387	-0.34844	-0.122237	-0.395252	-0.128409	-0.371086	-0.359019	0.0722393
	Her2	-1.59616	good	-0.738238	-0.195717	0.382562	-0.138705	0.257675	0.30849	0.185402	0.179629	0.0724347	0.26039	0.311354	-0.260821	0.000155307	0.251822	-0.182602	-0.0822083	-0.15396	-0.016609	0.106754	0.117011	0.412681	0.316654	0.423334	0.374166	-0.314892	0.0997033	0.112066	0.13342	0.0488637	-0.0126671	-0.409575	-0.301459	0.110763	0.183599	-0.361714	0.198378	0.208884	-0.398931	0.169495	0.185064	0.427856	-0.121471	0.188339
	Her2	-1.72666	good	-0.856903	0.0955942	0.592535	-0.0594586	0.14708	-0.188509	-0.211451	0.213299	-0.229015	0.0946704	0.416444	-0.283194	-0.62519	0.197293	-0.479213	-0.450644	0.0517883	-0.561822	-0.261422	-0.249824	-0.00820829	0.288414	0.560603	0.488828	0.474543	0.514811	-0.130094	0.123247	-0.291153	-0.164993	-0.538424	-0.636854	-0.126673	0.0602664	-0.125235	0.00360772	0.0491844	0.311169	0.185314	-0.0833374	0.239375	0.0135361	-0.0340025
	Basal	-1.94038	good	-2.64706	-0.25371	0.616824	-0.196204	0.360003	0.107075	-0.0948917	0.184643	-0.213491	0.111883	0.371193	-0.359231	-0.0817252	0.265565	-0.446704	-0.382588	-0.276044	0.0650388	-0.250227	0.313855	0.055584	0.326916	0.572953	0.492885	0.727631	0.666949	0.00247979	0.288651	0.152829	-0.212773	-0.482469	-0.41927	-0.0407496	-0.0163552	-0.552609	-0.0557881	-0.11273	-0.190864	-0.0155651	0.138566	0.363984	-0.0456745	0.339016
	Her2	0.107406	poor	0.758706	-0.210895	-0.56953	-0.15959	-0.0921661	-0.271303	-0.22875	-0.411168	-0.366563	-0.337648	-0.446006	-0.0067983	0.144008	-0.362519	-0.374903	-0.344347	-0.194838	-0.136231	-0.311137	-0.288516	-0.402476	-0.496613	-0.570594	-0.523205	-0.654667	-0.648177	-0.34478	-0.391771	-0.217552	-0.325609	0.189798	0.273507	-0.266675	-0.266809	0.163582	-0.364846	-0.387068	-0.152383	-0.481296	-0.302923	-0.533667	-0.276707	-0.426785
	Her2	-2.64634	good	0.322222	-0.0748927	0.410754	0.0788599	-0.4573	-0.112357	0.00330177	0.0905923	0.0527589	-0.0499218	0.201817	0.0153824	-0.28151	-0.406616	0.133773	0.100767	0.13158	-0.287432	0.00958738	-0.376745	0.0467228	0.235484	0.428933	0.254002	0.700583	0.590297	0.139303	-0.00187338	-0.060867	0.0549393	0.0188499	-0.355107	-0.237574	0.224659	-0.0886813	0.174371	0.0472897	-0.0469756	0.00353296	-0.113091	0.384861	-0.11402	0.043776
	LumB	-1.58763	good	-0.92907	0.325467	0.518648	0.413086	0.240448	-0.155484	-0.0229155	0.347106	0.241774	0.0566356	0.389505	0.407404	0.333599	0.243913	0.312171	0.306295	0.369451	0.226185	0.323047	-0.147802	0.236001	0.346821	0.403558	0.334357	0.628481	0.606955	-0.10273	0.286299	-0.0278099	0.463044	0.525703	0.434581	-0.153435	-0.0950323	0.508745	0.291905	0.394914	0.466563	0.52764	0.117605	0.305319	0.49015	-0.18836
	Her2	-1.62274	good	-1.24653	-0.226929	-0.0961193	-0.0255134	-0.351754	-0.468352	-0.376081	-0.26588	-0.480114	-0.360129	-0.222439	-0.212813	-0.122092	-0.6063	-0.446864	-0.437502	-0.0926841	-0.164346	-0.368606	-0.330273	-0.366774	-0.303996	-0.289609	-0.37013	0.378977	0.174829	-0.271541	-0.233501	-0.310497	-0.167374	0.126861	-0.0605223	-0.295173	-0.423062	0.116785	-0.434308	-0.305814	-0.264493	-0.291933	-0.371635	-0.441193	-0.0520332	-0.218638
	LumA	-0.924649	poor	0.194399	0.0159365	0.357128	0.24427	-0.00405715	-0.0750687	0.099323	-0.042813	-0.032806	-0.0360266	-0.0655982	0.0941337	-0.0878135	0.276011	0.38067	0.242957	0.173242	-0.259306	-0.113939	-0.406314	0.0757704	0.114831	0.0839262	0.192285	0.466777	0.372903	0.00347081	0.114239	-0.335787	-0.0526948	0.377581	0.263956	-0.0630447	-0.0646471	0.161905	0.0288118	0.0821104	0.0689496	-0.0591669	-0.0986491	0.0609031	0.15364	-0.0565877
	Her2	-1.77606	good	-0.931349	0.479188	0.531047	0.249351	0.665033	0.355881	0.0913856	0.436831	0.547096	0.522847	0.509024	-0.0235072	0.155237	0.572835	0.0484518	0.189829	0.369754	0.122666	0.456912	0.545574	0.534771	0.43813	0.587238	0.581159	0.307916	0.490846	0.221917	0.42738	0.190146	0.402411	-0.0886737	-0.350172	0.285641	0.306672	0.249522	0.42034	0.457426	0.443965	0.507347	0.344351	0.571863	0.273729	0.0961955
	LumA	-0.229186	poor	1.78707	0.227567	-0.347659	0.00560579	0.369345	-0.0194731	0.0173037	-0.0738156	-0.15489	-0.141193	-0.259796	0.211167	0.234673	-0.00647482	0.439064	0.324411	0.112039	0.064612	-0.0523973	-0.099626	-0.0726894	-0.197523	-0.305223	-0.39937	-0.679267	-0.587969	-0.0831291	-0.0133598	0.0233991	-0.150004	0.386745	0.155145	0.102327	0.123495	0.27328	0.0831212	-0.146902	0.219143	-0.0701329	0.219307	-0.353404	0.0532956	0.0171623
	Her2	-0.577385	poor	1.43051	-0.589381	-0.586593	-0.565274	-0.581221	-0.481327	-0.445991	-0.538828	-0.604246	-0.571417	-0.574114	-0.505937	-0.502829	-0.660852	-0.474804	-0.448923	-0.567421	-0.460142	-0.583621	-0.501927	-0.563741	-0.599171	-0.629286	-0.60867	-0.564574	-0.603141	-0.279355	-0.578882	-0.491526	-0.616906	-0.553062	-0.533869	-0.414393	-0.630412	-0.573257	-0.55082	-0.526788	-0.548445	-0.639035	-0.617903	-0.647159	-0.601099	-0.545096
	LumB	-0.858996	poor	0.809662	-0.500823	-0.531669	-0.46825	-0.563793	-0.576892	-0.497287	-0.557593	-0.541331	-0.560638	-0.556284	-0.170971	0.351014	-0.684822	-0.407041	-0.311824	-0.431023	0.135335	-0.436423	-0.519375	-0.457251	-0.594232	-0.666098	-0.635251	-0.700787	-0.701141	-0.320649	-0.589414	-0.281039	-0.293205	0.376598	0.154795	-0.502861	-0.641785	-0.1216	-0.485467	-0.418586	-0.475371	-0.451559	-0.49756	-0.643632	-0.104566	-0.553753
	Her2	0.271333	poor	1.30434	-0.6316	-0.132531	-0.624321	-0.458635	-0.351102	-0.478018	-0.43587	-0.676946	-0.409218	-0.397515	-0.564319	-0.704204	-0.501085	-0.620517	-0.629004	-0.553252	-0.624776	-0.64926	-0.346016	-0.565623	-0.38744	-0.403095	-0.361936	-0.496825	-0.375501	-0.237814	-0.313153	-0.405297	-0.721147	-0.714715	-0.695146	-0.255815	-0.541694	-0.70829	-0.466188	-0.482471	-0.632282	-0.574472	-0.497198	-0.484277	-0.638821	-0.357231
	Normal	-0.965851	poor	0.413876	-0.186817	-0.192776	-0.234478	0.354197	-0.0755213	-0.216685	-0.141761	-0.434111	0.07916	-0.211682	-0.427276	-0.674335	0.190603	-0.0734781	-0.202304	-0.154211	-0.671507	-0.405552	-0.160222	-0.0624857	-0.115308	-0.113794	-0.123285	-0.469246	-0.384205	0.0522927	0.081544	-0.46715	-0.619049	-0.551774	-0.674659	0.218492	-0.0403968	-0.407938	-0.0426654	-0.500597	-0.196871	-0.307606	0.1091	-0.123461	-0.515809	-0.102688
	LumB	-1.28393	poor	0.358169	0.172376	-0.303657	0.0319092	-0.445934	-0.299492	-0.256128	-0.21237	-0.0291156	-0.442668	-0.244552	0.367689	0.288514	-0.640535	0.354509	0.261437	0.215243	0.102956	-0.0859058	-0.424921	-0.303838	-0.176074	-0.30986	-0.45385	0.234465	-0.174459	-0.0794476	-0.319064	0.0815241	-0.111046	0.336668	0.178885	-0.254774	-0.282335	0.470709	-0.120503	0.123268	0.209216	-0.0842345	-0.379206	-0.326399	-0.00818556	-0.233307
	Her2	-0.639888	poor	-0.525029	0.366921	-0.28798	0.239051	0.393402	0.0694877	-0.292231	0.181886	-0.162833	0.211262	-0.0622247	0.237457	0.133407	0.408922	0.0281182	0.0671793	0.270043	0.028816	0.224308	-0.0428759	0.119518	0.0202168	-0.11733	-0.129949	-0.544882	-0.413766	-0.0520963	0.12524	-0.00102594	0.0398468	0.340842	0.0885181	0.208853	0.30245	0.45008	0.337743	0.0273685	0.350573	-0.164252	0.153265	0.16582	0.0651987	-0.109877
	Her2	-0.962292	poor	1.15237	-0.131408	0.0643312	-0.145067	0.232991	0.186256	0.13126	-0.0889392	-0.318845	0.041466	-0.0966473	-0.454928	-0.574625	0.269721	0.0699565	-0.0331003	-0.226893	-0.371916	-0.225617	0.386204	-0.108435	0.169714	0.102923	-0.000445534	-0.177017	-0.0403672	0.119013	0.178275	-0.00881441	-0.500381	-0.64368	-0.623838	0.212359	0.291139	-0.425744	-0.022601	-0.18586	-0.196671	-0.0258038	0.210224	0.091616	-0.334794	0.248256
	Normal	-0.834136	poor	-0.627711	-0.624523	-0.601649	-0.605617	-0.535909	-0.510366	-0.519081	-0.602149	-0.594805	-0.447946	-0.576079	-0.649807	-0.636491	-0.560137	-0.573142	-0.566727	-0.58927	-0.63086	-0.592027	-0.398811	-0.553274	-0.56993	-0.557804	-0.561323	-0.677574	-0.65229	-0.1929	-0.541736	-0.613905	-0.658133	-0.685215	-0.657492	-0.448329	-0.601127	-0.679091	-0.594784	-0.609666	-0.649049	-0.617903	-0.578517	-0.593653	-0.640067	-0.572101
	Her2	-0.194507	poor	0.0346393	-0.475809	-0.405281	-0.369964	0.00277518	0.199677	0.0453681	-0.281311	-0.339815	-0.0929958	-0.325263	-0.491959	-0.401976	0.361923	0.178543	0.0420847	-0.432125	-0.205785	-0.406784	0.310796	-0.360303	-0.151485	-0.264306	-0.345261	0.144395	-0.125184	-0.0126329	-0.118266	0.0352833	-0.587684	-0.64948	-0.55161	0.00325847	0.209276	-0.674369	-0.301574	-0.384434	-0.424933	-0.493252	-0.0439217	-0.377601	-0.536274	0.109202
	Her2	-0.4042	poor	0.442239	0.0611079	-0.24482	0.0674379	0.129883	0.242634	0.148962	0.0831479	0.432691	0.221192	-0.0313248	-0.070393	-0.112623	0.0658904	0.199015	0.14486	0.189655	-0.012498	-0.00446518	0.210925	-0.015227	-0.130454	-0.184553	-0.181674	-0.30227	-0.314313	-0.116192	-0.175465	0.0594998	-0.157421	-0.158079	-0.298672	0.12926	-0.00932861	0.111726	0.120967	0.221431	0.203175	0.14895	0.418777	-0.0515729	-0.0370142	0.119048
	Her2	-0.344234	poor	1.22662	-0.471774	-0.208215	-0.576763	-0.381587	-0.327518	-0.164973	-0.442505	-0.344832	-0.454487	-0.342563	-0.369327	-0.0374836	-0.471918	-0.437114	-0.359183	-0.500128	0.0530687	-0.365665	-0.217926	-0.347364	-0.236186	-0.174811	-0.312182	-0.257822	-0.226748	-0.0256813	-0.419702	0.103655	-0.460394	-0.633289	-0.30018	-0.39921	-0.204235	-0.618035	-0.373684	-0.30163	-0.515876	-0.435452	-0.513395	-0.143614	-0.406706	-0.268882
	LumA	-0.769051	poor	-0.210471	0.159934	0.0296874	0.224581	0.612163	0.265102	0.175882	0.21536	0.224339	0.424891	0.272808	-0.0735247	-0.170627	0.585994	0.202278	0.230031	0.158827	-0.318897	0.322972	0.333414	0.462028	0.230757	0.0776244	0.336659	0.505081	0.403756	0.0867326	0.213767	0.0511945	0.260714	-0.169241	-0.194494	0.308528	0.126901	0.0701472	0.258814	0.0015279	0.248601	0.0111949	0.316348	0.215132	0.189802	-0.0355966
	Basal	-2.47716	good	-0.318303	-0.271747	0.63052	-0.261225	-0.337695	0.108102	0.101005	0.0998736	-0.388744	-0.0376072	0.237596	-0.217031	-0.000796777	-0.367285	-0.324662	-0.324769	-0.188895	-0.120745	-0.427647	0.264207	-0.258366	0.256858	0.521615	0.338636	0.596374	0.581456	0.175698	0.231742	0.00983449	-0.362497	-0.367928	-0.307102	-0.0918104	-0.209999	-0.443526	0.1249	0.0107173	-0.460109	-0.0613858	-0.202805	0.212623	-0.380958	0.182124
	Her2	-0.802327	poor	0.022831	-0.163966	-0.410574	0.115387	0.438785	0.0973866	-0.0147737	0.0757261	0.186962	0.249012	-0.109267	-0.400266	-0.520449	0.590273	-0.211202	-0.249568	-0.210483	-0.386445	0.138595	0.310956	0.368262	0.0670599	-0.134922	-0.0469878	-0.74046	-0.551761	-0.182864	0.19161	0.0473632	-0.13316	-0.447457	-0.608219	0.0281934	0.0826049	-0.526912	-0.0511698	-0.253498	0.224358	-0.191598	0.501881	0.343926	-0.136459	0.207726
	Her2	-2.73077	good	-1.18028	0.296932	-0.26181	0.266396	-0.352806	-0.293246	-0.342259	-0.130308	0.40378	-0.308967	-0.159504	0.370397	0.567064	-0.47734	-0.134741	-0.0258996	0.281303	0.402448	0.333062	-0.328812	0.00933047	-0.084709	-0.196326	-0.185114	-0.301015	-0.213814	-0.240962	-0.21174	0.0543618	0.53864	0.517363	0.353363	-0.358315	-0.21639	0.553214	0.0344692	0.300108	0.393872	0.247456	-0.433838	-0.133494	0.390742	-0.117859
	LumB	-1.4651	good	-0.445465	-0.491777	-0.472115	-0.465002	-0.29269	-0.180712	-0.0792717	-0.353745	-0.557345	-0.422663	-0.46961	-0.169139	0.0819705	-0.393708	0.261916	0.137596	-0.462726	0.145624	-0.369459	-0.0498772	-0.417544	-0.439912	-0.433818	-0.478167	-0.475023	-0.507051	-0.0261215	-0.433644	0.0736012	-0.595017	-0.514999	-0.390667	-0.228479	-0.186178	-0.626045	-0.341356	-0.370472	-0.536257	-0.575536	-0.258282	-0.435324	-0.37474	0.178091
	LumB	-2.70755	good	-0.368256	-0.059468	0.356536	-0.0418857	-0.579992	-0.441041	-0.343925	-0.10433	-0.259132	-0.373894	0.00341413	0.143662	0.164278	-0.624401	0.358999	0.191266	0.136769	-0.0486289	-0.283408	-0.538815	-0.310002	-0.017616	0.0803012	-0.0723551	0.652029	0.494215	-0.0917095	-0.30218	-0.274545	0.0455304	0.353454	-0.207685	-0.415736	-0.463483	0.159616	-0.127969	0.0763144	-0.134814	0.124372	-0.396847	-0.0926208	0.128628	-0.517691
	Basal	-0.990048	poor	0.373456	-0.175887	-0.40798	-0.319988	-0.277056	-0.0499364	0.124028	-0.257214	-0.0133276	-0.300854	-0.250969	0.0870928	0.553671	-0.195127	-0.260803	-0.261485	-0.293201	0.495836	0.12765	-0.101494	-0.0558551	-0.25721	-0.0597417	-0.11754	0.419854	0.0845654	-0.0761629	-0.237604	0.215152	0.104347	0.405645	0.621995	-0.200871	0.15138	-0.314949	-0.0865345	-0.020859	-0.288026	-0.214539	-0.108212	0.0743899	0.0255253	0.276499
	Her2	-1.1491	poor	-1.67607	-0.277992	0.0250037	-0.418999	-0.261339	-0.323346	-0.41568	-0.401854	-0.567165	-0.29889	-0.225118	-0.457242	-0.461318	-0.401927	-0.531984	-0.503633	-0.401526	-0.414938	-0.531442	-0.325108	-0.447645	-0.291837	-0.177244	-0.288918	0.121289	-0.00588278	-0.178428	-0.170164	-0.327056	-0.52329	-0.439035	-0.259741	-0.145634	-0.407408	-0.255342	-0.491747	-0.355581	-0.448369	-0.380971	-0.455882	-0.422676	-0.40536	-0.479811
	Normal	-0.36606	poor	0.930275	0.0916258	-0.457128	0.0754039	-0.269399	0.0889991	-0.0439197	-0.0868681	0.376433	-0.263379	-0.348963	-0.237565	0.0468596	-0.325017	0.105752	0.107334	0.123524	0.168328	-0.131058	-0.00842105	0.0451139	-0.0988831	-0.216392	-0.21137	-0.683335	-0.507382	0.0351212	-0.154101	0.0508419	0.0638934	0.160764	0.25316	0.0586688	0.0186894	-0.193875	0.18417	-0.0323931	-0.30851	-0.10175	0.0351914	0.336006	-0.0614725	0.241827
	LumB	-0.921787	poor	-0.718854	-0.126085	-0.602009	-0.251526	0.140986	-0.325038	-0.447152	-0.337228	-0.472187	-0.170582	-0.348097	-0.0319521	0.05026	-0.279074	-0.29715	-0.220291	-0.360188	-0.0685081	-0.429214	-0.411002	-0.350036	-0.505573	-0.58382	-0.550503	-0.291325	-0.490301	-0.294722	-0.391711	-0.23655	-0.232034	0.161871	-0.0500301	-0.21477	-0.320946	0.202095	-0.323574	-0.369576	-0.127756	-0.3826	-0.26296	-0.565773	-0.166428	-0.420927
	LumB	-1.25678	poor	0.172162	-0.429507	0.178546	-0.438435	0.0270908	-0.413092	-0.281261	-0.375199	-0.602722	-0.283673	-0.106375	-0.403639	-0.246219	-0.343487	-0.368031	-0.354454	-0.374278	-0.375553	-0.598257	-0.397956	-0.495268	-0.342066	-0.277009	-0.287139	-0.139549	-0.169518	-0.211553	-0.107918	-0.36166	-0.572999	-0.36955	-0.493934	-0.313648	-0.404086	-0.492386	-0.47522	-0.360557	-0.436613	-0.484867	-0.407742	-0.442337	-0.381989	-0.340008
	Her2	-1.30868	poor	-0.516864	-0.266005	-0.450016	-0.217007	-0.526925	-0.408718	-0.447555	-0.354266	-0.29133	-0.411203	-0.379631	0.110117	0.411439	-0.457652	-0.522324	-0.396882	-0.168494	0.22548	-0.319792	-0.63663	-0.401727	-0.437549	-0.51687	-0.425461	0.388798	0.0244244	-0.250838	-0.402442	-0.0855375	0.111816	0.459109	0.386677	-0.420991	-0.452055	0.236349	-0.337036	-0.159565	-0.116017	-0.39972	-0.454121	-0.510639	0.165355	-0.616622
	Her2	-1.68806	good	-0.00177445	-0.16472	-0.418402	0.171615	-0.313724	-0.166394	-0.232642	-0.178128	0.253763	-0.148891	-0.199943	-0.189516	-0.379191	0.159047	-0.411887	-0.38537	-0.0552784	-0.287682	-0.136509	-0.0368744	-0.162767	-0.266401	-0.306915	-0.308506	-0.225567	-0.26358	-0.243392	-0.275363	0.00837718	0.0013384	-0.304257	-0.248124	-0.0697299	-0.365047	-0.282951	-0.228251	-0.278268	-0.0891787	-0.131641	-0.00789734	-0.221055	-0.102758	-0.330079
	LumB	-1.09869	poor	0.974745	0.00756263	0.34661	0.0373976	-0.239392	-0.331897	-0.200295	0.18786	0.0657857	-0.107466	0.148391	0.247351	0.158482	-0.503555	0.177788	0.202593	0.0803573	-0.0648987	-0.00562295	-0.451869	-0.127904	0.0557863	0.0887939	0.235	0.681499	0.498377	-0.056339	0.00407957	-0.268874	0.0674212	0.12017	-0.110888	-0.292103	-0.319433	0.37963	0.0274098	0.126045	0.341954	0.0357369	-0.13733	0.128575	-0.160053	-0.466276
Fig. 5b
CALGB 40601	PAM50	HER2-EveNT score	score_prognostic_group	BCR_Evenness_scaled	HALLMARK_ADIPOGENESIS	HALLMARK_ALLOGRAFT_REJECTION	HALLMARK_ANDROGEN_RESPONSE	HALLMARK_ANGIOGENESIS	HALLMARK_APICAL_JUNCTION	HALLMARK_APICAL_SURFACE	HALLMARK_APOPTOSIS	HALLMARK_CHOLESTEROL_HOMEOSTASIS	HALLMARK_COAGULATION	HALLMARK_COMPLEMENT	HALLMARK_DNA_REPAIR	HALLMARK_E2F_TARGETS	HALLMARK_EPITHELIAL_MESENCHYMAL_TRANSITION	HALLMARK_ESTROGEN_RESPONSE_EARLY	HALLMARK_ESTROGEN_RESPONSE_LATE	HALLMARK_FATTY_ACID_METABOLISM	HALLMARK_G2M_CHECKPOINT	HALLMARK_GLYCOLYSIS	HALLMARK_HEDGEHOG_SIGNALING	HALLMARK_HYPOXIA	HALLMARK_IL2_STAT5_SIGNALING	HALLMARK_IL6_JAK_STAT3_SIGNALING	HALLMARK_INFLAMMATORY_RESPONSE	HALLMARK_INTERFERON_ALPHA_RESPONSE	HALLMARK_INTERFERON_GAMMA_RESPONSE	HALLMARK_KRAS_SIGNALING_DN	HALLMARK_KRAS_SIGNALING_UP	HALLMARK_MITOTIC_SPINDLE	HALLMARK_MTORC1_SIGNALING	HALLMARK_MYC_TARGETS_V1	HALLMARK_MYC_TARGETS_V2	HALLMARK_MYOGENESIS	HALLMARK_NOTCH_SIGNALING	HALLMARK_OXIDATIVE_PHOSPHORYLATION	HALLMARK_P53_PATHWAY	HALLMARK_PI3K_AKT_MTOR_SIGNALING	HALLMARK_PROTEIN_SECRETION	HALLMARK_REACTIVE_OXYGEN_SPECIES_PATHWAY	HALLMARK_TGF_BETA_SIGNALING	HALLMARK_TNFA_SIGNALING_VIA_NFKB	HALLMARK_UNFOLDED_PROTEIN_RESPONSE	HALLMARK_WNT_BETA_CATENIN_SIGNALING
	Her2	-3.12574	good	-0.346213	0.324017	0.588939	0.158927	0.236006	0.163361	0.231541	0.399607	0.273237	0.40887	0.536967	0.167182	-0.00232558	0.50052	-0.283644	-0.0441371	0.270621	-0.0920201	0.238842	0.0387819	0.388682	0.437543	0.550029	0.535847	0.66104	0.616567	-0.0991072	0.383124	0.016558	0.308314	-0.164519	-0.424128	0.172424	0.0756553	0.249039	0.216887	0.274411	0.18965	0.455717	0.246736	0.512937	-0.0725586	0.0807878
	Her2	-2.12279	good	-0.102488	-0.0795659	0.464361	0.126975	-0.0540071	0.0723369	0.0755547	0.277139	0.248576	0.197236	0.25067	-0.0197526	0.314734	0.284482	0.0793363	0.141895	-0.0122473	0.195162	0.145499	0.179471	0.025393	0.2607	0.329592	0.287535	0.372086	0.47494	0.021809	0.200701	0.167548	0.282608	-0.048821	-0.139155	0.05139	0.0801349	-0.0177499	-0.0312639	0.0560803	0.118956	0.371868	-0.119052	0.210939	0.176118	0.186221
	Her2	-1.35654	poor	-0.618252	-0.11178	0.400475	-0.122082	0.0552111	0.156575	0.207638	0.130407	0.116924	0.238051	0.272011	0.0645797	-0.458446	0.327648	-0.198438	-0.111884	-0.0188433	-0.501809	0.0962762	0.137227	0.18992	0.179652	0.303231	0.226787	0.501798	0.457425	0.0734032	0.174715	-0.382864	-0.258528	-0.310696	0.157479	0.240127	-0.0763891	0.0389071	0.232617	-0.0998994	-0.461912	0.0857265	-0.149242	0.344905	-0.115015	0.0104155
	Her2	-1.36395	poor	0.493037	0.0584373	-0.12381	-0.0563835	-0.0557175	-0.265324	-0.334698	0.129446	0.0289002	0.143164	0.0849802	0.336845	0.0985683	0.211743	0.105137	0.270748	0.224262	-0.0887875	0.171805	-0.317056	0.121883	0.0924314	-0.0174302	0.136915	0.486981	0.280008	-0.125366	-0.132247	-0.27037	0.158031	0.349183	0.191932	-0.120561	-0.095985	0.534484	0.212307	0.044872	-0.0554302	0.243212	-0.14234	0.269468	0.131133	-0.400797
	Basal	-1.88757	good	-0.665838	0.0856952	0.325102	-0.329641	-0.442325	-0.133927	-0.102477	-0.0298745	0.111312	-0.157295	0.0774127	0.447031	0.568695	-0.268342	-0.277489	-0.0410033	0.074421	0.404238	0.291796	-0.298024	0.0549817	-0.00679733	0.102671	0.112477	0.558077	0.424849	-0.0339909	-0.097647	0.0803808	0.307605	0.642838	0.678807	-0.0979481	-0.170798	0.509471	0.118991	0.0378634	-0.0194486	0.434914	-0.340012	0.170028	0.367784	-0.178867
	LumA	-1.67715	good	0.539073	-0.226293	-0.526868	-0.0479819	-0.246209	-0.0562652	-0.166863	-0.324833	-0.199209	-0.283172	-0.450755	-0.0649925	-0.227974	-0.389018	0.0533608	0.00227032	-0.00155651	-0.324137	-0.147857	-0.205833	-0.294357	-0.335084	-0.458979	-0.408984	-0.614305	-0.526605	0.0775867	-0.222354	-0.0733061	-0.236733	-0.32752	-0.505215	-0.121374	-0.213716	-0.325435	-0.160397	-0.182322	0.0875656	-0.227908	-0.0766103	-0.400827	-0.192263	-0.148185
	Her2	-2.48654	good	0.0338567	0.157085	0.393309	0.355784	0.224115	-0.0331373	-0.0482973	0.26221	0.405678	0.10823	0.252264	0.2677	0.384765	0.326103	-0.293794	-0.252379	0.0945973	0.275509	0.274751	0.0623149	0.195581	0.237983	0.378201	0.351673	-0.0933792	0.310729	-0.0967191	0.0889986	0.124364	0.47013	0.373141	0.423813	-0.143248	0.215852	0.398447	0.133753	0.224727	0.330001	0.294789	0.00605662	0.317575	0.454759	-0.18371
	Her2	-1.86004	good	-1.75027	0.108476	-0.512079	-0.155816	0.0564726	0.0295418	-0.0144705	-0.208062	0.129482	-0.0187393	-0.370979	0.06789	0.126741	0.194945	0.235411	0.289441	0.129191	0.0213079	0.337632	-0.0328163	0.0594458	-0.269928	-0.362184	-0.32683	0.42939	0.0985875	0.0616366	-0.348136	-0.1594	0.155623	0.111974	0.454875	0.195674	0.0897143	0.125794	0.0505426	-0.181777	-0.371607	-0.210831	-0.15091	-0.202532	0.0890106	0.180357
	Her2	-1.43469	good	-1.4899	-0.150607	0.0448998	0.044111	-0.091302	-0.000286284	0.0694588	0.000447205	0.269432	-0.112512	-0.027186	-0.0620942	0.380282	-0.288102	-0.249422	-0.177432	0.0572549	0.275796	0.278628	-0.185035	0.0897605	-0.078449	0.106286	0.203129	0.0113023	0.201317	-0.171308	-0.0164868	0.288464	0.329816	-0.031785	-0.333682	-0.256382	-0.213742	-0.344408	-0.0634128	0.0262558	-0.0612659	0.173157	-0.19573	0.195979	-0.190575	0.0408138
	LumB	-1.75692	good	-2.49555	-0.160675	-0.00556911	-0.159867	-0.178106	-0.29725	-0.197812	-0.301133	-0.337887	-0.391375	-0.260921	0.26431	0.114803	-0.464156	0.0626996	0.0274999	-0.132632	0.0381661	-0.306041	-0.341078	-0.363235	-0.305979	-0.335576	-0.358223	-0.326782	-0.319282	-0.163218	-0.368069	-0.156042	-0.19237	0.0762487	0.184691	-0.315909	-0.415467	0.178932	-0.153085	0.033167	-0.111398	-0.221551	-0.247601	-0.419711	-0.108152	-0.214869
	Her2	-2.43328	good	-0.916733	0.356445	0.362469	0.368474	0.0625637	-0.234616	0.256202	0.12982	0.455487	-0.255738	0.113995	0.326652	0.477139	-0.319706	0.0152213	0.0384652	0.283406	0.447564	0.452135	-0.14265	0.312746	0.0627915	0.291767	0.232998	0.350391	0.378696	-0.201983	-0.0302988	0.119414	0.574389	0.585285	0.69531	-0.366345	0.0929568	0.540443	0.227341	0.274147	0.276923	0.515613	0.0361441	0.339257	0.455643	-0.084669
	LumB	-0.702702	poor	0.210972	0.168372	-0.463249	-0.315173	-0.0818695	-0.0115602	-0.213085	-0.148885	-0.0355592	-0.0454344	-0.348184	0.420299	0.309971	-0.0916072	-0.110541	0.105376	0.187836	0.147104	0.117027	-0.25765	-0.172435	-0.282694	-0.513635	-0.484027	-0.556846	-0.513629	-0.0892185	-0.337073	-0.200131	-0.0181841	0.43789	0.520538	0.196381	-0.187616	0.548965	0.0354204	-0.10888	-0.176637	0.0663628	-0.385004	-0.445969	0.198202	-0.348694
	Her2	-2.19248	good	-2.66591	0.015439	0.0303528	-0.0861099	-0.117176	-0.00709723	0.0338146	0.0980233	0.294813	0.0605207	-0.00337076	0.259609	-0.18083	-0.252772	0.0827945	0.14662	0.152945	-0.20006	0.192284	0.0607609	-0.210803	-0.114546	-0.0423709	-0.184439	-0.0467508	-0.0879555	-0.0542334	-0.170905	-0.202621	0.0546596	0.279921	0.0282722	0.0712152	-0.171063	0.429359	0.148132	0.0347561	0.0155542	0.398024	-0.233909	-0.104523	0.043175	-0.323692
	Her2	-0.739481	poor	1.03443	0.00236574	-0.570454	-0.00011041	-0.215593	0.0279184	0.0691144	-0.195796	0.0333619	-0.128372	-0.254924	0.0357368	0.0324047	-0.24397	-0.0576707	0.0416318	0.188727	-0.0400934	0.0861225	-0.110725	-0.209792	-0.312504	-0.453745	-0.381858	-0.652424	-0.599232	-0.000375596	-0.264632	0.0486535	0.0341727	-0.22524	-0.071468	0.0157951	0.0689789	-0.140111	-0.178504	0.0601818	-0.0127379	-0.053391	-0.110335	-0.412595	0.0353684	0.0154768
	Her2	-2.07227	good	-0.0769979	-0.265262	0.523321	0.140153	-0.307213	-0.0791909	0.102242	0.225265	0.0951686	-0.201101	0.203998	-0.360109	-0.185053	-0.310706	-0.21434	-0.263538	-0.302328	-0.112647	-0.10861	0.0907036	-0.107631	0.20744	0.422313	0.405972	0.397699	0.486617	0.0656016	0.184213	0.041493	0.0669478	-0.35121	-0.35969	-0.218421	-0.195588	-0.442304	-0.0707567	0.103196	0.0874427	-0.186603	0.054989	0.342143	-0.0441348	0.00466687
	Her2	-2.61364	good	-1.37439	-0.00283658	-0.57847	-0.092688	-0.349225	-0.0869698	-0.126632	-0.306792	-0.125074	-0.345795	-0.440322	-0.131173	-0.438717	-0.373697	0.398142	0.257736	-0.0269817	-0.360799	-0.0743008	0.142316	-0.289832	-0.418356	-0.457454	-0.553267	-0.025602	-0.345461	-0.0691014	-0.431024	-0.0494376	-0.21907	-0.215453	-0.0706842	-0.0403955	-0.0862066	0.242549	-0.108937	0.00546397	0.186619	-0.11074	0.174798	-0.530957	0.021814	0.0440176
	Her2	-1.22056	poor	0.378242	-0.278389	-0.51876	-0.178823	-0.525155	-0.300463	-0.253653	-0.326411	-0.0852811	-0.365424	-0.3877	-0.0484405	0.190251	-0.59545	-0.0302774	-0.0954922	-0.101739	0.111061	-0.172747	-0.440585	-0.386816	-0.381095	-0.481225	-0.442078	-0.399533	-0.43694	-0.191159	-0.434508	-0.112838	-0.0114425	-0.00684376	0.0894133	-0.316462	-0.266136	-0.100114	-0.21947	0.053075	-0.174952	-0.157951	-0.268126	-0.416717	-0.161524	-0.289605
	LumA	-3.59982	good	-2.53574	-0.399776	0.159173	-0.323747	-0.456622	-0.28451	0.0100196	-0.123972	-0.328055	-0.270873	-0.241227	-0.171191	-0.50515	-0.0125624	0.160651	0.00654601	-0.245419	-0.466172	-0.251311	-0.351892	-0.206342	-0.19128	-0.0672333	-0.171399	0.516912	0.310943	0.0567677	-0.230683	-0.382761	-0.478679	-0.393671	-0.367932	-0.15013	-0.418604	-0.355268	-0.269793	-0.370384	-0.424107	-0.369051	-0.307754	-0.216973	-0.275897	-0.390391
	Her2	-2.94232	good	-1.14968	0.0994804	0.0904416	0.0991385	0.011038	0.03245	0.00313861	0.216254	0.155653	0.204634	0.140255	0.223213	0.363874	0.37788	-0.223701	-0.0471995	0.0645024	0.436869	0.293058	-0.0797148	0.294152	0.00905525	0.1276	0.149533	-0.382413	-0.0845994	-0.212099	0.0387352	0.2203	0.378062	0.130956	-0.0409806	-0.168676	-0.0552673	0.0500235	0.0424448	0.197577	0.366852	0.22395	0.25845	0.296693	0.235557	-0.156926
	Her2	-1.60687	good	-3.0563	0.47541	0.368758	-0.0775898	0.335902	0.0305424	-0.113237	0.218256	0.202132	0.409145	0.33782	0.0257832	-0.582702	0.387543	-0.286874	-0.132272	0.4015	-0.629079	0.0703181	-0.0383513	0.151506	0.276374	0.248265	0.194392	0.201085	0.231254	0.0565015	0.193645	-0.415713	-0.0226785	-0.22821	-0.388	0.28712	-0.0122916	0.52739	0.203627	-0.0949908	-0.0661759	0.334277	-0.0470058	0.140398	0.0490429	-0.13486
	Normal	-0.447315	poor	1.86344	-0.0315486	0.506181	0.204859	0.551013	0.436985	0.392099	0.309022	-0.0934214	0.449319	0.36894	-0.287491	-0.441874	0.552363	0.424957	0.344465	0.0130387	-0.369634	-0.00843813	0.502594	0.2834	0.437308	0.51345	0.43463	0.379062	0.423714	0.326214	0.441999	0.115317	-0.283877	-0.428028	-0.126855	0.426808	0.399526	-0.459786	0.3774	0.0125641	-0.175428	-0.161587	0.250437	0.396328	-0.136129	0.390708
	Her2	-2.31858	good	-0.392268	0.146396	-0.162012	0.158986	-0.326968	-0.129097	0.0179653	0.0275279	0.110619	-0.126672	-0.0277254	0.283267	0.335619	-0.35883	-0.0232951	-0.00249642	0.136869	0.370346	0.182013	-0.0974025	-0.0573664	-0.12082	-0.283451	-0.208948	-0.436269	-0.287401	-0.0527	-0.157862	0.0834664	0.276301	0.39173	0.19216	-0.282159	0.161572	0.276558	0.0804122	0.265557	0.164431	0.151328	0.0508249	-0.0437009	0.212643	-0.223952
	Her2	-0.378496	poor	0.746218	-0.282144	-0.136159	0.133794	0.45581	0.28779	0.0174792	0.112539	0.0123547	0.241434	0.0341932	-0.385309	-0.128714	0.52618	-0.204032	-0.273623	-0.411777	0.123489	0.0850456	0.169502	0.192512	0.0376081	-0.100161	0.0715723	0.0220821	-0.061631	0.0789597	0.164433	0.325504	0.081905	-0.44076	-0.441989	0.096513	0.11227	-0.490829	-0.183418	-0.00802082	0.345932	-0.287241	0.334169	0.0868543	0.0439731	-0.0547688
	Her2	-1.5328	good	0.801108	0.146811	0.32696	0.377413	0.0417222	0.220166	0.277786	0.235869	0.432371	0.218369	0.309915	0.000106066	-0.182803	0.0441971	0.12617	0.17665	0.188788	-0.10495	0.320909	0.0636036	0.310402	0.320985	0.314202	0.395233	0.393816	0.418126	0.159803	0.17	0.0993496	0.387146	0.0465766	0.312986	-0.0390588	0.0929455	0.13237	0.228469	0.356854	0.0803955	0.346107	-0.0618841	0.378686	0.247537	0.132046
	Her2	-1.85281	good	0.154997	-0.285817	0.399314	0.308651	0.22492	0.0852243	0.0733143	0.281008	0.313807	0.352145	0.340758	-0.0483053	0.171692	0.513585	0.282701	0.272107	-0.140158	0.0674735	0.202536	0.199496	0.409499	0.286164	0.450018	0.405745	0.179996	0.317153	0.0372105	0.187113	0.00726934	0.188209	-0.306663	-0.431863	0.132718	-0.15276	-0.430418	0.0204941	-0.0320101	0.109188	-0.129095	0.00149341	0.451653	-0.1171	-0.119197
	Her2	-2.98377	good	-0.274875	-0.0945256	0.473569	0.0273695	-0.338687	-0.172394	0.0728095	0.102481	0.0163654	-0.117977	0.118391	0.155173	0.481366	-0.376997	-0.306264	-0.1018	0.0362806	0.350851	0.181446	-0.208383	0.187673	0.148158	0.392233	0.33909	-0.142318	0.150689	0.0209087	0.0702204	-0.0242471	0.418989	0.440226	0.497869	-0.285945	-0.190481	0.232984	0.121319	0.195423	0.146172	0.156027	-0.109103	0.393589	0.298756	-0.127993
	LumA	-0.746684	poor	1.74518	-0.326625	-0.350625	-0.333003	0.336935	0.045295	0.0581231	-0.298995	-0.30873	0.034062	-0.40991	-0.356226	-0.355548	0.38986	0.0957856	0.0421962	-0.292293	-0.338839	-0.337309	-0.173334	-0.281503	-0.293564	-0.404108	-0.31689	-0.672409	-0.559176	0.0908407	-0.149383	-0.373165	-0.539966	-0.550532	-0.601336	0.189585	-0.188887	-0.58486	-0.142554	-0.424925	-0.506811	-0.449452	-0.0679652	-0.301705	-0.465257	0.0485234
	Basal	-0.948722	poor	-1.15177	0.146548	0.565041	0.00235353	0.114339	-0.116729	-0.0644485	0.22898	0.190971	0.170043	0.376889	0.292972	0.462731	0.0317132	-0.164995	0.0105227	0.272314	0.409175	0.299295	-0.199021	0.251068	0.243012	0.496183	0.488814	0.639196	0.616782	0.0452254	0.181546	-0.0556654	0.338346	0.498848	0.498144	-0.0483744	0.0812572	0.517644	0.205637	-0.0641659	-0.127679	0.504299	0.0306711	0.457825	0.351521	0.196496
	Her2	-2.97858	good	-0.725724	-0.22499	0.289053	0.0596145	-0.293511	-0.302705	0.0493897	-0.181084	-0.097619	-0.298572	-0.0709825	-0.310616	-0.0360607	-0.378073	-0.258751	-0.289681	-0.157997	0.0215183	-0.171316	0.0827409	-0.285868	-0.14548	0.0173455	0.0425312	-0.542014	-0.243718	-0.0373764	-0.162053	0.03706	0.0746628	-0.0538669	-0.162952	-0.361577	-0.344201	-0.295937	-0.258648	-0.182538	-0.151234	-0.120054	-0.402048	-0.115545	-0.0496312	-0.0654596
	LumA	-1.21604	poor	1.19569	-0.227773	-0.268457	-0.16794	-0.596417	-0.342341	-0.286366	-0.240239	-0.176385	-0.436122	-0.379967	-0.140853	-0.516819	-0.690228	0.158451	-0.029129	-0.321755	-0.511745	-0.38038	-0.429296	-0.263348	-0.347801	-0.244741	-0.347169	-0.161866	-0.238968	-0.139599	-0.344681	-0.288328	-0.36749	-0.466616	-0.443601	-0.408346	-0.504229	-0.151401	-0.118621	-0.175514	-0.208772	-0.193026	-0.221461	-0.0214119	-0.2536	-0.381798
	Normal	-1.31838	poor	1.73324	0.0910072	-0.586853	-0.282431	0.0108019	-0.02054	-0.131186	-0.236123	-0.250689	-0.259524	-0.510329	-0.120243	-0.467272	-0.248483	0.2204	0.059259	0.215154	-0.487235	-0.255812	-0.191929	-0.143293	-0.298437	-0.507348	-0.508314	-0.702116	-0.662007	0.0522655	-0.257372	-0.394433	-0.474588	-0.0486154	-0.145213	0.202882	0.0795552	0.0284381	-0.0280935	-0.456402	-0.409261	-0.223609	-0.33993	-0.338489	-0.276402	0.102869
	LumB	-1.5482	good	-0.521449	-0.0607283	0.0499925	-0.026736	-0.0577419	-0.123845	0.107954	0.12142	0.116845	-0.247224	-0.0307201	0.360357	0.458864	-0.267084	0.248798	0.202658	-0.108434	0.362812	0.0228013	-0.00625757	0.00749135	-0.0667893	0.166516	0.0902505	0.544477	0.343839	-0.0321635	-0.180164	0.207491	0.159114	0.257096	0.312758	-0.198419	-0.0199031	0.24267	0.0452422	0.120202	0.155404	0.166884	0.111874	0.279097	0.309817	-0.037067
	Her2	-0.0200596	poor	0.735648	0.0730619	-0.238281	0.177991	-0.0657162	0.136442	0.24056	0.0617059	0.319167	-0.03867	0.0340764	0.0173407	0.218763	0.0230572	-0.183832	-0.124633	0.169752	0.297003	0.359188	0.138761	0.0909256	-0.0668747	-0.100239	-0.0398887	-0.192077	-0.034116	-0.129842	-0.0505687	0.289132	0.330169	0.0439706	0.213796	-0.180025	0.109616	0.115617	-0.0617682	0.117622	0.368648	0.239524	-0.0230332	0.164712	0.119782	-0.0701375
	Her2	-2.17727	good	-0.942767	-0.0145007	0.456519	0.295065	0.19499	0.0498419	0.125969	0.237723	0.380982	0.0546237	0.319027	0.122895	0.416604	0.176466	-0.107784	-0.0499511	0.0153255	0.330436	0.0519093	0.10008	0.00804654	0.295764	0.362451	0.442769	-0.0346264	0.339639	0.0142524	0.222289	0.183801	0.299385	0.155579	0.11356	-0.253482	-0.0933888	0.0330132	0.213817	0.292845	0.203644	0.166857	0.12405	0.442417	0.181584	-0.0201024
	Her2	-2.05083	good	-0.379268	0.110072	-0.439426	0.125043	-0.409524	-0.304236	-0.0490145	-0.164008	0.353822	-0.356105	-0.290011	0.0658456	0.441924	-0.600986	-0.026974	0.0340141	0.13909	0.497973	0.040344	-0.516259	-0.250597	-0.302227	-0.386066	-0.398693	0.192083	-0.0948458	-0.172635	-0.354385	0.210217	0.342656	0.37827	0.180513	-0.289104	0.0474135	0.244592	-0.15186	0.247893	0.0151774	-0.123356	-0.143438	-0.243078	0.244195	-0.278263
	Her2	-0.235975	poor	1.49697	-0.280534	-0.230746	-0.161557	-0.0717799	0.146367	-0.202318	-0.0940515	-0.00462179	-0.118069	-0.12824	-0.0233408	0.426686	0.0108048	-0.317329	-0.206621	-0.206036	0.314596	-0.153921	-0.0749609	-0.282507	-0.140663	-0.101876	-0.1614	0.55202	0.365046	0.101768	-0.200698	0.20124	-0.273726	-0.202493	-0.0250252	0.0642586	-0.108141	-0.374802	-0.0432948	0.0396289	-0.376948	-0.331917	-0.083165	-0.0149651	-0.279108	0.150378
	LumA	-1.25225	poor	0.463626	-0.455865	0.344651	-0.143229	-0.352613	-0.214379	-0.132529	-0.18963	-0.487293	-0.293609	0.0241429	-0.296702	-0.29685	-0.531681	-0.0626964	-0.134802	-0.451676	-0.299833	-0.47722	0.172432	-0.407868	-0.00954989	0.23987	0.106332	0.647162	0.514109	0.0946974	-0.027748	-0.24911	-0.408751	-0.427442	-0.209885	-0.291711	-0.397279	-0.54021	-0.191641	-0.138042	-0.337048	-0.48809	-0.154766	-0.0830877	-0.307882	0.259772
	Normal	-2.78943	good	0.562839	-0.258424	0.462435	-0.468302	-0.461632	-0.396508	-0.156515	-0.246209	-0.395925	-0.344329	-0.0298298	-0.352885	-0.465372	-0.642545	-0.434755	-0.405217	-0.199302	-0.45422	-0.49019	-0.316628	-0.368715	0.00132028	0.192303	-0.0170533	0.396416	0.343179	-0.0484173	-0.0349042	-0.396237	-0.453363	-0.378873	-0.364628	-0.339379	-0.577825	-0.30497	-0.215459	-0.252325	-0.474198	-0.351804	-0.481049	-0.146036	-0.371619	-0.311982
	LumB	-2.18441	good	-0.633041	-0.0163847	0.542497	-0.107822	-0.1998	-0.151665	-0.0798864	0.215145	0.0696373	-0.0158552	0.340865	0.271332	0.363481	-0.476436	-0.066822	-0.0329353	0.132116	0.301231	-0.142757	-0.255954	-0.148847	0.159027	0.419484	0.238304	0.541106	0.55393	-0.00415763	-0.104284	-0.0704458	0.242594	0.274808	-0.0325554	-0.286673	-0.198754	0.108984	0.033417	0.144913	-0.120034	0.447836	-0.350772	0.19417	0.0812686	-0.122656
	Her2	-3.57237	good	-0.152222	0.360107	0.572454	0.191962	-0.0757104	0.0886168	0.416149	0.373118	0.0512333	0.220683	0.430145	0.444832	0.619274	-0.144959	-0.0274178	0.186326	0.3921	0.534409	0.321039	-0.0176608	0.232134	0.347487	0.430424	0.415674	0.458799	0.549222	0.042673	0.281275	0.307945	0.512465	0.602023	0.499217	-0.0325973	-0.140796	0.553023	0.232853	0.469556	0.402342	0.55051	-0.0339948	0.327317	0.390179	-0.0985286
	Basal	-1.67186	good	0.453343	-0.292918	0.202939	-0.198591	-0.205126	-0.109031	-0.0415452	-0.104313	-0.138868	-0.217748	-0.0749825	0.00619046	0.517694	-0.20332	-0.315537	-0.271392	-0.378852	0.479346	0.101895	0.240665	-0.0238392	-0.0222282	0.223126	0.182091	-0.33796	-0.125883	-0.0453323	-0.0363731	0.281159	0.331965	0.497392	0.62013	-0.309194	0.0630293	-0.203298	-0.183296	0.069944	-0.128609	0.117774	-0.00854563	0.235443	0.144524	0.0249943
	Her2	-1.18564	poor	0.685317	-0.182889	-0.645941	-0.0627297	-0.298815	-0.272742	-0.311443	-0.43205	-0.302903	-0.427426	-0.54941	-0.0321238	-0.11799	-0.384913	0.0131165	-0.0578792	-0.116722	-0.138607	-0.219694	-0.26987	-0.392618	-0.418009	-0.674343	-0.61825	-0.714444	-0.676345	-0.234136	-0.464179	-0.271134	-0.226046	0.167995	0.425105	-0.316503	-0.339203	0.1111	-0.370757	-0.268013	-0.300616	-0.459828	-0.314011	-0.536344	0.0389466	-0.340643
	Her2	-1.47646	good	-0.0998885	0.0786018	0.550696	0.2169	0.0141307	-0.194709	-0.170487	0.262023	0.0593431	0.0785743	0.359799	0.349188	0.503979	0.136261	0.0303508	0.0893551	0.167168	0.461738	0.249172	0.0143575	0.0743848	0.271653	0.477898	0.464686	0.620407	0.622815	-0.142637	0.12256	0.0676435	0.413183	0.494885	0.441833	-0.244667	-0.459031	0.293256	0.0285073	0.231462	0.157775	0.308507	0.107836	0.367625	0.405321	-0.197669
	Her2	-0.237863	poor	1.55758	-0.258087	-0.537749	-0.0735996	0.354185	0.186666	0.0468318	-0.0914829	-0.116819	0.120789	-0.313279	0.237636	0.28538	0.391269	-0.0986527	0.00122355	-0.185039	0.205057	0.21385	0.26198	0.201796	-0.184406	-0.450425	-0.413374	-0.709058	-0.646875	-0.0911836	-0.133299	0.134653	-0.106435	0.0888036	0.0463102	0.295873	0.276736	0.185223	-0.0316008	-0.171566	0.0639271	-0.161374	0.252109	-0.264221	-0.207146	0.231539
	Her2	-0.474911	poor	0.425302	0.138985	0.0729947	0.017046	0.377034	0.27961	0.198304	0.0168123	0.286444	0.341517	0.0238941	-0.371248	-0.567942	0.519698	-0.243374	-0.27841	0.0605564	-0.489236	-0.122588	0.444076	-0.0440679	0.200451	0.0589189	0.137326	-0.436706	-0.260573	0.0528904	0.114013	-0.112796	-0.308802	-0.593316	-0.545664	0.317759	0.231689	-0.378075	-0.0518835	-0.230438	-0.0530842	-0.256005	0.346678	-0.0974045	-0.370414	0.195879
	LumB	-0.758851	poor	1.50408	-0.109708	-0.634054	-0.294189	-0.0535739	-0.0768685	-0.216239	-0.164136	-0.10684	-0.0309731	-0.443645	-0.00611357	-0.175697	-0.0177484	0.12538	0.0548255	-0.00537481	-0.185669	0.113721	-0.203553	0.105974	-0.395673	-0.548146	-0.493987	-0.708436	-0.675866	-0.0384436	-0.410875	-0.117763	-0.173243	0.0157069	0.186142	0.00490401	-0.136063	0.061802	-0.251465	-0.18899	-0.265928	-0.30646	-0.0193001	-0.442733	-0.32081	-0.149373
	Her2	-0.862001	poor	-0.319252	-0.110748	-0.465766	-0.0191362	-0.295	-0.204656	-0.169536	-0.271617	-0.00172339	-0.331298	-0.388082	0.0608641	0.4917	-0.301094	-0.0323242	-0.0458125	-0.0187864	0.43136	0.155856	-0.0632758	0.0298624	-0.335874	-0.424993	-0.348684	-0.130247	-0.27126	-0.00417769	-0.267843	0.178823	0.351914	0.339384	0.263797	-0.25556	-0.0787831	0.00928852	-0.217386	0.0733093	0.0573356	-0.140259	-0.294069	-0.377679	0.304032	-0.22786
	LumB	-1.51426	good	1.19635	-0.0290803	0.29747	0.305364	-0.0621346	0.0274564	0.242527	0.293998	0.206628	-0.0567297	0.157174	0.160563	0.545552	0.0763469	0.461007	0.417365	0.173597	0.534638	0.27515	-0.19033	0.0855424	0.125811	0.142688	0.264469	0.669764	0.53202	0.155089	0.037425	0.210104	0.424168	0.538277	0.576767	-0.203658	0.291237	0.207434	0.158351	0.122736	0.182369	0.278502	-0.204707	0.343204	0.351445	0.0213105
	Her2	-1.51033	good	0.407032	-0.496956	-0.560679	-0.374715	-0.0786675	-0.343039	-0.257595	-0.408638	-0.524963	-0.382469	-0.522816	-0.315137	-0.277914	0.102236	-0.0936916	-0.220721	-0.493707	-0.22097	-0.494621	-0.30566	-0.401716	-0.410392	-0.528302	-0.496419	-0.245567	-0.487009	-0.332661	-0.419447	-0.189268	-0.51278	-0.398089	-0.464697	-0.33008	-0.466867	-0.559924	-0.356008	-0.371522	-0.305565	-0.641499	-0.157296	-0.488954	-0.402371	-0.441557
	Her2	-0.630676	poor	-0.895576	-0.266585	-0.435456	0.137204	0.229101	0.240663	-0.0318665	-0.0354562	0.111433	0.132416	-0.261639	-0.0115468	-0.101035	0.377298	-0.253925	-0.24518	-0.234161	-0.000563332	-0.0819113	0.275987	-0.276125	-0.311423	-0.349278	-0.329922	-0.696705	-0.551365	-0.0142046	-0.128075	0.128773	-0.146499	-0.341126	-0.347778	0.00442092	0.053877	-0.410342	-0.0857238	-0.203305	-0.0749293	-0.237892	0.246449	-0.0639159	-0.31105	0.0543565
	Her2	-0.284967	poor	1.1333	0.0165793	-0.369807	0.23594	0.14104	0.197843	-0.00970769	0.0464691	0.284659	0.172547	-0.0730698	-0.289076	-0.52792	0.426993	-0.148645	-0.149862	-0.0521155	-0.441678	0.164869	0.00350614	0.138388	-0.139357	-0.129778	0.0390595	0.217112	-0.0570826	-0.095872	-0.033024	-0.252403	-0.160062	-0.429139	-0.504337	0.0715025	0.241774	-0.0725162	0.0979331	-0.0770157	0.0197206	0.00762183	0.380116	0.296874	-0.175199	0.122705
	LumA	-0.833212	poor	1.66753	-0.392776	-0.619024	-0.412664	-0.0909412	-0.149927	-0.0298106	-0.329392	-0.3911	-0.20459	-0.513693	-0.092656	0.422139	0.057766	0.234575	0.23613	-0.32118	0.286976	-0.358306	-0.261937	-0.357903	-0.408112	-0.556216	-0.536318	-0.648603	-0.637763	-0.064165	-0.346733	-0.168682	-0.402062	-0.104456	0.189497	-0.148426	-0.131564	-0.449319	-0.27605	-0.385323	-0.431516	-0.570304	-0.219742	-0.447946	-0.323851	0.093458
	Her2	-0.851795	poor	-0.485885	-0.328525	-0.170042	0.215585	0.174105	0.134204	-0.124927	0.165053	0.0674313	0.0713064	0.154665	0.285081	0.384992	0.505325	0.302262	0.219441	-0.264588	0.415375	0.0896549	0.0980998	0.189968	0.153646	0.042537	0.213565	0.63239	0.448378	-0.0962007	0.131081	0.170919	0.208653	0.278567	0.351141	0.0466531	0.235728	-0.0356435	0.083073	0.18258	0.338359	-0.0699703	0.264621	0.227391	0.266192	-0.0136195
	Basal	-0.939138	poor	0.560729	-0.365787	0.370807	-0.102563	0.252266	0.269572	0.0836676	0.0195364	-0.322019	0.282912	0.136796	-0.357778	-0.11371	0.516931	-0.346195	-0.339957	-0.355202	-0.15867	-0.302054	0.255072	0.0172319	0.12976	0.362875	0.330344	-0.159541	0.106022	0.0473465	0.290412	0.143175	-0.450447	-0.39267	-0.317285	0.325454	0.159334	-0.518384	-0.172302	-0.387431	-0.343871	-0.44536	0.394013	0.358248	-0.408815	0.536397
	Her2	-2.22617	good	0.355834	-0.101021	0.572008	-0.116771	-0.0487314	-0.169221	0.0276777	0.15251	-0.389466	-0.0532172	0.302339	-0.232546	-0.0539665	-0.226644	-0.254322	-0.244988	-0.192274	-0.0754373	-0.466343	-0.180864	-0.121533	0.292427	0.486084	0.423057	0.441522	0.530533	0.0343046	0.273947	0.000939296	-0.355583	-0.426623	-0.420121	-0.151413	-0.461431	-0.469993	0.101571	0.00574061	-0.310324	-0.318876	0.232596	0.462772	-0.402833	-0.253007
	Her2	-2.08604	good	-0.420701	-0.213824	-0.459191	-7.57973e-05	0.0789693	-0.12376	-0.108794	-0.162046	-0.00101376	-0.00414725	-0.310355	-0.206993	-0.142905	0.0638119	-0.115507	-0.106892	-0.257797	0.0380181	-0.049137	-0.206378	-0.225279	-0.354716	-0.362867	-0.30645	-0.133998	-0.296345	0.0139491	-0.238705	-0.0247703	-0.0520159	-0.310664	-0.248036	-0.162324	-0.170169	-0.269281	-0.20837	-0.114683	0.051822	-0.329632	-0.132406	-0.219301	-0.217984	-0.404531
	Her2	-0.346818	poor	0.92743	0.236818	-0.508142	-0.0603855	-0.0111796	0.165294	0.0272016	-0.0694975	0.282305	0.0909533	-0.286492	0.202515	-0.183742	0.112075	0.0658702	0.130595	0.224921	-0.180245	0.419241	0.0729419	0.182543	-0.253029	-0.351005	-0.348779	-0.474475	-0.449012	0.0506516	-0.193813	-0.0454359	0.269961	0.172479	0.295179	0.23847	0.158201	0.356806	0.0962482	0.060505	-0.0381133	0.108827	0.00944043	-0.310116	0.208296	0.0675679
	Her2	-2.61052	good	-0.3788	-0.245447	0.597051	0.0107425	-0.565328	-0.303505	-0.129876	-0.0346145	-0.153754	-0.266162	0.288177	0.0663874	0.488088	-0.624491	-0.442588	-0.41681	-0.0193258	0.436924	-0.295086	-0.323768	-0.33145	0.250537	0.531787	0.281117	0.583966	0.601658	-0.168547	0.0600172	0.101213	0.239338	0.303177	0.272215	-0.415164	-0.324038	-0.197743	-0.0599638	0.250291	0.0323903	0.214962	-0.287533	0.108905	0.185803	-0.0634256
	Her2	-2.27412	good	-0.788161	0.173704	0.556168	0.00792448	-0.350262	-0.298316	-0.30077	0.160887	-0.130676	-0.0985158	0.328415	0.182703	0.338844	-0.511843	-0.337742	-0.27854	0.108953	0.224027	-0.0826031	-0.379494	-0.154486	0.250614	0.361134	0.318108	0.435401	0.520269	-0.130001	0.130813	-0.0424866	0.338938	0.228211	0.134141	-0.291016	-0.442536	0.322246	0.0358399	0.32398	0.175278	0.269463	-0.453017	0.13167	0.233617	-0.180244
	Her2	-1.86676	good	0.42428	-0.22891	0.414554	0.242912	0.38649	0.172634	-0.0426481	0.113875	-0.0837144	0.124484	0.136853	-0.230642	0.363362	0.345373	0.0639114	0.0861604	-0.175133	0.428552	-0.205632	0.194324	-0.142921	0.170842	0.215731	0.32527	0.425166	0.40393	0.0786334	0.335498	0.231149	0.0492416	0.0885876	0.233824	0.0611458	0.346048	-0.308005	-0.0164705	0.136421	0.121938	-0.240968	0.431026	0.33404	0.092791	0.310996
	Normal	-0.598013	poor	1.76305	-0.174079	-0.580765	-0.19713	-0.158944	-0.101218	0.00256647	-0.415798	-0.241507	-0.317628	-0.497192	-0.222603	0.0462385	-0.449158	0.390654	0.284146	-0.10349	0.13596	-0.28466	0.0616458	-0.311782	-0.403252	-0.575896	-0.512745	-0.705655	-0.681997	0.158123	-0.30565	-0.236045	-0.326691	0.101202	0.18687	-0.0917386	-0.0205025	-0.386955	-0.179849	-0.305428	-0.242135	-0.532627	-0.361668	-0.413433	-0.21152	0.249736
	Her2	-0.934982	poor	0.383706	-0.0922043	-0.453082	0.21781	-0.0432249	0.109885	-0.0285884	-0.079718	0.279782	-0.257924	-0.299811	-0.263394	-0.471721	0.0983591	-0.208839	-0.301416	-0.191289	-0.407696	0.113018	-0.013464	-0.159989	-0.277046	-0.289543	-0.193536	-0.42733	-0.40423	-0.182501	-0.117609	0.0409267	-0.038831	-0.319147	-0.328535	-0.050941	0.0676993	-0.156809	-0.254554	-0.0987016	0.384107	-0.145786	0.152172	-0.113721	-0.106609	-0.119658
	Her2	-1.32942	poor	0.350217	0.0216778	-0.455494	0.253521	-0.0773562	0.107483	0.141327	0.0580475	0.0839559	-0.0836616	-0.180025	-0.350709	-0.22748	0.0432235	0.145766	0.0366535	0.00665706	-0.13527	0.153849	0.231411	0.0463699	-0.195677	-0.316729	-0.20282	-0.530662	-0.426347	0.0561923	-0.0124326	0.0700972	-0.00841744	-0.236565	-0.405406	-0.0685394	0.398951	0.0262194	-0.0528941	-0.0824802	0.311349	-0.221072	0.262427	-0.0802557	-0.0594306	0.145601
	Basal	-2.86992	good	-0.840997	-0.221746	0.231881	0.0640258	-0.35089	-0.273876	-0.0305548	-0.241431	0.148158	-0.369721	-0.128858	-0.288675	0.50906	-0.489355	-0.320082	-0.233429	-0.173606	0.429642	-0.0836278	0.0190093	-0.238847	-0.0892505	0.279162	0.0165188	-0.0707926	0.129185	-0.0157931	-0.0406419	0.0938995	0.252727	0.145715	0.260739	-0.314782	0.0296032	-0.384168	-0.357109	-0.12955	-0.0137979	-0.225889	-0.407472	-0.232739	0.130091	-0.0974795
	Her2	-1.92831	good	-1.52808	0.165414	0.441637	-0.0440792	0.419628	0.267946	-0.00634027	0.207137	-0.318329	0.223349	0.377183	-0.335887	-0.58363	0.409857	-0.290645	-0.319853	-0.0886283	-0.511276	-0.318492	0.147334	0.179709	0.327996	0.510801	0.422321	-0.0129999	0.252728	-0.142248	0.319537	0.0395062	-0.375437	-0.500499	-0.655378	0.409644	0.24382	-0.425344	0.0425722	0.103917	0.191515	0.0812846	0.471268	0.255099	-0.339908	0.382811
	Her2	-3.36996	good	-1.22598	0.235973	-0.179648	0.256662	-0.184741	0.118944	0.283024	-0.0244623	0.350328	-0.125086	-0.0633451	-0.0347536	0.308989	-0.167547	-0.151429	0.0245561	0.184458	0.373171	0.306869	0.0268205	-0.0189329	-0.0540425	-0.195168	0.0597354	-0.375353	-0.242189	0.0389829	-0.0597652	0.156136	0.454918	0.189588	-0.193493	-0.116184	0.267394	0.20268	-0.124247	0.170857	0.347362	0.100023	0.0761732	0.101697	0.174033	0.0211814
	Her2	-2.87601	good	0.0837792	-0.447668	-0.298868	0.138682	-0.30707	-0.365356	-0.303488	-0.352816	-0.218863	-0.452749	-0.367304	-0.244686	0.523444	-0.377345	0.121779	0.0150353	-0.345072	0.536546	-0.275064	-0.358129	-0.388805	-0.320184	-0.401266	-0.311608	-0.394905	-0.340957	-0.186473	-0.286472	0.158996	0.0319459	0.317159	0.275961	-0.0410927	-0.237158	-0.488461	-0.39264	-0.0369136	0.0605748	-0.530303	-0.117053	-0.337022	0.0358949	-0.399425
	Basal	-0.957028	poor	1.58972	-0.247656	-0.216743	0.309043	0.489988	0.391748	0.12953	0.0758594	0.104785	0.262164	0.0709034	-0.438292	-0.409212	0.641225	-0.246453	-0.326222	-0.295789	-0.210097	0.0940864	0.456892	0.404632	0.146265	-5.47698e-05	0.127858	-0.655082	-0.483674	-0.061842	0.279768	0.151272	-0.129493	-0.356796	-0.335923	0.223959	0.464634	-0.487179	-0.0864099	-0.135997	0.214873	-0.240241	0.512373	0.236502	-0.116265	0.48991
	Her2	-0.97066	poor	1.14314	0.0638272	-0.107363	0.126683	0.575495	0.409221	0.135037	0.170668	0.126335	0.405577	0.16618	-0.393829	-0.495396	0.651744	-0.162897	-0.290147	-0.0734937	-0.425002	0.0967	0.501194	0.213982	0.197116	0.088526	0.184232	-0.595592	-0.374615	-0.072657	0.36539	0.10631	-0.0952519	-0.392055	-0.367679	0.402374	0.500229	-0.424369	0.00926463	-0.136024	0.030134	-0.038427	0.482348	0.263513	-0.232031	0.38768
	Her2	-1.00093	poor	1.44359	0.194236	-0.371009	-0.116768	0.0555236	0.180296	-0.0858204	-0.0483127	0.125811	0.0101381	-0.307457	-0.277247	-0.46868	-0.187539	-0.0681549	-0.215412	0.123905	-0.429402	-0.11232	0.0845471	-0.173638	-0.0591119	-0.266051	-0.258404	0.0320243	-0.268374	0.205784	-0.000401305	-0.179233	-0.325179	-0.342326	-0.125778	0.296799	0.0695483	0.0444218	-0.0156377	-0.236682	-0.397685	-0.0133199	-0.0294751	-0.139554	-0.155997	0.415527
	LumB	-1.0374	poor	1.57997	0.281785	-0.384373	0.0531869	0.0204588	-0.176875	-0.118381	-0.279082	-0.0648928	-0.042879	-0.0880167	0.0318504	-0.00472591	-0.016862	0.16994	0.0012989	0.303249	-0.130833	0.0706589	-0.232349	-0.17902	-0.29181	-0.328474	-0.320096	-0.324737	-0.403278	-0.208114	-0.331007	-0.0501595	0.0689032	0.178571	0.164727	-0.0887146	0.00212679	0.309861	-0.10716	-0.146437	0.0620346	0.20939	-0.100732	-0.305697	0.0372713	-0.274815
	Basal	-0.306713	poor	1.52902	-0.305157	0.409103	-0.218152	0.274805	0.253479	0.113168	-0.0386096	-0.406755	0.217483	0.297568	-0.392637	-0.290372	0.376043	-0.138994	-0.14112	-0.278018	-0.242036	-0.27799	0.235737	-0.0713361	0.252447	0.39435	0.401015	-0.479803	-0.222698	0.134373	0.311687	-0.0031776	-0.443207	-0.456975	-0.425515	0.21394	0.135285	-0.346257	-0.129542	-0.219753	-0.346299	-0.155352	-0.0210169	0.207647	-0.421886	0.331977
	Her2	-0.774027	poor	0.374778	-0.320271	-0.373937	-0.166157	0.0315845	-0.236906	-0.466961	-0.214685	-0.194715	-0.0484818	-0.243428	-0.242617	-0.336296	0.0667172	-0.346444	-0.238612	-0.329856	-0.320715	-0.311862	-0.138269	-0.101243	-0.261763	-0.405055	-0.206934	-0.369543	-0.391144	-0.062862	-0.00708325	-0.255892	-0.382453	-0.296071	-0.372849	-0.173371	-0.245486	-0.0995782	-0.0947959	-0.303176	-0.259506	-0.266525	0.135447	-0.087835	-0.419536	-0.527892
	LumB	-0.66554	poor	1.13708	-0.129808	-0.513653	0.288888	-0.0440512	-0.0980708	0.157561	-0.112427	0.285643	-0.185659	-0.266311	0.00193681	-0.0086791	0.284762	0.247201	0.00471702	-0.166612	0.133023	0.201618	-0.0518061	0.0306584	-0.220983	-0.326326	-0.319826	0.240992	-0.219851	-0.164569	-0.261086	0.0552439	0.151833	-0.0811053	-0.275193	-0.248672	0.328541	-0.30652	-0.170893	-0.0415367	0.322716	-0.191261	0.228282	-0.215082	0.0225476	-0.0198199
	Her2	-0.898758	poor	1.239	-0.256854	-0.360184	0.0237078	0.35837	0.207971	0.271996	0.00523189	0.0132349	0.0678364	-0.155951	-0.328518	-0.130624	0.362604	-0.0883174	-0.105197	-0.220692	-0.0891934	0.0541461	0.165874	0.0344656	-0.171674	-0.309792	-0.195816	-0.52602	-0.43039	0.0417878	0.0541433	0.163206	-0.127746	-0.404383	-0.43212	0.0839153	0.322247	-0.3513	-0.0447051	-0.161621	-0.00635645	-0.323484	0.144881	-0.207079	-0.367165	0.0352294
	Her2	-1.0205	poor	-0.0444095	-0.047616	0.307078	-0.0619569	0.357864	-0.00839545	-0.0354977	-0.0434347	-0.0882289	0.0578995	0.187131	-0.348862	-0.521864	0.105268	-0.053029	-0.00860408	-0.12522	-0.493675	-0.291547	0.120125	-0.117226	0.000376345	0.237678	0.0979626	0.127876	0.160573	0.0744156	0.193042	-0.295307	-0.384855	-0.620763	-0.714966	0.116728	-0.305182	-0.333797	-0.150264	-0.315615	0.0838837	-0.24809	-0.241915	-0.236449	-0.329772	-0.449593
	Basal	-3.0756	good	-1.85104	-0.227815	0.605664	0.0928705	-0.0536306	0.00636421	0.173665	0.129283	-0.207524	-0.0470902	0.336065	-0.314177	-0.180301	-0.30596	-0.240199	-0.325048	-0.167463	-0.228152	-0.287437	0.18763	-0.0545046	0.399224	0.504327	0.470418	0.467987	0.502434	0.148901	0.346403	-0.0465238	0.024087	-0.254194	-0.060446	-0.0882803	-0.0434318	-0.280601	0.123804	0.0655204	-0.357131	0.00906198	-0.0694723	0.434715	-0.0834594	0.363207
	LumB	-1.62842	good	0.625519	-0.2699	-0.046539	-0.118979	-0.170013	-0.172472	-0.313859	-0.224197	-0.301121	-0.16578	-0.0433348	-0.151594	0.0513906	-0.0917496	-0.116216	-0.179911	-0.100145	0.0679546	-0.163084	-0.092484	-0.384553	-0.217632	-0.176385	-0.125518	0.262367	0.125564	-0.0630343	-0.225761	-0.088606	-0.147424	-0.293305	-0.388569	-0.11013	-0.359088	-0.355997	-0.327141	0.101597	-0.139848	-0.385706	-0.20945	-0.342712	-0.359199	-0.328774
	Her2	-3.2828	good	-0.793239	-0.325178	0.47359	0.0323978	0.0359248	-0.0570471	-0.156584	0.261332	0.095688	0.170834	0.305039	-0.243741	-0.173921	0.398853	-0.341479	-0.181512	-0.300468	-0.178139	0.0757745	0.00678935	0.325973	0.316356	0.41846	0.369146	0.721768	0.620186	-0.11205	0.137602	0.0635048	0.0641221	-0.413441	-0.424023	-0.0249757	0.0216922	-0.28193	0.108327	0.0331681	-0.0612527	0.0797947	-0.023927	0.294247	0.0985693	-0.0199183
	Her2	-0.369824	poor	1.46241	0.335381	-0.202878	0.178377	-0.421189	-0.314692	-0.172685	-0.289274	0.0713635	-0.261857	-0.16642	-0.0634701	-0.347978	-0.481766	-0.0822713	-0.0456345	0.229256	-0.333363	0.0326899	-0.251026	-0.250094	-0.177102	-0.197484	-0.249842	-0.03168	-0.240054	-0.0497429	-0.102356	-0.393164	0.267707	0.300212	0.142527	-0.220032	-0.288597	0.450474	0.0162658	0.0232883	0.195356	0.0341916	-0.412232	-0.319162	0.176482	-0.461498
	Basal	-1.53879	good	-0.422442	-0.487779	0.470967	-0.358408	0.216562	0.0787334	-0.183326	-0.045136	-0.352315	0.23123	0.260505	-0.411712	-0.340624	0.394486	-0.411923	-0.402856	-0.535707	-0.252617	-0.347592	-0.0240633	0.127363	0.106831	0.391423	0.430095	0.289841	0.408763	0.0938747	0.226953	0.0246452	-0.406892	-0.62119	-0.593743	0.0274721	0.101379	-0.609893	-0.237929	-0.327289	-0.357234	-0.416039	0.0569318	0.339351	-0.513102	0.14784
	Her2	-1.56721	good	0.686593	-0.116441	-0.137792	-0.0360301	-0.696081	-0.384589	-0.234431	-0.353603	-0.0263213	-0.476641	-0.300193	0.13613	0.438969	-0.681615	-0.337349	-0.267889	0.0619698	0.453322	-0.103606	-0.38466	-0.428786	-0.305246	-0.277885	-0.299596	-0.0125664	-0.00959132	-0.205829	-0.349689	-0.0329674	0.318111	0.545923	0.561183	-0.456193	-0.383946	0.287631	-0.293663	0.134313	-0.0180156	0.0271926	-0.502993	-0.391031	0.211886	-0.451012
	Her2	-2.59989	good	0.057771	0.156044	0.45706	0.303156	-0.581982	-0.319118	-0.0129403	-0.0131232	0.228098	-0.395755	0.155654	0.149731	0.597401	-0.577328	-0.294127	-0.189241	0.153699	0.548486	0.0063833	-0.30659	-0.296891	0.158461	0.13493	0.152017	0.367909	0.450306	-0.152456	-0.0814229	0.195241	0.520862	0.559211	0.588689	-0.476787	-0.354732	0.378484	-0.0825625	0.291619	0.315108	0.165816	-0.255235	-0.0530564	0.427088	-0.354577
	Her2	-2.80612	good	-0.811425	-0.469286	0.437391	-0.447113	-0.251574	-0.139046	-0.360932	-0.116168	-0.343407	-0.199105	0.0909092	-0.12481	0.250052	-0.144061	-0.473391	-0.391698	-0.475912	0.355593	-0.408155	-0.0917111	-0.328578	-0.00889473	0.2635	0.238126	0.581225	0.554802	-0.00625163	-0.0775447	0.111574	-0.322376	-0.373555	-0.38964	-0.248172	-0.258449	-0.474683	-0.24349	0.00432464	-0.579949	-0.295144	-0.348099	0.0171413	-0.369079	-0.109037
	Her2	-1.21619	poor	-0.437193	0.101711	0.154822	0.0789286	-0.573156	-0.459406	-0.273956	-0.202427	0.072138	-0.442631	-0.189553	0.218783	0.658567	-0.652393	-0.336692	-0.0748518	0.142953	0.603166	0.0188296	-0.44609	-0.259598	-0.21325	-0.0456127	-0.232519	0.578789	0.456411	-0.210853	-0.287713	0.0465366	0.351578	0.575775	0.629357	-0.481685	-0.369525	0.500664	-0.149128	0.183938	0.0869991	0.211007	-0.35123	-0.171949	0.402771	-0.423058
	LumA	-0.727235	poor	1.80992	-0.156858	-0.635314	-0.288456	-0.215904	-0.213695	-0.18185	-0.243668	-0.269679	-0.329878	-0.499059	0.236707	0.218671	-0.473433	0.349133	0.29946	-0.209905	0.174515	-0.143094	-0.428275	-0.271724	-0.307962	-0.512589	-0.554237	-0.701015	-0.683413	-0.120663	-0.409861	-0.0329196	-0.191346	0.422032	0.357569	-0.193836	-0.107927	0.236677	-0.141705	-0.18956	-0.131608	-0.15759	0.0469842	-0.406513	0.0427032	-0.0270371
	Her2	-1.30585	poor	-0.850723	-0.158561	0.17998	0.0858444	-0.0987838	-0.0741344	0.177254	0.0983129	0.118276	0.0343219	0.154993	-0.141837	0.36485	0.209531	-0.188192	-0.10535	-0.198417	0.326143	0.194244	0.0201758	0.122155	-0.0190574	0.311551	0.22954	0.605444	0.493552	-0.131588	0.0174136	0.143106	0.290992	0.0591139	0.229671	-0.32004	0.142332	0.0102909	-0.00196122	0.0638671	0.238396	0.0990541	-0.218654	0.275301	0.129108	-0.418328
	Normal	0.195072	poor	1.45171	0.458522	-0.38505	-0.102035	0.41351	0.258068	-0.0473879	-0.0946889	-0.00402449	0.297468	0.0701511	-0.292349	-0.615566	0.261571	-0.00353085	-0.0234184	0.340781	-0.620012	-0.083505	0.12784	0.281558	-0.0160558	0.124173	-0.0885259	0.0853438	-0.0698026	0.0718802	0.0779991	-0.347388	-0.330735	-0.524357	-0.301925	0.397299	0.0873108	0.029052	0.0315933	-0.311549	-0.311066	0.0285534	-0.0828748	0.0363224	-0.359744	0.200927
	Her2	-2.81785	good	-2.8565	-0.101243	-0.278962	-0.0343151	-0.297363	-0.0902682	-0.038073	-0.179267	0.0650509	-0.255211	-0.28355	-0.117591	0.0273118	-0.386228	-0.207169	-0.215682	-0.21298	0.284691	-0.0610363	-0.191807	-0.344011	-0.193261	-0.292306	-0.269693	0.19939	0.0507769	0.0335391	-0.0722332	0.218432	0.00351396	-0.273845	-0.196137	-0.273885	-0.020281	-0.14082	-0.141627	0.0673004	0.0144017	-0.0870645	-0.210898	-0.287716	-0.0460591	-0.0358392
	Her2	-1.87581	good	-0.340572	-0.173453	-0.341633	-0.131035	-0.268971	-0.134894	-0.176658	-0.209999	-0.22531	-0.347754	-0.226067	-0.123281	-0.0542062	-0.252951	-0.170646	-0.127841	-0.198443	-0.00633705	0.160155	-0.246002	-0.118581	-0.342722	-0.276766	-0.116282	-0.125007	-0.18199	-0.117762	-0.146244	-0.0133664	0.182731	-0.169234	-0.246552	-0.267244	-0.0136141	-0.333388	-0.36489	-0.0197076	-0.0227671	-0.273068	-0.186178	-0.299793	-0.0185409	-0.125587
	Basal	-2.22735	good	-0.593183	-0.00413848	0.564144	0.0699577	-0.384022	-0.104131	0.244662	0.220516	-0.0493713	-0.12703	0.397066	0.0914638	0.457529	-0.467778	-0.108287	-0.142388	-0.164314	0.441532	0.107335	-0.0702912	0.140257	0.336256	0.570542	0.456352	0.722723	0.679495	-0.0317203	0.180417	0.310514	0.354871	0.431343	0.483436	-0.269468	0.0712013	-0.00842947	0.143846	0.249062	0.234347	0.266979	-0.0890051	0.425988	0.261413	-0.0776226
	Her2	-0.34061	poor	1.27353	-0.455908	0.278169	-0.323145	-0.39942	-0.144391	-0.0517448	-0.290578	-0.319844	-0.222446	0.0597256	-0.52062	-0.576257	-0.538749	-0.431453	-0.427361	-0.425797	-0.543082	-0.443963	-0.0539296	-0.366586	-0.0155631	0.23712	0.0633528	-0.0804201	0.0805545	0.0724034	0.06535	-0.374201	-0.533893	-0.630833	-0.670119	-0.285802	-0.457582	-0.66347	-0.256515	-0.279341	-0.34658	-0.307331	-0.297987	0.0133158	-0.512122	-0.120953
	Her2	-1.58603	good	-0.579672	-0.073865	0.133865	0.253495	-0.306039	-0.262723	-0.310249	-0.0226605	0.0153106	-0.337849	-0.0920334	0.0188902	0.372247	-0.424382	-0.187045	-0.145425	-0.196158	0.453008	0.121204	-0.179251	-0.0922508	-0.0695844	-0.0653095	0.0626832	0.475848	0.386896	-0.185141	-0.165646	0.204659	0.404108	0.201447	0.188665	-0.388081	-0.194636	0.000547639	-0.156571	0.335942	0.292542	-0.242261	-0.0119534	-0.0648555	0.257595	-0.387176
	LumB	-0.546554	poor	1.53313	-0.239917	-0.215498	-0.0550019	-0.29708	-0.320814	-0.123598	-0.192829	-0.334096	-0.292626	-0.256376	0.31134	0.622257	-0.380824	0.296248	0.221748	0.0389321	0.54389	-0.122178	-0.143408	-0.400788	-0.15057	-0.422875	-0.340016	-0.347596	-0.324972	-0.0366793	-0.255269	0.123623	0.209421	0.567934	0.62945	-0.4016	-0.228563	0.22246	-0.0200648	-0.0122274	-0.0994007	-0.0505022	-0.247344	-0.373746	0.0220819	-0.0759739
	Her2	-1.74589	good	0.23453	-0.0635993	-0.291578	0.25061	0.000678126	-0.0791236	0.345026	-0.0537653	0.315246	-0.0411574	0.0185751	0.0165897	0.407141	-0.0379858	0.370872	0.323506	0.0694044	0.438529	0.3049	0.148162	0.295782	-0.0767552	-0.209771	0.0362261	-0.141019	-0.0479304	-0.0247259	-0.0804341	0.241235	0.219395	0.146341	0.058012	-0.0881399	0.227449	-0.102198	-0.121799	0.0809839	0.14499	-0.165621	-0.243015	-0.00829076	0.176018	-0.0448157
	Her2	-3.11031	good	-0.696076	0.27944	0.557508	-0.0200301	-0.11208	-0.0667785	0.163247	0.215033	-0.0759275	0.067719	0.278086	-0.126122	-0.11278	-0.108106	-0.0777143	-0.135181	0.183953	-0.25292	-0.292052	-0.0899431	-0.0727272	0.242641	0.4206	0.36493	0.272155	0.359371	0.0494532	0.179858	-0.145117	0.0272044	0.0877072	-0.155398	-0.0729531	-0.200694	0.0955627	0.118151	0.145517	-0.233806	0.296735	-0.244752	0.189148	0.055057	0.0708048
	Basal	-2.32016	good	-1.0172	-0.358428	0.508806	-0.13289	-0.0757225	0.0302768	-0.0328272	-0.0438342	-0.110017	-0.0579692	0.313986	-0.105179	0.470101	-0.176613	-0.31686	-0.246972	-0.317966	0.392586	-0.101758	0.0724537	-0.00329912	0.0770889	0.471297	0.448832	0.479622	0.495268	0.0394024	0.134457	0.139324	0.0454799	0.0449784	-0.0510895	-0.118303	-0.15015	-0.408936	-0.0661396	-0.0157068	-0.146726	-0.0972298	-0.285898	0.380155	-0.00182285	0.14998
	Her2	-1.34665	poor	1.09529	-0.180114	-0.5936	-0.1595	-0.0142982	-0.258055	-0.375153	-0.417946	-0.315002	-0.36315	-0.500418	-0.0233574	0.208024	-0.340274	-0.406171	-0.357261	-0.32258	0.296593	-0.317337	-0.342603	-0.376893	-0.411768	-0.537204	-0.575825	-0.70986	-0.693486	-0.188424	-0.336773	0.0419523	-0.330074	0.10588	0.0306931	-0.354286	-0.00387196	-0.227308	-0.350758	-0.175436	-0.3798	-0.0628552	-0.107204	-0.474462	-0.231262	-0.22701
	Her2	-1.44813	good	-0.120681	0.0148913	0.270093	0.237711	0.0143059	-0.110448	-0.108538	0.0132101	-0.0683256	0.0534176	0.191359	0.0930959	0.0323391	0.271741	-0.18194	-0.229687	-0.123441	0.193036	0.0818808	0.0375663	0.0184224	0.102764	0.12426	0.202388	0.511634	0.391706	-0.143632	0.0137214	-0.0994326	0.229896	0.0321348	0.350272	-0.206005	-0.0446706	-0.134073	-0.0254751	0.234704	0.0934955	0.273158	0.0831419	0.113756	0.186077	0.155382
	LumA	-0.520472	poor	0.817524	-0.0460404	-0.602124	-0.417339	-0.38029	-0.175226	-0.277351	-0.362695	-0.375919	-0.209567	-0.509868	-0.305635	-0.52029	-0.478661	0.107065	0.0206111	-0.10199	-0.419364	-0.357146	-0.375072	-0.390694	-0.406423	-0.53427	-0.56005	-0.588332	-0.624925	-0.0708538	-0.335388	-0.401614	-0.537031	-0.475916	-0.327296	-0.0153973	-0.0603466	-0.280119	-0.148367	-0.373769	-0.443739	-0.349468	-0.0249051	-0.449382	-0.41823	-0.181529
	Her2	-0.864209	poor	1.27823	-0.431849	-0.473789	-0.151772	0.176198	-0.109476	-0.364839	-0.290729	-0.395931	-0.18107	-0.246745	-0.493563	-0.473576	0.121855	-0.170628	-0.26487	-0.457282	-0.379323	-0.245846	0.00496522	-0.0576256	-0.306142	-0.353161	-0.260683	-0.51208	-0.489293	-0.218769	-0.205886	-0.127429	-0.359558	-0.519877	-0.620818	-0.265353	-0.184614	-0.548647	-0.349637	-0.260067	-0.0716624	-0.498031	-0.0231354	-0.282069	-0.440281	-0.308134
	Her2	-0.961001	poor	1.17529	0.237616	0.107479	-0.103991	0.314995	0.398086	0.0306599	0.165157	0.194251	0.360508	0.0843897	-0.00495371	-0.272129	0.508907	-0.0111167	-0.0593463	0.13877	-0.406596	0.0536033	0.313365	0.244918	0.224134	0.104317	0.115311	-0.508915	-0.344129	0.102506	0.203119	-0.0900285	-0.0670882	0.0206983	0.0412988	0.456772	0.29858	0.076164	0.227053	-0.0280365	-0.340423	0.281881	0.182982	0.180326	-0.097175	0.379003
	Her2	-0.472615	poor	0.976817	0.474637	-0.578606	-0.213635	-0.432672	-0.0415846	-0.3181	-0.0990547	0.247107	-0.146623	-0.290566	0.255145	0.175538	-0.434975	0.170499	0.205441	0.355902	0.157535	0.00261194	0.0507877	-0.0694067	-0.301209	-0.519884	-0.496086	0.248295	-0.272554	0.0180702	-0.388362	0.0942905	-0.0465071	0.0181343	-0.115408	0.142618	-0.211495	0.266136	0.0609635	-0.09368	-0.077654	-0.0724934	-0.112023	-0.458036	-0.186334	-0.212119
	Her2	-1.86012	good	-0.57449	0.310813	-0.0323797	0.387526	-0.297989	-0.207623	0.00460411	-0.0368392	0.360581	-0.267879	-0.104458	0.173884	0.515109	-0.314679	-0.0291856	-0.0776263	0.257839	0.518257	0.325255	-0.136364	0.133548	-0.0245117	0.0291049	0.00959223	-0.311934	-0.253943	-0.188607	-0.0949726	0.252704	0.522727	0.604838	0.651384	-0.375838	-0.0484608	0.464355	0.0386659	0.145281	0.32469	0.407215	-0.0920852	-0.0045874	0.437124	0.0506316
	LumB	-1.39528	good	-1.29185	-0.193661	-0.550545	-0.210478	0.00127231	-0.13908	0.0240759	-0.288763	-0.347157	-0.139134	-0.41727	0.213259	0.423652	0.099368	0.254719	0.136035	-0.252682	0.42127	0.0121743	-0.0481923	-0.173435	-0.310602	-0.569548	-0.503905	-0.622821	-0.635892	-0.191366	-0.397089	0.177533	-0.114038	0.468325	0.439715	-0.28934	0.182405	0.158352	-0.297571	-0.152172	0.046426	-0.187931	0.202662	-0.46226	0.137491	0.210551
	Her2	-2.07176	good	-2.12066	0.0760957	-0.571397	-0.0217512	-0.382868	-0.214438	-0.17613	-0.204675	0.0471997	-0.181335	-0.429846	0.171631	0.420746	-0.443023	-0.124316	-0.0584089	0.0683395	0.396345	0.271614	-0.106081	-0.189546	-0.353174	-0.594882	-0.53829	-0.644158	-0.644575	-0.174466	-0.382546	0.179301	0.335884	0.425589	0.43993	-0.341516	-0.121438	0.256633	-0.261574	0.027519	0.249421	-0.000749	-0.239909	-0.49417	0.327627	-0.133295
	Her2	-1.69762	good	0.470968	-0.0647297	-0.134166	0.134523	-0.409188	-0.238562	0.125466	0.020797	-0.117249	-0.298723	-0.109398	0.0384986	0.459523	-0.340984	0.359103	0.199688	-0.0523497	0.42037	0.25941	-0.261574	0.0295469	-0.201723	-0.0181049	0.163813	0.549662	0.323654	-0.133187	-0.297367	0.210824	0.367333	0.238349	0.215234	-0.279751	-0.237455	-0.000560145	-0.155877	0.0770857	0.307801	-0.168725	-0.0862366	-0.128178	0.367157	-0.279571
	Her2	-1.9033	good	-1.15872	-0.143106	0.351258	0.180145	-0.313747	-0.377128	-0.310976	-0.1379	-0.124387	-0.377987	-0.0506995	0.114419	0.540511	-0.343094	-0.323839	-0.20892	-0.119038	0.516198	0.147687	-0.205401	-0.0370012	-0.148914	0.0828599	0.0415134	0.34001	0.302384	-0.229001	-0.157776	0.115965	0.352356	0.575204	0.579542	-0.460265	-0.0466236	0.142654	-0.256123	0.130833	0.202597	-0.11528	-0.426246	-0.195281	0.255855	-0.252005
	LumA	-0.865325	poor	1.35029	-0.477785	-0.511648	-0.120368	0.00954982	-0.151124	0.054351	-0.223616	-0.215229	-0.0475631	-0.433169	-0.538935	-0.560435	0.0569816	0.371465	0.175345	-0.456714	-0.480177	-0.487633	0.273826	-0.279539	-0.303028	-0.457195	-0.4108	-0.604188	-0.564324	0.186847	-0.185221	-0.257023	-0.561151	-0.597029	-0.689941	0.126366	-0.0124904	-0.677807	-0.347879	-0.42746	-0.368441	-0.59343	0.120894	-0.302538	-0.591156	-0.139831
	Her2	-1.67792	good	0.460749	-0.0835337	-0.332584	0.373191	0.383019	0.30301	0.266193	0.0240793	0.0344146	0.0871202	-0.178433	-0.20853	0.0362291	0.462355	0.17451	0.120916	0.00939872	0.0602232	0.141722	0.111107	0.26408	0.109695	-0.187297	-0.0521847	-0.382106	-0.343684	0.0361786	-0.0657771	0.116219	0.14578	-0.00379389	0.218734	0.279141	0.126111	-0.267653	0.0704795	0.0602801	0.28917	-0.225475	0.38575	0.028895	0.0589729	0.271484
	LumA	-0.832868	poor	0.580135	-0.31431	-0.385965	0.0686928	-0.0436086	0.069862	0.322308	-0.127196	-0.332494	-0.0443327	-0.310276	-0.455182	-0.515742	0.335853	0.312572	0.0665014	-0.309099	-0.401604	-0.338272	0.368042	-0.108398	-0.149136	-0.327563	-0.336207	-0.566619	-0.489676	-0.0361727	-0.0458765	-0.0559063	-0.437176	-0.393942	-0.427554	0.00810141	0.0241645	-0.512252	-0.213554	-0.255497	-0.0726027	-0.536163	0.355805	-0.22019	-0.314538	0.0650166
	Her2	-3.35738	good	-0.716008	0.304929	0.409503	0.0126744	-0.512362	-0.453192	-0.295007	-0.159547	-0.110123	-0.342898	-0.148518	0.214621	0.360482	-0.535797	-0.360283	-0.183272	0.31118	0.0550398	-0.256489	-0.503601	-0.326294	0.0673476	0.0536781	0.0722759	0.121462	0.18528	-0.200649	-0.0786437	-0.374137	0.232177	0.493321	0.444083	-0.390606	-0.460424	0.555843	-0.0841081	0.136866	-0.062114	0.336012	-0.350129	0.0744398	0.0775112	-0.357689
	Her2	-0.979255	poor	-0.450985	-0.309359	0.468977	0.047277	0.536924	0.259849	0.0437016	0.166888	-0.340551	0.362006	0.429298	-0.283894	-0.399752	0.585416	-0.445547	-0.444133	-0.394574	-0.327563	-0.237572	0.164552	0.0599365	0.335716	0.493215	0.474339	0.260909	0.382395	-0.267741	0.351247	0.18217	-0.201103	-0.414659	-0.520519	0.0562428	0.305188	-0.479379	-0.0327369	0.0688288	0.217076	-0.0285705	0.488256	0.34958	-0.0979363	0.325673
	Normal	0.21844	poor	1.12828	0.488131	-0.255986	-0.212956	0.264122	0.178945	-0.0789632	-0.0876623	-0.0130018	0.266126	0.0729678	-0.00228745	-0.584085	0.29743	-0.180406	-0.0859667	0.405639	-0.613151	-0.127984	0.206546	0.170033	-0.00287927	-0.0270787	-0.112161	-0.360415	-0.323564	0.025768	0.117791	-0.372093	-0.370011	-0.126046	-0.258656	0.435226	0.305268	0.50223	0.118314	-0.264556	-0.149923	0.274465	0.0931497	-0.148524	-0.293538	0.227023
	Her2	-0.100976	poor	1.26873	0.334681	0.449171	0.0937831	0.490421	0.0493946	-0.175058	0.162429	-0.0191362	0.233787	0.452958	-0.0617644	-0.182802	0.406278	-0.4645	-0.433817	0.247134	-0.216689	-0.0844105	-0.00922597	0.27124	0.308665	0.49859	0.456641	-0.100894	0.259581	-0.284703	0.358574	0.0338922	0.0959966	-0.0148958	-0.50085	0.146674	0.0676615	0.272934	0.0393926	0.0809443	0.290979	0.359337	0.320882	0.368109	-0.229411	-0.162454
	Normal	-1.03965	poor	1.57248	0.163718	-0.468957	-0.247453	-0.346112	-0.269387	-0.0629414	-0.273561	-0.0379871	-0.312905	-0.387241	0.144398	0.0651344	-0.551078	0.351678	0.29923	0.236962	-0.245003	0.0281186	-0.294835	-0.090525	-0.328601	-0.463362	-0.426869	-0.68193	-0.610942	-0.0799211	-0.338264	-0.333635	-0.0423791	0.375105	0.456435	-0.130008	-0.188154	0.383793	-0.201351	-0.212254	-0.0671725	-0.0188699	-0.448289	-0.379034	0.0477452	-0.160218
	LumA	-1.48585	good	-1.59332	0.0544188	0.123026	-0.313673	0.0384638	-0.09882	0.0773241	0.0833939	0.09127	0.139575	-0.0423672	0.13028	-0.399961	-0.0659265	0.290679	0.27928	0.240286	-0.454338	-0.126697	-0.271556	-0.0348506	0.14564	-0.0806925	-0.143287	0.216475	0.128999	0.0247662	-0.0562257	-0.420046	-0.245097	0.0728565	0.0208555	0.178865	-0.253738	0.42439	0.0373525	-0.144509	-0.333678	0.202354	-0.278736	-0.00304255	-0.120546	0.0112321
	LumA	-1.61185	good	-0.12174	0.576025	0.261307	-0.118508	-0.0850555	0.174992	0.0848173	-0.00615186	0.0987592	0.0429732	0.239947	-0.228407	-0.585712	-0.183302	-0.133587	-0.148729	0.460429	-0.609004	-0.0808992	0.218967	0.063027	0.1446	0.314676	0.000327798	0.21645	0.224903	0.0866902	0.105289	-0.29598	-0.207508	-0.506741	-0.586561	0.339334	-0.0227079	0.452528	-0.00167013	0.0503148	0.0760575	0.123094	-0.0343609	-0.112484	-0.367323	0.155101
	Normal	-1.73769	good	-0.75094	-0.464566	-0.142994	-0.362596	-0.179937	-0.133986	-0.109434	-0.273907	-0.521267	-0.155792	-0.271244	-0.39036	-0.641511	-0.44231	-0.0583599	-0.223775	-0.43258	-0.612029	-0.533452	0.0891776	-0.321384	-0.11731	-0.0730191	-0.114441	0.451885	0.221744	0.169603	0.0473176	-0.306619	-0.635089	-0.652635	-0.600855	0.0542035	-0.031745	-0.661935	0.0819879	-0.467791	-0.437993	-0.513074	0.0413243	-0.0392987	-0.589	0.347352
	Normal	-0.532305	poor	1.51366	0.161908	-0.349376	-0.273879	-0.0942953	0.124853	-0.0394876	-0.197109	-0.104891	-0.00976063	-0.323921	0.00620123	-0.590064	-0.120696	-0.12637	-0.0271757	0.25371	-0.633401	-0.252492	-0.103038	-0.0384219	-0.208637	-0.348025	-0.408279	-0.43894	-0.437377	0.0978444	-0.107299	-0.474874	-0.475157	-0.152246	-0.189501	0.374634	0.306745	0.334428	0.16755	-0.438163	-0.442502	-0.1878	-0.277426	-0.322673	-0.254689	0.325294
	Her2	-0.684937	poor	0.00260896	0.316359	0.290972	-0.0529338	0.526975	0.349008	0.0548329	0.137239	0.300913	0.532663	0.339885	0.100111	-0.38005	0.543582	-0.160623	0.0553467	0.431008	-0.457126	0.278481	0.276873	0.256635	0.273443	0.28242	0.318383	-0.213219	-0.113178	0.0429867	0.254127	-0.296385	0.11746	-0.193626	0.149947	0.431267	0.148084	0.453931	0.305319	-0.0120532	-0.0676545	0.408246	0.118054	0.278626	-0.0425061	0.196639
	Her2	-0.997957	poor	-0.112026	-0.177663	0.489428	-0.338646	-0.378281	-0.0205556	-0.0879017	-0.0395379	0.119477	-0.00680201	0.14405	0.232293	0.246383	-0.318056	-0.294917	-0.0272254	-0.0564759	-0.025989	-0.0197288	-0.0731912	-0.143064	0.250404	0.36273	0.289099	0.726299	0.576378	0.11486	0.0917596	-0.20005	0.113852	0.200398	0.0151346	-0.133094	-0.168607	0.27342	0.120432	-0.0051051	-0.314828	0.0582395	-0.508021	0.19247	0.127457	0.0352882
	Her2	-1.18313	poor	0.149809	0.113222	0.179581	-0.0864218	0.513756	0.234786	-0.0279353	0.217588	0.128996	0.507109	0.382363	0.0425471	-0.486282	0.620167	-0.138207	0.0120889	0.089178	-0.512797	0.321297	0.237473	0.527319	0.252911	0.425502	0.376626	0.678148	0.494041	-0.0179188	0.336692	-0.334466	-0.000951953	-0.337473	-0.252454	0.430949	0.33779	0.15689	0.321847	-0.0654284	-0.204629	0.397123	0.180929	0.411146	-0.0320844	0.243061
	Her2	-1.34963	poor	0.349829	0.106934	-0.274418	0.307835	-0.178053	-0.109865	0.0779055	0.068859	0.336154	0.00607456	-0.0438137	0.371051	0.491893	-0.0813917	0.40748	0.441652	0.195368	0.377685	0.348488	-0.46179	-0.0463924	0.0290117	-0.359815	-0.181021	-0.404438	-0.388971	-0.0694031	-0.184491	0.0452819	0.433117	0.560211	0.676706	-0.0893451	0.0950339	0.5004	0.0972496	-0.0002756	-0.116322	0.477762	-0.255074	-0.0711136	0.409081	-0.151228
	Her2	-0.299346	poor	0.207252	-0.0521097	0.389511	-0.000708959	0.46622	0.369941	0.116261	0.206056	0.332133	0.413481	0.29155	-0.0193823	-0.439108	0.525158	-0.0481581	0.0693283	0.14875	-0.488122	0.0444123	0.270145	0.0847955	0.317818	0.242801	0.346121	-0.0324302	0.161714	0.224508	0.345073	-0.204145	-0.215568	-0.432793	-0.247576	0.38301	0.248377	0.0717883	0.191701	-0.076551	-0.413971	0.160113	0.117381	0.251316	-0.213802	0.234922
	Her2	-0.839618	poor	1.50354	0.0542741	-0.472375	0.128247	0.193906	0.161835	-0.112472	0.0760226	0.118595	0.075639	-0.274712	0.00209289	0.0705227	0.32451	-0.0774962	-0.0159955	0.0396708	0.136296	0.285824	0.22015	0.0471176	-0.166438	-0.466279	-0.264099	-0.628025	-0.531739	-0.0539462	-0.103312	0.225649	0.132025	0.116303	-0.0806358	-0.000279066	0.413927	0.164989	0.0962656	0.244652	0.125945	0.0612145	0.409113	-0.00468723	0.173496	0.141401
	LumB	-1.16595	poor	0.750862	-0.0531305	-0.400741	-0.383393	-0.294182	-0.228004	-0.141492	-0.190131	-0.069129	-0.00481886	-0.384016	0.341236	-0.123513	-0.267141	0.243604	0.234577	0.0977309	-0.270298	-0.0690642	-0.440052	-0.260949	-0.263669	-0.516854	-0.508824	-0.451679	-0.49937	0.0127716	-0.390105	-0.258501	-0.302624	0.0760655	0.434469	0.0913588	-0.238194	0.381187	0.066533	-0.167062	-0.385973	0.0534097	-0.375818	-0.452981	0.019497	-0.133317
	Her2	-1.39821	good	0.589361	-0.0604856	0.136326	-0.438573	-0.0419453	-0.0646156	-0.0117172	-0.0719169	-0.25896	0.0849549	-0.0788191	0.223539	-0.0662067	-0.0779756	0.000762191	0.0413505	-0.0520622	-0.261627	-0.13812	-0.106077	-0.159078	-0.0488949	-0.134026	-0.218777	-0.29367	-0.224278	0.0155189	-0.102411	-0.297271	-0.274614	0.0324972	0.210853	0.134924	-0.211769	0.286933	-0.0805178	-0.266421	-0.508161	0.0456224	-0.28657	-0.288751	-0.232154	-0.190889
	Normal	-2.17098	good	0.071439	0.0267373	0.367654	-0.0967807	0.173173	0.072263	0.113463	-0.0206743	-0.25957	0.144271	0.240823	-0.504429	-0.678495	0.0660811	-0.107059	-0.181802	-0.151141	-0.598845	-0.450589	0.360925	-0.0916276	0.166132	0.390531	0.225907	0.480938	0.416202	0.145668	0.286984	-0.24911	-0.537318	-0.715635	-0.772125	0.1664	-0.0698662	-0.549432	-0.0923249	-0.25632	-0.215813	-0.23096	0.169492	0.0429999	-0.51835	0.0934391
	Her2	-1.64788	good	0.6365	-0.0301492	-0.346659	-0.223609	0.00763297	-0.053036	-0.0960013	-0.0733074	-0.0974686	-0.234981	-0.355585	0.445441	0.527856	0.052905	0.295698	0.250426	0.112335	0.372402	0.0772658	-0.183749	0.0106237	-0.119865	-0.344448	-0.341142	-0.497897	-0.42745	-0.175795	-0.332954	-0.0953498	0.141829	0.595461	0.680811	0.140542	-0.191158	0.476221	0.0970159	-0.0567745	-0.23863	0.290183	-0.0742937	-0.126848	0.318994	0.0343787
	Her2	-1.27624	poor	0.192924	0.191327	0.242993	-0.082381	-0.423453	-0.10404	-0.0914291	0.0133444	0.238784	0.0131209	0.073974	0.203733	-0.180723	-0.42231	-0.155379	0.0108348	0.214395	-0.223646	0.0656666	-0.100946	-0.155189	0.1757	-0.0308845	-0.0804203	-0.256527	-0.12597	0.10102	0.0685384	-0.329851	0.136203	0.170223	0.0661177	0.0586234	-0.2001	0.421566	0.214099	0.0978354	-0.234176	0.353885	-0.347804	-0.040403	0.0788922	-0.137288
	Basal	-0.812175	poor	0.582117	-0.32787	-0.431068	-0.321805	-0.43829	-0.426526	-0.352412	-0.361921	-0.250828	-0.432536	-0.465265	0.0565771	0.400478	-0.534453	-0.325124	-0.326373	-0.235509	0.205668	-0.0545849	-0.414569	-0.148824	-0.445469	-0.374894	-0.451792	-0.262453	-0.356005	-0.135773	-0.415746	-0.125653	-0.0544199	0.455072	0.53621	-0.39217	0.119761	0.212014	-0.235716	-0.265623	-0.223525	-0.0890163	-0.379775	-0.208477	0.0428296	0.0830874
	Her2	-0.5362	poor	-1.38353	0.200395	0.0971345	0.0450012	-0.0107282	0.0358208	0.166835	0.133748	0.386529	0.196412	0.132146	0.372388	0.509457	0.0765641	-0.0866639	0.213112	0.310147	0.421039	0.454032	-0.212345	0.309264	0.0776785	-0.03196	0.023267	-0.104599	-0.034817	-0.142229	0.0446242	0.198036	0.456557	0.435274	0.501961	-0.0938803	0.0736977	0.539357	0.203171	0.184785	0.115158	0.364278	-0.0702862	0.178448	0.358406	-0.0792238
	Her2	-1.71773	good	-0.474166	-0.033638	-0.187163	-0.343128	-0.219874	-0.102939	0.0533561	-0.160659	-0.0825328	-0.0427558	-0.262528	0.342064	0.163756	-0.0259424	0.0957312	0.213891	0.0190753	0.114859	-0.0114221	-0.254538	-0.164639	-0.100846	-0.303891	-0.370928	0.105861	-0.150794	0.0133095	-0.272063	-0.112876	-0.168742	0.289581	0.545487	0.151086	-0.120514	0.375022	0.102761	-0.0380712	-0.38582	0.215856	-0.410545	-0.262628	0.123888	-0.282017
	Her2	-0.753544	poor	0.844163	-0.00238842	-0.0931777	-0.129133	-0.550041	-0.323774	-0.0949404	-0.356767	-0.100779	-0.416666	-0.318194	-0.0295134	0.300018	-0.592852	-0.350008	-0.234527	-0.0549087	0.335593	-0.197942	-0.43971	-0.365449	-0.236011	-0.339137	-0.349996	-0.569193	-0.440455	-0.0969836	-0.343372	-0.135519	0.148612	0.402402	0.586158	-0.361919	-0.340619	0.381621	-0.160869	-0.0737869	-0.37557	-0.0600575	-0.340833	-0.363107	0.0197704	-0.148629
	Her2	-2.62331	good	-1.76847	0.194175	-0.412198	0.0487045	-0.191203	-0.0317644	-0.103217	-0.0835497	0.316845	-0.0783908	-0.250994	0.17724	0.223648	0.10426	-0.210217	0.0163099	0.266088	0.160733	0.247174	-0.1634	0.0879764	-0.259996	-0.435284	-0.242081	-0.603196	-0.504759	-0.181398	-0.1875	0.014691	0.297736	0.299071	-0.121456	-0.108835	0.0690798	0.304807	-0.101657	0.169546	0.084711	0.0223839	-0.0280114	-0.162811	-0.0341932	-0.267576
	Her2	-1.11695	poor	0.512742	-0.234135	-0.476048	-0.0197917	0.371344	0.162753	-0.0496945	0.0825133	0.196762	0.0848686	-0.200617	0.0934049	-0.277764	0.515582	0.262866	0.224563	-0.218915	-0.276492	0.273047	0.239089	0.383142	-0.150517	-0.277279	-0.132627	0.225375	-0.0286627	0.0246041	-0.205442	-0.16008	0.115121	-0.153664	0.109671	0.105718	0.220536	-0.197995	-0.046051	-0.21972	-0.122187	-0.00688153	-0.00380927	0.21237	0.0376628	-0.0861956
	Normal	-1.16717	poor	1.35837	0.241254	-0.0288257	-0.4288	0.0181849	-0.00386377	0.0455467	-0.161334	-0.138752	0.130571	-0.0665478	-0.219931	-0.604238	0.000111554	-0.138263	-0.136718	0.161448	-0.636389	-0.349321	-0.115967	-0.0410721	-0.0615536	-0.0183707	-0.12892	0.105393	-0.040758	0.103615	0.0921084	-0.45776	-0.550082	-0.434347	-0.427435	0.321575	0.106506	0.0966887	0.00993514	-0.437741	-0.491163	-0.210239	-0.339961	-0.153614	-0.429442	0.325488
	Basal	-2.45224	good	0.223802	0.0616707	0.0485826	-0.0625926	0.189023	0.0885326	-0.339959	0.0948336	0.292058	0.165857	0.145846	-0.232387	0.218531	0.322406	-0.346251	-0.238435	0.0810465	0.0103024	0.107212	-0.0583219	0.314272	-0.0898299	-0.0283511	0.159604	-0.581619	-0.399072	-0.039972	0.0480937	-0.0682265	0.150452	0.192362	0.0396469	0.25055	0.0212808	-0.0192053	-0.0786784	0.0564182	-0.222961	-0.0365265	0.314907	0.1756	-0.000478509	0.512527
	Her2	-2.72481	good	-0.215341	0.12888	0.214801	-0.0934666	-0.0328711	-0.259936	0.151383	0.088428	0.132879	-0.103454	0.204866	0.0416014	0.506685	-0.160729	0.123392	0.142378	0.0838012	0.514293	0.0262154	-0.125558	0.0482337	0.0754257	0.199032	0.276237	-0.015854	0.146874	0.017538	0.00707545	0.142856	0.291572	0.414366	0.486334	-0.190604	0.0211625	0.132498	-0.141547	0.119062	-0.109123	0.229008	-0.161058	0.297442	0.127838	-0.0567066
	LumA	-1.55874	good	-0.155316	-0.320951	0.0951426	-0.280222	0.378317	-0.262656	-0.186888	-0.0988579	-0.333938	0.213297	0.16797	-0.360809	-0.618879	0.173149	-0.157474	-0.252271	-0.292198	-0.651436	-0.435321	-0.159946	-0.240213	-0.092343	0.166067	0.0851573	-0.278579	-0.239809	-0.16834	0.0046103	-0.399581	-0.436115	-0.669923	-0.729316	-0.107379	-0.14177	-0.338664	-0.134605	-0.390801	-0.218922	-0.161129	-0.383919	-0.171822	-0.458559	-0.269632
	Her2	-2.80416	good	-1.60731	-0.238885	0.236116	-0.296551	-0.517869	-0.363454	-0.37379	-0.289899	-0.289906	-0.424192	-0.253586	0.0563302	0.149244	-0.539255	-0.232629	-0.285307	-0.287163	0.275035	-0.392899	-0.326925	-0.436538	-0.226987	-0.131069	-0.25712	0.0402329	0.0916087	-0.201259	-0.297786	-0.191456	-0.158499	0.179592	0.243251	-0.487532	-0.529125	-0.17317	-0.155667	-0.151915	-0.360703	-0.329371	-0.168604	-0.0319901	-0.215826	-0.371731
	Basal	-2.54167	good	-0.149628	-0.430085	0.546995	-0.29089	-0.103105	0.0161179	0.0406461	0.0488133	-0.465804	0.0748356	0.201881	-0.415585	-0.43924	0.0436588	-0.382687	-0.419738	-0.456469	-0.380341	-0.482625	-0.040094	-0.193725	0.12813	0.514318	0.410109	0.478063	0.492888	0.12971	0.228629	-0.232802	-0.477762	-0.494675	-0.298352	0.0261325	-0.291633	-0.635515	-0.0773159	-0.210015	-0.5158	-0.228613	0.114636	0.435316	-0.376503	0.218537
	Her2	-1.80262	good	-0.164669	0.180632	0.266372	-0.0201502	-0.210291	-0.199001	0.0797244	0.0361945	0.25532	-0.0956293	0.140787	0.376282	0.465857	-0.249622	0.0587012	0.0495571	0.212876	0.369983	0.0578195	-0.441494	-0.068345	-0.115974	0.206329	0.0577026	-0.111012	0.109023	-0.271777	-0.227482	0.00259415	0.387616	0.524195	0.567148	-0.125117	-0.41853	0.435509	-0.0295869	0.172606	0.00390842	0.166623	-0.19749	-0.00653675	0.057934	-0.454098
	LumB	-1.25424	poor	0.0557909	0.309103	-0.00161234	-0.0855303	-0.020544	-0.108126	0.15531	-0.199855	0.0252452	-0.0305892	-0.0515721	-0.136892	-0.364849	-0.221472	-0.0634727	-0.0766641	0.200876	-0.263197	-0.025726	0.207204	-0.134587	0.00649064	-0.174911	-0.113447	-0.41305	-0.265105	-0.117038	-0.121798	-0.231519	-0.0378119	-0.0536303	0.338017	-0.0739573	-0.0541943	0.271623	-0.0644872	-0.027444	-0.0163036	0.00898027	-0.122535	-0.29466	0.00326763	0.0437873
	Her2	-0.0342149	poor	1.49095	0.221752	0.13575	-0.119199	0.187397	0.249433	0.0190163	-0.0252547	-0.232326	0.134524	-0.0307322	-0.0381901	-0.531471	0.146974	-0.129874	-0.0444052	0.195075	-0.540031	-0.166926	0.129622	-0.00889454	0.0579544	0.0669457	-0.0322894	-0.389533	-0.231329	0.0716389	0.106575	-0.399878	-0.315659	0.127183	-0.0951474	0.35233	0.329228	0.429201	0.146743	-0.222038	-0.198186	0.223328	-0.149472	-0.171684	-0.199123	0.424644
	Normal	0.115567	poor	1.18708	0.0710336	0.376358	-0.324399	0.14188	0.056665	0.155786	-0.0183788	-0.216024	0.142139	0.160232	-0.33635	-0.676581	0.105406	-0.384236	-0.372871	0.0860992	-0.651897	-0.344471	0.300869	-0.071693	0.214401	0.411296	0.243069	0.607415	0.50929	0.106762	0.270376	-0.428283	-0.475314	-0.485173	-0.527958	0.281339	0.0655271	-0.261938	-0.0421088	-0.264662	-0.425248	-0.0677317	-0.119425	0.17988	-0.454718	0.18955
	Her2	-0.659194	poor	0.499247	0.41806	-0.16102	0.195885	0.437464	0.315835	0.0417275	0.21438	0.427028	0.233572	0.24937	0.13545	-0.028105	0.443271	0.121262	0.149755	0.360249	0.0669305	0.436678	0.163751	0.452397	0.0564568	0.201765	0.339864	0.625485	0.472401	0.0953366	0.19499	0.0875587	0.45874	0.394875	0.468813	0.484013	0.431149	0.42103	0.220433	0.139394	0.0318188	0.414646	0.340635	0.354587	0.271089	0.237451
	Her2	-2.19385	good	0.205669	0.188351	0.637638	-0.0194125	0.131358	-0.0911124	0.0528782	0.298604	0.261832	0.0889332	0.436728	-0.0251255	0.387364	-0.255405	-0.291062	-0.184914	0.134952	0.34382	0.131772	-0.0604152	0.163072	0.415593	0.590685	0.560576	0.724677	0.689412	-0.104236	0.226609	0.0596221	0.448118	0.277757	0.480881	-0.222747	-0.0267917	0.0276335	0.132209	0.189659	-0.098094	0.384627	-0.215562	0.494687	0.245524	0.0876629
	Her2	-1.40688	good	0.0923858	0.169034	0.381485	0.114372	0.572427	0.351503	0.0839242	0.396478	0.0877431	0.441557	0.388229	-0.222648	-0.482887	0.597783	-0.0642416	-0.0766278	-0.0026593	-0.423206	0.278273	0.364389	0.365422	0.335928	0.449569	0.461067	0.715812	0.619833	-0.0170258	0.368082	-0.0462905	0.266525	-0.434324	-0.0922154	0.328771	0.472551	0.0202874	0.222199	0.0309077	0.117076	0.203092	0.241103	0.473477	-0.0174857	0.295213
	Normal	-1.14788	poor	0.82076	0.576984	-0.215414	-0.138122	0.125573	0.264988	0.0571917	0.103731	0.15369	0.243558	0.0726214	0.249561	-0.364725	0.0789546	0.317914	0.317913	0.473542	-0.423763	0.0906839	0.21963	0.191929	0.082892	0.0266949	-0.222603	-0.171146	-0.171515	0.0587399	0.0624438	-0.350547	-0.141652	0.115377	-0.0163837	0.401237	0.307722	0.601575	0.280965	-0.167645	-0.293633	0.364453	0.13625	0.0171181	-0.0717263	0.270048
	LumA	-2.84096	good	-1.69051	-0.19639	0.42587	-0.392197	0.125452	0.00930578	-0.0820829	0.0842088	-0.334999	0.176947	0.198513	-0.00448007	-0.481166	0.0478819	-0.0496102	-0.0924731	-0.18296	-0.526515	-0.258994	0.188438	-0.173922	0.15132	0.235277	0.233886	0.398031	0.399831	0.189293	0.109464	-0.324968	-0.350054	-0.433765	-0.368973	0.184738	-0.254273	-0.20471	0.0555239	-0.136012	-0.391839	0.17835	-0.298395	0.0765209	-0.151036	0.2002
	Normal	-0.975622	poor	1.38437	-0.0364467	0.194485	-0.0831079	0.513531	0.213085	0.097821	0.0827673	-0.363346	0.330726	0.044493	-0.36959	-0.53078	0.546731	0.228044	0.0637781	-0.1933	-0.478369	-0.387799	0.415245	-0.0539144	0.0710789	0.241984	0.125442	-0.150098	-0.194551	0.0650444	0.246745	-0.187177	-0.480727	-0.459829	-0.47625	0.422096	0.136205	-0.433218	-0.0343954	-0.31791	-0.263867	-0.265385	0.341045	0.111265	-0.303487	0.183765
	Normal	-0.90866	poor	1.13028	-0.0696777	-0.354644	-0.41077	0.0498528	0.0746544	0.0469257	-0.370172	-0.373745	-0.0561757	-0.288158	-0.50086	-0.672632	-0.100821	-0.135761	-0.191203	-0.112495	-0.677017	-0.490079	0.110219	-0.28012	-0.177868	-0.264653	-0.305842	-0.564626	-0.474504	0.160188	-0.0334364	-0.437937	-0.655101	-0.596923	-0.611969	0.227313	0.0410019	-0.565983	-0.21433	-0.520984	-0.561775	-0.512571	-0.288909	-0.370083	-0.599837	0.415052
	Her2	-2.33676	good	-1.28278	-0.148236	0.300618	-0.4312	-0.369997	-0.0680813	-0.119937	-0.0115244	-0.214278	-0.014678	-0.0215753	0.189734	-0.189982	-0.338002	-0.353366	-0.239463	-0.171312	-0.269075	-0.226548	-0.354007	-0.235384	0.0746436	-0.0302565	-0.133856	0.412212	0.336561	0.0586509	-0.163899	-0.223401	-0.269025	-0.00702465	0.35356	0.0970395	-0.293427	0.207146	0.0757204	-0.107493	-0.599414	0.162653	-0.362114	-0.154952	-0.0446674	-0.149408
	LumB	-0.507794	poor	0.859722	0.0094449	-0.483918	0.0346811	0.473038	0.122831	0.0935649	0.0339048	0.190591	0.107365	-0.0254113	0.0487893	-0.175618	0.481629	0.0274519	-0.0596951	-0.0403271	-0.13938	0.129426	0.254279	0.0184292	-0.119789	-0.295272	-0.208309	0.601838	0.158253	-0.111293	-0.126298	0.137153	0.14605	-0.222058	-0.419818	0.141785	0.215775	-0.172238	-0.12999	-0.129901	0.359779	-0.132926	0.27436	-0.379204	0.0653429	0.29302
	LumB	-0.445658	poor	0.665333	-0.056892	-0.540812	-0.146622	-0.222419	-0.0647349	-0.0695831	-0.184143	0.241483	-0.152597	-0.358082	0.299837	-0.291248	-0.319886	0.275738	0.203606	0.0655284	-0.290522	0.0132682	-0.154067	-0.203091	-0.402037	-0.45383	-0.398651	0.0541251	-0.372179	-0.0653696	-0.481277	-0.167887	-0.0816614	-0.119017	-0.2568	0.0496875	-0.06363	0.27316	-0.00100185	-0.0175261	-0.0996041	0.14734	-0.107402	-0.405853	-0.133244	-0.048513
	Normal	-1.0296	poor	1.53014	0.499734	0.110273	-0.120788	0.324443	0.366993	0.159525	0.175209	0.119927	0.437489	0.355557	0.16975	-0.53989	0.398008	-0.026864	0.188206	0.429531	-0.550859	0.127579	0.252892	0.262877	0.236783	0.151465	0.103635	0.093336	0.00472737	0.00646832	0.228786	-0.244698	-0.130366	-0.276687	-0.327961	0.48762	0.349392	0.52959	0.337001	0.00417432	0.0275434	0.404649	0.0412573	0.0286486	-0.152148	0.255514
	Her2	-3.06391	good	-0.94282	-0.25754	0.648465	0.0938251	0.438365	0.0783004	-0.139555	0.273269	-0.293708	0.243748	0.499842	-0.311978	-0.39005	0.54272	-0.385666	-0.384453	-0.193323	-0.359826	-0.0892073	0.0215666	0.217184	0.427884	0.661675	0.616642	0.353322	0.535088	-0.0215029	0.449865	-0.168592	0.0953954	-0.365974	-0.554989	-0.0443041	-0.0990298	-0.30018	0.119337	0.173956	0.268231	0.226777	0.335702	0.500167	-0.00610526	-0.236843
	Normal	-1.57937	good	1.26577	0.033884	-0.320298	-0.31529	0.431119	0.315283	0.0829529	0.0485362	-0.141777	0.293794	-0.104355	-0.165083	-0.551087	0.472932	0.205779	0.160145	0.101425	-0.527526	-0.079387	0.291356	0.141299	-0.0584013	-0.103184	-0.132894	-0.47462	-0.417238	0.0946168	0.0852358	-0.360514	-0.485764	-0.37785	-0.375426	0.393853	0.183813	-0.0258848	0.191568	-0.388572	-0.269418	-0.171874	0.0907566	-0.0299324	-0.353825	0.421518
	Her2	-0.690551	poor	0.394877	0.0647258	-0.300233	0.0665923	0.243763	0.251568	0.159115	-0.0540939	0.0208821	0.0306299	-0.269129	-0.237799	-0.0190324	0.254233	-0.0506594	-0.0909682	-0.145069	0.0892431	-0.134688	0.0691182	-0.210805	-0.153955	-0.22901	-0.0854804	-0.577334	-0.464802	-0.0489132	0.044486	0.0929875	-0.108624	-0.0527117	0.230112	0.100387	0.0643047	-0.282374	0.0355385	0.101855	-0.00174946	-0.100742	0.316706	-0.0677517	0.0551538	-0.0389515
	Normal	-1.08969	poor	0.603501	-0.538258	-0.249859	-0.442355	-0.376441	-0.241761	-0.118492	-0.370718	-0.506977	-0.274556	-0.337781	-0.490557	-0.363745	-0.362501	-0.113777	-0.160585	-0.504005	-0.314535	-0.40067	0.131065	-0.418841	-0.246622	-0.208797	-0.1584	0.455812	0.231406	0.181957	-0.0577929	-0.229369	-0.577203	-0.640231	-0.552395	-0.260794	-0.294125	-0.709913	-0.336648	-0.441936	-0.510831	-0.616964	-0.503166	-0.352159	-0.515947	-0.106969
	LumB	-2.63792	good	-3.53703	-0.331803	0.44682	0.34773	0.171129	-0.20268	0.068649	0.193607	-0.148233	0.056896	0.335016	-0.427144	-0.356996	0.293187	-0.0666355	-0.108825	-0.196669	-0.0916052	-0.182457	-0.0682565	-0.0585358	0.218712	0.37774	0.441143	0.602184	0.572712	-0.151033	0.259022	0.00474187	0.0223022	-0.408365	-0.588703	-0.288757	-0.117119	-0.44641	-0.0587588	0.0201642	0.252909	-0.0581734	0.189824	0.357103	-0.160314	-0.164411
	Her2	-3.49707	good	-2.52727	0.385434	0.44375	0.430428	-0.152609	0.0189635	0.230756	0.336662	0.425839	0.00241703	0.371554	0.342946	0.629186	-0.0863927	-0.0274322	0.116585	0.420129	0.63535	0.426028	-0.0317664	0.389225	0.304374	0.517973	0.425689	0.581818	0.561228	-0.0752694	0.164535	0.434599	0.537893	0.622937	0.594367	-0.31568	0.0336162	0.387921	0.255296	0.392658	0.349193	0.456255	0.360641	0.44322	0.42307	-0.00776774
	Her2	-3.82191	good	-0.180382	-0.4538	0.511402	-0.118482	-0.491388	-0.375393	-0.214036	-0.0440626	-0.349199	-0.241605	0.188355	-0.379138	0.00921603	-0.351998	-0.168797	-0.237336	-0.379366	0.104876	-0.409145	-0.372019	-0.172915	0.0432876	0.347092	0.294684	0.451431	0.507398	-0.121782	-0.080796	-0.0461415	-0.228429	-0.398803	-0.382915	-0.322382	-0.477545	-0.571657	-0.217323	-0.127233	-0.296605	-0.340972	-0.311072	-0.00316368	-0.187177	-0.356304
	LumB	-0.862005	poor	1.28557	-0.390032	-0.42711	-0.0184026	0.163082	-0.191964	-0.122034	-0.124929	-0.341817	-0.32559	-0.281364	-0.0978672	0.253762	-0.139308	0.236292	0.0376216	-0.358693	0.161377	-0.259124	-0.116074	-0.321939	-0.348598	-0.332171	-0.289627	-0.48099	-0.498234	-0.314883	-0.264245	0.0744879	-0.304547	-0.390793	-0.470162	-0.266922	-0.205831	-0.481138	-0.23119	-0.323326	-0.0677471	-0.473127	0.208404	-0.337982	-0.391057	-0.20452
	Her2	-1.55023	good	-0.0592998	0.0259652	0.437233	0.0987877	0.123259	-0.191915	-0.0186422	0.137581	0.0827927	0.00799122	0.201238	-0.0856111	0.222566	0.187854	-0.346393	-0.363912	0.00972735	0.0977437	0.184953	-0.200854	0.0334375	0.1182	0.278973	0.371073	0.512417	0.511808	-0.114727	0.0766824	0.000392441	0.364695	0.254201	0.411363	-0.195919	-0.34295	0.13609	-0.0400199	-0.256576	0.0768633	0.0859921	-0.344467	0.147623	0.0312335	-0.345944
	LumA	-2.11382	good	-0.79927	-0.10852	0.371158	-0.103124	0.171546	-0.0515124	0.0730393	-0.0344196	-0.317995	0.151795	0.271591	-0.552141	-0.623621	0.157561	-0.132193	-0.220211	-0.236422	-0.566505	-0.450652	0.318412	-0.229888	0.153041	0.240067	0.270007	0.259445	0.244986	-0.118767	0.307338	-0.210671	-0.490918	-0.670887	-0.801945	0.0395571	-0.111365	-0.549043	-0.23563	-0.269014	-0.0617538	-0.357435	0.0814935	-0.0760382	-0.445803	-0.189816
	Her2	-3.31829	good	-0.510145	-0.0482091	0.307146	0.0809697	-0.229606	-0.125402	-0.236524	-0.0168243	-0.0604925	-0.0852019	0.119896	0.0653098	0.340411	0.205194	-0.229139	-0.161574	-0.243664	0.44733	0.215183	0.082602	0.304859	0.0262044	0.198558	0.25496	-0.243719	0.174055	-0.139855	-0.0798855	0.228325	0.287959	0.225068	0.416445	-0.203147	-0.0375963	-0.0315471	-0.00461074	0.251016	0.129953	-0.0088176	0.117198	0.300521	0.373339	-0.112426
	Basal	-0.845449	poor	0.471365	-0.373219	-0.157222	-0.0909738	-0.424088	-0.26503	-0.079089	-0.357821	-0.0878385	-0.395764	-0.285423	-0.129117	0.460021	-0.420952	-0.43242	-0.350306	-0.36761	0.426902	-0.0729244	-0.115066	-0.320226	-0.250547	-0.129753	-0.215547	0.458015	0.246272	-0.0553636	-0.19463	0.205111	0.0850508	0.406761	0.397007	-0.453039	-0.0172404	-0.248036	-0.372117	-0.250301	0.12081	-0.247864	-0.0563745	-0.31196	-0.013592	0.0894214
	LumB	-2.49236	good	0.749196	-0.274297	0.0334102	-0.255265	-0.511778	-0.389271	-0.169709	-0.137558	-0.273185	-0.37478	-0.314261	-0.0280287	0.363072	-0.57154	0.250239	0.307904	-0.176261	0.358941	-0.309027	-0.350297	-0.388813	-0.244461	-0.260172	-0.388604	0.478197	0.28312	0.0651866	-0.249325	-0.0802802	-0.255092	-0.140342	-0.370457	-0.412705	-0.300212	-0.324398	-0.148071	-0.0182872	-0.182445	-0.176171	-0.404993	-0.3212	-0.276094	-0.131275
	Her2	-1.10158	poor	0.631587	-0.0723744	0.214875	-0.216534	0.0647465	0.143423	0.051311	-0.236987	-0.261735	0.0497898	0.0607388	-0.422205	-0.274721	0.0642217	-0.336657	-0.281497	-0.012783	-0.237967	-0.338293	0.129601	-0.29425	0.145253	0.077867	0.0176477	-0.626232	-0.428051	0.159234	0.236308	-0.202598	-0.322995	-0.401431	-0.434281	0.0304627	-0.357758	-0.397137	-0.130659	-0.205685	-0.264224	-0.229078	-0.324727	-0.241047	-0.380683	-0.0845344
	LumB	-1.38541	good	-0.571682	-0.0220632	-0.585333	-0.213521	0.258571	-0.0635175	-0.140816	-0.338457	-0.16582	-0.0763526	-0.373578	-0.33558	-0.0373869	0.235263	-0.251863	-0.120216	-0.143153	0.0668381	-0.20182	0.229944	-0.163829	-0.324009	-0.532085	-0.386638	-0.105637	-0.421215	0.0431055	-0.221038	0.171278	-0.275686	-0.326682	-0.472206	0.10782	-0.244859	-0.208577	-0.323965	-0.352797	-0.143721	-0.347113	0.021357	-0.324177	-0.36931	-0.350767
	Her2	-2.66597	good	-2.7522	0.0737536	-0.0708285	-0.382404	-0.393696	-0.285789	-0.264276	-0.166067	0.0394779	-0.431491	-0.317766	-0.0812673	0.118725	-0.475208	-0.0756916	-0.109153	0.108877	0.0560997	-0.138288	-0.441706	-0.158953	-0.251038	-0.142081	-0.210438	0.388551	0.227805	-0.191744	-0.204257	-0.0662337	-0.124367	0.0524559	-0.0366221	-0.201262	-0.0226846	0.0407689	-0.204152	-0.026957	-0.277501	-0.150033	-0.165921	0.0599998	-0.129288	-0.323976
	LumB	-2.42744	good	-0.23833	-0.0918038	-0.109889	-0.0365357	-0.217597	-0.250641	-0.0853171	-0.163916	-0.101229	-0.148938	-0.189219	-0.0381676	0.105545	0.007602	0.201566	0.0947585	-0.184733	0.1213	-0.088311	-0.405695	-0.00966248	-0.126894	-0.0381184	-0.100536	-0.252767	-0.206826	-0.0561349	-0.181735	0.117943	0.0309198	-0.0219926	0.163867	-0.299627	-0.348598	-0.0854715	-0.183236	-0.162646	0.0424454	-0.158762	0.000509622	-0.097792	0.106146	-0.234018
	Her2	-2.08574	good	-0.304608	-0.119517	-0.217369	-0.109151	0.175887	-0.183758	-0.304209	0.126067	-0.0790381	0.0896226	0.0367835	0.245545	0.265683	0.338206	-0.0138873	0.0806461	-0.0543885	0.170924	0.159304	0.0587981	0.270918	-0.164858	-0.302041	-0.256436	-0.0808039	-0.209612	-0.127815	-0.135548	0.0256746	0.135449	0.182286	-0.078412	-0.0499439	-0.139003	0.324938	-0.0625005	-0.156466	0.0760394	-0.0386893	-0.0216643	-0.0958846	0.0911801	-0.2116
	LumB	-0.683118	poor	0.677368	-0.0108118	-0.57127	-0.0532613	-0.415344	-0.298496	-0.17991	-0.244236	-0.0983695	-0.375994	-0.363355	0.139325	0.355826	-0.594322	0.344452	0.300232	0.0432489	0.363102	-0.153211	-0.351363	-0.328529	-0.387034	-0.479628	-0.442214	-0.343575	-0.481709	-0.215027	-0.386736	0.0958891	-0.0514475	0.197389	0.185217	-0.354754	-0.233597	0.0892213	-0.182791	-0.00974573	0.129337	-0.162898	-0.13843	-0.338755	0.078362	-0.352007
	Her2	-2.00985	good	-0.385516	-0.30115	0.321881	0.249154	0.178171	0.256544	0.102391	0.0672321	-0.24191	0.0968186	0.25325	-0.40845	-0.50765	0.341248	-0.216932	-0.347449	-0.412454	-0.33415	-0.242336	0.328863	-0.103533	0.20845	0.222113	0.291647	-0.328607	-0.0259806	-0.00886599	0.21176	0.120796	-0.26586	-0.496408	-0.45433	-0.0302318	-0.00185067	-0.471092	-0.0416933	0.159828	0.200193	-0.136477	0.202024	0.205672	-0.134143	-0.0274726
	LumA	-2.56053	good	-0.280108	-0.489264	0.0453428	-0.0804089	-0.147195	-0.259398	-0.159219	-0.255625	-0.421383	-0.273181	-0.253045	-0.513525	-0.580362	-0.262931	0.125348	-0.105757	-0.456379	-0.483929	-0.480562	-0.271649	-0.294946	-0.0878247	-0.083174	-0.0067872	0.518814	0.259575	-0.0237045	-0.0841925	-0.319582	-0.496822	-0.580709	-0.626202	-0.301365	-0.328989	-0.620154	-0.267639	-0.25591	-0.149849	-0.555053	-0.170302	-0.266703	-0.322237	-0.150601
	Her2	-1.5308	good	0.148037	0.0945995	-0.385058	-0.0208543	-0.0963793	-0.213934	-0.00741371	-0.157494	-0.00476754	-0.304246	-0.189667	-0.0938093	0.349017	-0.290184	-0.180213	-0.196463	0.0480816	0.45395	-0.0222159	-0.0316918	-0.310822	-0.156149	-0.360848	-0.34203	-0.552307	-0.44744	-0.229383	-0.117485	0.281527	0.170382	0.271775	0.00744684	-0.356229	0.174684	0.0592363	-0.286015	-0.0422646	0.028993	-0.0483918	-0.188371	-0.323607	-0.0179358	-0.282989
	Normal	-2.26752	good	-0.623523	-0.125684	-0.192738	-0.24135	-0.561776	-0.36	-0.232596	-0.380042	-0.33015	-0.464003	-0.360282	-0.0547046	0.125247	-0.598069	-0.0349319	-0.186248	-0.0356922	0.0538641	-0.11574	-0.42672	-0.430983	-0.365104	-0.421998	-0.39775	-0.439727	-0.38489	-0.0812014	-0.361322	-0.312563	-0.115629	0.297259	0.39196	-0.380232	-0.0955605	-0.204534	-0.255523	-0.171859	-0.141977	-0.0730324	-0.453047	-0.399577	0.070456	-0.0304523
	Her2	-3.0128	good	0.105453	0.182142	0.482555	0.0787011	0.0997261	0.0148819	0.101972	0.188751	0.133502	0.231584	0.353444	0.26772	0.346907	0.0992719	-0.229524	-0.043489	0.122375	0.289049	0.0248511	0.0490901	0.0370926	0.356571	0.470614	0.351037	0.539558	0.537934	0.0749117	0.120693	0.141655	0.168783	-0.021644	0.172227	-0.0145191	0.0408719	-0.123816	0.147077	0.244352	-0.0608877	0.0342123	0.0299031	0.264758	0.0786785	0.33936
	LumB	-1.91099	good	-1.51863	-0.387039	-0.156342	-0.161168	0.282292	-0.0108997	-0.320057	-0.00521464	-0.283131	0.0408463	-0.0754649	0.0153877	0.393771	0.404682	-0.256314	-0.210036	-0.268367	0.469843	0.103812	0.0694967	0.374573	-0.12547	-0.0325703	-0.107077	-0.566326	-0.431043	-0.309418	-0.0950756	0.273417	0.111649	0.291518	-0.0187994	-0.114832	0.0833704	-0.313175	-0.0679839	-0.0646667	0.0434664	0.0353176	0.0309633	-0.0275082	0.212141	0.0416501
	LumB	-1.03145	poor	-0.0808472	0.131998	-0.569681	-0.135573	-0.410844	-0.451146	-0.507812	-0.391042	0.00358931	-0.446193	-0.365943	0.313504	0.414318	-0.585453	-0.0057814	0.0570482	0.115284	0.165948	-0.0964527	-0.551369	-0.434892	-0.468178	-0.581518	-0.55606	-0.570694	-0.569762	-0.33019	-0.513972	-0.266577	0.225889	0.477746	0.294344	-0.414391	-0.37911	0.583958	-0.241382	-0.00930535	0.300006	0.148549	-0.468823	-0.534185	0.0846311	-0.483065
	LumB	-2.41474	good	-0.59726	-0.348747	0.333091	-0.193785	-0.404518	-0.263088	-0.117821	-0.103917	-0.33795	-0.282654	0.0965635	-0.119876	-0.281574	-0.336446	-0.199474	-0.147272	-0.35127	-0.00359198	-0.286965	-0.0563128	-0.319728	-0.0735438	0.278929	0.0399073	0.0109605	0.223604	0.0332596	-0.0489209	-0.0937641	-0.291024	-0.454762	-0.515841	-0.219738	-0.170337	-0.490871	-0.228969	-0.172008	-0.156261	-0.0500507	-0.335139	-0.0987455	-0.339171	-0.202558
	Her2	-0.772709	poor	0.780372	-0.0278352	-0.423781	0.145285	0.336866	0.0450681	-0.0426562	0.0596848	0.207305	-0.000207008	-0.222654	0.280479	0.355855	0.503488	0.339453	0.214722	-0.0419476	0.395676	0.382126	-0.0855438	0.411003	-0.148313	-0.0767578	-0.148706	-0.248754	-0.301297	-0.195932	-0.213771	0.37648	0.348152	0.369531	0.369028	0.0361617	0.221218	0.0863186	0.0493796	0.143189	0.412946	-0.032439	0.375175	0.143565	0.438886	0.177158
	Her2	-0.960318	poor	-0.50304	-0.2197	-0.467138	-0.0905454	-0.31347	-0.260487	-0.251117	-0.349568	-0.0311807	-0.391456	-0.380877	-0.0575971	0.228898	-0.492092	-0.170196	-0.182903	-0.188286	0.353312	-0.00557508	-0.159505	0.017278	-0.314803	-0.320304	-0.382233	-0.390755	-0.374593	-0.189528	-0.32906	0.169246	0.0683653	0.0469978	-0.148428	-0.439241	-0.317232	-0.295409	-0.235036	0.16065	0.16183	-0.371007	0.0515052	-0.289497	0.012303	-0.198185
	Basal	-1.47882	good	0.178368	-0.34354	0.582434	-0.321563	-0.0987808	-0.0981821	0.0719315	0.0666049	-0.466492	-0.0111039	0.292434	-0.220961	-0.271359	-0.278471	-0.380421	-0.393793	-0.324602	-0.25319	-0.404335	-0.0841602	-0.195421	0.132623	0.40096	0.361737	0.511896	0.507997	-0.055089	0.25476	-0.227118	-0.337421	-0.296302	-0.0877657	-0.228575	-0.119738	-0.500535	-0.0209104	-0.118408	-0.465769	-0.0488971	-0.189275	0.280258	-0.33763	0.0598455
	Her2	-1.62155	good	-1.09912	0.171205	0.226517	0.422094	-0.253455	-0.398192	-0.257135	0.0257038	0.0886291	-0.383068	-0.0476135	0.122468	0.439423	-0.392798	-0.117857	-0.198799	0.0698883	0.459856	0.215844	-0.274052	0.046467	0.0240575	0.133134	0.0406364	-0.39826	-0.181571	-0.187069	-0.0736443	0.160632	0.531094	0.463436	0.525012	-0.417078	-0.23348	0.377072	0.0319529	0.32859	0.484798	0.218191	-0.193176	0.107859	0.503905	-0.304865
	LumA	-0.80505	poor	1.55091	-0.144382	-0.510743	-0.33938	-0.144626	-0.153642	-0.0401014	-0.230495	-0.20891	-0.0785646	-0.431809	0.253943	-0.190068	-0.262908	0.393046	0.331376	0.00102116	-0.387832	-0.195495	-0.159811	-0.218069	-0.360096	-0.479081	-0.468623	-0.640667	-0.627797	0.0870584	-0.330764	-0.366672	-0.394406	0.0289173	0.149148	0.164373	-0.301134	0.118698	-0.0585741	-0.380789	-0.390443	-0.379002	-0.215002	-0.40264	-0.086717	0.0849464
	LumB	-1.74984	good	-0.581055	-0.358966	-0.26753	-0.21988	-0.337886	-0.242417	-0.199826	-0.286945	-0.298398	-0.347151	-0.35432	-0.3783	-0.231654	-0.00989442	-0.166132	-0.332075	-0.329812	-0.12758	-0.131474	-0.00844262	-0.119703	-0.337983	-0.378425	-0.2712	0.181254	-0.103258	-0.258158	-0.333887	-0.150894	-0.173233	-0.196133	0.112272	-0.291585	-0.234709	-0.372764	-0.315469	-0.210278	-0.079989	-0.465808	-0.336876	-0.362409	0.0270996	-0.0915562
	LumB	-2.43638	good	-0.784364	0.250746	0.277892	0.045351	-0.274517	-0.0523787	-0.100298	0.0755908	0.0774029	0.0385587	0.108756	0.00233208	0.38206	-0.239793	0.0960697	0.0892694	0.221533	0.366017	-0.0899333	-0.145115	-0.164441	0.0837767	0.0770778	0.12759	-0.341879	-0.152414	-0.0813846	0.00502835	0.311589	0.181898	0.0927698	0.0400181	0.000446611	-0.179411	0.201056	-0.105807	0.309394	0.15501	0.0156388	-0.165539	-0.132482	-0.103229	-0.294158
	Her2	-2.88107	good	-2.26454	-0.190297	-0.368778	0.000901713	0.133487	0.0217268	0.0601097	-0.147843	-0.210657	-0.124208	-0.162556	-0.0814949	0.0987053	0.29618	-0.165966	-0.115445	-0.337352	0.339179	0.176916	-0.00739375	-0.0746599	-0.246476	-0.349364	-0.284777	-0.0584344	-0.16814	-0.273584	-0.199598	0.269514	0.199652	-0.0783099	-0.0874526	-0.149056	-0.123872	-0.197376	-0.193227	0.240796	0.44604	-0.427899	0.30164	-0.337579	0.277589	-0.0342428
	Basal	-0.0237715	poor	0.723293	-0.365781	0.330631	-0.0174511	0.265739	0.104287	-0.117982	0.102131	0.246622	0.192827	0.25745	-0.0984655	0.0903539	0.486102	-0.20187	-0.177292	-0.324339	0.172867	0.0623152	0.379856	0.229714	0.140282	0.289563	0.301039	0.323103	0.354223	0.0194815	0.177662	0.0971596	0.0467067	-0.042147	-0.19312	0.18913	0.0342445	-0.396399	0.0113196	0.0489193	0.0601874	-0.158201	0.248637	0.322127	0.0904431	0.0797511
	LumB	-2.34859	good	1.11266	0.0134004	-0.140931	-0.2741	-0.421403	-0.221109	0.130638	-0.301063	0.118961	-0.377625	-0.317377	0.278028	0.530956	-0.55608	0.0425323	0.12108	-0.0661355	0.387877	-0.20666	-0.396896	-0.335639	-0.274538	-0.312215	-0.374339	-0.18716	-0.300009	0.0128467	-0.366433	0.0249735	-0.160339	0.422518	0.4592	-0.200407	-0.192065	0.322091	-0.159566	0.0410973	-0.279956	0.0717644	-0.384399	-0.386732	-0.123195	-0.174789
	LumA	-0.779554	poor	0.356379	-0.341608	0.0602787	0.0403406	-0.204852	-0.185211	-0.260378	-0.327467	-0.339662	-0.287248	-0.271732	-0.362762	-0.237832	-0.0731458	0.122705	-0.0543474	-0.22086	-0.0799286	-0.201807	-0.235673	-0.284555	-0.0779142	-0.138781	-0.0486879	0.157238	0.0314384	-0.0792336	-0.232367	-0.246664	-0.12543	-0.121559	-0.372516	-0.133371	-0.482836	-0.331304	-0.26192	-0.250525	-0.0406385	-0.487879	-0.246827	-0.301282	-0.0950443	-0.35431
	LumA	-0.397376	poor	1.22725	-0.319985	-0.412607	-0.299559	0.103743	-0.0222217	-0.110108	-0.120865	-0.348968	0.103818	-0.186691	-0.0793098	-0.470922	0.360511	0.311212	0.223379	-0.202072	-0.484055	-0.306394	-0.088667	-0.0890931	-0.205131	-0.356478	-0.302049	-0.498911	-0.488566	-0.0774542	0.0362666	-0.28036	-0.486496	-0.316883	-0.381291	0.227916	0.170215	-0.0951753	-0.0210206	-0.336057	-0.335049	-0.1479	0.106409	-0.194138	-0.376339	-0.267472
	LumA	-1.4332	good	-0.539888	-0.380727	-0.616878	-0.16033	-0.276497	-0.356164	-0.349464	-0.355172	-0.295934	-0.344415	-0.503586	-0.279826	-0.482319	-0.316054	0.107757	-0.078163	-0.191239	-0.432015	-0.273601	-0.416323	-0.399203	-0.476456	-0.559482	-0.534108	-0.523315	-0.569468	-0.088039	-0.475191	-0.384252	-0.283662	-0.143886	-0.145387	-0.294678	-0.396604	-0.247367	-0.330969	-0.25602	-0.00969865	-0.381693	-0.462914	-0.534133	-0.135822	-0.379044
	LumA	-0.779681	poor	0.757166	0.207404	0.184102	0.0281808	0.218843	0.160132	-0.0334563	0.17449	0.292788	0.327147	0.132862	0.0781407	-0.409143	0.341451	0.269777	0.314137	0.267962	-0.48591	0.0558436	0.0793967	0.115673	0.211439	0.0823841	-0.0114426	-0.221111	-0.106892	0.0260505	0.237258	-0.382238	-0.083933	0.21228	-0.0622879	0.251568	0.153328	0.497138	0.165017	-0.0705172	-0.132965	0.297967	-0.141785	0.116365	-0.0440661	-0.101245
	Her2	-1.55797	good	0.0575868	-0.316359	-0.102334	-0.205396	0.334759	-0.00613813	-0.159956	-0.161618	-0.411819	0.200574	0.0816924	-0.19322	-0.492344	0.547394	-0.472457	-0.430867	-0.25831	-0.484004	-0.299654	0.00328432	-0.081475	-0.115417	-0.00877184	-0.0405925	-0.627904	-0.487536	-0.345516	0.103458	-0.206226	-0.431725	-0.413011	-0.632423	0.116392	-0.073951	-0.2696	-0.22397	-0.417783	0.137585	-0.314741	0.216978	-0.207331	-0.312433	-0.272521
	Her2	-0.686211	poor	0.810529	-0.261333	0.0547956	0.210723	0.516499	0.431136	0.2776	0.265189	0.350198	0.327441	0.245911	-0.202602	-0.287752	0.590016	-0.0809014	-0.10416	-0.275687	-0.039741	0.286165	0.36981	0.258366	0.266002	0.318846	0.415318	0.547611	0.441753	-0.0193944	0.301107	0.230187	0.00882036	-0.399735	-0.0879568	0.210155	0.48185	-0.443905	0.111496	0.0637007	0.210383	-0.0546612	0.472685	0.423596	-0.125333	0.510481
	Her2	-2.79006	good	-0.900635	0.132782	0.490945	-0.333008	0.3927	0.198336	0.225712	0.140198	-0.284897	0.365906	0.311375	-0.207319	-0.508032	0.304608	-0.208197	-0.153482	0.0251285	-0.521977	-0.325725	0.30464	0.126742	0.347548	0.432143	0.319022	0.384509	0.416998	0.15764	0.319016	-0.298713	-0.402096	-0.408123	-0.430763	0.328315	-0.00785568	-0.267113	0.18772	-0.197755	-0.420337	-0.00475594	-0.0723476	0.284765	-0.363313	0.299743
	Normal	0.105846	poor	1.15472	0.465035	-0.208287	-0.0342388	0.443135	0.193114	0.0295801	0.0284151	-0.22775	0.256972	0.194324	-0.179119	-0.59358	0.375934	-0.197881	-0.224378	0.275168	-0.567633	-0.206086	0.33074	0.134429	0.135114	0.227887	0.00368982	0.184616	0.112804	-0.0647354	0.174812	-0.150676	-0.36836	-0.418068	-0.620719	0.311594	0.362963	0.304798	0.0676632	-0.178288	0.32624	0.168158	0.211515	-0.117552	-0.355559	0.332121
	LumB	-1.60355	good	-1.18267	0.149951	0.572062	0.336562	0.151534	0.0744735	0.0541687	0.411832	0.400847	0.27878	0.521862	0.114256	0.250051	-0.130419	0.252388	0.217978	0.159085	0.25842	0.0909176	-0.0979359	0.217068	0.41678	0.603876	0.500026	0.642748	0.621983	-0.0613959	0.258418	0.201384	0.330835	0.0910367	-0.312598	0.0901142	-0.0439603	0.0944912	0.261651	0.279985	0.454612	0.389653	0.168417	0.44389	0.228966	-0.129075
	LumB	-2.732	good	0.352791	-0.253427	0.27681	-0.276095	0.385665	0.174203	-0.118789	0.105319	-0.208175	0.317476	0.294755	0.177617	0.31427	0.533112	0.184928	0.20382	-0.256894	0.171645	0.30847	0.378934	0.426773	0.208849	0.26609	0.226153	-0.0127915	0.236162	-0.0744319	0.0778539	0.127803	0.133727	0.127924	0.28322	0.167208	0.445034	-0.126237	0.138053	0.185111	-0.0225835	0.281462	0.236167	0.308702	0.232723	0.311955
	LumA	-1.31271	poor	1.06479	0.40492	-0.521989	-0.0497521	0.24909	0.237857	0.00825092	-0.0697529	-0.00648037	0.0999747	-0.234398	-0.198171	-0.397138	0.0179606	0.267344	0.138063	0.235952	-0.300371	-0.0771521	0.0756162	0.035652	-0.110005	-0.381059	-0.385894	-0.607433	-0.539819	0.102681	-0.0798299	-0.024283	-0.389516	-0.460228	-0.484046	0.406196	0.318409	-0.0627613	0.0348431	-0.0948171	0.0783783	-0.0408991	0.423069	-0.272699	-0.301856	0.172494
	Normal	-2.34579	good	0.502342	0.499049	0.150249	-0.102828	0.431715	0.19711	0.0867631	0.0656759	-0.135823	0.322149	0.28036	-0.336992	-0.63484	0.460451	-0.161635	-0.252708	0.260368	-0.587759	-0.270352	0.317758	0.192289	0.179801	0.38042	0.198044	0.280911	0.309094	-0.0274818	0.247679	-0.271538	-0.414964	-0.47589	-0.64137	0.345067	0.175497	0.0616686	-0.0595345	-0.1795	0.061226	0.0901991	0.319517	0.179184	-0.332794	0.310949
	Her2	-1.10983	poor	-1.14414	-0.125643	-0.581639	-0.0147341	-0.0482398	-0.0392614	-0.0878572	-0.238023	0.234572	-0.433759	-0.451173	0.285774	0.521885	-0.10022	0.25596	0.103616	-0.232269	0.495376	-0.0530714	-0.0549789	-0.203898	-0.359989	-0.572487	-0.52072	-0.412162	-0.514852	-0.315732	-0.426473	0.357181	0.0298077	0.424223	0.485383	-0.117222	-0.0378195	0.210241	-0.0047877	0.186573	0.13797	-0.376106	0.128357	-0.455645	0.289233	0.0502041
	Basal	0.259689	poor	1.66679	-0.110352	-0.179874	0.054637	0.431569	0.188139	0.140808	0.0367044	-0.00557888	0.0907627	0.0938989	-0.205994	-0.312081	0.375039	-0.240223	-0.235992	-0.215663	-0.211387	0.262047	0.443582	0.402595	-0.0327315	0.139207	0.134825	0.222984	0.0571154	-0.0187818	0.110734	-0.0592837	0.112422	-0.0809167	-0.226796	0.189947	0.0998922	-0.242887	-0.0069897	-0.121408	0.300639	0.188747	0.182322	0.0944515	-0.00554719	0.265549
	Her2	-2.77909	good	0.482174	0.111402	0.167781	0.0218289	-0.391281	-0.0785356	-0.0433411	-0.0878009	0.0839966	-0.211105	-0.0737214	-0.213339	-0.325976	-0.462783	-0.0842091	-0.0959569	-0.0387972	-0.116505	-0.0520838	-0.179652	-0.306248	0.0383087	-0.0490656	-0.0980494	-0.0136013	0.189165	-0.0584251	-0.0357536	-0.0961688	0.272031	-0.0863754	-0.299134	-0.224859	0.0275786	0.0113534	0.124808	0.25529	0.285551	0.297688	-0.267136	-0.125569	-0.0526781	-0.249145
	Normal	-0.766595	poor	1.67891	-0.434196	-0.355255	-0.298989	-0.0792392	0.140551	0.252205	-0.244146	-0.462317	0.0750276	-0.294598	-0.430265	-0.542353	-0.101218	0.351179	0.194076	-0.391443	-0.505515	-0.423439	0.29413	-0.307728	-0.251818	-0.239138	-0.285473	-0.263996	-0.314641	0.157839	-0.065981	-0.300074	-0.604336	-0.539131	-0.557419	0.226418	0.246731	-0.595	-0.0641146	-0.423692	-0.489381	-0.480295	0.104344	-0.303274	-0.491052	0.413292
	LumA	-1.00903	poor	1.67438	0.226722	-0.406017	-0.170912	-0.0362445	-0.14994	0.0216511	-0.0643408	-0.262211	-0.013584	-0.265531	-0.522436	-0.655956	-0.0488866	0.339605	0.216473	-0.0355911	-0.589896	-0.345825	-0.0397196	0.0404764	-0.0603926	-0.258767	-0.370897	-0.715552	-0.582506	-0.0919452	-0.00979864	-0.239988	-0.49942	-0.688651	-0.642018	0.102425	0.00593658	-0.502131	-0.211349	-0.317785	-0.232253	-0.365788	0.112051	-0.216917	-0.418442	-0.0440913
	Her2	-2.16164	good	0.714089	-0.00674376	-0.488954	0.101224	-0.520607	-0.345382	-0.165752	-0.246681	0.0386087	-0.36405	-0.305156	-0.0208453	0.262459	-0.626881	-0.303549	-0.163557	0.123253	0.292304	0.251193	-0.349003	-0.183738	-0.284022	-0.380371	-0.365387	-0.593009	-0.561889	-0.272642	-0.297309	-0.0465616	0.399793	0.486953	0.412433	-0.425651	-0.226872	0.464188	-0.23882	0.151856	0.335669	-0.132966	-0.198341	-0.311992	0.395348	-0.287386
	LumB	-1.30702	poor	0.60676	0.108356	-0.57883	0.0177135	-0.546724	-0.359801	-0.200536	-0.314167	-0.0897683	-0.381223	-0.370451	-0.118184	0.0584346	-0.572124	0.229296	0.0988607	0.227753	0.156367	-0.0700682	-0.441734	-0.384886	-0.33524	-0.512798	-0.406198	-0.242468	-0.355494	-0.130558	-0.302088	0.0487703	-0.00461078	0.0723508	0.221556	-0.381122	-0.09676	0.0318806	-0.275026	0.107557	0.336087	-0.0752883	-0.233738	-0.485085	0.117303	-0.310988
	Her2	-2.14687	good	-0.22196	-0.488034	-0.609851	-0.33466	-0.351257	-0.358639	-0.42767	-0.474627	-0.183228	-0.445737	-0.530015	-0.281985	-0.142169	-0.263169	-0.0811464	-0.20195	-0.415495	0.0221582	-0.316274	-0.446453	-0.353499	-0.517878	-0.607513	-0.555047	-0.526084	-0.569624	-0.24442	-0.482228	-0.0720636	-0.36729	-0.311677	-0.33011	-0.344959	-0.450052	-0.537597	-0.458307	-0.343134	-0.24657	-0.591951	-0.266901	-0.568119	-0.393875	-0.418663
	LumA	-2.11618	good	0.320723	0.289779	0.491693	0.0782324	0.226187	0.0300339	0.0570364	0.169309	-0.094828	0.259609	0.432741	-0.431789	-0.536969	0.352313	-0.0799351	-0.10741	0.202745	-0.511163	-0.132244	-0.00788972	0.193241	0.257563	0.466203	0.412003	0.107436	0.304728	-0.0892175	0.280177	-0.152554	-0.108262	-0.480972	-0.609772	0.0985869	0.0316767	-0.285099	-0.0570612	0.0772961	0.314865	0.127806	0.0981436	0.304196	-0.325638	-0.00517791
	LumA	-0.717863	poor	0.962926	-0.183305	-0.306762	-0.156191	-0.321492	-0.289205	-0.366726	-0.284606	-0.278253	-0.158484	-0.318965	-0.0429004	-0.502634	-0.0676973	0.0128466	0.0315349	-0.174661	-0.556202	-0.232045	-0.467517	-0.193245	-0.262922	-0.395251	-0.307725	-0.395543	-0.398771	-0.0768159	-0.2032	-0.522937	-0.404895	-0.158533	-0.420746	-0.193667	-0.305002	0.344583	-0.110939	-0.328877	-0.143414	-0.105083	-0.303475	-0.303251	-0.297502	-0.537035
	Her2	-2.27851	good	-0.802791	-0.0510729	0.190113	0.108413	0.549991	0.28497	-0.037382	0.135297	-0.0911024	0.370889	0.278142	-0.280916	-0.446107	0.591102	-0.279742	-0.260594	-0.18528	-0.4058	0.0649306	0.345675	0.346374	0.259559	0.374402	0.3296	-0.51362	-0.248482	-0.159767	0.331892	0.0271307	-0.0728679	-0.306597	-0.371157	0.310178	0.222918	-0.292897	0.0719332	0.018585	0.342886	0.212011	0.343866	0.260073	0.00267391	0.00883066
	Her2	-3.02113	good	-0.466126	-0.286597	0.0826671	0.0928704	-0.446193	-0.35263	-0.176456	-0.180145	0.0452217	-0.39355	-0.245506	-0.064144	0.511749	-0.489629	-0.297377	-0.286122	-0.254683	0.494738	0.00708884	-0.391176	-0.345314	-0.159235	-0.264728	-0.0987566	0.344822	0.184906	-0.140134	-0.246822	0.175	0.206847	0.416389	0.601486	-0.396995	-0.23003	-0.17068	-0.252551	-0.10397	-0.0469601	-0.194174	-0.344766	-0.09057	0.259628	0.0533864
	Her2	-0.872702	poor	0.591004	-0.0410846	-0.35468	0.00107757	-0.30369	-0.169663	-0.243441	-0.312103	-0.261866	-0.431051	-0.303983	-0.206002	-0.116353	-0.595934	-0.124355	-0.313226	-0.0992943	0.0859437	-0.182166	-0.358885	-0.382583	-0.287509	-0.390537	-0.415279	0.00541804	-0.166514	-0.221908	-0.290953	0.206294	-0.138841	-0.0262176	-0.222489	-0.35003	-0.164298	0.0185443	-0.228739	0.0702947	0.343103	-0.148366	-0.238005	-0.400602	-0.0587679	-0.38017
	Basal	0.0289165	poor	0.898664	-0.410461	0.0635812	-0.450269	0.149163	-0.173227	-0.136562	-0.403044	-0.472394	-0.25732	-0.358079	-0.424005	-0.260694	-0.253767	-0.434873	-0.367848	-0.397758	-0.347899	-0.370978	0.111879	-0.2021	-0.248775	-0.142164	-0.254105	-0.471795	-0.353742	0.077518	-0.187093	-0.356421	-0.483679	-0.270053	0.412085	-0.0753783	-0.0165276	-0.468268	-0.287574	-0.496263	-0.54792	-0.408716	-0.319104	-0.0561964	-0.293356	0.303243
	Her2	-0.772689	poor	0.379232	-0.045638	0.286796	0.147255	0.558849	0.375919	0.0523026	0.0932001	-0.100498	0.386485	0.35115	-0.230744	-0.394066	0.628417	-0.12638	-0.0859331	-0.264203	-0.249716	-0.14145	0.249055	0.153478	0.230041	0.302254	0.350504	-0.32389	-0.205485	-0.0626609	0.369117	0.0928802	-0.221177	-0.441651	-0.418796	0.252078	0.404283	-0.348473	-0.0044963	0.0207135	0.160835	-0.169297	0.427043	0.232811	-0.224687	0.108587
	LumB	-1.25661	poor	-0.353317	-0.45193	-0.0222952	-0.147669	0.209117	0.0422157	-0.0704934	0.0545094	-0.332725	-0.135384	-0.0666691	-0.324869	-0.322108	0.316891	0.118392	-0.0923363	-0.493688	-0.223698	-0.331131	-0.0251701	-0.0576678	-0.0613414	-0.00364995	0.23866	0.408876	0.182853	0.0135001	0.0139105	0.00162764	-0.391586	-0.502145	-0.316326	0.0624158	-0.0704639	-0.600438	-0.0653626	-0.0455579	-0.293517	-0.281755	0.0323285	0.279377	-0.417708	-0.0619396
	Her2	-0.321454	poor	1.47995	-0.231714	-0.448285	-0.152444	0.0917911	-0.206423	-0.387781	-0.373814	-0.164705	-0.0210657	-0.222097	-0.336591	-0.348148	0.270854	-0.178968	-0.25548	-0.203351	-0.245164	-0.258407	-0.159631	-0.287347	-0.267971	-0.455492	-0.394541	0.361592	-0.12341	-0.0589928	-0.216772	-0.239928	-0.402705	-0.405934	-0.463533	0.0236957	-0.336746	-0.372277	-0.318683	-0.318339	0.162988	-0.241603	-0.256278	-0.44686	-0.260042	-0.519462
	Her2	-2.82222	good	-0.348736	-0.307773	0.192317	-0.279836	-0.397281	-0.25981	-0.0919183	-0.177117	-0.331819	-0.195693	-0.127342	-0.317196	-0.281801	-0.442351	0.167753	0.0996739	-0.3085	-0.329287	-0.370982	0.0340096	-0.237046	-0.00856575	0.228719	-0.00414992	0.378297	0.391481	0.0890606	0.0378346	-0.224945	-0.329685	-0.523356	-0.37134	-0.155142	-0.425424	-0.506209	-0.221615	-0.271965	-0.452393	-0.381955	-0.331421	0.131644	-0.355296	-0.145812
	Her2	-1.79702	good	-0.146016	-0.295044	-0.403767	0.0746118	-0.337962	-0.2302	-0.21538	-0.107296	-0.249401	-0.385357	-0.272244	0.346038	0.654652	-0.257284	0.143841	0.0900251	-0.172068	0.590258	0.217688	-0.364934	-0.134046	-0.317984	-0.384511	-0.258388	0.21918	-0.0394138	-0.187457	-0.344183	0.264819	0.334087	0.521597	0.456008	-0.362476	-0.160944	0.140254	-0.277805	0.236393	0.251402	-0.238046	0.146977	-0.328335	0.442173	-0.214988
	Her2	-1.37225	poor	-0.594764	-0.212005	0.557357	-0.0699747	0.453714	0.333615	0.0950983	0.223772	-0.225883	0.327028	0.353727	-0.352487	0.129124	0.473545	-0.321938	-0.312874	-0.181592	0.072951	-0.253454	0.316172	0.0215248	0.384437	0.490939	0.429134	0.298501	0.391846	0.189684	0.379929	0.0758667	-0.173716	-0.0673599	-0.111415	0.30301	0.174755	-0.405956	0.056275	-0.0667779	-0.350206	-0.0180439	0.115347	0.317567	-0.175805	0.409319
	LumB	-1.16884	poor	-0.939355	-0.294656	-0.579102	-0.201017	-0.605568	-0.428463	-0.263043	-0.393134	-0.454404	-0.469788	-0.486928	-0.187899	0.112267	-0.58208	0.379986	0.175704	-0.369424	0.301757	-0.184664	-0.109252	-0.286706	-0.368202	-0.491948	-0.500139	-0.426113	-0.490511	-0.252346	-0.480741	-0.0660166	-0.255163	0.0241273	0.211711	-0.46131	-0.227474	-0.349803	-0.424991	-0.147965	-0.070975	-0.364485	-0.122417	-0.381039	0.0425342	-0.23283
	LumA	-0.858269	poor	1.37377	0.0499471	-0.230397	-0.076437	-0.43011	-0.300267	-0.0499673	-0.233758	-0.166764	-0.19718	-0.306301	0.0550161	-0.525901	-0.485937	0.14257	0.128161	0.0573043	-0.553547	-0.292244	-0.374812	-0.241622	-0.324736	-0.399661	-0.323706	-0.291178	-0.366331	-0.118986	-0.0541443	-0.44668	-0.354718	-0.0227502	-0.455458	-0.247317	-0.175398	0.348821	0.0419563	-0.327902	0.0708599	-0.132382	-0.238344	-0.257149	-0.275606	-0.383632
	Her2	-0.973872	poor	-0.834276	0.301794	0.621295	0.0100778	0.32718	-0.020337	-0.114281	0.325786	-0.0654169	0.35074	0.502653	0.121112	-0.288792	0.349756	-0.366899	-0.282223	0.296101	-0.363902	-0.164534	-0.0514512	0.149618	0.398251	0.562671	0.548502	0.540343	0.57891	-0.152218	0.395092	-0.310269	0.0657021	0.109591	-0.472885	0.0673061	-0.117557	0.384656	0.156188	0.200905	0.122201	0.412017	0.23589	0.434998	-0.159104	-0.181445

## Sheet: Supplementary Figure 1
Supplementary Figure 1
Data to recreate the two illustrative examples are available at https://github.com/BCTL-Bordet/BCR_TCR_analyses

## Sheet: Supplementary Figure 3
Supplementary Figure 3
BCR/TCR measures used available in Supplementary data 2 (NeoALTTO) and 3 (CALGB 40601) (columns IGH_%_Reads, IGK_%_Reads, IGL_%_Reads, TRA_%_Reads, TRB_%_Reads, TRD_%_Reads, TRG_%_Reads).
	Ig isotypes	Percentage	Isotype	study		Percentage	Isotype	study
		77.5636	IgG	NeoALTTO		89.3945	IgG	CALGB 40601
		91.6561	IgG	NeoALTTO		97.4758	IgG	CALGB 40601
		92.2638	IgG	NeoALTTO		87.3747	IgG	CALGB 40601
		94.8225	IgG	NeoALTTO		53.7365	IgG	CALGB 40601
		88.4593	IgG	NeoALTTO		88.3495	IgG	CALGB 40601
		71.8965	IgG	NeoALTTO		99.2749	IgG	CALGB 40601
		98.7666	IgG	NeoALTTO		85.7143	IgG	CALGB 40601
		62.4915	IgG	NeoALTTO		93.7682	IgG	CALGB 40601
		96.7163	IgG	NeoALTTO		87.0409	IgG	CALGB 40601
		96.8177	IgG	NeoALTTO		96.1737	IgG	CALGB 40601
		91.5418	IgG	NeoALTTO		86.8964	IgG	CALGB 40601
		88.9816	IgG	NeoALTTO		82.668	IgG	CALGB 40601
		66.4993	IgG	NeoALTTO		87.7962	IgG	CALGB 40601
		93.617	IgG	NeoALTTO		41.3485	IgG	CALGB 40601
		98.7478	IgG	NeoALTTO		96.9466	IgG	CALGB 40601
		80.4511	IgG	NeoALTTO		94.1176	IgG	CALGB 40601
		96.7308	IgG	NeoALTTO		58.3756	IgG	CALGB 40601
		84.2581	IgG	NeoALTTO		68.7203	IgG	CALGB 40601
		49.5289	IgG	NeoALTTO		97.5656	IgG	CALGB 40601
		94.6822	IgG	NeoALTTO		88.0618	IgG	CALGB 40601
		90.0293	IgG	NeoALTTO		98.2906	IgG	CALGB 40601
		97.3106	IgG	NeoALTTO		92.3929	IgG	CALGB 40601
		76.4592	IgG	NeoALTTO		95.744	IgG	CALGB 40601
		90.3002	IgG	NeoALTTO		17.5	IgG	CALGB 40601
		72.772	IgG	NeoALTTO		97.9532	IgG	CALGB 40601
		64.0071	IgG	NeoALTTO		83.3757	IgG	CALGB 40601
		92.2717	IgG	NeoALTTO		91.3791	IgG	CALGB 40601
		99.0043	IgG	NeoALTTO		94.2602	IgG	CALGB 40601
		95.3641	IgG	NeoALTTO		98.6776	IgG	CALGB 40601
		95.671	IgG	NeoALTTO		3.7123	IgG	CALGB 40601
		96.049	IgG	NeoALTTO		90.6809	IgG	CALGB 40601
		95.828	IgG	NeoALTTO		6.78914	IgG	CALGB 40601
		93.0389	IgG	NeoALTTO		87.0688	IgG	CALGB 40601
		88.548	IgG	NeoALTTO		83.3068	IgG	CALGB 40601
		94.8739	IgG	NeoALTTO		6.57895	IgG	CALGB 40601
		90.635	IgG	NeoALTTO		76.6932	IgG	CALGB 40601
		33.7719	IgG	NeoALTTO		98.6159	IgG	CALGB 40601
		95.3228	IgG	NeoALTTO		98.3552	IgG	CALGB 40601
		94.3266	IgG	NeoALTTO		86.1704	IgG	CALGB 40601
		75.2052	IgG	NeoALTTO		19.5255	IgG	CALGB 40601
		54.8902	IgG	NeoALTTO		87.4535	IgG	CALGB 40601
		91.166	IgG	NeoALTTO		52.6316	IgG	CALGB 40601
		22.1795	IgG	NeoALTTO		60.8965	IgG	CALGB 40601
		84.0308	IgG	NeoALTTO		89.5985	IgG	CALGB 40601
		77.6376	IgG	NeoALTTO		92.4118	IgG	CALGB 40601
		97.8142	IgG	NeoALTTO		92.5848	IgG	CALGB 40601
		92.1175	IgG	NeoALTTO		87.2576	IgG	CALGB 40601
		46.2687	IgG	NeoALTTO		66.4251	IgG	CALGB 40601
		94.0457	IgG	NeoALTTO		96.3665	IgG	CALGB 40601
		94.2216	IgG	NeoALTTO		81.5126	IgG	CALGB 40601
		96.8629	IgG	NeoALTTO		64.4413	IgG	CALGB 40601
		99.7335	IgG	NeoALTTO		42.8571	IgG	CALGB 40601
		93.6508	IgG	NeoALTTO		80.6139	IgG	CALGB 40601
		95.757	IgG	NeoALTTO		41.168	IgG	CALGB 40601
		81.7846	IgG	NeoALTTO		34.7368	IgG	CALGB 40601
		91.5233	IgG	NeoALTTO		97.9114	IgG	CALGB 40601
		86.8706	IgG	NeoALTTO		37.2766	IgG	CALGB 40601
		95.4435	IgG	NeoALTTO		18.1102	IgG	CALGB 40601
		95.5359	IgG	NeoALTTO		88.4993	IgG	CALGB 40601
		96.0843	IgG	NeoALTTO		80.396	IgG	CALGB 40601
		88.5028	IgG	NeoALTTO		82.8487	IgG	CALGB 40601
		98.6442	IgG	NeoALTTO		87.5275	IgG	CALGB 40601
		97.3375	IgG	NeoALTTO			IgG	CALGB 40601
		94.0417	IgG	NeoALTTO		89.8921	IgG	CALGB 40601
		73.5134	IgG	NeoALTTO		47.7778	IgG	CALGB 40601
		88.6978	IgG	NeoALTTO		88.0566	IgG	CALGB 40601
		89.0196	IgG	NeoALTTO		94.5254	IgG	CALGB 40601
		91.2585	IgG	NeoALTTO		89.4705	IgG	CALGB 40601
		99.5377	IgG	NeoALTTO		6.10329	IgG	CALGB 40601
		83.9969	IgG	NeoALTTO		84.5936	IgG	CALGB 40601
		97.1479	IgG	NeoALTTO		75.641	IgG	CALGB 40601
		94.691	IgG	NeoALTTO		97.9481	IgG	CALGB 40601
		97.0371	IgG	NeoALTTO		54.2878	IgG	CALGB 40601
		86.159	IgG	NeoALTTO		94.0082	IgG	CALGB 40601
		58.585	IgG	NeoALTTO		88.1871	IgG	CALGB 40601
		66.2444	IgG	NeoALTTO		32.7254	IgG	CALGB 40601
		43.4587	IgG	NeoALTTO		32.983	IgG	CALGB 40601
		95.902	IgG	NeoALTTO		33.8361	IgG	CALGB 40601
		96.8685	IgG	NeoALTTO		40	IgG	CALGB 40601
		92.9422	IgG	NeoALTTO		30.5085	IgG	CALGB 40601
		96.737	IgG	NeoALTTO		96.6102	IgG	CALGB 40601
		73.2143	IgG	NeoALTTO		100	IgG	CALGB 40601
		71.4286	IgG	NeoALTTO		60.084	IgG	CALGB 40601
		97.6274	IgG	NeoALTTO		96.2797	IgG	CALGB 40601
		76.0126	IgG	NeoALTTO		92.4386	IgG	CALGB 40601
		98.2354	IgG	NeoALTTO		44.2975	IgG	CALGB 40601
		65.2576	IgG	NeoALTTO		98.0303	IgG	CALGB 40601
		39.0756	IgG	NeoALTTO		81.5217	IgG	CALGB 40601
		90.9621	IgG	NeoALTTO		7.41573	IgG	CALGB 40601
		59.436	IgG	NeoALTTO		95.3914	IgG	CALGB 40601
		33.3966	IgG	NeoALTTO		66.9227	IgG	CALGB 40601
		66.1558	IgG	NeoALTTO		79.4367	IgG	CALGB 40601
		97.6593	IgG	NeoALTTO		70.8548	IgG	CALGB 40601
		95.2414	IgG	NeoALTTO		94.9256	IgG	CALGB 40601
		67.5955	IgG	NeoALTTO		22.2222	IgG	CALGB 40601
		59.2913	IgG	NeoALTTO		88.8374	IgG	CALGB 40601
		98.0662	IgG	NeoALTTO		30.5556	IgG	CALGB 40601
		32.9453	IgG	NeoALTTO		31.5877	IgG	CALGB 40601
		95.2134	IgG	NeoALTTO		82.618	IgG	CALGB 40601
		47.0617	IgG	NeoALTTO		89.0188	IgG	CALGB 40601
		82.6955	IgG	NeoALTTO		59.4558	IgG	CALGB 40601
		87.3386	IgG	NeoALTTO		6.48056	IgG	CALGB 40601
		47.4001	IgG	NeoALTTO		96.0529	IgG	CALGB 40601
		57.7995	IgG	NeoALTTO		76.8116	IgG	CALGB 40601
		83.3186	IgG	NeoALTTO		42.2523	IgG	CALGB 40601
		98.2021	IgG	NeoALTTO		85.3485	IgG	CALGB 40601
		74.0458	IgG	NeoALTTO		97.6936	IgG	CALGB 40601
		81.6324	IgG	NeoALTTO		90.3942	IgG	CALGB 40601
		98.0333	IgG	NeoALTTO		83.0986	IgG	CALGB 40601
		99.2504	IgG	NeoALTTO		78.1742	IgG	CALGB 40601
		92.1986	IgG	NeoALTTO		71.6912	IgG	CALGB 40601
		89.7096	IgG	NeoALTTO		85.6164	IgG	CALGB 40601
		90.0973	IgG	NeoALTTO		52.8481	IgG	CALGB 40601
		79.496	IgG	NeoALTTO		65.6371	IgG	CALGB 40601
		95.4062	IgG	NeoALTTO		93.1864	IgG	CALGB 40601
		91.5369	IgG	NeoALTTO		100	IgG	CALGB 40601
		91.7787	IgG	NeoALTTO		96.0372	IgG	CALGB 40601
		90.6155	IgG	NeoALTTO		95.6236	IgG	CALGB 40601
		61.4772	IgG	NeoALTTO		97.6672	IgG	CALGB 40601
		98.087	IgG	NeoALTTO		54.023	IgG	CALGB 40601
		97.0159	IgG	NeoALTTO		94.4297	IgG	CALGB 40601
		88.0548	IgG	NeoALTTO		78.6333	IgG	CALGB 40601
		97.1598	IgG	NeoALTTO		98.1856	IgG	CALGB 40601
		87.75	IgG	NeoALTTO		67.5773	IgG	CALGB 40601
		99.4594	IgG	NeoALTTO		44.895	IgG	CALGB 40601
		64.4829	IgG	NeoALTTO		72.7082	IgG	CALGB 40601
		89.7768	IgG	NeoALTTO		11.1006	IgG	CALGB 40601
		97.4879	IgG	NeoALTTO		72.481	IgG	CALGB 40601
		40.1923	IgG	NeoALTTO		12.5	IgG	CALGB 40601
		83.0986	IgG	NeoALTTO		84.171	IgG	CALGB 40601
		91.6195	IgG	NeoALTTO		90.0645	IgG	CALGB 40601
		89.8726	IgG	NeoALTTO		89.4077	IgG	CALGB 40601
		76.9583	IgG	NeoALTTO		92.269	IgG	CALGB 40601
		94.9858	IgG	NeoALTTO		8.74735	IgG	CALGB 40601
		74.3863	IgG	NeoALTTO		88.913	IgG	CALGB 40601
		85.9005	IgG	NeoALTTO		80.3454	IgG	CALGB 40601
		80.2634	IgG	NeoALTTO		92.2179	IgG	CALGB 40601
		89.0036	IgG	NeoALTTO		66.574	IgG	CALGB 40601
		93.1955	IgG	NeoALTTO		89.9722	IgG	CALGB 40601
		93.8668	IgG	NeoALTTO		76.6667	IgG	CALGB 40601
		81.6737	IgG	NeoALTTO		69.434	IgG	CALGB 40601
		95.1489	IgG	NeoALTTO		62.5661	IgG	CALGB 40601
		12.4337	IgG	NeoALTTO		31.4136	IgG	CALGB 40601
		89.4676	IgG	NeoALTTO		79.8494	IgG	CALGB 40601
		83.4045	IgG	NeoALTTO		93.855	IgG	CALGB 40601
		85.9524	IgG	NeoALTTO		71.5564	IgG	CALGB 40601
		85.9662	IgG	NeoALTTO		70.5815	IgG	CALGB 40601
		96.1313	IgG	NeoALTTO		71.0526	IgG	CALGB 40601
		71.4286	IgG	NeoALTTO		97.1022	IgG	CALGB 40601
		76.0684	IgG	NeoALTTO		76.6578	IgG	CALGB 40601
		87.3657	IgG	NeoALTTO		56.6924	IgG	CALGB 40601
		68.932	IgG	NeoALTTO		82.7133	IgG	CALGB 40601
		67.356	IgG	NeoALTTO		98.4384	IgG	CALGB 40601
		99.139	IgG	NeoALTTO		69.2308	IgG	CALGB 40601
		14.8008	IgG	NeoALTTO		13.0578	IgG	CALGB 40601
		81.8197	IgG	NeoALTTO		92.4128	IgG	CALGB 40601
		97.1955	IgG	NeoALTTO		94.4454	IgG	CALGB 40601
		98.7632	IgG	NeoALTTO		70.017	IgG	CALGB 40601
		82.6156	IgG	NeoALTTO		94.2934	IgG	CALGB 40601
		92.8775	IgG	NeoALTTO		72.3488	IgG	CALGB 40601
		91.6516	IgG	NeoALTTO		92.3268	IgG	CALGB 40601
		69.6444	IgG	NeoALTTO		47.0425	IgG	CALGB 40601
		93.3333	IgG	NeoALTTO		83.4831	IgG	CALGB 40601
		78.2423	IgG	NeoALTTO		95.9804	IgG	CALGB 40601
		68.3157	IgG	NeoALTTO		65.8452	IgG	CALGB 40601
		79.539	IgG	NeoALTTO		4.80179	IgG	CALGB 40601
		92.3604	IgG	NeoALTTO		52.5087	IgG	CALGB 40601
		82.4725	IgG	NeoALTTO		95.4357	IgG	CALGB 40601
		98.4411	IgG	NeoALTTO		93.1105	IgG	CALGB 40601
		89.1481	IgG	NeoALTTO		88.9693	IgG	CALGB 40601
		68.0938	IgG	NeoALTTO		89.9385	IgG	CALGB 40601
		85.2071	IgG	NeoALTTO		32.0077	IgG	CALGB 40601
		82.3871	IgG	NeoALTTO		65.6109	IgG	CALGB 40601
		69.9132	IgG	NeoALTTO		93.898	IgG	CALGB 40601
		97.803	IgG	NeoALTTO		15.7604	IgG	CALGB 40601
		84.8306	IgG	NeoALTTO		21.2664	IgG	CALGB 40601
		92.5156	IgG	NeoALTTO		10.8673	IgG	CALGB 40601
		90.4384	IgG	NeoALTTO		99.7106	IgG	CALGB 40601
		93.4198	IgG	NeoALTTO		90.625	IgG	CALGB 40601
		59.8626	IgG	NeoALTTO		90.625	IgG	CALGB 40601
		98.4545	IgG	NeoALTTO		80.4469	IgG	CALGB 40601
		63.8889	IgG	NeoALTTO		80.6177	IgG	CALGB 40601
		95.9348	IgG	NeoALTTO			IgG	CALGB 40601
		98.9227	IgG	NeoALTTO		36.7742	IgG	CALGB 40601
		94.5529	IgG	NeoALTTO		99.3996	IgG	CALGB 40601
		96.3855	IgG	NeoALTTO		17.3008	IgG	CALGB 40601
		78.4059	IgG	NeoALTTO		92.5536	IgG	CALGB 40601
		93.905	IgG	NeoALTTO		92.8571	IgG	CALGB 40601
		89.098	IgG	NeoALTTO		72.807	IgG	CALGB 40601
		99.1093	IgG	NeoALTTO		99.2592	IgG	CALGB 40601
		89.5247	IgG	NeoALTTO		98.3989	IgG	CALGB 40601
		78.9145	IgG	NeoALTTO		97.198	IgG	CALGB 40601
		30.5556	IgG	NeoALTTO		95.6681	IgG	CALGB 40601
		88.1854	IgG	NeoALTTO		84.6847	IgG	CALGB 40601
		80.517	IgG	NeoALTTO		98.4809	IgG	CALGB 40601
		88.4124	IgG	NeoALTTO		79.4189	IgG	CALGB 40601
		92.3771	IgG	NeoALTTO		86.6135	IgG	CALGB 40601
		90.6882	IgG	NeoALTTO		31.5789	IgG	CALGB 40601
		56.975	IgG	NeoALTTO		94.0881	IgG	CALGB 40601
		75.9846	IgG	NeoALTTO		63.5174	IgG	CALGB 40601
		85.7143	IgG	NeoALTTO		76.2453	IgG	CALGB 40601
		84.7934	IgG	NeoALTTO		84.139	IgG	CALGB 40601
		72.5176	IgG	NeoALTTO		95.8974	IgG	CALGB 40601
		85.4251	IgG	NeoALTTO		73.1137	IgG	CALGB 40601
		90.5466	IgG	NeoALTTO		81.9353	IgG	CALGB 40601
		87.3398	IgG	NeoALTTO		94.6187	IgG	CALGB 40601
		82.4921	IgG	NeoALTTO		42.9598	IgG	CALGB 40601
		97.6996	IgG	NeoALTTO		97.2072	IgG	CALGB 40601
		80.7422	IgG	NeoALTTO		89.4763	IgG	CALGB 40601
		81.8321	IgG	NeoALTTO		80.2756	IgG	CALGB 40601
		74.1936	IgG	NeoALTTO		90.1371	IgG	CALGB 40601
		54.072	IgG	NeoALTTO		75.0103	IgG	CALGB 40601
		98.3285	IgG	NeoALTTO		73.0062	IgG	CALGB 40601
		100	IgG	NeoALTTO		98.3693	IgG	CALGB 40601
		56.9767	IgG	NeoALTTO		87.4286	IgG	CALGB 40601
		29.5082	IgG	NeoALTTO		100	IgG	CALGB 40601
		85.2485	IgG	NeoALTTO		94.2699	IgG	CALGB 40601
		73.7226	IgG	NeoALTTO		100	IgG	CALGB 40601
		90.8745	IgG	NeoALTTO		98.0826	IgG	CALGB 40601
		93.9875	IgG	NeoALTTO		88.4885	IgG	CALGB 40601
		78.0539	IgG	NeoALTTO		99.9415	IgG	CALGB 40601
		98.8315	IgG	NeoALTTO		18.3771	IgG	CALGB 40601
		77.7132	IgG	NeoALTTO		92.8169	IgG	CALGB 40601
		72.0621	IgG	NeoALTTO		90.7712	IgG	CALGB 40601
		82.5059	IgG	NeoALTTO		97.1638	IgG	CALGB 40601
		83.7338	IgG	NeoALTTO		78.0118	IgG	CALGB 40601
		77.7108	IgG	NeoALTTO		58.3235	IgG	CALGB 40601
		72.0508	IgG	NeoALTTO		95.7225	IgG	CALGB 40601
		95.0018	IgG	NeoALTTO		25.1497	IgG	CALGB 40601
		96.7914	IgG	NeoALTTO		45.1613	IgG	CALGB 40601
		71.1924	IgG	NeoALTTO		96.1213	IgG	CALGB 40601
		86.9105	IgG	NeoALTTO		70.1923	IgG	CALGB 40601
		95.2189	IgG	NeoALTTO		75.5102	IgG	CALGB 40601
		68.2927	IgG	NeoALTTO		51.4319	IgG	CALGB 40601
		66.7445	IgG	NeoALTTO		93.7959	IgG	CALGB 40601
		82.7451	IgG	NeoALTTO		47.0588	IgG	CALGB 40601
		93.4929	IgG	NeoALTTO		88.728	IgG	CALGB 40601
		35.685	IgG	NeoALTTO		96.1075	IgG	CALGB 40601
		34.131	IgG	NeoALTTO		9.55908	IgG	CALGB 40601
		95.8566	IgG	NeoALTTO		91.6534	IgG	CALGB 40601
		94.7286	IgG	NeoALTTO		82.0106	IgG	CALGB 40601
		92.753	IgG	NeoALTTO		0	IgG	CALGB 40601
		93.1118	IgG	NeoALTTO		54.6097	IgG	CALGB 40601
		90.5293	IgG	NeoALTTO		14.4005	IgG	CALGB 40601
		55.4948	IgG	NeoALTTO		4.78759	IgG	CALGB 40601
		98.2638	IgG	NeoALTTO		84.2509	IgG	CALGB 40601
		58.3989	IgG	NeoALTTO		64.6154	IgG	CALGB 40601
		71.114	IgG	NeoALTTO		93.6006	IgG	CALGB 40601
		63.5294	IgG	NeoALTTO		91.9939	IgG	CALGB 40601
		90.5219	IgG	NeoALTTO		79.4521	IgG	CALGB 40601
		49.0432	IgG	NeoALTTO		96.5445	IgG	CALGB 40601
		55.2239	IgG	NeoALTTO		97.7347	IgG	CALGB 40601
		98.2613	IgG	NeoALTTO		98.2239	IgG	CALGB 40601
		58.9286	IgG	NeoALTTO		57.0131	IgG	CALGB 40601
		8.00848	IgA	NeoALTTO		86.9436	IgG	CALGB 40601
		3.93906	IgA	NeoALTTO		78.1277	IgG	CALGB 40601
		3.93152	IgA	NeoALTTO		44	IgG	CALGB 40601
		2.28506	IgA	NeoALTTO		96.1637	IgG	CALGB 40601
		1.71935	IgA	NeoALTTO		82.4943	IgG	CALGB 40601
		16.9077	IgA	NeoALTTO		87.692	IgG	CALGB 40601
		0.509882	IgA	NeoALTTO		97.5852	IgG	CALGB 40601
		7.50267	IgA	NeoALTTO		57.3034	IgG	CALGB 40601
		2.12739	IgA	NeoALTTO		94.9461	IgG	CALGB 40601
		1.18662	IgA	NeoALTTO		95.0676	IgG	CALGB 40601
		7.59708	IgA	NeoALTTO		2.54313	IgA	CALGB 40601
		9.93322	IgA	NeoALTTO		2.22986	IgA	CALGB 40601
		29.7476	IgA	NeoALTTO		2.18343	IgA	CALGB 40601
		6.38298	IgA	NeoALTTO		6.43629	IgA	CALGB 40601
		1.12229	IgA	NeoALTTO		11.0032	IgA	CALGB 40601
		15.7895	IgA	NeoALTTO		0.692156	IgA	CALGB 40601
		1.37605	IgA	NeoALTTO		11.8095	IgA	CALGB 40601
		5.56682	IgA	NeoALTTO		0.335028	IgA	CALGB 40601
		47.9755	IgA	NeoALTTO		6.51421	IgA	CALGB 40601
		4.74726	IgA	NeoALTTO		2.64901	IgA	CALGB 40601
		7.40469	IgA	NeoALTTO		6.72386	IgA	CALGB 40601
		2.62808	IgA	NeoALTTO		0.44638	IgA	CALGB 40601
		22.3038	IgA	NeoALTTO		3.97531	IgA	CALGB 40601
		5.44701	IgA	NeoALTTO		55.0322	IgA	CALGB 40601
		19.7296	IgA	NeoALTTO		2.83533	IgA	CALGB 40601
		27.8654	IgA	NeoALTTO		4.36433	IgA	CALGB 40601
		5.15222	IgA	NeoALTTO		33.9255	IgA	CALGB 40601
		0.430523	IgA	NeoALTTO		5.68871	IgA	CALGB 40601
		3.85107	IgA	NeoALTTO		2.39635	IgA	CALGB 40601
		1.7316	IgA	NeoALTTO		7.02247	IgA	CALGB 40601
		2.09767	IgA	NeoALTTO		1.36338	IgA	CALGB 40601
		2.39305	IgA	NeoALTTO		1.40088	IgA	CALGB 40601
		1.63426	IgA	NeoALTTO		3.91837	IgA	CALGB 40601
		9.49775	IgA	NeoALTTO		67.5	IgA	CALGB 40601
		2.28311	IgA	NeoALTTO		1.84435	IgA	CALGB 40601
		7.35496	IgA	NeoALTTO		7.63359	IgA	CALGB 40601
		61.6228	IgA	NeoALTTO		6.11336	IgA	CALGB 40601
		1.36247	IgA	NeoALTTO		0.297619	IgA	CALGB 40601
		4.98499	IgA	NeoALTTO		0.933387	IgA	CALGB 40601
		4.21642	IgA	NeoALTTO		87.703	IgA	CALGB 40601
		40.9182	IgA	NeoALTTO		6.82972	IgA	CALGB 40601
		4.35279	IgA	NeoALTTO		89.2173	IgA	CALGB 40601
		75.4549	IgA	NeoALTTO		3.59587	IgA	CALGB 40601
		6.83021	IgA	NeoALTTO		5.64388	IgA	CALGB 40601
		17.7752	IgA	NeoALTTO		92.7632	IgA	CALGB 40601
		2.18579	IgA	NeoALTTO		19.4223	IgA	CALGB 40601
		2.62751	IgA	NeoALTTO		1.1534	IgA	CALGB 40601
		4.47761	IgA	NeoALTTO		1.0947	IgA	CALGB 40601
		3.58891	IgA	NeoALTTO		2.69153	IgA	CALGB 40601
		4.81257	IgA	NeoALTTO		74.4526	IgA	CALGB 40601
		2.58961	IgA	NeoALTTO		7.5874	IgA	CALGB 40601
		0.26645	IgA	NeoALTTO		47.3684	IgA	CALGB 40601
		4.98866	IgA	NeoALTTO		10.364	IgA	CALGB 40601
		0.280198	IgA	NeoALTTO		4.1161	IgA	CALGB 40601
		16.7692	IgA	NeoALTTO		1.33306	IgA	CALGB 40601
		2.6229	IgA	NeoALTTO		3.63353	IgA	CALGB 40601
		5.9036	IgA	NeoALTTO		7.20222	IgA	CALGB 40601
		2.94087	IgA	NeoALTTO		32.6087	IgA	CALGB 40601
		0.998278	IgA	NeoALTTO		1.07602	IgA	CALGB 40601
		2.89891	IgA	NeoALTTO		8.40336	IgA	CALGB 40601
		9.72836	IgA	NeoALTTO		32.2385	IgA	CALGB 40601
		1.28781	IgA	NeoALTTO		57.1429	IgA	CALGB 40601
		0.544418	IgA	NeoALTTO		19.063	IgA	CALGB 40601
		5.70078	IgA	NeoALTTO		48.3778	IgA	CALGB 40601
		3.08978	IgA	NeoALTTO		62.4561	IgA	CALGB 40601
		4.01347	IgA	NeoALTTO		2.03218	IgA	CALGB 40601
		10.1961	IgA	NeoALTTO		57.5319	IgA	CALGB 40601
		4.36425	IgA	NeoALTTO		75.5906	IgA	CALGB 40601
		0.134674	IgA	NeoALTTO		10.0982	IgA	CALGB 40601
		1.1347	IgA	NeoALTTO		18.4406	IgA	CALGB 40601
		1.23288	IgA	NeoALTTO		12.1971	IgA	CALGB 40601
		1.14465	IgA	NeoALTTO		7.69757	IgA	CALGB 40601
		2.48959	IgA	NeoALTTO			IgA	CALGB 40601
		5.50281	IgA	NeoALTTO		7.95003	IgA	CALGB 40601
		38.2961	IgA	NeoALTTO		50.7407	IgA	CALGB 40601
		3.80552	IgA	NeoALTTO		6.61142	IgA	CALGB 40601
		25.6036	IgA	NeoALTTO		2.98507	IgA	CALGB 40601
		3.57984	IgA	NeoALTTO		10.349	IgA	CALGB 40601
		0.462258	IgA	NeoALTTO		92.4883	IgA	CALGB 40601
		6.53919	IgA	NeoALTTO		13.4276	IgA	CALGB 40601
		2.34467	IgA	NeoALTTO		21.9335	IgA	CALGB 40601
		12.5	IgA	NeoALTTO		0.071515	IgA	CALGB 40601
		4.7619	IgA	NeoALTTO		43.8852	IgA	CALGB 40601
		1.51155	IgA	NeoALTTO		0.934314	IgA	CALGB 40601
		13.3877	IgA	NeoALTTO		2.57473	IgA	CALGB 40601
		1.43685	IgA	NeoALTTO		66.464	IgA	CALGB 40601
		16.7327	IgA	NeoALTTO		60.388	IgA	CALGB 40601
		57.593	IgA	NeoALTTO		65.7049	IgA	CALGB 40601
		7.58017	IgA	NeoALTTO		60	IgA	CALGB 40601
		36.6594	IgA	NeoALTTO		64.4068	IgA	CALGB 40601
		64.5161	IgA	NeoALTTO		3.38983	IgA	CALGB 40601
		10.5364	IgA	NeoALTTO		0	IgA	CALGB 40601
		0	IgA	NeoALTTO		16.3866	IgA	CALGB 40601
		3.47343	IgA	NeoALTTO		2.87386	IgA	CALGB 40601
		30.3406	IgA	NeoALTTO		4.96961	IgA	CALGB 40601
		8.15822	IgA	NeoALTTO		53.6777	IgA	CALGB 40601
		1.29887	IgA	NeoALTTO		0.178072	IgA	CALGB 40601
		51.1957	IgA	NeoALTTO		16.3043	IgA	CALGB 40601
		2.46171	IgA	NeoALTTO		89.8876	IgA	CALGB 40601
		3.83629	IgA	NeoALTTO		1.77098	IgA	CALGB 40601
		16.1398	IgA	NeoALTTO		31.2698	IgA	CALGB 40601
		12.0618	IgA	NeoALTTO		12.1394	IgA	CALGB 40601
		28.8278	IgA	NeoALTTO		7.53123	IgA	CALGB 40601
		5.84688	IgA	NeoALTTO		3.7834	IgA	CALGB 40601
		11.827	IgA	NeoALTTO		55.5556	IgA	CALGB 40601
		1.23206	IgA	NeoALTTO		10.1113	IgA	CALGB 40601
		20.6107	IgA	NeoALTTO		55.5556	IgA	CALGB 40601
		16.4475	IgA	NeoALTTO		0.578163	IgA	CALGB 40601
		1.36457	IgA	NeoALTTO		16.7382	IgA	CALGB 40601
		0.218251	IgA	NeoALTTO		9.30174	IgA	CALGB 40601
		4.96454	IgA	NeoALTTO		35.102	IgA	CALGB 40601
		9.62192	IgA	NeoALTTO		92.6221	IgA	CALGB 40601
		2.47568	IgA	NeoALTTO		3.4957	IgA	CALGB 40601
		14.7739	IgA	NeoALTTO		22.4638	IgA	CALGB 40601
		0.326625	IgA	NeoALTTO		55.3604	IgA	CALGB 40601
		3.78691	IgA	NeoALTTO		10.6686	IgA	CALGB 40601
		7.06383	IgA	NeoALTTO		0.62149	IgA	CALGB 40601
		6.49378	IgA	NeoALTTO		6.41242	IgA	CALGB 40601
		12.4478	IgA	NeoALTTO		16.9014	IgA	CALGB 40601
		1.32174	IgA	NeoALTTO		16.8022	IgA	CALGB 40601
		1.72875	IgA	NeoALTTO		28.3088	IgA	CALGB 40601
		8.12245	IgA	NeoALTTO		13.0137	IgA	CALGB 40601
		1.20556	IgA	NeoALTTO		40.5515	IgA	CALGB 40601
		8.5026	IgA	NeoALTTO		14.6718	IgA	CALGB 40601
		0.383489	IgA	NeoALTTO		5.70835	IgA	CALGB 40601
		32.6647	IgA	NeoALTTO		0	IgA	CALGB 40601
		8.45932	IgA	NeoALTTO		3.6393	IgA	CALGB 40601
		2.23688	IgA	NeoALTTO		1.31291	IgA	CALGB 40601
		52.5	IgA	NeoALTTO		1.49041	IgA	CALGB 40601
		11.2676	IgA	NeoALTTO		44.5141	IgA	CALGB 40601
		6.22842	IgA	NeoALTTO		5.42109	IgA	CALGB 40601
		2.75577	IgA	NeoALTTO		21.078	IgA	CALGB 40601
		15.5137	IgA	NeoALTTO		0.802139	IgA	CALGB 40601
		2.97234	IgA	NeoALTTO		30.3736	IgA	CALGB 40601
		18.6766	IgA	NeoALTTO		43.7364	IgA	CALGB 40601
		11.5525	IgA	NeoALTTO		26.2188	IgA	CALGB 40601
		6.49794	IgA	NeoALTTO		76.9485	IgA	CALGB 40601
		3.32199	IgA	NeoALTTO		23.8353	IgA	CALGB 40601
		2.23611	IgA	NeoALTTO		83.6066	IgA	CALGB 40601
		3.07287	IgA	NeoALTTO		8.78512	IgA	CALGB 40601
		16.7373	IgA	NeoALTTO		9.93548	IgA	CALGB 40601
		3.06383	IgA	NeoALTTO		7.31707	IgA	CALGB 40601
		83.1635	IgA	NeoALTTO		5.92824	IgA	CALGB 40601
		9.72222	IgA	NeoALTTO		90.3226	IgA	CALGB 40601
		11.3704	IgA	NeoALTTO		11.087	IgA	CALGB 40601
		0.566435	IgA	NeoALTTO		17.1875	IgA	CALGB 40601
		11.6826	IgA	NeoALTTO		4.86381	IgA	CALGB 40601
		0.745698	IgA	NeoALTTO		23.3177	IgA	CALGB 40601
		7.14286	IgA	NeoALTTO		7.58299	IgA	CALGB 40601
		14.1026	IgA	NeoALTTO		22.2222	IgA	CALGB 40601
		11.32	IgA	NeoALTTO		27.1698	IgA	CALGB 40601
		22.9774	IgA	NeoALTTO		26.684	IgA	CALGB 40601
		22.1566	IgA	NeoALTTO		53.9267	IgA	CALGB 40601
		0.793126	IgA	NeoALTTO		8.99026	IgA	CALGB 40601
		79.4118	IgA	NeoALTTO		4.87887	IgA	CALGB 40601
		16.7071	IgA	NeoALTTO		28.4436	IgA	CALGB 40601
		2.17107	IgA	NeoALTTO		17.9447	IgA	CALGB 40601
		0.658665	IgA	NeoALTTO		28.9474	IgA	CALGB 40601
		8.29346	IgA	NeoALTTO		1.29384	IgA	CALGB 40601
		4.17854	IgA	NeoALTTO		10.3448	IgA	CALGB 40601
		4.72655	IgA	NeoALTTO		40.0927	IgA	CALGB 40601
		26.0536	IgA	NeoALTTO		16.1196	IgA	CALGB 40601
		3.90135	IgA	NeoALTTO		0.374384	IgA	CALGB 40601
		10.9612	IgA	NeoALTTO		16.1538	IgA	CALGB 40601
		24.0283	IgA	NeoALTTO		81.5337	IgA	CALGB 40601
		6.49878	IgA	NeoALTTO		7.11809	IgA	CALGB 40601
		0.195947	IgA	NeoALTTO		1.36371	IgA	CALGB 40601
		14.4793	IgA	NeoALTTO		25.0426	IgA	CALGB 40601
		0.339629	IgA	NeoALTTO		1.66501	IgA	CALGB 40601
		8.0683	IgA	NeoALTTO		26.0736	IgA	CALGB 40601
		27.2681	IgA	NeoALTTO		2.9417	IgA	CALGB 40601
		11.259	IgA	NeoALTTO		46.1414	IgA	CALGB 40601
		15.3557	IgA	NeoALTTO		10.7552	IgA	CALGB 40601
		20.1543	IgA	NeoALTTO		2.78711	IgA	CALGB 40601
		1.44369	IgA	NeoALTTO		29.5158	IgA	CALGB 40601
		13.1075	IgA	NeoALTTO		91.5131	IgA	CALGB 40601
		5.20554	IgA	NeoALTTO		41.7288	IgA	CALGB 40601
		6.66446	IgA	NeoALTTO		3.62736	IgA	CALGB 40601
		1.86184	IgA	NeoALTTO		3.93042	IgA	CALGB 40601
		37.4877	IgA	NeoALTTO		8.4991	IgA	CALGB 40601
		0.930453	IgA	NeoALTTO		8.87776	IgA	CALGB 40601
		24.2064	IgA	NeoALTTO		66.1963	IgA	CALGB 40601
		2.17023	IgA	NeoALTTO		17.1946	IgA	CALGB 40601
		0.678618	IgA	NeoALTTO		0.51554	IgA	CALGB 40601
		1.41684	IgA	NeoALTTO		76.682	IgA	CALGB 40601
		0.803213	IgA	NeoALTTO		72.1027	IgA	CALGB 40601
		12.975	IgA	NeoALTTO		86.2069	IgA	CALGB 40601
		3.82638	IgA	NeoALTTO		0.144718	IgA	CALGB 40601
		8.96918	IgA	NeoALTTO		6.25	IgA	CALGB 40601
		0.733643	IgA	NeoALTTO		7.29167	IgA	CALGB 40601
		8.05044	IgA	NeoALTTO		13.9665	IgA	CALGB 40601
		17.1734	IgA	NeoALTTO		18.0511	IgA	CALGB 40601
		66.3082	IgA	NeoALTTO			IgA	CALGB 40601
		11.2271	IgA	NeoALTTO		59.8387	IgA	CALGB 40601
		15.2585	IgA	NeoALTTO		0.587391	IgA	CALGB 40601
		0.761027	IgA	NeoALTTO		81.407	IgA	CALGB 40601
		5.66802	IgA	NeoALTTO		6.41382	IgA	CALGB 40601
		7.93157	IgA	NeoALTTO		7.14286	IgA	CALGB 40601
		39.3539	IgA	NeoALTTO		27.193	IgA	CALGB 40601
		9.79827	IgA	NeoALTTO		0.62839	IgA	CALGB 40601
		14.2857	IgA	NeoALTTO		0.330726	IgA	CALGB 40601
		12.5444	IgA	NeoALTTO		0.744912	IgA	CALGB 40601
		25.5295	IgA	NeoALTTO		2.86341	IgA	CALGB 40601
		13.9001	IgA	NeoALTTO		13.5135	IgA	CALGB 40601
		0.632047	IgA	NeoALTTO		1.1783	IgA	CALGB 40601
		9.62447	IgA	NeoALTTO		19.9354	IgA	CALGB 40601
		16.2692	IgA	NeoALTTO		6.73759	IgA	CALGB 40601
		1.23729	IgA	NeoALTTO		61.4035	IgA	CALGB 40601
		0.742587	IgA	NeoALTTO		1.52201	IgA	CALGB 40601
		1.9453	IgA	NeoALTTO		17.4419	IgA	CALGB 40601
		25.8065	IgA	NeoALTTO		20.5693	IgA	CALGB 40601
		41.4773	IgA	NeoALTTO		12.6049	IgA	CALGB 40601
		0.148301	IgA	NeoALTTO		4.10256	IgA	CALGB 40601
		0	IgA	NeoALTTO		0.844595	IgA	CALGB 40601
		39.5349	IgA	NeoALTTO		6.32142	IgA	CALGB 40601
		59.9271	IgA	NeoALTTO		4.9508	IgA	CALGB 40601
		2.51203	IgA	NeoALTTO		50.7184	IgA	CALGB 40601
		23.312	IgA	NeoALTTO		0.433902	IgA	CALGB 40601
		1.47338	IgA	NeoALTTO		5.68264	IgA	CALGB 40601
		1.69311	IgA	NeoALTTO		19.2168	IgA	CALGB 40601
		18.3587	IgA	NeoALTTO		8.98189	IgA	CALGB 40601
		0.946639	IgA	NeoALTTO		15.037	IgA	CALGB 40601
		19.2975	IgA	NeoALTTO		25.3988	IgA	CALGB 40601
		23.2223	IgA	NeoALTTO		1.47279	IgA	CALGB 40601
		4.74673	IgA	NeoALTTO		12	IgA	CALGB 40601
		13.7708	IgA	NeoALTTO		0	IgA	CALGB 40601
		14.1566	IgA	NeoALTTO		4.70166	IgA	CALGB 40601
		17.6951	IgA	NeoALTTO		0	IgA	CALGB 40601
		3.06114	IgA	NeoALTTO		1.32743	IgA	CALGB 40601
		2.13904	IgA	NeoALTTO		11.2163	IgA	CALGB 40601
		28.5398	IgA	NeoALTTO		0.0328953	IgA	CALGB 40601
		9.52294	IgA	NeoALTTO		74.2243	IgA	CALGB 40601
		2.61137	IgA	NeoALTTO		2.67606	IgA	CALGB 40601
		29.2683	IgA	NeoALTTO		2.07016	IgA	CALGB 40601
		3.44425	IgA	NeoALTTO		0.556385	IgA	CALGB 40601
		15.7753	IgA	NeoALTTO		19.9473	IgA	CALGB 40601
		2.13478	IgA	NeoALTTO		41.2043	IgA	CALGB 40601
		59.5745	IgA	NeoALTTO		3.57329	IgA	CALGB 40601
		59.8867	IgA	NeoALTTO		60.479	IgA	CALGB 40601
		3.34361	IgA	NeoALTTO		54.8387	IgA	CALGB 40601
		2.65317	IgA	NeoALTTO		1.83357	IgA	CALGB 40601
		3.30189	IgA	NeoALTTO		29.8077	IgA	CALGB 40601
		0.540681	IgA	NeoALTTO		20.0371	IgA	CALGB 40601
		7.21576	IgA	NeoALTTO		46.2443	IgA	CALGB 40601
		42.6042	IgA	NeoALTTO		3.42437	IgA	CALGB 40601
		1.28309	IgA	NeoALTTO		20.5882	IgA	CALGB 40601
		40.4223	IgA	NeoALTTO		9.29384	IgA	CALGB 40601
		2.84974	IgA	NeoALTTO		0.0926784	IgA	CALGB 40601
		36.4706	IgA	NeoALTTO		87.9189	IgA	CALGB 40601
		2.21727	IgA	NeoALTTO		8.04883	IgA	CALGB 40601
		43.3026	IgA	NeoALTTO		0	IgA	CALGB 40601
		35.5224	IgA	NeoALTTO		100	IgA	CALGB 40601
		1.25171	IgA	NeoALTTO		33.8921	IgA	CALGB 40601
		39.8809	IgA	NeoALTTO		83.821	IgA	CALGB 40601
		14.428	IgM	NeoALTTO		91.234	IgA	CALGB 40601
		4.4048	IgM	NeoALTTO		10.2091	IgA	CALGB 40601
		3.74128	IgM	NeoALTTO		34.6154	IgA	CALGB 40601
		2.87748	IgM	NeoALTTO		5.12722	IgA	CALGB 40601
		9.74135	IgM	NeoALTTO		7.06272	IgA	CALGB 40601
		11.1061	IgM	NeoALTTO		20.5479	IgA	CALGB 40601
		0.713835	IgM	NeoALTTO		2.75508	IgA	CALGB 40601
		29.967	IgM	NeoALTTO		1.58416	IgA	CALGB 40601
		1.13716	IgM	NeoALTTO		1.77615	IgA	CALGB 40601
		1.88781	IgM	NeoALTTO		42.2533	IgA	CALGB 40601
		0.861141	IgM	NeoALTTO		11.1276	IgA	CALGB 40601
		1.08514	IgM	NeoALTTO		21.5319	IgA	CALGB 40601
		3.64742	IgM	NeoALTTO		52	IgA	CALGB 40601
		0	IgM	NeoALTTO		2.87719	IgA	CALGB 40601
		0.124974	IgM	NeoALTTO		17.5057	IgA	CALGB 40601
		3.7594	IgM	NeoALTTO		9.44845	IgA	CALGB 40601
		1.89318	IgM	NeoALTTO		0.0508388	IgA	CALGB 40601
		10.1751	IgM	NeoALTTO		42.6966	IgA	CALGB 40601
		2.44461	IgM	NeoALTTO		4.58221	IgA	CALGB 40601
		0.570563	IgM	NeoALTTO		4.9062	IgA	CALGB 40601
		2.56598	IgM	NeoALTTO		8.02117	IgM	CALGB 40601
		0.061356	IgM	NeoALTTO		0.292159	IgM	CALGB 40601
		1.23695	IgM	NeoALTTO		10.4386	IgM	CALGB 40601
		3.72201	IgM	NeoALTTO		39.8272	IgM	CALGB 40601
		7.49846	IgM	NeoALTTO		0	IgM	CALGB 40601
		7.88925	IgM	NeoALTTO		0.0329598	IgM	CALGB 40601
		2.34192	IgM	NeoALTTO		2.47619	IgM	CALGB 40601
		0.557148	IgM	NeoALTTO		5.89679	IgM	CALGB 40601
		0.784815	IgM	NeoALTTO		6.44491	IgM	CALGB 40601
		2.1645	IgM	NeoALTTO		1.17734	IgM	CALGB 40601
		1.85255	IgM	NeoALTTO		6.31983	IgM	CALGB 40601
		1.77891	IgM	NeoALTTO		16.8856	IgM	CALGB 40601
		5.25962	IgM	NeoALTTO		8.22847	IgM	CALGB 40601
		1.95427	IgM	NeoALTTO		3.61924	IgM	CALGB 40601
		2.73815	IgM	NeoALTTO		0.218103	IgM	CALGB 40601
		2.01005	IgM	NeoALTTO		1.51803	IgM	CALGB 40601
		4.60526	IgM	NeoALTTO		7.69882	IgM	CALGB 40601
		3.28731	IgM	NeoALTTO		25.5868	IgM	CALGB 40601
		0.46979	IgM	NeoALTTO		0.0380373	IgM	CALGB 40601
		20.5597	IgM	NeoALTTO		4.91573	IgM	CALGB 40601
		3.99202	IgM	NeoALTTO		0.346004	IgM	CALGB 40601
		4.2957	IgM	NeoALTTO		6.20622	IgM	CALGB 40601
		2.10271	IgM	NeoALTTO		0.337602	IgM	CALGB 40601
		9.07488	IgM	NeoALTTO		15	IgM	CALGB 40601
		4.58716	IgM	NeoALTTO		0.202429	IgM	CALGB 40601
		0	IgM	NeoALTTO		8.99067	IgM	CALGB 40601
		5.10046	IgM	NeoALTTO		2.50751	IgM	CALGB 40601
		47.9478	IgM	NeoALTTO		5.44218	IgM	CALGB 40601
		2.36542	IgM	NeoALTTO		0.389017	IgM	CALGB 40601
		0.965788	IgM	NeoALTTO		8.58469	IgM	CALGB 40601
		0.509354	IgM	NeoALTTO		2.47773	IgM	CALGB 40601
		0	IgM	NeoALTTO		2.55591	IgM	CALGB 40601
		1.36054	IgM	NeoALTTO		9.33529	IgM	CALGB 40601
		3.94741	IgM	NeoALTTO		11.0493	IgM	CALGB 40601
		0.861538	IgM	NeoALTTO		0	IgM	CALGB 40601
		5.85383	IgM	NeoALTTO		3.88446	IgM	CALGB 40601
		7.00284	IgM	NeoALTTO		0.230681	IgM	CALGB 40601
		1.59451	IgM	NeoALTTO		0.544595	IgM	CALGB 40601
		3.45882	IgM	NeoALTTO		11.1381	IgM	CALGB 40601
		0.912829	IgM	NeoALTTO		6.0219	IgM	CALGB 40601
		1.76879	IgM	NeoALTTO		4.95909	IgM	CALGB 40601
		0.065936	IgM	NeoALTTO		0	IgM	CALGB 40601
		2.10111	IgM	NeoALTTO		28.7395	IgM	CALGB 40601
		0.236403	IgM	NeoALTTO		6.2854	IgM	CALGB 40601
		22.6584	IgM	NeoALTTO		6.25513	IgM	CALGB 40601
		7.26725	IgM	NeoALTTO		3.78168	IgM	CALGB 40601
		0.392157	IgM	NeoALTTO		5.54017	IgM	CALGB 40601
		4.29911	IgM	NeoALTTO		0.966184	IgM	CALGB 40601
		0.327612	IgM	NeoALTTO		2.55406	IgM	CALGB 40601
		14.8684	IgM	NeoALTTO		6.72269	IgM	CALGB 40601
		1.61923	IgM	NeoALTTO		3.32024	IgM	CALGB 40601
		4.15715	IgM	NeoALTTO		0	IgM	CALGB 40601
		0.473306	IgM	NeoALTTO		0.323102	IgM	CALGB 40601
		8.24453	IgM	NeoALTTO		10.4542	IgM	CALGB 40601
		2.92186	IgM	NeoALTTO		2.80702	IgM	CALGB 40601
		29.3631	IgM	NeoALTTO		0.0564493	IgM	CALGB 40601
		30.8067	IgM	NeoALTTO		2.12766	IgM	CALGB 40601
		0.518135	IgM	NeoALTTO		1.5748	IgM	CALGB 40601
		2.66926	IgM	NeoALTTO		1.40252	IgM	CALGB 40601
		0.432939	IgM	NeoALTTO		1.16337	IgM	CALGB 40601
		0.918327	IgM	NeoALTTO		4.9273	IgM	CALGB 40601
		14.2857	IgM	NeoALTTO		4.77495	IgM	CALGB 40601
		19.0476	IgM	NeoALTTO			IgM	CALGB 40601
		0.857008	IgM	NeoALTTO		2.15786	IgM	CALGB 40601
		10.4682	IgM	NeoALTTO		1.48148	IgM	CALGB 40601
		0.327704	IgM	NeoALTTO		5.32112	IgM	CALGB 40601
		17.951	IgM	NeoALTTO		2.47785	IgM	CALGB 40601
		3.0012	IgM	NeoALTTO		0.180505	IgM	CALGB 40601
		1.45773	IgM	NeoALTTO		1.40845	IgM	CALGB 40601
		3.90456	IgM	NeoALTTO		1.9788	IgM	CALGB 40601
		2.08729	IgM	NeoALTTO		2.3562	IgM	CALGB 40601
		23.3078	IgM	NeoALTTO		1.98042	IgM	CALGB 40601
		2.34069	IgM	NeoALTTO		1.82699	IgM	CALGB 40601
		1.28517	IgM	NeoALTTO		5.05748	IgM	CALGB 40601
		1.65119	IgM	NeoALTTO		9.23819	IgM	CALGB 40601
		32.5505	IgM	NeoALTTO		0.607903	IgM	CALGB 40601
		0.600454	IgM	NeoALTTO		6.62894	IgM	CALGB 40601
		15.6702	IgM	NeoALTTO		0.459016	IgM	CALGB 40601
		2.29759	IgM	NeoALTTO		0	IgM	CALGB 40601
		49.0898	IgM	NeoALTTO		3.63196	IgM	CALGB 40601
		1.08153	IgM	NeoALTTO		0	IgM	CALGB 40601
		0.599631	IgM	NeoALTTO		0	IgM	CALGB 40601
		23.7197	IgM	NeoALTTO		23.5294	IgM	CALGB 40601
		36.3389	IgM	NeoALTTO		0.846483	IgM	CALGB 40601
		4.85437	IgM	NeoALTTO		2.59178	IgM	CALGB 40601
		0.516828	IgM	NeoALTTO		1.94215	IgM	CALGB 40601
		5.34351	IgM	NeoALTTO		1.78968	IgM	CALGB 40601
		1.8835	IgM	NeoALTTO		2.17391	IgM	CALGB 40601
		0.602177	IgM	NeoALTTO		2.69663	IgM	CALGB 40601
		0.502926	IgM	NeoALTTO		2.83759	IgM	CALGB 40601
		2.41135	IgM	NeoALTTO		1.8075	IgM	CALGB 40601
		0.60274	IgM	NeoALTTO		8.41538	IgM	CALGB 40601
		7.38285	IgM	NeoALTTO		21.614	IgM	CALGB 40601
		5.73007	IgM	NeoALTTO		1.29102	IgM	CALGB 40601
		4.2672	IgM	NeoALTTO		22.2222	IgM	CALGB 40601
		4.6762	IgM	NeoALTTO		1.05133	IgM	CALGB 40601
		1.15745	IgM	NeoALTTO		13.8889	IgM	CALGB 40601
		2.88382	IgM	NeoALTTO		67.8341	IgM	CALGB 40601
		26.0621	IgM	NeoALTTO		0.454431	IgM	CALGB 40601
		0.591304	IgM	NeoALTTO		1.61443	IgM	CALGB 40601
		1.2554	IgM	NeoALTTO		5.30612	IgM	CALGB 40601
		2.82286	IgM	NeoALTTO		0.897308	IgM	CALGB 40601
		1.63465	IgM	NeoALTTO		0.440899	IgM	CALGB 40601
		3.40104	IgM	NeoALTTO		0.724638	IgM	CALGB 40601
		0.144978	IgM	NeoALTTO		2.20721	IgM	CALGB 40601
		2.85241	IgM	NeoALTTO		3.98293	IgM	CALGB 40601
		1.76386	IgM	NeoALTTO		1.68493	IgM	CALGB 40601
		0.235921	IgM	NeoALTTO		3.18602	IgM	CALGB 40601
		7.30769	IgM	NeoALTTO		0	IgM	CALGB 40601
		5.6338	IgM	NeoALTTO		5.02361	IgM	CALGB 40601
		2.14102	IgM	NeoALTTO		0	IgM	CALGB 40601
		7.33724	IgM	NeoALTTO		1.36986	IgM	CALGB 40601
		7.47711	IgM	NeoALTTO		6.60036	IgM	CALGB 40601
		1.99018	IgM	NeoALTTO		19.6911	IgM	CALGB 40601
		6.72359	IgM	NeoALTTO		1.10525	IgM	CALGB 40601
		2.48636	IgM	NeoALTTO		0	IgM	CALGB 40601
		13.2387	IgM	NeoALTTO		0.323494	IgM	CALGB 40601
		7.64457	IgM	NeoALTTO		3.06346	IgM	CALGB 40601
		4.56841	IgM	NeoALTTO		0.842405	IgM	CALGB 40601
		2.89728	IgM	NeoALTTO		1.25392	IgM	CALGB 40601
		1.37712	IgM	NeoALTTO		0.149204	IgM	CALGB 40601
		1.77872	IgM	NeoALTTO		0.288739	IgM	CALGB 40601
		3.91357	IgM	NeoALTTO		1.01222	IgM	CALGB 40601
		0.810185	IgM	NeoALTTO		2.04902	IgM	CALGB 40601
		4.60072	IgM	NeoALTTO		10.21	IgM	CALGB 40601
		13.4757	IgM	NeoALTTO		1.02636	IgM	CALGB 40601
		2.33284	IgM	NeoALTTO		11.9509	IgM	CALGB 40601
		3.10389	IgM	NeoALTTO		3.68364	IgM	CALGB 40601
		21.4286	IgM	NeoALTTO		3.79098	IgM	CALGB 40601
		9.82906	IgM	NeoALTTO		7.04393	IgM	CALGB 40601
		1.30017	IgM	NeoALTTO		0	IgM	CALGB 40601
		5.82524	IgM	NeoALTTO		3.27526	IgM	CALGB 40601
		10.4874	IgM	NeoALTTO		1.80274	IgM	CALGB 40601
		0.064355	IgM	NeoALTTO		0.930068	IgM	CALGB 40601
		5.6926	IgM	NeoALTTO		0	IgM	CALGB 40601
		1.3811	IgM	NeoALTTO		2.30263	IgM	CALGB 40601
		0.629346	IgM	NeoALTTO		2.91829	IgM	CALGB 40601
		0.483021	IgM	NeoALTTO		10.1083	IgM	CALGB 40601
		8.93142	IgM	NeoALTTO		0.238521	IgM	CALGB 40601
		2.849	IgM	NeoALTTO		0	IgM	CALGB 40601
		3.49511	IgM	NeoALTTO		3.39623	IgM	CALGB 40601
		3.75329	IgM	NeoALTTO		10.5852	IgM	CALGB 40601
		2.70553	IgM	NeoALTTO		14.6597	IgM	CALGB 40601
		10.632	IgM	NeoALTTO		11.0717	IgM	CALGB 40601
		7.53828	IgM	NeoALTTO		1.24926	IgM	CALGB 40601
		13.7185	IgM	NeoALTTO		0	IgM	CALGB 40601
		7.44139	IgM	NeoALTTO		11.4738	IgM	CALGB 40601
		3.00593	IgM	NeoALTTO		0	IgM	CALGB 40601
		1.1997	IgM	NeoALTTO		1.51839	IgM	CALGB 40601
		2.74755	IgM	NeoALTTO		12.9973	IgM	CALGB 40601
		2.75229	IgM	NeoALTTO		3.09119	IgM	CALGB 40601
		1.33136	IgM	NeoALTTO		1.16703	IgM	CALGB 40601
		2.08618	IgM	NeoALTTO		1.18719	IgM	CALGB 40601
		9.9325	IgM	NeoALTTO		14.6154	IgM	CALGB 40601
		0.753338	IgM	NeoALTTO		5.33127	IgM	CALGB 40601
		2.06186	IgM	NeoALTTO		0.244748	IgM	CALGB 40601
		2.23414	IgM	NeoALTTO		4.19092	IgM	CALGB 40601
		2.64375	IgM	NeoALTTO		4.94037	IgM	CALGB 40601
		4.68921	IgM	NeoALTTO		4.04155	IgM	CALGB 40601
		2.60059	IgM	NeoALTTO		1.05171	IgM	CALGB 40601
		0.578247	IgM	NeoALTTO		4.73153	IgM	CALGB 40601
		11.9048	IgM	NeoALTTO		6.72366	IgM	CALGB 40601
		1.89498	IgM	NeoALTTO		5.76172	IgM	CALGB 40601
		0.398629	IgM	NeoALTTO		1.23249	IgM	CALGB 40601
		4.01834	IgM	NeoALTTO		2.89939	IgM	CALGB 40601
		2.81124	IgM	NeoALTTO		3.68509	IgM	CALGB 40601
		2.1316	IgM	NeoALTTO		5.76254	IgM	CALGB 40601
		2.25348	IgM	NeoALTTO		0.936956	IgM	CALGB 40601
		1.8949	IgM	NeoALTTO		2.95904	IgM	CALGB 40601
		0.151119	IgM	NeoALTTO		2.53165	IgM	CALGB 40601
		1.93986	IgM	NeoALTTO		1.1837	IgM	CALGB 40601
		3.84579	IgM	NeoALTTO		1.79602	IgM	CALGB 40601
		3.1362	IgM	NeoALTTO		17.1946	IgM	CALGB 40601
		0.326371	IgM	NeoALTTO		5.58643	IgM	CALGB 40601
		4.16141	IgM	NeoALTTO		7.00461	IgM	CALGB 40601
		10.8238	IgM	NeoALTTO		5.91398	IgM	CALGB 40601
		1.90862	IgM	NeoALTTO		2.71682	IgM	CALGB 40601
		1.38025	IgM	NeoALTTO		0.144718	IgM	CALGB 40601
		3.0837	IgM	NeoALTTO		3.125	IgM	CALGB 40601
		14.1531	IgM	NeoALTTO		2.08333	IgM	CALGB 40601
		0	IgM	NeoALTTO		5.58659	IgM	CALGB 40601
		2.66227	IgM	NeoALTTO		1.22471	IgM	CALGB 40601
		1.92149	IgM	NeoALTTO			IgM	CALGB 40601
		0.506073	IgM	NeoALTTO		3.3871	IgM	CALGB 40601
		8.8116	IgM	NeoALTTO		0.0130531	IgM	CALGB 40601
		2.92332	IgM	NeoALTTO		1.29218	IgM	CALGB 40601
		0.905898	IgM	NeoALTTO		1.03257	IgM	CALGB 40601
		1.0571	IgM	NeoALTTO		0	IgM	CALGB 40601
		18.5081	IgM	NeoALTTO		0	IgM	CALGB 40601
		16.2226	IgM	NeoALTTO		0.112449	IgM	CALGB 40601
		0	IgM	NeoALTTO		1.25466	IgM	CALGB 40601
		3.78788	IgM	NeoALTTO		2.055	IgM	CALGB 40601
		1.52071	IgM	NeoALTTO		1.46854	IgM	CALGB 40601
		0	IgM	NeoALTTO		0	IgM	CALGB 40601
		3.48837	IgM	NeoALTTO		0.340832	IgM	CALGB 40601
		9.83607	IgM	NeoALTTO		0.645682	IgM	CALGB 40601
		12.2394	IgM	NeoALTTO		6.64894	IgM	CALGB 40601
		2.78285	IgM	NeoALTTO		7.01754	IgM	CALGB 40601
		7.65209	IgM	NeoALTTO		4.38994	IgM	CALGB 40601
		4.29276	IgM	NeoALTTO		17.0058	IgM	CALGB 40601
		3.03243	IgM	NeoALTTO		3.11759	IgM	CALGB 40601
		0.204908	IgM	NeoALTTO		3.21614	IgM	CALGB 40601
		2.94777	IgM	NeoALTTO		0	IgM	CALGB 40601
		4.64072	IgM	NeoALTTO		26.0417	IgM	CALGB 40601
		12.7306	IgM	NeoALTTO		11.7433	IgM	CALGB 40601
		2.40296	IgM	NeoALTTO		0.430504	IgM	CALGB 40601
		7.83132	IgM	NeoALTTO		6.32184	IgM	CALGB 40601
		10.0726	IgM	NeoALTTO		2.35893	IgM	CALGB 40601
		1.9289	IgM	NeoALTTO		4.82664	IgM	CALGB 40601
		1.06952	IgM	NeoALTTO		0	IgM	CALGB 40601
		0.180273	IgM	NeoALTTO		0.881057	IgM	CALGB 40601
		3.56654	IgM	NeoALTTO		3.69114	IgM	CALGB 40601
		2.15054	IgM	NeoALTTO		1.59501	IgM	CALGB 40601
		2.43902	IgM	NeoALTTO		0.0631762	IgM	CALGB 40601
		29.8113	IgM	NeoALTTO		0.571429	IgM	CALGB 40601
		1.18704	IgM	NeoALTTO		0	IgM	CALGB 40601
		4.3657	IgM	NeoALTTO		1.02032	IgM	CALGB 40601
		4.70325	IgM	NeoALTTO		0	IgM	CALGB 40601
		5.2267	IgM	NeoALTTO		0.589971	IgM	CALGB 40601
		0.682767	IgM	NeoALTTO		0.282868	IgM	CALGB 40601
		2.61826	IgM	NeoALTTO		0.0255853	IgM	CALGB 40601
		3.94511	IgM	NeoALTTO		7.1599	IgM	CALGB 40601
		6.34481	IgM	NeoALTTO		4.50704	IgM	CALGB 40601
		2.23119	IgM	NeoALTTO		7.15866	IgM	CALGB 40601
		1.69271	IgM	NeoALTTO		2.27982	IgM	CALGB 40601
		0.440781	IgM	NeoALTTO		2.04082	IgM	CALGB 40601
		1.13291	IgM	NeoALTTO		0.236128	IgM	CALGB 40601
		26.0363	IgM	NeoALTTO		0.704225	IgM	CALGB 40601
		0	IgM	NeoALTTO		14.3713	IgM	CALGB 40601
		7.24638	IgM	NeoALTTO		0	IgM	CALGB 40601
		7.58327	IgM	NeoALTTO		2.04513	IgM	CALGB 40601
		9.25373	IgM	NeoALTTO		0	IgM	CALGB 40601
		0.473251	IgM	NeoALTTO		4.45269	IgM	CALGB 40601
		1.19048	IgM	NeoALTTO		2.27558	IgM	CALGB 40601
		0	IgD	NeoALTTO		2.7797	IgM	CALGB 40601
		0	IgD	NeoALTTO		32.3529	IgM	CALGB 40601
		0	IgD	NeoALTTO		1.97812	IgM	CALGB 40601
		0.009957	IgD	NeoALTTO		3.79981	IgM	CALGB 40601
		0.07997	IgD	NeoALTTO		2.52205	IgM	CALGB 40601
		0.077409	IgD	NeoALTTO		0.277888	IgM	CALGB 40601
		0.009712	IgD	NeoALTTO		17.9894	IgM	CALGB 40601
		0.004853	IgD	NeoALTTO		0	IgM	CALGB 40601
		0	IgD	NeoALTTO		11.4982	IgM	CALGB 40601
		0	IgD	NeoALTTO		1.6638	IgM	CALGB 40601
		0	IgD	NeoALTTO		3.97842	IgM	CALGB 40601
		0	IgD	NeoALTTO		5.54007	IgM	CALGB 40601
		0.092507	IgD	NeoALTTO		0.769231	IgM	CALGB 40601
		0	IgD	NeoALTTO		1.27217	IgM	CALGB 40601
		0.004949	IgD	NeoALTTO		0.943396	IgM	CALGB 40601
		0	IgD	NeoALTTO		0	IgM	CALGB 40601
		0	IgD	NeoALTTO		0.700444	IgM	CALGB 40601
		0	IgD	NeoALTTO		0.681188	IgM	CALGB 40601
		0.050929	IgD	NeoALTTO		0	IgM	CALGB 40601
		0	IgD	NeoALTTO		0.69869	IgM	CALGB 40601
		0	IgD	NeoALTTO		1.92878	IgM	CALGB 40601
		0	IgD	NeoALTTO		0.340426	IgM	CALGB 40601
		0	IgD	NeoALTTO		4	IgM	CALGB 40601
		0.530768	IgD	NeoALTTO		0.959063	IgM	CALGB 40601
		0	IgD	NeoALTTO		0	IgM	CALGB 40601
		0.208395	IgD	NeoALTTO		2.85952	IgM	CALGB 40601
		0	IgD	NeoALTTO		2.36401	IgM	CALGB 40601
		0.003999	IgD	NeoALTTO		0	IgM	CALGB 40601
		0	IgD	NeoALTTO		0.471698	IgM	CALGB 40601
		0.4329	IgD	NeoALTTO		0.0262364	IgM	CALGB 40601
		0	IgD	NeoALTTO		0.0412399	IgD	CALGB 40601
		0	IgD	NeoALTTO		0.00214823	IgD	CALGB 40601
		0.025859	IgD	NeoALTTO		0.00324433	IgD	CALGB 40601
		0	IgD	NeoALTTO		0	IgD	CALGB 40601
		0.104857	IgD	NeoALTTO		0.647249	IgD	CALGB 40601
		0	IgD	NeoALTTO		0	IgD	CALGB 40601
		0	IgD	NeoALTTO		0	IgD	CALGB 40601
		0.009144	IgD	NeoALTTO		0	IgD	CALGB 40601
		0.218583	IgD	NeoALTTO		0	IgD	CALGB 40601
		0	IgD	NeoALTTO		0	IgD	CALGB 40601
		0.199601	IgD	NeoALTTO		0.0598563	IgD	CALGB 40601
		0.085629	IgD	NeoALTTO		0	IgD	CALGB 40601
		0.202184	IgD	NeoALTTO		0	IgD	CALGB 40601
		0.064133	IgD	NeoALTTO		0	IgD	CALGB 40601
		0	IgD	NeoALTTO		0	IgD	CALGB 40601
		0	IgD	NeoALTTO		0	IgD	CALGB 40601
		0	IgD	NeoALTTO		0	IgD	CALGB 40601
		1.1194	IgD	NeoALTTO		0.00412524	IgD	CALGB 40601
		0	IgD	NeoALTTO		0	IgD	CALGB 40601
		0	IgD	NeoALTTO		0	IgD	CALGB 40601
		0.023802	IgD	NeoALTTO		0	IgD	CALGB 40601
		0	IgD	NeoALTTO		0	IgD	CALGB 40601
		0	IgD	NeoALTTO		0	IgD	CALGB 40601
		0.006158	IgD	NeoALTTO		0	IgD	CALGB 40601
		0.584615	IgD	NeoALTTO		0	IgD	CALGB 40601
		0	IgD	NeoALTTO		0	IgD	CALGB 40601
		0.222923	IgD	NeoALTTO		0	IgD	CALGB 40601
		0.00528	IgD	NeoALTTO		0	IgD	CALGB 40601
		0	IgD	NeoALTTO		0	IgD	CALGB 40601
		0.103936	IgD	NeoALTTO		0	IgD	CALGB 40601
		0	IgD	NeoALTTO		0.0116053	IgD	CALGB 40601
		0	IgD	NeoALTTO		1.4377	IgD	CALGB 40601
		0.017013	IgD	NeoALTTO		0	IgD	CALGB 40601
		0.006023	IgD	NeoALTTO		0	IgD	CALGB 40601
		0.738438	IgD	NeoALTTO		0.657895	IgD	CALGB 40601
		0.014334	IgD	NeoALTTO		0	IgD	CALGB 40601
		0.392157	IgD	NeoALTTO		0	IgD	CALGB 40601
		0.078166	IgD	NeoALTTO		0.00551488	IgD	CALGB 40601
		0	IgD	NeoALTTO		0	IgD	CALGB 40601
		0	IgD	NeoALTTO		0	IgD	CALGB 40601
		0	IgD	NeoALTTO		0	IgD	CALGB 40601
		0.001596	IgD	NeoALTTO		0	IgD	CALGB 40601
		0	IgD	NeoALTTO		0	IgD	CALGB 40601
		0.080734	IgD	NeoALTTO		0	IgD	CALGB 40601
		0.114905	IgD	NeoALTTO		0	IgD	CALGB 40601
		0.577186	IgD	NeoALTTO		0	IgD	CALGB 40601
		0.112296	IgD	NeoALTTO		0	IgD	CALGB 40601
		0	IgD	NeoALTTO		0	IgD	CALGB 40601
		0	IgD	NeoALTTO		0.00342138	IgD	CALGB 40601
		0.040588	IgD	NeoALTTO		3.36134	IgD	CALGB 40601
		0	IgD	NeoALTTO		0	IgD	CALGB 40601
		0	IgD	NeoALTTO		0	IgD	CALGB 40601
		0	IgD	NeoALTTO		0	IgD	CALGB 40601
		0.004066	IgD	NeoALTTO		0	IgD	CALGB 40601
		0.026302	IgD	NeoALTTO		0	IgD	CALGB 40601
		0	IgD	NeoALTTO		0	IgD	CALGB 40601
		0.058711	IgD	NeoALTTO		3.06383	IgD	CALGB 40601
		0.330132	IgD	NeoALTTO		4.72441	IgD	CALGB 40601
		0	IgD	NeoALTTO		0	IgD	CALGB 40601
		0	IgD	NeoALTTO		0	IgD	CALGB 40601
		0	IgD	NeoALTTO		0.0269251	IgD	CALGB 40601
		0	IgD	NeoALTTO		0	IgD	CALGB 40601
		0	IgD	NeoALTTO			IgD	CALGB 40601
		0	IgD	NeoALTTO		0	IgD	CALGB 40601
		0.412797	IgD	NeoALTTO		0	IgD	CALGB 40601
		0	IgD	NeoALTTO		0.0109039	IgD	CALGB 40601
		0	IgD	NeoALTTO		0.0116604	IgD	CALGB 40601
		0.188798	IgD	NeoALTTO		0	IgD	CALGB 40601
		0	IgD	NeoALTTO		0	IgD	CALGB 40601
		0.012217	IgD	NeoALTTO		0	IgD	CALGB 40601
		0	IgD	NeoALTTO		0.0693001	IgD	CALGB 40601
		0	IgD	NeoALTTO		0	IgD	CALGB 40601
		0.039293	IgD	NeoALTTO		0	IgD	CALGB 40601
		0.007355	IgD	NeoALTTO		0	IgD	CALGB 40601
		0	IgD	NeoALTTO		0	IgD	CALGB 40601
		0.04409	IgD	NeoALTTO		0.202634	IgD	CALGB 40601
		0	IgD	NeoALTTO		0	IgD	CALGB 40601
		0.033785	IgD	NeoALTTO		0	IgD	CALGB 40601
		0	IgD	NeoALTTO		0	IgD	CALGB 40601
		0	IgD	NeoALTTO		1.45278	IgD	CALGB 40601
		0.425532	IgD	NeoALTTO		0	IgD	CALGB 40601
		0	IgD	NeoALTTO		0	IgD	CALGB 40601
		0.044209	IgD	NeoALTTO		0	IgD	CALGB 40601
		0	IgD	NeoALTTO		0	IgD	CALGB 40601
		0	IgD	NeoALTTO		0	IgD	CALGB 40601
		0	IgD	NeoALTTO		0.0826446	IgD	CALGB 40601
		0	IgD	NeoALTTO		0.00198963	IgD	CALGB 40601
		0.006916	IgD	NeoALTTO		0	IgD	CALGB 40601
		0.012913	IgD	NeoALTTO		0	IgD	CALGB 40601
		0	IgD	NeoALTTO		0	IgD	CALGB 40601
		0	IgD	NeoALTTO		0	IgD	CALGB 40601
		0.999923	IgD	NeoALTTO		0.00856091	IgD	CALGB 40601
		0	IgD	NeoALTTO		0	IgD	CALGB 40601
		0.314911	IgD	NeoALTTO		0	IgD	CALGB 40601
		0	IgD	NeoALTTO		0	IgD	CALGB 40601
		0	IgD	NeoALTTO		0	IgD	CALGB 40601
		0	IgD	NeoALTTO		0	IgD	CALGB 40601
		0.021845	IgD	NeoALTTO		0	IgD	CALGB 40601
		0	IgD	NeoALTTO		0.189346	IgD	CALGB 40601
		0	IgD	NeoALTTO		0.0649773	IgD	CALGB 40601
		0	IgD	NeoALTTO		0.136054	IgD	CALGB 40601
		0	IgD	NeoALTTO		0	IgD	CALGB 40601
		0.050865	IgD	NeoALTTO		0.0104976	IgD	CALGB 40601
		0.051693	IgD	NeoALTTO		0	IgD	CALGB 40601
		0	IgD	NeoALTTO		0.18018	IgD	CALGB 40601
		0.060643	IgD	NeoALTTO		0	IgD	CALGB 40601
		0	IgD	NeoALTTO		0	IgD	CALGB 40601
		0.016593	IgD	NeoALTTO		0.00734107	IgD	CALGB 40601
		0	IgD	NeoALTTO		0	IgD	CALGB 40601
		0.16305	IgD	NeoALTTO		0	IgD	CALGB 40601
		0.211864	IgD	NeoALTTO		0	IgD	CALGB 40601
		0.008511	IgD	NeoALTTO		0	IgD	CALGB 40601
		0.44843	IgD	NeoALTTO		0	IgD	CALGB 40601
		0	IgD	NeoALTTO		0	IgD	CALGB 40601
		0.624384	IgD	NeoALTTO		0	IgD	CALGB 40601
		0.005395	IgD	NeoALTTO		0	IgD	CALGB 40601
		0	IgD	NeoALTTO		0	IgD	CALGB 40601
		0.006373	IgD	NeoALTTO		0	IgD	CALGB 40601
		0	IgD	NeoALTTO		0	IgD	CALGB 40601
		0	IgD	NeoALTTO		0.208986	IgD	CALGB 40601
		0.014132	IgD	NeoALTTO		0	IgD	CALGB 40601
		1.2945	IgD	NeoALTTO		0	IgD	CALGB 40601
		0	IgD	NeoALTTO		0	IgD	CALGB 40601
		0.003479	IgD	NeoALTTO		0	IgD	CALGB 40601
		0.094877	IgD	NeoALTTO		1.15858	IgD	CALGB 40601
		0.092073	IgD	NeoALTTO		0.0466527	IgD	CALGB 40601
		0.001361	IgD	NeoALTTO		0	IgD	CALGB 40601
		0.095141	IgD	NeoALTTO		0	IgD	CALGB 40601
		0	IgD	NeoALTTO		0.102459	IgD	CALGB 40601
		0.094967	IgD	NeoALTTO		0	IgD	CALGB 40601
		0.126766	IgD	NeoALTTO		0	IgD	CALGB 40601
		0.548727	IgD	NeoALTTO		0	IgD	CALGB 40601
		0	IgD	NeoALTTO		0	IgD	CALGB 40601
		0	IgD	NeoALTTO		0	IgD	CALGB 40601
		0.117786	IgD	NeoALTTO		0	IgD	CALGB 40601
		0.243704	IgD	NeoALTTO		0.164474	IgD	CALGB 40601
		0.002305	IgD	NeoALTTO		0	IgD	CALGB 40601
		0.042337	IgD	NeoALTTO		0	IgD	CALGB 40601
		0.019547	IgD	NeoALTTO		2.20632	IgD	CALGB 40601
		0.036073	IgD	NeoALTTO		1.11111	IgD	CALGB 40601
		1.88583	IgD	NeoALTTO		0	IgD	CALGB 40601
		2.2025	IgD	NeoALTTO		0.164716	IgD	CALGB 40601
		0.0342	IgD	NeoALTTO		0	IgD	CALGB 40601
		0	IgD	NeoALTTO		0.088574	IgD	CALGB 40601
		0	IgD	NeoALTTO		0.0168819	IgD	CALGB 40601
		0	IgD	NeoALTTO		0	IgD	CALGB 40601
		0.044683	IgD	NeoALTTO		0	IgD	CALGB 40601
		0.220313	IgD	NeoALTTO		0	IgD	CALGB 40601
		0.014574	IgD	NeoALTTO		0.0855432	IgD	CALGB 40601
		0	IgD	NeoALTTO		0	IgD	CALGB 40601
		0	IgD	NeoALTTO		0.123648	IgD	CALGB 40601
		0	IgD	NeoALTTO		0	IgD	CALGB 40601
		0	IgD	NeoALTTO		0	IgD	CALGB 40601
		0	IgD	NeoALTTO		0	IgD	CALGB 40601
		0.011906	IgD	NeoALTTO		0.0772648	IgD	CALGB 40601
		0	IgD	NeoALTTO		0.224352	IgD	CALGB 40601
		6.39481	IgD	NeoALTTO		0	IgD	CALGB 40601
		0.015124	IgD	NeoALTTO		0	IgD	CALGB 40601
		0.037898	IgD	NeoALTTO		0	IgD	CALGB 40601
		0.00591	IgD	NeoALTTO		0.525855	IgD	CALGB 40601
		0.484966	IgD	NeoALTTO		0	IgD	CALGB 40601
		0.066307	IgD	NeoALTTO		0.0924214	IgD	CALGB 40601
		0	IgD	NeoALTTO		0	IgD	CALGB 40601
		0	IgD	NeoALTTO		0	IgD	CALGB 40601
		0.063052	IgD	NeoALTTO		1.73963	IgD	CALGB 40601
		0	IgD	NeoALTTO		0	IgD	CALGB 40601
		0.023135	IgD	NeoALTTO		0	IgD	CALGB 40601
		0	IgD	NeoALTTO		0	IgD	CALGB 40601
		0.293686	IgD	NeoALTTO		0	IgD	CALGB 40601
		0.021347	IgD	NeoALTTO		0	IgD	CALGB 40601
		0	IgD	NeoALTTO		0	IgD	CALGB 40601
		0	IgD	NeoALTTO		0	IgD	CALGB 40601
		0.031435	IgD	NeoALTTO		0	IgD	CALGB 40601
		0.134953	IgD	NeoALTTO		0	IgD	CALGB 40601
		0	IgD	NeoALTTO		0.552995	IgD	CALGB 40601
		0.089948	IgD	NeoALTTO		0.716846	IgD	CALGB 40601
		0.314291	IgD	NeoALTTO		0.208986	IgD	CALGB 40601
		0.006006	IgD	NeoALTTO		0	IgD	CALGB 40601
		0.007072	IgD	NeoALTTO		0	IgD	CALGB 40601
		0	IgD	NeoALTTO		0	IgD	CALGB 40601
		0	IgD	NeoALTTO		0	IgD	CALGB 40601
		0.378788	IgD	NeoALTTO		0.106496	IgD	CALGB 40601
		0	IgD	NeoALTTO			IgD	CALGB 40601
		0	IgD	NeoALTTO		0	IgD	CALGB 40601
		0	IgD	NeoALTTO		0	IgD	CALGB 40601
		0.728597	IgD	NeoALTTO		0	IgD	CALGB 40601
		0	IgD	NeoALTTO		0	IgD	CALGB 40601
		0.136861	IgD	NeoALTTO		0	IgD	CALGB 40601
		0	IgD	NeoALTTO		0	IgD	CALGB 40601
		0.006666	IgD	NeoALTTO		0	IgD	CALGB 40601
		0.531458	IgD	NeoALTTO		0.0157489	IgD	CALGB 40601
		0.006774	IgD	NeoALTTO		0	IgD	CALGB 40601
		0.033214	IgD	NeoALTTO		0	IgD	CALGB 40601
		0.056138	IgD	NeoALTTO		1.8018	IgD	CALGB 40601
		0	IgD	NeoALTTO		0	IgD	CALGB 40601
		0	IgD	NeoALTTO		0	IgD	CALGB 40601
		0.301205	IgD	NeoALTTO		0	IgD	CALGB 40601
		0	IgD	NeoALTTO		0	IgD	CALGB 40601
		0.002728	IgD	NeoALTTO		0	IgD	CALGB 40601
		0	IgD	NeoALTTO		2.03488	IgD	CALGB 40601
		0.07726	IgD	NeoALTTO		0.0677736	IgD	CALGB 40601
		0	IgD	NeoALTTO		0.0399521	IgD	CALGB 40601
		0.019201	IgD	NeoALTTO		0	IgD	CALGB 40601
		0	IgD	NeoALTTO		0	IgD	CALGB 40601
		0	IgD	NeoALTTO		0	IgD	CALGB 40601
		0.292491	IgD	NeoALTTO		0	IgD	CALGB 40601
		0.00663	IgD	NeoALTTO		0	IgD	CALGB 40601
		0.037327	IgD	NeoALTTO		0	IgD	CALGB 40601
		0.503778	IgD	NeoALTTO		0.0143864	IgD	CALGB 40601
		0.113144	IgD	NeoALTTO		0.507614	IgD	CALGB 40601
		0	IgD	NeoALTTO		0	IgD	CALGB 40601
		0	IgD	NeoALTTO		6.26157	IgD	CALGB 40601
		0.002731	IgD	NeoALTTO		0	IgD	CALGB 40601
		0.023736	IgD	NeoALTTO		0.0947643	IgD	CALGB 40601
		0.130208	IgD	NeoALTTO		0	IgD	CALGB 40601
		0.005608	IgD	NeoALTTO		0	IgD	CALGB 40601
		0.045816	IgD	NeoALTTO		0.0081626	IgD	CALGB 40601
		0	IgD	NeoALTTO		0	IgD	CALGB 40601
		0	IgD	NeoALTTO		0	IgD	CALGB 40601
		0.002064	IgD	NeoALTTO		0.0122986	IgD	CALGB 40601
		0.070872	IgD	NeoALTTO		0	IgD	CALGB 40601
		0	IgD	NeoALTTO		0.238663	IgD	CALGB 40601
		0.013717	IgD	NeoALTTO		0	IgD	CALGB 40601
		0	IgD	NeoALTTO		0	IgD	CALGB 40601
		0	IgE	NeoALTTO		0	IgD	CALGB 40601
		0	IgE	NeoALTTO		0	IgD	CALGB 40601
		0.063412	IgE	NeoALTTO		0.236128	IgD	CALGB 40601
		0.004978	IgE	NeoALTTO		0	IgD	CALGB 40601
		0	IgE	NeoALTTO		0	IgD	CALGB 40601
		0.012222	IgE	NeoALTTO		0	IgD	CALGB 40601
		0	IgE	NeoALTTO		0	IgD	CALGB 40601
		0.033971	IgE	NeoALTTO		0	IgD	CALGB 40601
		0.019166	IgE	NeoALTTO		0	IgD	CALGB 40601
		0.107875	IgE	NeoALTTO		0.0482114	IgD	CALGB 40601
		0	IgE	NeoALTTO		0	IgD	CALGB 40601
		0	IgE	NeoALTTO		0	IgD	CALGB 40601
		0.013215	IgE	NeoALTTO		0	IgD	CALGB 40601
		0	IgE	NeoALTTO		0	IgD	CALGB 40601
		0	IgE	NeoALTTO		0	IgD	CALGB 40601
		0	IgE	NeoALTTO		0.0198491	IgD	CALGB 40601
		0	IgE	NeoALTTO		0	IgD	CALGB 40601
		0	IgE	NeoALTTO		0	IgD	CALGB 40601
		0	IgE	NeoALTTO		0	IgD	CALGB 40601
		0	IgE	NeoALTTO		0.114745	IgD	CALGB 40601
		0	IgE	NeoALTTO		0	IgD	CALGB 40601
		0	IgE	NeoALTTO		0	IgD	CALGB 40601
		0	IgE	NeoALTTO		0	IgD	CALGB 40601
		0	IgE	NeoALTTO		0	IgD	CALGB 40601
		0	IgE	NeoALTTO		0	IgD	CALGB 40601
		0.029771	IgE	NeoALTTO		0	IgD	CALGB 40601
		0.234192	IgE	NeoALTTO		0	IgD	CALGB 40601
		0.003999	IgE	NeoALTTO		0	IgD	CALGB 40601
		0	IgE	NeoALTTO		0	IgD	CALGB 40601
		0	IgE	NeoALTTO		0.0349345	IgD	CALGB 40601
		0.000727	IgE	NeoALTTO		0	IgD	CALGB 40601
		0	IgE	NeoALTTO		0	IgD	CALGB 40601
		0.041374	IgE	NeoALTTO		0	IgD	CALGB 40601
		0	IgE	NeoALTTO		0	IgD	CALGB 40601
		0	IgE	NeoALTTO		0	IgD	CALGB 40601
		0	IgE	NeoALTTO		0	IgD	CALGB 40601
		0	IgE	NeoALTTO		0	IgD	CALGB 40601
		0.018288	IgE	NeoALTTO		0	IgD	CALGB 40601
		0	IgE	NeoALTTO		0	IgD	CALGB 40601
		0.018657	IgE	NeoALTTO		0	IgD	CALGB 40601
		0	IgE	NeoALTTO		0	IgE	CALGB 40601
		0.0999	IgE	NeoALTTO		0	IgE	CALGB 40601
		0.060655	IgE	NeoALTTO		0	IgE	CALGB 40601
		0	IgE	NeoALTTO		0	IgE	CALGB 40601
		0	IgE	NeoALTTO		0	IgE	CALGB 40601
		0	IgE	NeoALTTO		0	IgE	CALGB 40601
		0.15456	IgE	NeoALTTO		0	IgE	CALGB 40601
		0.186567	IgE	NeoALTTO		0	IgE	CALGB 40601
		0	IgE	NeoALTTO		0	IgE	CALGB 40601
		0	IgE	NeoALTTO		0	IgE	CALGB 40601
		0.014281	IgE	NeoALTTO		0	IgE	CALGB 40601
		0	IgE	NeoALTTO		0	IgE	CALGB 40601
		0	IgE	NeoALTTO		0	IgE	CALGB 40601
		0.009237	IgE	NeoALTTO		0	IgE	CALGB 40601
		0	IgE	NeoALTTO		0	IgE	CALGB 40601
		0	IgE	NeoALTTO		0	IgE	CALGB 40601
		0	IgE	NeoALTTO		0	IgE	CALGB 40601
		0.015839	IgE	NeoALTTO		0	IgE	CALGB 40601
		0.00703	IgE	NeoALTTO		0	IgE	CALGB 40601
		0	IgE	NeoALTTO		0	IgE	CALGB 40601
		0	IgE	NeoALTTO		0	IgE	CALGB 40601
		0.00206	IgE	NeoALTTO		0	IgE	CALGB 40601
		0	IgE	NeoALTTO		0	IgE	CALGB 40601
		0.015058	IgE	NeoALTTO		0	IgE	CALGB 40601
		0	IgE	NeoALTTO		0	IgE	CALGB 40601
		0.007167	IgE	NeoALTTO		0	IgE	CALGB 40601
		0	IgE	NeoALTTO		0	IgE	CALGB 40601
		0	IgE	NeoALTTO		0	IgE	CALGB 40601
		0	IgE	NeoALTTO		0	IgE	CALGB 40601
		0	IgE	NeoALTTO		0	IgE	CALGB 40601
		0	IgE	NeoALTTO		0	IgE	CALGB 40601
		0.005588	IgE	NeoALTTO		0	IgE	CALGB 40601
		0	IgE	NeoALTTO		0	IgE	CALGB 40601
		0.012917	IgE	NeoALTTO		0	IgE	CALGB 40601
		0.082075	IgE	NeoALTTO		0	IgE	CALGB 40601
		0.009783	IgE	NeoALTTO		0	IgE	CALGB 40601
		0.018716	IgE	NeoALTTO		0	IgE	CALGB 40601
		0	IgE	NeoALTTO		0	IgE	CALGB 40601
		0	IgE	NeoALTTO		0	IgE	CALGB 40601
		0.045098	IgE	NeoALTTO		0	IgE	CALGB 40601
		0	IgE	NeoALTTO		0	IgE	CALGB 40601
		0	IgE	NeoALTTO		0	IgE	CALGB 40601
		4.7619	IgE	NeoALTTO		0	IgE	CALGB 40601
		0	IgE	NeoALTTO		0	IgE	CALGB 40601
		0.105208	IgE	NeoALTTO		0	IgE	CALGB 40601
		0	IgE	NeoALTTO		0	IgE	CALGB 40601
		0	IgE	NeoALTTO		0	IgE	CALGB 40601
		0	IgE	NeoALTTO		0	IgE	CALGB 40601
		0	IgE	NeoALTTO		0	IgE	CALGB 40601
		0	IgE	NeoALTTO		0	IgE	CALGB 40601
		0	IgE	NeoALTTO		0	IgE	CALGB 40601
		0	IgE	NeoALTTO		0	IgE	CALGB 40601
		0	IgE	NeoALTTO		0	IgE	CALGB 40601
		0	IgE	NeoALTTO		0	IgE	CALGB 40601
		0	IgE	NeoALTTO		0	IgE	CALGB 40601
		0	IgE	NeoALTTO		0	IgE	CALGB 40601
		0.034467	IgE	NeoALTTO		0	IgE	CALGB 40601
		0	IgE	NeoALTTO		0	IgE	CALGB 40601
		0.027352	IgE	NeoALTTO		0	IgE	CALGB 40601
		0	IgE	NeoALTTO		0	IgE	CALGB 40601
		0.083195	IgE	NeoALTTO		0	IgE	CALGB 40601
		0	IgE	NeoALTTO		0	IgE	CALGB 40601
		0.013098	IgE	NeoALTTO			IgE	CALGB 40601
		0.007355	IgE	NeoALTTO		0	IgE	CALGB 40601
		0	IgE	NeoALTTO		0	IgE	CALGB 40601
		0.004899	IgE	NeoALTTO		0	IgE	CALGB 40601
		0	IgE	NeoALTTO		0	IgE	CALGB 40601
		0.002815	IgE	NeoALTTO		0	IgE	CALGB 40601
		0	IgE	NeoALTTO		0	IgE	CALGB 40601
		0.028467	IgE	NeoALTTO		0	IgE	CALGB 40601
		0	IgE	NeoALTTO		0	IgE	CALGB 40601
		0.065753	IgE	NeoALTTO		0	IgE	CALGB 40601
		0	IgE	NeoALTTO		0	IgE	CALGB 40601
		0	IgE	NeoALTTO		0	IgE	CALGB 40601
		0	IgE	NeoALTTO		0	IgE	CALGB 40601
		0	IgE	NeoALTTO		0	IgE	CALGB 40601
		0	IgE	NeoALTTO		0	IgE	CALGB 40601
		0	IgE	NeoALTTO		0	IgE	CALGB 40601
		0	IgE	NeoALTTO		0	IgE	CALGB 40601
		0	IgE	NeoALTTO		0	IgE	CALGB 40601
		0	IgE	NeoALTTO		0	IgE	CALGB 40601
		0	IgE	NeoALTTO		0	IgE	CALGB 40601
		0	IgE	NeoALTTO		0	IgE	CALGB 40601
		0.031491	IgE	NeoALTTO		0	IgE	CALGB 40601
		0.012159	IgE	NeoALTTO		0	IgE	CALGB 40601
		0	IgE	NeoALTTO		0	IgE	CALGB 40601
		0	IgE	NeoALTTO		0	IgE	CALGB 40601
		0.017476	IgE	NeoALTTO		0	IgE	CALGB 40601
		0	IgE	NeoALTTO		0	IgE	CALGB 40601
		0	IgE	NeoALTTO		0	IgE	CALGB 40601
		0.011017	IgE	NeoALTTO		0	IgE	CALGB 40601
		0.034447	IgE	NeoALTTO		0	IgE	CALGB 40601
		0	IgE	NeoALTTO		0	IgE	CALGB 40601
		0	IgE	NeoALTTO		0	IgE	CALGB 40601
		0.213447	IgE	NeoALTTO		0	IgE	CALGB 40601
		0	IgE	NeoALTTO		0	IgE	CALGB 40601
		0	IgE	NeoALTTO		0	IgE	CALGB 40601
		0.013275	IgE	NeoALTTO		0	IgE	CALGB 40601
		0	IgE	NeoALTTO		0	IgE	CALGB 40601
		0	IgE	NeoALTTO		0	IgE	CALGB 40601
		0	IgE	NeoALTTO		0	IgE	CALGB 40601
		0	IgE	NeoALTTO		0	IgE	CALGB 40601
		0.040766	IgE	NeoALTTO		0	IgE	CALGB 40601
		0	IgE	NeoALTTO		0	IgE	CALGB 40601
		0	IgE	NeoALTTO		0	IgE	CALGB 40601
		0	IgE	NeoALTTO		0	IgE	CALGB 40601
		0.018369	IgE	NeoALTTO		0	IgE	CALGB 40601
		0.012747	IgE	NeoALTTO		0	IgE	CALGB 40601
		0	IgE	NeoALTTO		0	IgE	CALGB 40601
		0	IgE	NeoALTTO		0	IgE	CALGB 40601
		0	IgE	NeoALTTO		0	IgE	CALGB 40601
		0.970874	IgE	NeoALTTO		0	IgE	CALGB 40601
		0	IgE	NeoALTTO		0	IgE	CALGB 40601
		0	IgE	NeoALTTO		0	IgE	CALGB 40601
		0	IgE	NeoALTTO		0	IgE	CALGB 40601
		0	IgE	NeoALTTO		0	IgE	CALGB 40601
		0.002721	IgE	NeoALTTO		0	IgE	CALGB 40601
		0	IgE	NeoALTTO		0	IgE	CALGB 40601
		0.15949	IgE	NeoALTTO		0	IgE	CALGB 40601
		0	IgE	NeoALTTO		0	IgE	CALGB 40601
		0	IgE	NeoALTTO		0	IgE	CALGB 40601
		0	IgE	NeoALTTO		0	IgE	CALGB 40601
		0.059791	IgE	NeoALTTO		0	IgE	CALGB 40601
		0.164582	IgE	NeoALTTO		0	IgE	CALGB 40601
		0	IgE	NeoALTTO		0	IgE	CALGB 40601
		0	IgE	NeoALTTO		0	IgE	CALGB 40601
		0	IgE	NeoALTTO		0	IgE	CALGB 40601
		0	IgE	NeoALTTO		0	IgE	CALGB 40601
		0	IgE	NeoALTTO		0	IgE	CALGB 40601
		0	IgE	NeoALTTO		0	IgE	CALGB 40601
		0	IgE	NeoALTTO		0	IgE	CALGB 40601
		0	IgE	NeoALTTO		0	IgE	CALGB 40601
		0.136799	IgE	NeoALTTO		0	IgE	CALGB 40601
		0	IgE	NeoALTTO		0	IgE	CALGB 40601
		0	IgE	NeoALTTO		0	IgE	CALGB 40601
		0	IgE	NeoALTTO		0	IgE	CALGB 40601
		0	IgE	NeoALTTO		0	IgE	CALGB 40601
		0.033047	IgE	NeoALTTO		0	IgE	CALGB 40601
		0.014574	IgE	NeoALTTO		0	IgE	CALGB 40601
		0.049068	IgE	NeoALTTO		0	IgE	CALGB 40601
		0.036798	IgE	NeoALTTO		0	IgE	CALGB 40601
		0	IgE	NeoALTTO		0	IgE	CALGB 40601
		0	IgE	NeoALTTO		0	IgE	CALGB 40601
		0	IgE	NeoALTTO		0	IgE	CALGB 40601
		0	IgE	NeoALTTO		0	IgE	CALGB 40601
		0	IgE	NeoALTTO		0	IgE	CALGB 40601
		0.092678	IgE	NeoALTTO		0	IgE	CALGB 40601
		0	IgE	NeoALTTO		0	IgE	CALGB 40601
		0	IgE	NeoALTTO		0	IgE	CALGB 40601
		0	IgE	NeoALTTO		0	IgE	CALGB 40601
		0	IgE	NeoALTTO		0	IgE	CALGB 40601
		0	IgE	NeoALTTO		0	IgE	CALGB 40601
		0	IgE	NeoALTTO		0	IgE	CALGB 40601
		0.261097	IgE	NeoALTTO		0	IgE	CALGB 40601
		0	IgE	NeoALTTO		0	IgE	CALGB 40601
		0.002777	IgE	NeoALTTO		0	IgE	CALGB 40601
		0.023135	IgE	NeoALTTO		0	IgE	CALGB 40601
		0	IgE	NeoALTTO		0	IgE	CALGB 40601
		0.293686	IgE	NeoALTTO		0	IgE	CALGB 40601
		0.042694	IgE	NeoALTTO		0	IgE	CALGB 40601
		0	IgE	NeoALTTO		0	IgE	CALGB 40601
		0	IgE	NeoALTTO		0	IgE	CALGB 40601
		0	IgE	NeoALTTO		0	IgE	CALGB 40601
		0.033738	IgE	NeoALTTO		0	IgE	CALGB 40601
		0.009754	IgE	NeoALTTO		0	IgE	CALGB 40601
		0.022487	IgE	NeoALTTO		0	IgE	CALGB 40601
		0.018488	IgE	NeoALTTO		0	IgE	CALGB 40601
		0	IgE	NeoALTTO		0	IgE	CALGB 40601
		0	IgE	NeoALTTO		0	IgE	CALGB 40601
		0	IgE	NeoALTTO		0	IgE	CALGB 40601
		0	IgE	NeoALTTO		0	IgE	CALGB 40601
		0.284091	IgE	NeoALTTO		0	IgE	CALGB 40601
		0.002514	IgE	NeoALTTO		0	IgE	CALGB 40601
		0	IgE	NeoALTTO		0	IgE	CALGB 40601
		0	IgE	NeoALTTO		0	IgE	CALGB 40601
		0	IgE	NeoALTTO		0	IgE	CALGB 40601
		0	IgE	NeoALTTO		0	IgE	CALGB 40601
		0.04562	IgE	NeoALTTO		0	IgE	CALGB 40601
		0	IgE	NeoALTTO		0	IgE	CALGB 40601
		0.019997	IgE	NeoALTTO		0	IgE	CALGB 40601
		0.023447	IgE	NeoALTTO		0	IgE	CALGB 40601
		0.010161	IgE	NeoALTTO		0	IgE	CALGB 40601
		0.008304	IgE	NeoALTTO			IgE	CALGB 40601
		0.018713	IgE	NeoALTTO		0	IgE	CALGB 40601
		0.016773	IgE	NeoALTTO		0	IgE	CALGB 40601
		0.092421	IgE	NeoALTTO		0	IgE	CALGB 40601
		0	IgE	NeoALTTO		0	IgE	CALGB 40601
		0.181488	IgE	NeoALTTO		0	IgE	CALGB 40601
		0.005457	IgE	NeoALTTO		0	IgE	CALGB 40601
		0	IgE	NeoALTTO		0	IgE	CALGB 40601
		0.010301	IgE	NeoALTTO		0	IgE	CALGB 40601
		0	IgE	NeoALTTO		0.00207786	IgE	CALGB 40601
		0	IgE	NeoALTTO		0	IgE	CALGB 40601
		0	IgE	NeoALTTO		0	IgE	CALGB 40601
		0	IgE	NeoALTTO		0	IgE	CALGB 40601
		0	IgE	NeoALTTO		0	IgE	CALGB 40601
		0	IgE	NeoALTTO		0	IgE	CALGB 40601
		0	IgE	NeoALTTO		0	IgE	CALGB 40601
		0.251889	IgE	NeoALTTO		0	IgE	CALGB 40601
		0.003902	IgE	NeoALTTO		0	IgE	CALGB 40601
		0	IgE	NeoALTTO		0	IgE	CALGB 40601
		0	IgE	NeoALTTO		0	IgE	CALGB 40601
		0	IgE	NeoALTTO		0	IgE	CALGB 40601
		0	IgE	NeoALTTO		0	IgE	CALGB 40601
		0.078125	IgE	NeoALTTO		0	IgE	CALGB 40601
		0.006729	IgE	NeoALTTO		0	IgE	CALGB 40601
		0	IgE	NeoALTTO		0	IgE	CALGB 40601
		0	IgE	NeoALTTO		0	IgE	CALGB 40601
		0	IgE	NeoALTTO		0	IgE	CALGB 40601
		0.012387	IgE	NeoALTTO		0	IgE	CALGB 40601
		0	IgE	NeoALTTO		0	IgE	CALGB 40601
		0	IgE	NeoALTTO		0	IgE	CALGB 40601
		0	IgE	NeoALTTO		0	IgE	CALGB 40601
		0	IgE	NeoALTTO		0	IgE	CALGB 40601
						0	IgE	CALGB 40601
						0	IgE	CALGB 40601
						0	IgE	CALGB 40601
						0	IgE	CALGB 40601
						0	IgE	CALGB 40601
						0	IgE	CALGB 40601
						0	IgE	CALGB 40601
						0	IgE	CALGB 40601
						0	IgE	CALGB 40601
						0	IgE	CALGB 40601
						0	IgE	CALGB 40601
						0	IgE	CALGB 40601
						0	IgE	CALGB 40601
						0	IgE	CALGB 40601
						0	IgE	CALGB 40601
						0	IgE	CALGB 40601
						0	IgE	CALGB 40601
						0	IgE	CALGB 40601
						0	IgE	CALGB 40601
						0	IgE	CALGB 40601
						0	IgE	CALGB 40601
						0	IgE	CALGB 40601
						0	IgE	CALGB 40601
						0	IgE	CALGB 40601
						0	IgE	CALGB 40601
						0	IgE	CALGB 40601
						0	IgE	CALGB 40601
						0	IgE	CALGB 40601
						0	IgE	CALGB 40601
						0	IgE	CALGB 40601
						0	IgE	CALGB 40601
						0	IgE	CALGB 40601
						0	IgE	CALGB 40601
						0	IgE	CALGB 40601
						0	IgE	CALGB 40601
						0	IgE	CALGB 40601
						0	IgE	CALGB 40601
						0	IgE	CALGB 40601
						0	IgE	CALGB 40601
						0	IgE	CALGB 40601
						0	IgE	CALGB 40601
						0	IgE	CALGB 40601
						0	IgE	CALGB 40601
						0	IgE	CALGB 40601
						0	IgE	CALGB 40601
						0	IgE	CALGB 40601
						0	IgE	CALGB 40601
						0	IgE	CALGB 40601
						0	IgE	CALGB 40601
						0	IgE	CALGB 40601

## Sheet: Supplementary Figure 4
Supplementary Figure 4
Correlations and P values in NeoALTTO available in Supplementary data 4. Correlations with P < 0.05 are plotted.
Supplementary Fig. 4a							Supplementary Fig. 4b
	Var1	Var2	coef	pvalue				Var1	Var2	coef	pvalue
	BCR N reads	BCR N reads	1	0				TCR N reads	TCR N reads	1	0
	IGH N reads	BCR N reads	0.996	0				TRA N reads	TCR N reads	0.981	0
	IGK N reads	BCR N reads	0.993	0				TRB N reads	TCR N reads	0.979	5.12027e-176
	IGL N reads	BCR N reads	0.973	0				TRD N reads	TCR N reads	0.578	5.23037e-24
	BCR N clones	BCR N reads	0.765	4.3711e-50				TRG N reads	TCR N reads	0.75	4.53704e-47
	IGH N clones	BCR N reads	0.817	2.58574e-62				TCR N clones	TCR N reads	0.823	5.65981e-64
	IGK N clones	BCR N reads	0.693	1.18077e-37				TRA N clones	TCR N reads	0.796	7.57709e-57
	IGL N clones	BCR N reads	0.746	1.74621e-46				TRB N clones	TCR N reads	0.829	1.19546e-65
	BCR Length CDR3	BCR N reads	0.273	1.13737e-05				TRD N clones	TCR N reads	0.542	8.06073e-21
	IGH Length CDR3	BCR N reads	0.04	0.521317				TRG N clones	TCR N reads	0.662	2.1327e-33
	IGK Length CDR3	BCR N reads	0.1	0.110192				TCR Length CDR3	TCR N reads	0.112	0.0765499
	IGL Length CDR3	BCR N reads	0.066	0.294783				TRA Length CDR3	TCR N reads	-0.034	0.592822
	BCR Evenness	BCR N reads	-0.525	0				TRB Length CDR3	TCR N reads	0.14	0.0269087
	IGH Evenness	BCR N reads	-0.464	0				TRD Length CDR3	TCR N reads	0.009	0.912
	IGK Evenness	BCR N reads	-0.522	0				TRG Length CDR3	TCR N reads	0.087	0.199408
	IGL Evenness	BCR N reads	-0.558	0				TCR Evenness	TCR N reads	-0.141	0.0255379
	BCR Gini	BCR N reads	0.758	0				TRA Evenness	TCR N reads	-0.168	0.00804088
	IGH Gini	BCR N reads	0.74	0				TRB Evenness	TCR N reads	-0.194	0.00229802
	IGK Gini	BCR N reads	0.746	0				TRD Evenness	TCR N reads	-0.221	0.016615
	IGL Gini	BCR N reads	0.767	0				TRG Evenness	TCR N reads	-0.186	0.0103019
	BCR Gini-Simpson	BCR N reads	0.157	0.0125243				TCR Gini	TCR N reads	0.344	2.04039e-08
	IGH Gini-Simpson	BCR N reads	0.254	4.52402e-05				TRA Gini	TCR N reads	0.388	1.7109e-10
	IGK Gini-Simpson	BCR N reads	0.059	0.345964				TRB Gini	TCR N reads	0.439	3.69293e-13
	IGL Gini-Simpson	BCR N reads	0.113	0.073762				TRD Gini	TCR N reads	0.505	1.82163e-12
	BCR Top	BCR N reads	-0.191	0.00217899				TRG Gini	TCR N reads	0.407	4.39517e-10
	IGH Top	BCR N reads	-0.246	7.68466e-05				TCR Gini-Simpson	TCR N reads	0.78	6.02406e-53
	IGK Top	BCR N reads	-0.097	0.124194				TRA Gini-Simpson	TCR N reads	0.747	2.36471e-46
	IGL Top	BCR N reads	-0.109	0.0845767				TRB Gini-Simpson	TCR N reads	0.772	1.71212e-50
	BCR 2nd	BCR N reads	-0.143	0.0228112				TRD Gini-Simpson	TCR N reads	0.6	4.21151e-18
	IGH 2nd	BCR N reads	-0.163	0.00922704				TRG Gini-Simpson	TCR N reads	0.564	1.22653e-19
	IGK 2nd	BCR N reads	-0.016	0.796119				TCR Top	TCR N reads	-0.64	1.45923e-30
	IGL 2nd	BCR N reads	0.011	0.861341				TRA Top	TCR N reads	-0.617	6.14985e-28
	TILs (%)	BCR N reads	0.567	3.26797e-21				TRB Top	TCR N reads	-0.638	8.21932e-30
	BCR N reads	IGH N reads	0.996	0				TRD Top	TCR N reads	-0.547	1.00207e-14
	IGH N reads	IGH N reads	1	0				TRG Top	TCR N reads	-0.505	1.79945e-15
	IGK N reads	IGH N reads	0.983	0				TCR 2nd	TCR N reads	-0.659	1.33073e-32
	IGL N reads	IGH N reads	0.969	0				TRA 2nd	TCR N reads	-0.653	1.1892e-31
	BCR N clones	IGH N reads	0.747	1.41152e-46				TRB 2nd	TCR N reads	-0.692	3.51075e-36
	IGH N clones	IGH N reads	0.809	4.75127e-60				TRD 2nd	TCR N reads	-0.496	1.32533e-08
	IGK N clones	IGH N reads	0.666	5.82464e-34				TRG 2nd	TCR N reads	-0.477	3.55781e-12
	IGL N clones	IGH N reads	0.727	5.84762e-43				TILs (%)	TCR N reads	0.332	2.14925e-07
	BCR Length CDR3	IGH N reads	0.325	1.44116e-07				TCR N reads	TRA N reads	0.981	0
	IGH Length CDR3	IGH N reads	0.045	0.470289				TRA N reads	TRA N reads	1	0
	IGK Length CDR3	IGH N reads	0.101	0.109392				TRB N reads	TRA N reads	0.932	5.85392e-113
	IGL Length CDR3	IGH N reads	0.077	0.21959				TRD N reads	TRA N reads	0.549	2.16407e-21
	BCR Evenness	IGH N reads	-0.544	0				TRG N reads	TRA N reads	0.724	1.41885e-42
	IGH Evenness	IGH N reads	-0.488	0				TCR N clones	TRA N reads	0.807	1.15596e-59
	IGK Evenness	IGH N reads	-0.54	0				TRA N clones	TRA N reads	0.802	1.98405e-58
	IGL Evenness	IGH N reads	-0.574	0				TRB N clones	TRA N reads	0.791	1.38908e-55
	BCR Gini	IGH N reads	0.775	0				TRD N clones	TRA N reads	0.516	1.08255e-18
	IGH Gini	IGH N reads	0.762	0				TRG N clones	TRA N reads	0.637	2.28189e-30
	IGK Gini	IGH N reads	0.761	0				TCR Length CDR3	TRA N reads	0.087	0.165666
	IGL Gini	IGH N reads	0.782	0				TRA Length CDR3	TRA N reads	-0.005	0.936975
	BCR Gini-Simpson	IGH N reads	0.136	0.0303877				TRB Length CDR3	TRA N reads	0.114	0.0719077
	IGH Gini-Simpson	IGH N reads	0.231	0.000205949				TRD Length CDR3	TRA N reads	0.019	0.806379
	IGK Gini-Simpson	IGH N reads	0.037	0.561243				TRG Length CDR3	TRA N reads	0.081	0.237251
	IGL Gini-Simpson	IGH N reads	0.088	0.164263				TCR Evenness	TRA N reads	-0.147	0.0198028
	BCR Top	IGH N reads	-0.177	0.00457801				TRA Evenness	TRA N reads	-0.193	0.00222154
	IGH Top	IGH N reads	-0.225	0.000308564				TRB Evenness	TRA N reads	-0.177	0.00546639
	IGK Top	IGH N reads	-0.078	0.218355				TRD Evenness	TRA N reads	-0.212	0.0217639
	IGL Top	IGH N reads	-0.085	0.176199				TRG Evenness	TRA N reads	-0.193	0.00752944
	BCR 2nd	IGH N reads	-0.121	0.0538442				TCR Gini	TRA N reads	0.342	2.30759e-08
	IGH 2nd	IGH N reads	-0.143	0.0225744				TRA Gini	TRA N reads	0.41	1.05284e-11
	IGK 2nd	IGH N reads	0.004	0.950228				TRB Gini	TRA N reads	0.41	1.72586e-11
	IGL 2nd	IGH N reads	0.033	0.597448				TRD Gini	TRA N reads	0.486	1.53775e-11
	TILs (%)	IGH N reads	0.561	1.10182e-20				TRG Gini	TRA N reads	0.408	4.24356e-10
	BCR N reads	IGK N reads	0.993	0				TCR Gini-Simpson	TRA N reads	0.765	8.00926e-50
	IGH N reads	IGK N reads	0.983	0				TRA Gini-Simpson	TRA N reads	0.751	4.12212e-47
	IGK N reads	IGK N reads	1	0				TRB Gini-Simpson	TRA N reads	0.74	1.80044e-44
	IGL N reads	IGK N reads	0.946	0				TRD Gini-Simpson	TRA N reads	0.566	7.38468e-16
	BCR N clones	IGK N reads	0.769	7.61148e-51				TRG Gini-Simpson	TRA N reads	0.549	1.83969e-18
	IGH N clones	IGK N reads	0.815	1.36587e-61				TCR Top	TRA N reads	-0.624	9.18691e-29
	IGK N clones	IGK N reads	0.705	1.52931e-39				TRA Top	TRA N reads	-0.612	1.99561e-27
	IGL N clones	IGK N reads	0.745	4.04378e-46				TRB Top	TRA N reads	-0.612	5.75137e-27
	BCR Length CDR3	IGK N reads	0.215	0.000566718				TRD Top	TRA N reads	-0.513	7.22994e-13
	IGH Length CDR3	IGK N reads	0.028	0.657589				TRG Top	TRA N reads	-0.489	1.98694e-14
	IGK Length CDR3	IGK N reads	0.098	0.118887				TCR 2nd	TRA N reads	-0.642	1.41098e-30
	IGL Length CDR3	IGK N reads	0.068	0.280432				TRA 2nd	TRA N reads	-0.655	6.72136e-32
	BCR Evenness	IGK N reads	-0.522	0				TRB 2nd	TRA N reads	-0.662	2.47825e-32
	IGH Evenness	IGK N reads	-0.454	0				TRD 2nd	TRA N reads	-0.459	1.88442e-07
	IGK Evenness	IGK N reads	-0.527	0				TRG 2nd	TRA N reads	-0.463	1.75119e-11
	IGL Evenness	IGK N reads	-0.519	0				TILs (%)	TRA N reads	0.321	5.56507e-07
	BCR Gini	IGK N reads	0.746	0				TCR N reads	TRB N reads	0.979	5.12027e-176
	IGH Gini	IGK N reads	0.724	0				TRA N reads	TRB N reads	0.932	5.85392e-113
	IGK Gini	IGK N reads	0.746	0				TRB N reads	TRB N reads	1	0
	IGL Gini	IGK N reads	0.726	0				TRD N reads	TRB N reads	0.527	1.62533e-19
	BCR Gini-Simpson	IGK N reads	0.152	0.015238				TRG N reads	TRB N reads	0.692	1.73596e-37
	IGH Gini-Simpson	IGK N reads	0.254	4.60362e-05				TCR N clones	TRB N reads	0.807	1.22981e-59
	IGK Gini-Simpson	IGK N reads	0.054	0.391066				TRA N clones	TRB N reads	0.761	3.28245e-49
	IGL Gini-Simpson	IGK N reads	0.138	0.0280072				TRB N clones	TRB N reads	0.844	3.50334e-70
	BCR Top	IGK N reads	-0.181	0.00377918				TRD N clones	TRB N reads	0.495	4.46406e-17
	IGH Top	IGK N reads	-0.244	8.91151e-05				TRG N clones	TRB N reads	0.612	1.7817e-27
	IGK Top	IGK N reads	-0.089	0.155066				TCR Length CDR3	TRB N reads	0.117	0.0637177
	IGL Top	IGK N reads	-0.135	0.0324376				TRA Length CDR3	TRB N reads	-0.042	0.501387
	BCR 2nd	IGK N reads	-0.14	0.0259388				TRB Length CDR3	TRB N reads	0.157	0.0130866
	IGH 2nd	IGK N reads	-0.168	0.0073038				TRD Length CDR3	TRB N reads	-0.004	0.955623
	IGK 2nd	IGK N reads	-0.014	0.827008				TRG Length CDR3	TRB N reads	0.102	0.132411
	IGL 2nd	IGK N reads	-0.009	0.885513				TCR Evenness	TRB N reads	-0.126	0.0455914
	TILs (%)	IGK N reads	0.552	5.97518e-20				TRA Evenness	TRB N reads	-0.137	0.0305775
	BCR N reads	IGL N reads	0.973	0				TRB Evenness	TRB N reads	-0.197	0.001904
	IGH N reads	IGL N reads	0.969	0				TRD Evenness	TRB N reads	-0.182	0.0495163
	IGK N reads	IGL N reads	0.946	0				TRG Evenness	TRB N reads	-0.162	0.0253748
	IGL N reads	IGL N reads	1	0				TCR Gini	TRB N reads	0.329	8.3695e-08
	BCR N clones	IGL N reads	0.757	1.63568e-48				TRA Gini	TRB N reads	0.353	7.76169e-09
	IGH N clones	IGL N reads	0.806	3.08361e-59				TRB Gini	TRB N reads	0.449	9.28566e-14
	IGK N clones	IGL N reads	0.681	5.83672e-36				TRD Gini	TRB N reads	0.46	2.56907e-10
	IGL N clones	IGL N reads	0.759	7.0379e-49				TRG Gini	TRB N reads	0.362	4.11777e-08
	BCR Length CDR3	IGL N reads	0.305	8.38752e-07				TCR Gini-Simpson	TRB N reads	0.764	9.34105e-50
	IGH Length CDR3	IGL N reads	0.06	0.338489				TRA Gini-Simpson	TRB N reads	0.715	6.45826e-41
	IGK Length CDR3	IGL N reads	0.102	0.106188				TRB Gini-Simpson	TRB N reads	0.784	3.99714e-53
	IGL Length CDR3	IGL N reads	0.038	0.544846				TRD Gini-Simpson	TRB N reads	0.567	6.12387e-16
	BCR Evenness	IGL N reads	-0.471	0				TRG Gini-Simpson	TRB N reads	0.514	4.73921e-16
	IGH Evenness	IGL N reads	-0.417	6.31881e-12				TCR Top	TRB N reads	-0.634	8.15589e-30
	IGK Evenness	IGL N reads	-0.452	0				TRA Top	TRB N reads	-0.599	4.73596e-26
	IGL Evenness	IGL N reads	-0.595	0				TRB Top	TRB N reads	-0.651	2.39317e-31
	BCR Gini	IGL N reads	0.713	0				TRD Top	TRB N reads	-0.521	2.82747e-13
	IGH Gini	IGL N reads	0.7	0				TRG Top	TRB N reads	-0.463	5.96299e-13
	IGK Gini	IGL N reads	0.682	0				TCR 2nd	TRB N reads	-0.652	9.3379e-32
	IGL Gini	IGL N reads	0.803	0				TRA 2nd	TRB N reads	-0.628	1.06934e-28
	BCR Gini-Simpson	IGL N reads	0.202	0.00125245				TRB 2nd	TRB N reads	-0.708	1.30503e-38
	IGH Gini-Simpson	IGL N reads	0.29	2.87471e-06				TRD 2nd	TRB N reads	-0.453	2.82906e-07
	IGK Gini-Simpson	IGL N reads	0.114	0.0689242				TRG 2nd	TRB N reads	-0.437	2.82079e-10
	IGL Gini-Simpson	IGL N reads	0.092	0.144227				TILs (%)	TRB N reads	0.331	2.23789e-07
	BCR Top	IGL N reads	-0.24	0.000112956				TCR N reads	TRD N reads	0.578	5.23037e-24
	IGH Top	IGL N reads	-0.288	3.35164e-06				TRA N reads	TRD N reads	0.549	2.16407e-21
	IGK Top	IGL N reads	-0.147	0.0188469				TRB N reads	TRD N reads	0.527	1.62533e-19
	IGL Top	IGL N reads	-0.087	0.170014				TRD N reads	TRD N reads	1	0
	BCR 2nd	IGL N reads	-0.19	0.00242067				TRG N reads	TRD N reads	0.583	1.48649e-24
	IGH 2nd	IGL N reads	-0.178	0.00443336				TCR N clones	TRD N reads	0.635	4.09296e-30
	IGK 2nd	IGL N reads	-0.063	0.31736				TRA N clones	TRD N reads	0.603	1.37617e-26
	IGL 2nd	IGL N reads	0.017	0.790242				TRB N clones	TRD N reads	0.603	1.42314e-26
	TILs (%)	IGL N reads	0.575	6.64666e-22				TRD N clones	TRD N reads	0.953	2.47209e-132
	BCR N reads	BCR N clones	0.765	4.3711e-50				TRG N clones	TRD N reads	0.649	8.17702e-32
	IGH N reads	BCR N clones	0.747	1.41152e-46				TCR Length CDR3	TRD N reads	0.281	5.84719e-06
	IGK N reads	BCR N clones	0.769	7.61148e-51				TRA Length CDR3	TRD N reads	-0.074	0.240769
	IGL N reads	BCR N clones	0.757	1.63568e-48				TRB Length CDR3	TRD N reads	0.135	0.0336436
	BCR N clones	BCR N clones	1	0				TRD Length CDR3	TRD N reads	0.023	0.76845
	IGH N clones	BCR N clones	0.986	9.67635e-197				TRG Length CDR3	TRD N reads	0.05	0.466255
	IGK N clones	BCR N clones	0.982	9.41365e-184				TCR Evenness	TRD N reads	0.034	0.589309
	IGL N clones	BCR N clones	0.986	7.35353e-200				TRA Evenness	TRD N reads	0.023	0.7132
	BCR Length CDR3	BCR N clones	0.093	0.139064				TRB Evenness	TRD N reads	0.01	0.873922
	IGH Length CDR3	BCR N clones	-0.036	0.566497				TRD Evenness	TRD N reads	-0.424	1.86014e-06
	IGK Length CDR3	BCR N clones	0.05	0.425855				TRG Evenness	TRD N reads	0.012	0.865718
	IGL Length CDR3	BCR N clones	-0.026	0.680972				TCR Gini	TRD N reads	0.073	0.250205
	BCR Evenness	BCR N clones	-0.169	0.00709399				TRA Gini	TRD N reads	0.117	0.0630093
	IGH Evenness	BCR N clones	-0.115	0.0688048				TRB Gini	TRD N reads	0.137	0.0303548
	IGK Evenness	BCR N clones	-0.159	0.0110707				TRD Gini	TRD N reads	0.688	2.34706e-25
	IGL Evenness	BCR N clones	-0.257	3.59461e-05				TRG Gini	TRD N reads	0.237	0.000431636
	BCR Gini	BCR N clones	0.392	9.60388e-11				TCR Gini-Simpson	TRD N reads	0.61	3.91631e-27
	IGH Gini	BCR N clones	0.371	1.00099e-09				TRA Gini-Simpson	TRD N reads	0.574	1.36611e-23
	IGK Gini	BCR N clones	0.389	1.26545e-10				TRB Gini-Simpson	TRD N reads	0.565	2.03238e-22
	IGL Gini	BCR N clones	0.455	2.4042e-14				TRD Gini-Simpson	TRD N reads	0.808	1.21925e-40
	BCR Gini-Simpson	BCR N clones	0.507	4.99463e-18				TRG Gini-Simpson	TRD N reads	0.612	1.13492e-23
	IGH Gini-Simpson	BCR N clones	0.562	1.55638e-22				TCR Top	TRD N reads	-0.498	2.80533e-17
	IGK Gini-Simpson	BCR N clones	0.442	1.35738e-13				TRA Top	TRD N reads	-0.489	1.27221e-16
	IGL Gini-Simpson	BCR N clones	0.441	1.95212e-13				TRB Top	TRD N reads	-0.475	1.99552e-15
	BCR Top	BCR N clones	-0.456	1.97142e-14				TRD Top	TRD N reads	-0.748	6.99519e-32
	IGH Top	BCR N clones	-0.491	8.25096e-17				TRG Top	TRD N reads	-0.568	5.93887e-20
	IGK Top	BCR N clones	-0.393	8.2751e-11				TCR 2nd	TRD N reads	-0.511	4.24381e-18
	IGL Top	BCR N clones	-0.357	5.17205e-09				TRA 2nd	TRD N reads	-0.503	2.44805e-17
	BCR 2nd	BCR N clones	-0.445	9.93644e-14				TRB 2nd	TRD N reads	-0.497	1.02741e-16
	IGH 2nd	BCR N clones	-0.417	4.80583e-12				TRD 2nd	TRD N reads	-0.796	7.09817e-27
	IGK 2nd	BCR N clones	-0.351	8.96828e-09				TRG 2nd	TRD N reads	-0.496	3.61134e-13
	IGL 2nd	BCR N clones	-0.351	9.76153e-09				TILs (%)	TRD N reads	0.301	2.94086e-06
	TILs (%)	BCR N clones	0.499	4.23274e-16				TCR N reads	TRG N reads	0.75	4.53704e-47
	BCR N reads	IGH N clones	0.817	2.58574e-62				TRA N reads	TRG N reads	0.724	1.41885e-42
	IGH N reads	IGH N clones	0.809	4.75127e-60				TRB N reads	TRG N reads	0.692	1.73596e-37
	IGK N reads	IGH N clones	0.815	1.36587e-61				TRD N reads	TRG N reads	0.583	1.48649e-24
	IGL N reads	IGH N clones	0.806	3.08361e-59				TRG N reads	TRG N reads	1	0
	BCR N clones	IGH N clones	0.986	9.67635e-197				TCR N clones	TRG N reads	0.666	6.15826e-34
	IGH N clones	IGH N clones	1	0				TRA N clones	TRG N reads	0.633	7.0276e-30
	IGK N clones	IGH N clones	0.942	4.55721e-121				TRB N clones	TRG N reads	0.635	4.01744e-30
	IGL N clones	IGH N clones	0.967	2.63031e-151				TRD N clones	TRG N reads	0.574	1.27833e-23
	BCR Length CDR3	IGH N clones	0.169	0.00684719				TRG N clones	TRG N reads	0.869	8.79036e-79
	IGH Length CDR3	IGH N clones	-0.02	0.755849				TCR Length CDR3	TRG N reads	0.023	0.711186
	IGK Length CDR3	IGH N clones	0.056	0.372868				TRA Length CDR3	TRG N reads	-0.059	0.350967
	IGL Length CDR3	IGH N clones	-0.015	0.815343				TRB Length CDR3	TRG N reads	0.087	0.172941
	BCR Evenness	IGH N clones	-0.229	0.000229428				TRD Length CDR3	TRG N reads	-0.007	0.92326
	IGH Evenness	IGH N clones	-0.169	0.0071885				TRG Length CDR3	TRG N reads	-0.017	0.807936
	IGK Evenness	IGH N clones	-0.226	0.000286866				TCR Evenness	TRG N reads	-0.092	0.145294
	IGL Evenness	IGH N clones	-0.314	3.3267e-07				TRA Evenness	TRG N reads	-0.098	0.124056
	BCR Gini	IGH N clones	0.469	2.54719e-15				TRB Evenness	TRG N reads	-0.138	0.030815
	IGH Gini	IGH N clones	0.446	8.52305e-14				TRD Evenness	TRG N reads	-0.135	0.145873
	IGK Gini	IGH N clones	0.469	2.5964e-15				TRG Evenness	TRG N reads	-0.349	8.21737e-07
	IGL Gini	IGH N clones	0.528	1.42014e-19				TCR Gini	TRG N reads	0.24	0.000117135
	BCR Gini-Simpson	IGH N clones	0.47	2.29653e-15				TRA Gini	TRG N reads	0.25	5.70991e-05
	IGH Gini-Simpson	IGH N clones	0.54	1.15831e-20				TRB Gini	TRG N reads	0.319	2.62545e-07
	IGK Gini-Simpson	IGH N clones	0.39	1.21356e-10				TRD Gini	TRG N reads	0.458	2.9647e-10
	IGL Gini-Simpson	IGH N clones	0.399	4.58124e-11				TRG Gini	TRG N reads	0.583	3.47223e-21
	BCR Top	IGH N clones	-0.435	3.55927e-13				TCR Gini-Simpson	TRG N reads	0.63	2.36872e-29
	IGH Top	IGH N clones	-0.48	5.21016e-16				TRA Gini-Simpson	TRG N reads	0.594	1.49395e-25
	IGK Top	IGH N clones	-0.356	5.09615e-09				TRB Gini-Simpson	TRG N reads	0.59	9.57374e-25
	IGL Top	IGH N clones	-0.326	1.08753e-07				TRD Gini-Simpson	TRG N reads	0.648	1.00509e-21
	BCR 2nd	IGH N clones	-0.415	5.22499e-12				TRG Gini-Simpson	TRG N reads	0.737	2.26425e-38
	IGH 2nd	IGH N clones	-0.407	1.60311e-11				TCR Top	TRG N reads	-0.516	1.18385e-18
	IGK 2nd	IGH N clones	-0.31	4.52474e-07				TRA Top	TRG N reads	-0.491	9.48647e-17
	IGL 2nd	IGH N clones	-0.303	9.33272e-07				TRB Top	TRG N reads	-0.477	1.53661e-15
	TILs (%)	IGH N clones	0.52	1.49029e-17				TRD Top	TRG N reads	-0.609	9.68538e-19
	BCR N reads	IGK N clones	0.693	1.18077e-37				TRG Top	TRG N reads	-0.646	4.88142e-27
	IGH N reads	IGK N clones	0.666	5.82464e-34				TCR 2nd	TRG N reads	-0.522	5.77015e-19
	IGK N reads	IGK N clones	0.705	1.52931e-39				TRA 2nd	TRG N reads	-0.534	9.69247e-20
	IGL N reads	IGK N clones	0.681	5.83672e-36				TRB 2nd	TRG N reads	-0.512	9.28782e-18
	BCR N clones	IGK N clones	0.982	9.41365e-184				TRD 2nd	TRG N reads	-0.555	8.66092e-11
	IGH N clones	IGK N clones	0.942	4.55721e-121				TRG 2nd	TRG N reads	-0.72	1.35806e-31
	IGK N clones	IGK N clones	1	0				TILs (%)	TRG N reads	0.249	0.000121895
	IGL N clones	IGK N clones	0.965	3.13761e-148				TCR N reads	TCR N clones	0.823	5.65981e-64
	BCR Length CDR3	IGK N clones	0.016	0.796491				TRA N reads	TCR N clones	0.807	1.15596e-59
	IGH Length CDR3	IGK N clones	-0.048	0.441752				TRB N reads	TCR N clones	0.807	1.22981e-59
	IGK Length CDR3	IGK N clones	0.046	0.46158				TRD N reads	TCR N clones	0.635	4.09296e-30
	IGL Length CDR3	IGK N clones	-0.029	0.644307				TRG N reads	TCR N clones	0.666	6.15826e-34
	BCR Evenness	IGK N clones	-0.11	0.0797117				TCR N clones	TCR N clones	1	0
	IGH Evenness	IGK N clones	-0.065	0.302025				TRA N clones	TCR N clones	0.987	4.54127e-203
	IGK Evenness	IGK N clones	-0.092	0.142946				TRB N clones	TCR N clones	0.984	1.11445e-189
	IGL Evenness	IGK N clones	-0.197	0.00159485				TRD N clones	TCR N clones	0.703	3.36512e-39
	BCR Gini	IGK N clones	0.302	9.39926e-07				TRG N clones	TCR N clones	0.808	7.78415e-60
	IGH Gini	IGK N clones	0.286	3.48486e-06				TCR Length CDR3	TCR N clones	0.099	0.114906
	IGK Gini	IGK N clones	0.297	1.44876e-06				TRA Length CDR3	TCR N clones	-0.05	0.431295
	IGL Gini	IGK N clones	0.366	1.9269e-09				TRB Length CDR3	TCR N clones	0.158	0.0124204
	BCR Gini-Simpson	IGK N clones	0.521	4.77387e-19				TRD Length CDR3	TCR N clones	0.01	0.896234
	IGH Gini-Simpson	IGK N clones	0.559	2.91669e-22				TRG Length CDR3	TCR N clones	0.043	0.529891
	IGK Gini-Simpson	IGK N clones	0.476	8.44005e-16				TCR Evenness	TCR N clones	0.207	0.000962217
	IGL Gini-Simpson	IGK N clones	0.457	1.91573e-14				TRA Evenness	TCR N clones	0.181	0.00424157
	BCR Top	IGK N clones	-0.45	4.79758e-14				TRB Evenness	TCR N clones	0.152	0.0171689
	IGH Top	IGK N clones	-0.479	5.36498e-16				TRD Evenness	TCR N clones	-0.093	0.318767
	IGK Top	IGK N clones	-0.408	1.27317e-11				TRG Evenness	TCR N clones	-0.019	0.79694
	IGL Top	IGK N clones	-0.361	3.1852e-09				TCR Gini	TCR N clones	-0.011	0.861213
	BCR 2nd	IGK N clones	-0.451	4.14152e-14				TRA Gini	TCR N clones	0.067	0.291861
	IGH 2nd	IGK N clones	-0.41	1.07429e-11				TRB Gini	TCR N clones	0.113	0.075032
	IGK 2nd	IGK N clones	-0.385	2.22621e-10				TRD Gini	TCR N clones	0.461	2.27421e-10
	IGL 2nd	IGK N clones	-0.38	4.06306e-10				TRG Gini	TCR N clones	0.322	1.2366e-06
	TILs (%)	IGK N clones	0.45	4.85591e-13				TCR Gini-Simpson	TCR N clones	0.99	1.26591e-213
	BCR N reads	IGL N clones	0.746	1.74621e-46				TRA Gini-Simpson	TCR N clones	0.974	9.86672e-164
	IGH N reads	IGL N clones	0.727	5.84762e-43				TRB Gini-Simpson	TCR N clones	0.972	7.29007e-158
	IGK N reads	IGL N clones	0.745	4.04378e-46				TRD Gini-Simpson	TCR N clones	0.677	3.13252e-24
	IGL N reads	IGL N clones	0.759	7.0379e-49				TRG Gini-Simpson	TCR N clones	0.741	4.21557e-39
	BCR N clones	IGL N clones	0.986	7.35353e-200				TCR Top	TCR N clones	-0.871	2.10372e-79
	IGH N clones	IGL N clones	0.967	2.63031e-151				TRA Top	TCR N clones	-0.876	2.36335e-81
	IGK N clones	IGL N clones	0.965	3.13761e-148				TRB Top	TCR N clones	-0.86	5.78504e-74
	IGL N clones	IGL N clones	1	0				TRD Top	TCR N clones	-0.626	5.63006e-20
	BCR Length CDR3	IGL N clones	0.091	0.147918				TRG Top	TCR N clones	-0.69	5.89426e-32
	IGH Length CDR3	IGL N clones	-0.023	0.713739				TCR 2nd	TCR N clones	-0.909	1.93633e-96
	IGK Length CDR3	IGL N clones	0.042	0.500362				TRA 2nd	TCR N clones	-0.912	2.39513e-97
	IGL Length CDR3	IGL N clones	-0.022	0.733013				TRB 2nd	TCR N clones	-0.914	5.53632e-97
	BCR Evenness	IGL N clones	-0.163	0.00918613				TRD 2nd	TCR N clones	-0.523	1.43103e-09
	IGH Evenness	IGL N clones	-0.11	0.0807937				TRG 2nd	TCR N clones	-0.642	1.91128e-23
	IGK Evenness	IGL N clones	-0.153	0.0145418				TILs (%)	TCR N clones	0.368	6.77957e-09
	IGL Evenness	IGL N clones	-0.255	4.20955e-05				TCR N reads	TRA N clones	0.796	7.57709e-57
	BCR Gini	IGL N clones	0.383	2.63161e-10				TRA N reads	TRA N clones	0.802	1.98405e-58
	IGH Gini	IGL N clones	0.363	2.43313e-09				TRB N reads	TRA N clones	0.761	3.28245e-49
	IGK Gini	IGL N clones	0.379	4.33356e-10				TRD N reads	TRA N clones	0.603	1.37617e-26
	IGL Gini	IGL N clones	0.456	2.29414e-14				TRG N reads	TRA N clones	0.633	7.0276e-30
	BCR Gini-Simpson	IGL N clones	0.506	6.63336e-18				TCR N clones	TRA N clones	0.987	4.54127e-203
	IGH Gini-Simpson	IGL N clones	0.557	3.98655e-22				TRA N clones	TRA N clones	1	0
	IGK Gini-Simpson	IGL N clones	0.44	1.98603e-13				TRB N clones	TRA N clones	0.95	1.47658e-129
	IGL Gini-Simpson	IGL N clones	0.449	5.81812e-14				TRD N clones	TRA N clones	0.676	3.13433e-35
	BCR Top	IGL N clones	-0.454	2.43824e-14				TRG N clones	TRA N clones	0.784	3.38523e-54
	IGH Top	IGL N clones	-0.488	1.38619e-16				TCR Length CDR3	TRA N clones	0.072	0.253242
	IGK Top	IGL N clones	-0.391	1.03975e-10				TRA Length CDR3	TRA N clones	-0.042	0.506386
	IGL Top	IGL N clones	-0.365	2.07309e-09				TRB Length CDR3	TRA N clones	0.148	0.0198005
	BCR 2nd	IGL N clones	-0.442	1.40076e-13				TRD Length CDR3	TRA N clones	0.033	0.67161
	IGH 2nd	IGL N clones	-0.407	1.68382e-11				TRG Length CDR3	TRA N clones	0.043	0.529871
	IGK 2nd	IGL N clones	-0.344	1.89761e-08				TCR Evenness	TRA N clones	0.209	0.00087224
	IGL 2nd	IGL N clones	-0.357	5.12378e-09				TRA Evenness	TRA N clones	0.184	0.00354342
	TILs (%)	IGL N clones	0.506	1.5497e-16				TRB Evenness	TRA N clones	0.15	0.0185706
	BCR N reads	BCR Length CDR3	0.273	1.13737e-05				TRD Evenness	TRA N clones	-0.095	0.306543
	IGH N reads	BCR Length CDR3	0.325	1.44116e-07				TRG Evenness	TRA N clones	-0.02	0.785038
	IGK N reads	BCR Length CDR3	0.215	0.000566718				TCR Gini	TRA N clones	-0.019	0.761941
	IGL N reads	BCR Length CDR3	0.305	8.38752e-07				TRA Gini	TRA N clones	0.062	0.326042
	BCR N clones	BCR Length CDR3	0.093	0.139064				TRB Gini	TRA N clones	0.1	0.117151
	IGH N clones	BCR Length CDR3	0.169	0.00684719				TRD Gini	TRA N clones	0.438	2.03611e-09
	IGK N clones	BCR Length CDR3	0.016	0.796491				TRG Gini	TRA N clones	0.315	2.17409e-06
	IGL N clones	BCR Length CDR3	0.091	0.147918				TCR Gini-Simpson	TRA N clones	0.979	1.19914e-175
	BCR Length CDR3	BCR Length CDR3	1	0				TRA Gini-Simpson	TRA N clones	0.987	5.32048e-202
	IGH Length CDR3	BCR Length CDR3	0.687	0				TRB Gini-Simpson	TRA N clones	0.94	1.08424e-117
	IGK Length CDR3	BCR Length CDR3	0.154	0.0141986				TRD Gini-Simpson	TRA N clones	0.628	3.52443e-20
	IGL Length CDR3	BCR Length CDR3	0.264	2.31829e-05				TRG Gini-Simpson	TRA N clones	0.72	6.62272e-36
	BCR Evenness	BCR Length CDR3	-0.309	5.92134e-07				TCR Top	TRA N clones	-0.86	3.79691e-75
	IGH Evenness	BCR Length CDR3	-0.334	6.24995e-08				TRA Top	TRA N clones	-0.883	1.55205e-84
	IGK Evenness	BCR Length CDR3	-0.298	1.48909e-06				TRB Top	TRA N clones	-0.831	6.90294e-65
	IGL Evenness	BCR Length CDR3	-0.362	3.94114e-09				TRD Top	TRA N clones	-0.576	1.66778e-16
	BCR Gini	BCR Length CDR3	0.368	1.89669e-09				TRG Top	TRA N clones	-0.668	1.83244e-29
	IGH Gini	BCR Length CDR3	0.397	7.67106e-11				TCR 2nd	TRA N clones	-0.897	1.69755e-90
	IGK Gini	BCR Length CDR3	0.331	7.96173e-08				TRA 2nd	TRA N clones	-0.924	1.93994e-105
	IGL Gini	BCR Length CDR3	0.393	1.33193e-10				TRB 2nd	TRA N clones	-0.877	2.02543e-79
	BCR Gini-Simpson	BCR Length CDR3	-0.094	0.134374				TRD 2nd	TRA N clones	-0.483	3.44335e-08
	IGH Gini-Simpson	BCR Length CDR3	-0.092	0.142131				TRG 2nd	TRA N clones	-0.615	3.81681e-21
	IGK Gini-Simpson	BCR Length CDR3	-0.133	0.0346981				TILs (%)	TRA N clones	0.353	2.98396e-08
	IGL Gini-Simpson	BCR Length CDR3	-0.193	0.00209491				TCR N reads	TRB N clones	0.829	1.19546e-65
	BCR Top	BCR Length CDR3	0.029	0.645757				TRA N reads	TRB N clones	0.791	1.38908e-55
	IGH Top	BCR Length CDR3	0.09	0.152102				TRB N reads	TRB N clones	0.844	3.50334e-70
	IGK Top	BCR Length CDR3	0.093	0.140266				TRD N reads	TRB N clones	0.603	1.42314e-26
	IGL Top	BCR Length CDR3	0.206	0.000971036				TRG N reads	TRB N clones	0.635	4.01744e-30
	BCR 2nd	BCR Length CDR3	0.101	0.10856				TCR N clones	TRB N clones	0.984	1.11445e-189
	IGH 2nd	BCR Length CDR3	0.103	0.100617				TRA N clones	TRB N clones	0.95	1.47658e-129
	IGK 2nd	BCR Length CDR3	0.143	0.0230948				TRB N clones	TRB N clones	1	0
	IGL 2nd	BCR Length CDR3	0.227	0.000273382				TRD N clones	TRB N clones	0.666	6.03143e-34
	TILs (%)	BCR Length CDR3	0.115	0.0787554				TRG N clones	TRB N clones	0.764	8.84128e-50
	BCR N reads	IGH Length CDR3	0.04	0.521317				TCR Length CDR3	TRB N clones	0.113	0.0732733
	IGH N reads	IGH Length CDR3	0.045	0.470289				TRA Length CDR3	TRB N clones	-0.056	0.378049
	IGK N reads	IGH Length CDR3	0.028	0.657589				TRB Length CDR3	TRB N clones	0.175	0.00573694
	IGL N reads	IGH Length CDR3	0.06	0.338489				TRD Length CDR3	TRB N clones	-0.008	0.921806
	BCR N clones	IGH Length CDR3	-0.036	0.566497				TRG Length CDR3	TRB N clones	0.05	0.459992
	IGH N clones	IGH Length CDR3	-0.02	0.755849				TCR Evenness	TRB N clones	0.203	0.00125587
	IGK N clones	IGH Length CDR3	-0.048	0.441752				TRA Evenness	TRB N clones	0.173	0.00607485
	IGL N clones	IGH Length CDR3	-0.023	0.713739				TRB Evenness	TRB N clones	0.151	0.0181886
	BCR Length CDR3	IGH Length CDR3	0.687	0				TRD Evenness	TRB N clones	-0.086	0.358277
	IGH Length CDR3	IGH Length CDR3	1	0				TRG Evenness	TRB N clones	-0.005	0.940654
	IGK Length CDR3	IGH Length CDR3	-0.013	0.841915				TCR Gini	TRB N clones	-0.004	0.944571
	IGL Length CDR3	IGH Length CDR3	0.149	0.0175518				TRA Gini	TRB N clones	0.068	0.280378
	BCR Evenness	IGH Length CDR3	-0.104	0.0966635				TRB Gini	TRB N clones	0.124	0.0514437
	IGH Evenness	IGH Length CDR3	-0.102	0.104705				TRD Gini	TRB N clones	0.438	2.171e-09
	IGK Evenness	IGH Length CDR3	-0.118	0.060739				TRG Gini	TRB N clones	0.287	1.71611e-05
	IGL Evenness	IGH Length CDR3	-0.149	0.0179878				TCR Gini-Simpson	TRB N clones	0.973	1.06591e-162
	BCR Gini	IGH Length CDR3	0.103	0.102947				TRA Gini-Simpson	TRB N clones	0.937	2.02221e-116
	IGH Gini	IGH Length CDR3	0.094	0.135958				TRB Gini-Simpson	TRB N clones	0.988	1.49427e-200
	IGK Gini	IGH Length CDR3	0.099	0.116466				TRD Gini-Simpson	TRB N clones	0.642	3.0851e-21
	IGL Gini	IGH Length CDR3	0.127	0.0444076				TRG Gini-Simpson	TRB N clones	0.69	4.54859e-32
	BCR Gini-Simpson	IGH Length CDR3	-0.084	0.180852				TCR Top	TRB N clones	-0.861	1.15829e-75
	IGH Gini-Simpson	IGH Length CDR3	-0.087	0.166151				TRA Top	TRB N clones	-0.846	1.23625e-70
	IGK Gini-Simpson	IGH Length CDR3	-0.09	0.151715				TRB Top	TRB N clones	-0.877	1.52796e-80
	IGL Gini-Simpson	IGH Length CDR3	-0.112	0.0753568				TRD Top	TRB N clones	-0.594	1.12299e-17
	BCR Top	IGH Length CDR3	0.069	0.276733				TRG Top	TRB N clones	-0.646	5.65831e-27
	IGH Top	IGH Length CDR3	0.091	0.149105				TCR 2nd	TRB N clones	-0.898	1.50393e-90
	IGK Top	IGH Length CDR3	0.074	0.242252				TRA 2nd	TRB N clones	-0.876	2.4681e-80
	IGL Top	IGH Length CDR3	0.129	0.0409529				TRB 2nd	TRB N clones	-0.935	1.63061e-111
	BCR 2nd	IGH Length CDR3	0.07	0.266457				TRD 2nd	TRB N clones	-0.49	2.12257e-08
	IGH 2nd	IGH Length CDR3	0.064	0.311804				TRG 2nd	TRB N clones	-0.594	1.59955e-19
	IGK 2nd	IGH Length CDR3	0.076	0.22773				TILs (%)	TRB N clones	0.371	4.92207e-09
	IGL 2nd	IGH Length CDR3	0.14	0.0257998				TCR N reads	TRD N clones	0.542	8.06073e-21
	TILs (%)	IGH Length CDR3	-0.019	0.768898				TRA N reads	TRD N clones	0.516	1.08255e-18
	BCR N reads	IGK Length CDR3	0.1	0.110192				TRB N reads	TRD N clones	0.495	4.46406e-17
	IGH N reads	IGK Length CDR3	0.101	0.109392				TRD N reads	TRD N clones	0.953	2.47209e-132
	IGK N reads	IGK Length CDR3	0.098	0.118887				TRG N reads	TRD N clones	0.574	1.27833e-23
	IGL N reads	IGK Length CDR3	0.102	0.106188				TCR N clones	TRD N clones	0.703	3.36512e-39
	BCR N clones	IGK Length CDR3	0.05	0.425855				TRA N clones	TRD N clones	0.676	3.13433e-35
	IGH N clones	IGK Length CDR3	0.056	0.372868				TRB N clones	TRD N clones	0.666	6.03143e-34
	IGK N clones	IGK Length CDR3	0.046	0.46158				TRD N clones	TRD N clones	1	0
	IGL N clones	IGK Length CDR3	0.042	0.500362				TRG N clones	TRD N clones	0.715	5.49301e-41
	BCR Length CDR3	IGK Length CDR3	0.154	0.0141986				TCR Length CDR3	TRD N clones	0.266	1.85656e-05
	IGH Length CDR3	IGK Length CDR3	-0.013	0.841915				TRA Length CDR3	TRD N clones	-0.071	0.259249
	IGK Length CDR3	IGK Length CDR3	1	0				TRB Length CDR3	TRD N clones	0.13	0.0402502
	IGL Length CDR3	IGK Length CDR3	0.078	0.214428				TRD Length CDR3	TRD N clones	0.027	0.721475
	BCR Evenness	IGK Length CDR3	-0.056	0.373621				TRG Length CDR3	TRD N clones	0.038	0.57622
	IGH Evenness	IGK Length CDR3	-0.078	0.214737				TCR Evenness	TRD N clones	0.127	0.0439672
	IGK Evenness	IGK Length CDR3	-0.033	0.598654				TRA Evenness	TRD N clones	0.115	0.0703108
	IGL Evenness	IGK Length CDR3	-0.095	0.130404				TRB Evenness	TRD N clones	0.096	0.132858
	BCR Gini	IGK Length CDR3	0.06	0.339684				TRD Evenness	TRD N clones	-0.162	0.0819212
	IGH Gini	IGK Length CDR3	0.069	0.27266				TRG Evenness	TRD N clones	0.044	0.542249
	IGK Gini	IGK Length CDR3	0.053	0.399381				TCR Gini	TRD N clones	-0.019	0.768804
	IGL Gini	IGK Length CDR3	0.093	0.140169				TRA Gini	TRD N clones	0.039	0.541147
	BCR Gini-Simpson	IGK Length CDR3	-0.023	0.718175				TRB Gini	TRD N clones	0.06	0.343262
	IGH Gini-Simpson	IGK Length CDR3	-0.03	0.637974				TRD Gini	TRD N clones	0.649	8.63972e-22
	IGK Gini-Simpson	IGK Length CDR3	0.018	0.775686				TRG Gini	TRD N clones	0.234	0.000499865
	IGL Gini-Simpson	IGK Length CDR3	-0.066	0.295283				TCR Gini-Simpson	TRD N clones	0.69	4.93118e-37
	BCR Top	IGK Length CDR3	0	0.996752				TRA Gini-Simpson	TRD N clones	0.656	1.43529e-32
	IGH Top	IGK Length CDR3	0.026	0.680651				TRB Gini-Simpson	TRD N clones	0.643	1.9126e-30
	IGK Top	IGK Length CDR3	-0.038	0.542201				TRD Gini-Simpson	TRD N clones	0.986	4.80441e-133
	IGL Top	IGK Length CDR3	0.091	0.150968				TRG Gini-Simpson	TRD N clones	0.69	5.46037e-32
	BCR 2nd	IGK Length CDR3	0.033	0.600487				TCR Top	TRD N clones	-0.584	1.62864e-24
	IGH 2nd	IGK Length CDR3	-0.014	0.821902				TRA Top	TRD N clones	-0.584	1.66483e-24
	IGK 2nd	IGK Length CDR3	-0.006	0.929545				TRB Top	TRD N clones	-0.553	2.28576e-21
	IGL 2nd	IGK Length CDR3	0.052	0.410213				TRD Top	TRD N clones	-0.944	2.79695e-83
	TILs (%)	IGK Length CDR3	-0.051	0.437437				TRG Top	TRD N clones	-0.643	9.57568e-27
	BCR N reads	IGL Length CDR3	0.066	0.294783				TCR 2nd	TRD N clones	-0.605	1.93082e-26
	IGH N reads	IGL Length CDR3	0.077	0.21959				TRA 2nd	TRD N clones	-0.593	4.43237e-25
	IGK N reads	IGL Length CDR3	0.068	0.280432				TRB 2nd	TRD N clones	-0.582	1.42614e-23
	IGL N reads	IGL Length CDR3	0.038	0.544846				TRD 2nd	TRD N clones	-0.898	9.89906e-43
	BCR N clones	IGL Length CDR3	-0.026	0.680972				TRG 2nd	TRD N clones	-0.583	1.0524e-18
	IGH N clones	IGL Length CDR3	-0.015	0.815343				TILs (%)	TRD N clones	0.339	1.08155e-07
	IGK N clones	IGL Length CDR3	-0.029	0.644307				TCR N reads	TRG N clones	0.662	2.1327e-33
	IGL N clones	IGL Length CDR3	-0.022	0.733013				TRA N reads	TRG N clones	0.637	2.28189e-30
	BCR Length CDR3	IGL Length CDR3	0.264	2.31829e-05				TRB N reads	TRG N clones	0.612	1.7817e-27
	IGH Length CDR3	IGL Length CDR3	0.149	0.0175518				TRD N reads	TRG N clones	0.649	8.17702e-32
	IGK Length CDR3	IGL Length CDR3	0.078	0.214428				TRG N reads	TRG N clones	0.869	8.79036e-79
	IGL Length CDR3	IGL Length CDR3	1	0				TCR N clones	TRG N clones	0.808	7.78415e-60
	BCR Evenness	IGL Length CDR3	-0.151	0.016241				TRA N clones	TRG N clones	0.784	3.38523e-54
	IGH Evenness	IGL Length CDR3	-0.153	0.0151773				TRB N clones	TRG N clones	0.764	8.84128e-50
	IGK Evenness	IGL Length CDR3	-0.189	0.00253704				TRD N clones	TRG N clones	0.715	5.49301e-41
	IGL Evenness	IGL Length CDR3	-0.029	0.650309				TRG N clones	TRG N clones	1	0
	BCR Gini	IGL Length CDR3	0.131	0.0374885				TCR Length CDR3	TRG N clones	0.018	0.7704
	IGH Gini	IGL Length CDR3	0.136	0.0304234				TRA Length CDR3	TRG N clones	-0.074	0.239945
	IGK Gini	IGL Length CDR3	0.148	0.0187458				TRB Length CDR3	TRG N clones	0.072	0.260594
	IGL Gini	IGL Length CDR3	0.044	0.487035				TRD Length CDR3	TRG N clones	0.023	0.766924
	BCR Gini-Simpson	IGL Length CDR3	-0.125	0.0465916				TRG Length CDR3	TRG N clones	-0.034	0.622812
	IGH Gini-Simpson	IGL Length CDR3	-0.125	0.0478009				TCR Evenness	TRG N clones	0.142	0.0242715
	IGK Gini-Simpson	IGL Length CDR3	-0.153	0.0146764				TRA Evenness	TRG N clones	0.125	0.0480231
	IGL Gini-Simpson	IGL Length CDR3	-0.037	0.561764				TRB Evenness	TRG N clones	0.096	0.132899
	BCR Top	IGL Length CDR3	0.113	0.0722642				TRD Evenness	TRG N clones	-0.02	0.834542
	IGH Top	IGL Length CDR3	0.149	0.017588				TRG Evenness	TRG N clones	-0.034	0.643651
	IGK Top	IGL Length CDR3	0.132	0.0355212				TCR Gini	TRG N clones	0.007	0.910212
	IGL Top	IGL Length CDR3	0.053	0.400891				TRA Gini	TRG N clones	0.065	0.304421
	BCR 2nd	IGL Length CDR3	0.152	0.0158078				TRB Gini	TRG N clones	0.096	0.131425
	IGH 2nd	IGL Length CDR3	0.126	0.0456963				TRD Gini	TRG N clones	0.446	9.91555e-10
	IGK 2nd	IGL Length CDR3	0.189	0.00259493				TRG Gini	TRG N clones	0.415	1.96981e-10
	IGL 2nd	IGL Length CDR3	0.024	0.700555				TCR Gini-Simpson	TRG N clones	0.794	3.12965e-56
	TILs (%)	IGL Length CDR3	0.037	0.579241				TRA Gini-Simpson	TRG N clones	0.766	3.61503e-50
	BCR N reads	BCR Evenness	-0.525	0				TRB Gini-Simpson	TRG N clones	0.737	6.5676e-44
	IGH N reads	BCR Evenness	-0.544	0				TRD Gini-Simpson	TRG N clones	0.736	2.12825e-30
	IGK N reads	BCR Evenness	-0.522	0				TRG Gini-Simpson	TRG N clones	0.988	1.0221e-175
	IGL N reads	BCR Evenness	-0.471	0				TCR Top	TRG N clones	-0.686	1.45227e-36
	BCR N clones	BCR Evenness	-0.169	0.00709399				TRA Top	TRG N clones	-0.687	1.20022e-36
	IGH N clones	BCR Evenness	-0.229	0.000229428				TRB Top	TRG N clones	-0.631	4.84638e-29
	IGK N clones	BCR Evenness	-0.11	0.0797117				TRD Top	TRG N clones	-0.697	3.27833e-26
	IGL N clones	BCR Evenness	-0.163	0.00918613				TRG Top	TRG N clones	-0.928	3.32262e-94
	BCR Length CDR3	BCR Evenness	-0.309	5.92134e-07				TCR 2nd	TRG N clones	-0.717	6.76043e-41
	IGH Length CDR3	BCR Evenness	-0.104	0.0966635				TRA 2nd	TRG N clones	-0.717	1.41854e-40
	IGK Length CDR3	BCR Evenness	-0.056	0.373621				TRB 2nd	TRG N clones	-0.67	2.41674e-33
	IGL Length CDR3	BCR Evenness	-0.151	0.016241				TRD 2nd	TRG N clones	-0.586	3.81501e-12
	BCR Evenness	BCR Evenness	1	0				TRG 2nd	TRG N clones	-0.908	7.07123e-73
	IGH Evenness	BCR Evenness	0.972	0				TILs (%)	TRG N clones	0.296	4.26802e-06
	IGK Evenness	BCR Evenness	0.959	0				TCR N reads	TCR Length CDR3	0.112	0.0765499
	IGL Evenness	BCR Evenness	0.77	0				TRA N reads	TCR Length CDR3	0.087	0.165666
	BCR Gini	BCR Evenness	-0.913	0				TRB N reads	TCR Length CDR3	0.117	0.0637177
	IGH Gini	BCR Evenness	-0.924	0				TRD N reads	TCR Length CDR3	0.281	5.84719e-06
	IGK Gini	BCR Evenness	-0.886	0				TRG N reads	TCR Length CDR3	0.023	0.711186
	IGL Gini	BCR Evenness	-0.753	0				TCR N clones	TCR Length CDR3	0.099	0.114906
	BCR Gini-Simpson	BCR Evenness	0.645	0				TRA N clones	TCR Length CDR3	0.072	0.253242
	IGH Gini-Simpson	BCR Evenness	0.536	0				TRB N clones	TCR Length CDR3	0.113	0.0732733
	IGK Gini-Simpson	BCR Evenness	0.677	0				TRD N clones	TCR Length CDR3	0.266	1.85656e-05
	IGL Gini-Simpson	BCR Evenness	0.493	0				TRG N clones	TCR Length CDR3	0.018	0.7704
	BCR Top	BCR Evenness	-0.586	9.09618e-25				TCR Length CDR3	TCR Length CDR3	1	0
	IGH Top	BCR Evenness	-0.497	0				TRA Length CDR3	TCR Length CDR3	0.6	4.30231e-26
	IGK Top	BCR Evenness	-0.624	9.23158e-29				TRB Length CDR3	TCR Length CDR3	0.528	2.71204e-19
	IGL Top	BCR Evenness	-0.441	1.81231e-13				TRD Length CDR3	TCR Length CDR3	0.247	0.00114491
	BCR 2nd	BCR Evenness	-0.621	1.66536e-28				TRG Length CDR3	TCR Length CDR3	0.218	0.00124597
	IGH 2nd	BCR Evenness	-0.476	9.88588e-16				TCR Evenness	TCR Length CDR3	-0.017	0.793501
	IGK 2nd	BCR Evenness	-0.561	0				TRA Evenness	TCR Length CDR3	-0.018	0.776714
	IGL 2nd	BCR Evenness	-0.521	5.60143e-19				TRB Evenness	TCR Length CDR3	-0.088	0.169541
	TILs (%)	BCR Evenness	-0.298	3.75829e-06				TRD Evenness	TCR Length CDR3	-0.111	0.234366
	BCR N reads	IGH Evenness	-0.464	0				TRG Evenness	TCR Length CDR3	0.02	0.787854
	IGH N reads	IGH Evenness	-0.488	0				TCR Gini	TCR Length CDR3	0.029	0.644687
	IGK N reads	IGH Evenness	-0.454	0				TRA Gini	TCR Length CDR3	0.034	0.595389
	IGL N reads	IGH Evenness	-0.417	6.31881e-12				TRB Gini	TCR Length CDR3	0.088	0.168549
	BCR N clones	IGH Evenness	-0.115	0.0688048				TRD Gini	TCR Length CDR3	0.138	0.0725401
	IGH N clones	IGH Evenness	-0.169	0.0071885				TRG Gini	TCR Length CDR3	0.012	0.854961
	IGK N clones	IGH Evenness	-0.065	0.302025				TCR Gini-Simpson	TCR Length CDR3	0.084	0.181324
	IGL N clones	IGH Evenness	-0.11	0.0807937				TRA Gini-Simpson	TCR Length CDR3	0.065	0.303666
	BCR Length CDR3	IGH Evenness	-0.334	6.24995e-08				TRB Gini-Simpson	TCR Length CDR3	0.092	0.147386
	IGH Length CDR3	IGH Evenness	-0.102	0.104705				TRD Gini-Simpson	TCR Length CDR3	0.165	0.0307735
	IGK Length CDR3	IGH Evenness	-0.078	0.214737				TRG Gini-Simpson	TCR Length CDR3	0.071	0.299816
	IGL Length CDR3	IGH Evenness	-0.153	0.0151773				TCR Top	TCR Length CDR3	-0.059	0.346869
	BCR Evenness	IGH Evenness	0.972	0				TRA Top	TCR Length CDR3	-0.049	0.436007
	IGH Evenness	IGH Evenness	1	0				TRB Top	TCR Length CDR3	-0.077	0.223404
	IGK Evenness	IGH Evenness	0.899	0				TRD Top	TCR Length CDR3	-0.153	0.0461675
	IGL Evenness	IGH Evenness	0.769	0				TRG Top	TCR Length CDR3	-0.065	0.341642
	BCR Gini	IGH Evenness	-0.857	0				TCR 2nd	TCR Length CDR3	-0.064	0.310253
	IGH Gini	IGH Evenness	-0.897	0				TRA 2nd	TCR Length CDR3	-0.02	0.748974
	IGK Gini	IGH Evenness	-0.805	0				TRB 2nd	TCR Length CDR3	-0.095	0.138309
	IGL Gini	IGH Evenness	-0.718	0				TRD 2nd	TCR Length CDR3	-0.191	0.0391269
	BCR Gini-Simpson	IGH Evenness	0.689	0				TRG 2nd	TCR Length CDR3	-0.106	0.145146
	IGH Gini-Simpson	IGH Evenness	0.629	0				TILs (%)	TCR Length CDR3	0.004	0.94878
	IGK Gini-Simpson	IGH Evenness	0.687	0				TCR N reads	TRA Length CDR3	-0.034	0.592822
	IGL Gini-Simpson	IGH Evenness	0.533	0				TRA N reads	TRA Length CDR3	-0.005	0.936975
	BCR Top	IGH Evenness	-0.622	1.81396e-28				TRB N reads	TRA Length CDR3	-0.042	0.501387
	IGH Top	IGH Evenness	-0.596	0				TRD N reads	TRA Length CDR3	-0.074	0.240769
	IGK Top	IGH Evenness	-0.641	1.26545e-30				TRG N reads	TRA Length CDR3	-0.059	0.350967
	IGL Top	IGH Evenness	-0.488	1.59694e-16				TCR N clones	TRA Length CDR3	-0.05	0.431295
	BCR 2nd	IGH Evenness	-0.681	7.03942e-36				TRA N clones	TRA Length CDR3	-0.042	0.506386
	IGH 2nd	IGH Evenness	-0.553	1.19854e-21				TRB N clones	TRA Length CDR3	-0.056	0.378049
	IGK 2nd	IGH Evenness	-0.574	0				TRD N clones	TRA Length CDR3	-0.071	0.259249
	IGL 2nd	IGH Evenness	-0.538	2.10179e-20				TRG N clones	TRA Length CDR3	-0.074	0.239945
	TILs (%)	IGH Evenness	-0.229	0.000426433				TCR Length CDR3	TRA Length CDR3	0.6	4.30231e-26
	BCR N reads	IGK Evenness	-0.522	0				TRA Length CDR3	TRA Length CDR3	1	0
	IGH N reads	IGK Evenness	-0.54	0				TRB Length CDR3	TRA Length CDR3	-0.005	0.941675
	IGK N reads	IGK Evenness	-0.527	0				TRD Length CDR3	TRA Length CDR3	-0.001	0.987334
	IGL N reads	IGK Evenness	-0.452	0				TRG Length CDR3	TRA Length CDR3	0.072	0.288875
	BCR N clones	IGK Evenness	-0.159	0.0110707				TCR Evenness	TRA Length CDR3	-0.048	0.447
	IGH N clones	IGK Evenness	-0.226	0.000286866				TRA Evenness	TRA Length CDR3	-0.033	0.606423
	IGK N clones	IGK Evenness	-0.092	0.142946				TRB Evenness	TRA Length CDR3	-0.086	0.179757
	IGL N clones	IGK Evenness	-0.153	0.0145418				TRD Evenness	TRA Length CDR3	0.044	0.636973
	BCR Length CDR3	IGK Evenness	-0.298	1.48909e-06				TRG Evenness	TRA Length CDR3	-0.023	0.750882
	IGH Length CDR3	IGK Evenness	-0.118	0.060739				TCR Gini	TRA Length CDR3	0.045	0.479095
	IGK Length CDR3	IGK Evenness	-0.033	0.598654				TRA Gini	TRA Length CDR3	0.031	0.623922
	IGL Length CDR3	IGK Evenness	-0.189	0.00253704				TRB Gini	TRA Length CDR3	0.046	0.472878
	BCR Evenness	IGK Evenness	0.959	0				TRD Gini	TRA Length CDR3	-0.067	0.382471
	IGH Evenness	IGK Evenness	0.899	0				TRG Gini	TRA Length CDR3	0.015	0.826054
	IGK Evenness	IGK Evenness	1	0				TCR Gini-Simpson	TRA Length CDR3	-0.06	0.341858
	IGL Evenness	IGK Evenness	0.645	0				TRA Gini-Simpson	TRA Length CDR3	-0.05	0.431947
	BCR Gini	IGK Evenness	-0.902	0				TRB Gini-Simpson	TRA Length CDR3	-0.072	0.254834
	IGH Gini	IGK Evenness	-0.896	0				TRD Gini-Simpson	TRA Length CDR3	-0.094	0.221237
	IGK Gini	IGK Evenness	-0.918	0				TRG Gini-Simpson	TRA Length CDR3	-0.062	0.364114
	IGL Gini	IGK Evenness	-0.678	0				TCR Top	TRA Length CDR3	0.065	0.305041
	BCR Gini-Simpson	IGK Evenness	0.603	0				TRA Top	TRA Length CDR3	0.047	0.459525
	IGH Gini-Simpson	IGK Evenness	0.471	0				TRB Top	TRA Length CDR3	0.073	0.249624
	IGK Gini-Simpson	IGK Evenness	0.705	0				TRD Top	TRA Length CDR3	0.084	0.275959
	IGL Gini-Simpson	IGK Evenness	0.38	5.72427e-10				TRG Top	TRA Length CDR3	0.058	0.395794
	BCR Top	IGK Evenness	-0.545	4.71905e-21				TCR 2nd	TRA Length CDR3	0.077	0.221307
	IGH Top	IGK Evenness	-0.43	7.54464e-13				TRA 2nd	TRA Length CDR3	0.082	0.197368
	IGK Top	IGK Evenness	-0.643	5.26654e-31				TRB 2nd	TRA Length CDR3	0.031	0.629498
	IGL Top	IGK Evenness	-0.318	2.38058e-07				TRD 2nd	TRA Length CDR3	0.221	0.016394
	BCR 2nd	IGK Evenness	-0.571	2.16219e-23				TRG 2nd	TRA Length CDR3	0.041	0.571846
	IGH 2nd	IGK Evenness	-0.417	4.36453e-12				TILs (%)	TRA Length CDR3	0.005	0.935446
	IGK 2nd	IGK Evenness	-0.604	0				TCR N reads	TRB Length CDR3	0.14	0.0269087
	IGL 2nd	IGK Evenness	-0.461	9.57057e-15				TRA N reads	TRB Length CDR3	0.114	0.0719077
	TILs (%)	IGK Evenness	-0.3	3.19608e-06				TRB N reads	TRB Length CDR3	0.157	0.0130866
	BCR N reads	IGL Evenness	-0.558	0				TRD N reads	TRB Length CDR3	0.135	0.0336436
	IGH N reads	IGL Evenness	-0.574	0				TRG N reads	TRB Length CDR3	0.087	0.172941
	IGK N reads	IGL Evenness	-0.519	0				TCR N clones	TRB Length CDR3	0.158	0.0124204
	IGL N reads	IGL Evenness	-0.595	0				TRA N clones	TRB Length CDR3	0.148	0.0198005
	BCR N clones	IGL Evenness	-0.257	3.59461e-05				TRB N clones	TRB Length CDR3	0.175	0.00573694
	IGH N clones	IGL Evenness	-0.314	3.3267e-07				TRD N clones	TRB Length CDR3	0.13	0.0402502
	IGK N clones	IGL Evenness	-0.197	0.00159485				TRG N clones	TRB Length CDR3	0.072	0.260594
	IGL N clones	IGL Evenness	-0.255	4.20955e-05				TCR Length CDR3	TRB Length CDR3	0.528	2.71204e-19
	BCR Length CDR3	IGL Evenness	-0.362	3.94114e-09				TRA Length CDR3	TRB Length CDR3	-0.005	0.941675
	IGH Length CDR3	IGL Evenness	-0.149	0.0179878				TRB Length CDR3	TRB Length CDR3	1	0
	IGK Length CDR3	IGL Evenness	-0.095	0.130404				TRD Length CDR3	TRB Length CDR3	0.126	0.101623
	IGL Length CDR3	IGL Evenness	-0.029	0.650309				TRG Length CDR3	TRB Length CDR3	-0.057	0.40093
	BCR Evenness	IGL Evenness	0.77	0				TCR Evenness	TRB Length CDR3	0.063	0.321964
	IGH Evenness	IGL Evenness	0.769	0				TRA Evenness	TRB Length CDR3	0.01	0.87132
	IGK Evenness	IGL Evenness	0.645	0				TRB Evenness	TRB Length CDR3	0.003	0.963003
	IGL Evenness	IGL Evenness	1	0				TRD Evenness	TRB Length CDR3	-0.049	0.60308
	BCR Gini	IGL Evenness	-0.781	0				TRG Evenness	TRB Length CDR3	-0.133	0.0676893
	IGH Gini	IGL Evenness	-0.793	0				TCR Gini	TRB Length CDR3	-0.05	0.431538
	IGK Gini	IGL Evenness	-0.689	0				TRA Gini	TRB Length CDR3	0.007	0.911952
	IGL Gini	IGL Evenness	-0.924	0				TRB Gini	TRB Length CDR3	0.032	0.617141
	BCR Gini-Simpson	IGL Evenness	0.416	7.43624e-12				TRD Gini	TRB Length CDR3	0.04	0.604948
	IGH Gini-Simpson	IGL Evenness	0.333	6.67047e-08				TRG Gini	TRB Length CDR3	0.117	0.0862949
	IGK Gini-Simpson	IGL Evenness	0.374	1.08531e-09				TCR Gini-Simpson	TRB Length CDR3	0.156	0.0139319
	IGL Gini-Simpson	IGL Evenness	0.621	0				TRA Gini-Simpson	TRB Length CDR3	0.147	0.0203425
	BCR Top	IGL Evenness	-0.339	3.11526e-08				TRB Gini-Simpson	TRB Length CDR3	0.169	0.00770281
	IGH Top	IGL Evenness	-0.282	5.53447e-06				TRD Gini-Simpson	TRB Length CDR3	0.078	0.308782
	IGK Top	IGL Evenness	-0.321	1.86517e-07				TRG Gini-Simpson	TRB Length CDR3	0.088	0.195319
	IGL Top	IGL Evenness	-0.607	7.07261e-27				TCR Top	TRB Length CDR3	-0.14	0.0266347
	BCR 2nd	IGL Evenness	-0.383	3.02249e-10				TRA Top	TRB Length CDR3	-0.108	0.0883807
	IGH 2nd	IGL Evenness	-0.351	9.61596e-09				TRB Top	TRB Length CDR3	-0.153	0.0158187
	IGK 2nd	IGL Evenness	-0.321	2.12925e-07				TRD Top	TRB Length CDR3	-0.07	0.360617
	IGL 2nd	IGL Evenness	-0.587	8.84824e-25				TRG Top	TRB Length CDR3	-0.069	0.313652
	TILs (%)	IGL Evenness	-0.333	2.02863e-07				TCR 2nd	TRB Length CDR3	-0.154	0.0151896
	BCR N reads	BCR Gini	0.758	0				TRA 2nd	TRB Length CDR3	-0.122	0.0557799
	IGH N reads	BCR Gini	0.775	0				TRB 2nd	TRB Length CDR3	-0.147	0.0212559
	IGK N reads	BCR Gini	0.746	0				TRD 2nd	TRB Length CDR3	-0.149	0.108716
	IGL N reads	BCR Gini	0.713	0				TRG 2nd	TRB Length CDR3	-0.154	0.0339596
	BCR N clones	BCR Gini	0.392	9.60388e-11				TILs (%)	TRB Length CDR3	-0.06	0.369905
	IGH N clones	BCR Gini	0.469	2.54719e-15				TCR N reads	TRD Length CDR3	0.009	0.912
	IGK N clones	BCR Gini	0.302	9.39926e-07				TRA N reads	TRD Length CDR3	0.019	0.806379
	IGL N clones	BCR Gini	0.383	2.63161e-10				TRB N reads	TRD Length CDR3	-0.004	0.955623
	BCR Length CDR3	BCR Gini	0.368	1.89669e-09				TRD N reads	TRD Length CDR3	0.023	0.76845
	IGH Length CDR3	BCR Gini	0.103	0.102947				TRG N reads	TRD Length CDR3	-0.007	0.92326
	IGK Length CDR3	BCR Gini	0.06	0.339684				TCR N clones	TRD Length CDR3	0.01	0.896234
	IGL Length CDR3	BCR Gini	0.131	0.0374885				TRA N clones	TRD Length CDR3	0.033	0.67161
	BCR Evenness	BCR Gini	-0.913	0				TRB N clones	TRD Length CDR3	-0.008	0.921806
	IGH Evenness	BCR Gini	-0.857	0				TRD N clones	TRD Length CDR3	0.027	0.721475
	IGK Evenness	BCR Gini	-0.902	0				TRG N clones	TRD Length CDR3	0.023	0.766924
	IGL Evenness	BCR Gini	-0.781	0				TCR Length CDR3	TRD Length CDR3	0.247	0.00114491
	BCR Gini	BCR Gini	1	0				TRA Length CDR3	TRD Length CDR3	-0.001	0.987334
	IGH Gini	BCR Gini	0.989	0				TRB Length CDR3	TRD Length CDR3	0.126	0.101623
	IGK Gini	BCR Gini	0.983	0				TRD Length CDR3	TRD Length CDR3	1	0
	IGL Gini	BCR Gini	0.88	0				TRG Length CDR3	TRD Length CDR3	-0.11	0.16552
	BCR Gini-Simpson	BCR Gini	-0.365	2.71666e-09				TCR Evenness	TRD Length CDR3	0.069	0.372437
	IGH Gini-Simpson	BCR Gini	-0.24	0.000113965				TRA Evenness	TRD Length CDR3	-0.023	0.770068
	IGK Gini-Simpson	BCR Gini	-0.446	0				TRB Evenness	TRD Length CDR3	0.034	0.663478
	IGL Gini-Simpson	BCR Gini	-0.312	4.58467e-07				TRD Evenness	TRD Length CDR3	0.054	0.563376
	BCR Top	BCR Gini	0.286	3.68861e-06				TRG Evenness	TRD Length CDR3	0.1	0.223811
	IGH Top	BCR Gini	0.196	0.00173816				TCR Gini	TRD Length CDR3	-0.057	0.458908
	IGK Top	BCR Gini	0.368	1.485e-09				TRA Gini	TRD Length CDR3	0.018	0.81442
	IGL Top	BCR Gini	0.263	2.21904e-05				TRB Gini	TRD Length CDR3	-0.034	0.661572
	BCR 2nd	BCR Gini	0.338	3.37669e-08				TRD Gini	TRD Length CDR3	-0.033	0.668692
	IGH 2nd	BCR Gini	0.255	4.09864e-05				TRG Gini	TRD Length CDR3	-0.119	0.13335
	IGK 2nd	BCR Gini	0.407	2.23828e-11				TCR Gini-Simpson	TRD Length CDR3	0.015	0.845845
	IGL 2nd	BCR Gini	0.397	5.73593e-11				TRA Gini-Simpson	TRD Length CDR3	0.021	0.78216
	TILs (%)	BCR Gini	0.455	2.46662e-13				TRB Gini-Simpson	TRD Length CDR3	-0.004	0.958933
	BCR N reads	IGH Gini	0.74	0				TRD Gini-Simpson	TRD Length CDR3	0.018	0.816129
	IGH N reads	IGH Gini	0.762	0				TRG Gini-Simpson	TRD Length CDR3	0.03	0.710266
	IGK N reads	IGH Gini	0.724	0				TCR Top	TRD Length CDR3	-0.012	0.879673
	IGL N reads	IGH Gini	0.7	0				TRA Top	TRD Length CDR3	0.024	0.759378
	BCR N clones	IGH Gini	0.371	1.00099e-09				TRB Top	TRD Length CDR3	0.007	0.929831
	IGH N clones	IGH Gini	0.446	8.52305e-14				TRD Top	TRD Length CDR3	-0.015	0.845639
	IGK N clones	IGH Gini	0.286	3.48486e-06				TRG Top	TRD Length CDR3	-0.018	0.819309
	IGL N clones	IGH Gini	0.363	2.43313e-09				TCR 2nd	TRD Length CDR3	-0.023	0.763454
	BCR Length CDR3	IGH Gini	0.397	7.67106e-11				TRA 2nd	TRD Length CDR3	0.018	0.819816
	IGH Length CDR3	IGH Gini	0.094	0.135958				TRB 2nd	TRD Length CDR3	0.004	0.959719
	IGK Length CDR3	IGH Gini	0.069	0.27266				TRD 2nd	TRD Length CDR3	-0.288	0.00163493
	IGL Length CDR3	IGH Gini	0.136	0.0304234				TRG 2nd	TRD Length CDR3	-0.127	0.121862
	BCR Evenness	IGH Gini	-0.924	0				TILs (%)	TRD Length CDR3	-0.045	0.577564
	IGH Evenness	IGH Gini	-0.897	0				TCR N reads	TRG Length CDR3	0.087	0.199408
	IGK Evenness	IGH Gini	-0.896	0				TRA N reads	TRG Length CDR3	0.081	0.237251
	IGL Evenness	IGH Gini	-0.793	0				TRB N reads	TRG Length CDR3	0.102	0.132411
	BCR Gini	IGH Gini	0.989	0				TRD N reads	TRG Length CDR3	0.05	0.466255
	IGH Gini	IGH Gini	1	0				TRG N reads	TRG Length CDR3	-0.017	0.807936
	IGK Gini	IGH Gini	0.956	0				TCR N clones	TRG Length CDR3	0.043	0.529891
	IGL Gini	IGH Gini	0.875	0				TRA N clones	TRG Length CDR3	0.043	0.529871
	BCR Gini-Simpson	IGH Gini	-0.396	8.20166e-11				TRB N clones	TRG Length CDR3	0.05	0.459992
	IGH Gini-Simpson	IGH Gini	-0.295	1.84439e-06				TRD N clones	TRG Length CDR3	0.038	0.57622
	IGK Gini-Simpson	IGH Gini	-0.464	0				TRG N clones	TRG Length CDR3	-0.034	0.622812
	IGL Gini-Simpson	IGH Gini	-0.344	2.35762e-08				TCR Length CDR3	TRG Length CDR3	0.218	0.00124597
	BCR Top	IGH Gini	0.311	4.37125e-07				TRA Length CDR3	TRG Length CDR3	0.072	0.288875
	IGH Top	IGH Gini	0.253	4.84968e-05				TRB Length CDR3	TRG Length CDR3	-0.057	0.40093
	IGK Top	IGH Gini	0.388	1.48461e-10				TRD Length CDR3	TRG Length CDR3	-0.11	0.16552
	IGL Top	IGH Gini	0.297	1.45439e-06				TRG Length CDR3	TRG Length CDR3	1	0
	BCR 2nd	IGH Gini	0.378	5.01197e-10				TCR Evenness	TRG Length CDR3	-0.056	0.410706
	IGH 2nd	IGH Gini	0.31	4.94364e-07				TRA Evenness	TRG Length CDR3	-0.049	0.476759
	IGK 2nd	IGH Gini	0.424	2.21924e-12				TRB Evenness	TRG Length CDR3	-0.059	0.387691
	IGL 2nd	IGH Gini	0.42	3.00732e-12				TRD Evenness	TRG Length CDR3	0.068	0.470977
	TILs (%)	IGH Gini	0.436	3.2862e-12				TRG Evenness	TRG Length CDR3	0.069	0.342562
	BCR N reads	IGK Gini	0.746	0				TCR Gini	TRG Length CDR3	0.064	0.346703
	IGH N reads	IGK Gini	0.761	0				TRA Gini	TRG Length CDR3	0.064	0.34562
	IGK N reads	IGK Gini	0.746	0				TRB Gini	TRG Length CDR3	0.068	0.317306
	IGL N reads	IGK Gini	0.682	0				TRD Gini	TRG Length CDR3	-0.036	0.652839
	BCR N clones	IGK Gini	0.389	1.26545e-10				TRG Gini	TRG Length CDR3	-0.008	0.907221
	IGH N clones	IGK Gini	0.469	2.5964e-15				TCR Gini-Simpson	TRG Length CDR3	0.038	0.579832
	IGK N clones	IGK Gini	0.297	1.44876e-06				TRA Gini-Simpson	TRG Length CDR3	0.038	0.574026
	IGL N clones	IGK Gini	0.379	4.33356e-10				TRB Gini-Simpson	TRG Length CDR3	0.029	0.672095
	BCR Length CDR3	IGK Gini	0.331	7.96173e-08				TRD Gini-Simpson	TRG Length CDR3	-0.016	0.845475
	IGH Length CDR3	IGK Gini	0.099	0.116466				TRG Gini-Simpson	TRG Length CDR3	-0.027	0.697815
	IGK Length CDR3	IGK Gini	0.053	0.399381				TCR Top	TRG Length CDR3	-0.032	0.638784
	IGL Length CDR3	IGK Gini	0.148	0.0187458				TRA Top	TRG Length CDR3	-0.041	0.546612
	BCR Evenness	IGK Gini	-0.886	0				TRB Top	TRG Length CDR3	-0.028	0.681282
	IGH Evenness	IGK Gini	-0.805	0				TRD Top	TRG Length CDR3	0.001	0.993598
	IGK Evenness	IGK Gini	-0.918	0				TRG Top	TRG Length CDR3	0.023	0.737049
	IGL Evenness	IGK Gini	-0.689	0				TCR 2nd	TRG Length CDR3	-0.007	0.921494
	BCR Gini	IGK Gini	0.983	0				TRA 2nd	TRG Length CDR3	-0.008	0.902339
	IGH Gini	IGK Gini	0.956	0				TRB 2nd	TRG Length CDR3	-0.003	0.962875
	IGK Gini	IGK Gini	1	0				TRD 2nd	TRG Length CDR3	0.149	0.110581
	IGL Gini	IGK Gini	0.813	0				TRG 2nd	TRG Length CDR3	0.121	0.0976665
	BCR Gini-Simpson	IGK Gini	-0.338	4.23878e-08				TILs (%)	TRG Length CDR3	0.016	0.823306
	IGH Gini-Simpson	IGK Gini	-0.197	0.00161107				TCR N reads	TCR Evenness	-0.141	0.0255379
	IGK Gini-Simpson	IGK Gini	-0.45	0				TRA N reads	TCR Evenness	-0.147	0.0198028
	IGL Gini-Simpson	IGK Gini	-0.232	0.000204818				TRB N reads	TCR Evenness	-0.126	0.0455914
	BCR Top	IGK Gini	0.264	1.97383e-05				TRD N reads	TCR Evenness	0.034	0.589309
	IGH Top	IGK Gini	0.156	0.0131544				TRG N reads	TCR Evenness	-0.092	0.145294
	IGK Top	IGK Gini	0.369	1.28202e-09				TCR N clones	TCR Evenness	0.207	0.000962217
	IGL Top	IGK Gini	0.178	0.00448908				TRA N clones	TCR Evenness	0.209	0.00087224
	BCR 2nd	IGK Gini	0.309	5.29271e-07				TRB N clones	TCR Evenness	0.203	0.00125587
	IGH 2nd	IGK Gini	0.205	0.0010219				TRD N clones	TCR Evenness	0.127	0.0439672
	IGK 2nd	IGK Gini	0.416	6.23767e-12				TRG N clones	TCR Evenness	0.142	0.0242715
	IGL 2nd	IGK Gini	0.34	3.00851e-08				TCR Length CDR3	TCR Evenness	-0.017	0.793501
	TILs (%)	IGK Gini	0.45	5.44431e-13				TRA Length CDR3	TCR Evenness	-0.048	0.447
	BCR N reads	IGL Gini	0.767	0				TRB Length CDR3	TCR Evenness	0.063	0.321964
	IGH N reads	IGL Gini	0.782	0				TRD Length CDR3	TCR Evenness	0.069	0.372437
	IGK N reads	IGL Gini	0.726	0				TRG Length CDR3	TCR Evenness	-0.056	0.410706
	IGL N reads	IGL Gini	0.803	0				TCR Evenness	TCR Evenness	1	0
	BCR N clones	IGL Gini	0.455	2.4042e-14				TRA Evenness	TCR Evenness	0.864	1.20859e-75
	IGH N clones	IGL Gini	0.528	1.42014e-19				TRB Evenness	TCR Evenness	0.856	1.1975e-71
	IGK N clones	IGL Gini	0.366	1.9269e-09				TRD Evenness	TCR Evenness	0.312	0.000606276
	IGL N clones	IGL Gini	0.456	2.29414e-14				TRG Evenness	TCR Evenness	0.335	2.3158e-06
	BCR Length CDR3	IGL Gini	0.393	1.33193e-10				TCR Gini	TCR Evenness	-0.942	5.53117e-120
	IGH Length CDR3	IGL Gini	0.127	0.0444076				TRA Gini	TCR Evenness	-0.802	1.0524e-57
	IGK Length CDR3	IGL Gini	0.093	0.140169				TRB Gini	TCR Evenness	-0.756	2.13162e-47
	IGL Length CDR3	IGL Gini	0.044	0.487035				TRD Gini	TCR Evenness	-0.248	0.00106227
	BCR Evenness	IGL Gini	-0.753	0				TRG Gini	TCR Evenness	-0.289	1.55204e-05
	IGH Evenness	IGL Gini	-0.718	0				TCR Gini-Simpson	TCR Evenness	0.313	4.03746e-07
	IGK Evenness	IGL Gini	-0.678	0				TRA Gini-Simpson	TCR Evenness	0.307	6.80338e-07
	IGL Evenness	IGL Gini	-0.924	0				TRB Gini-Simpson	TCR Evenness	0.303	1.08603e-06
	BCR Gini	IGL Gini	0.88	0				TRD Gini-Simpson	TCR Evenness	-0.028	0.717821
	IGH Gini	IGL Gini	0.875	0				TRG Gini-Simpson	TCR Evenness	0.114	0.0947516
	IGK Gini	IGL Gini	0.813	0				TCR Top	TCR Evenness	-0.508	6.80859e-18
	IGL Gini	IGL Gini	1	0				TRA Top	TCR Evenness	-0.469	4.20554e-15
	BCR Gini-Simpson	IGL Gini	-0.224	0.000341499				TRB Top	TCR Evenness	-0.447	1.32223e-13
	IGH Gini-Simpson	IGL Gini	-0.118	0.0607993				TRD Top	TCR Evenness	0.008	0.913459
	IGK Gini-Simpson	IGL Gini	-0.255	4.37583e-05				TRG Top	TCR Evenness	-0.17	0.0121421
	IGL Gini-Simpson	IGL Gini	-0.368	2.02262e-09				TCR 2nd	TCR Evenness	-0.469	3.89414e-15
	BCR Top	IGL Gini	0.14	0.0254863				TRA 2nd	TCR Evenness	-0.385	3.3807e-10
	IGH Top	IGL Gini	0.07	0.268174				TRB 2nd	TCR Evenness	-0.336	7.04662e-08
	IGK Top	IGL Gini	0.187	0.00277625				TRD 2nd	TCR Evenness	0.123	0.186218
	IGL Top	IGL Gini	0.337	3.82113e-08				TRG 2nd	TCR Evenness	-0.093	0.201922
	BCR 2nd	IGL Gini	0.193	0.00207514				TILs (%)	TCR Evenness	0.034	0.603214
	IGH 2nd	IGL Gini	0.165	0.00874563				TCR N reads	TRA Evenness	-0.168	0.00804088
	IGK 2nd	IGL Gini	0.237	0.000147337				TRA N reads	TRA Evenness	-0.193	0.00222154
	IGL 2nd	IGL Gini	0.412	8.27483e-12				TRB N reads	TRA Evenness	-0.137	0.0305775
	TILs (%)	IGL Gini	0.476	1.68891e-14				TRD N reads	TRA Evenness	0.023	0.7132
	BCR N reads	BCR Gini-Simpson	0.157	0.0125243				TRG N reads	TRA Evenness	-0.098	0.124056
	IGH N reads	BCR Gini-Simpson	0.136	0.0303877				TCR N clones	TRA Evenness	0.181	0.00424157
	IGK N reads	BCR Gini-Simpson	0.152	0.015238				TRA N clones	TRA Evenness	0.184	0.00354342
	IGL N reads	BCR Gini-Simpson	0.202	0.00125245				TRB N clones	TRA Evenness	0.173	0.00607485
	BCR N clones	BCR Gini-Simpson	0.507	4.99463e-18				TRD N clones	TRA Evenness	0.115	0.0703108
	IGH N clones	BCR Gini-Simpson	0.47	2.29653e-15				TRG N clones	TRA Evenness	0.125	0.0480231
	IGK N clones	BCR Gini-Simpson	0.521	4.77387e-19				TCR Length CDR3	TRA Evenness	-0.018	0.776714
	IGL N clones	BCR Gini-Simpson	0.506	6.63336e-18				TRA Length CDR3	TRA Evenness	-0.033	0.606423
	BCR Length CDR3	BCR Gini-Simpson	-0.094	0.134374				TRB Length CDR3	TRA Evenness	0.01	0.87132
	IGH Length CDR3	BCR Gini-Simpson	-0.084	0.180852				TRD Length CDR3	TRA Evenness	-0.023	0.770068
	IGK Length CDR3	BCR Gini-Simpson	-0.023	0.718175				TRG Length CDR3	TRA Evenness	-0.049	0.476759
	IGL Length CDR3	BCR Gini-Simpson	-0.125	0.0465916				TCR Evenness	TRA Evenness	0.864	1.20859e-75
	BCR Evenness	BCR Gini-Simpson	0.645	0				TRA Evenness	TRA Evenness	1	0
	IGH Evenness	BCR Gini-Simpson	0.689	0				TRB Evenness	TRA Evenness	0.614	1.21754e-26
	IGK Evenness	BCR Gini-Simpson	0.603	0				TRD Evenness	TRA Evenness	0.23	0.0126024
	IGL Evenness	BCR Gini-Simpson	0.416	7.43624e-12				TRG Evenness	TRA Evenness	0.288	5.58408e-05
	BCR Gini	BCR Gini-Simpson	-0.365	2.71666e-09				TCR Gini	TRA Evenness	-0.858	2.55935e-73
	IGH Gini	BCR Gini-Simpson	-0.396	8.20166e-11				TRA Gini	TRA Evenness	-0.942	3.08892e-119
	IGK Gini	BCR Gini-Simpson	-0.338	4.23878e-08				TRB Gini	TRA Evenness	-0.588	1.69419e-24
	IGL Gini	BCR Gini-Simpson	-0.224	0.000341499				TRD Gini	TRA Evenness	-0.208	0.00630417
	BCR Gini-Simpson	BCR Gini-Simpson	1	0				TRG Gini	TRA Evenness	-0.24	0.000370775
	IGH Gini-Simpson	BCR Gini-Simpson	0.96	0				TCR Gini-Simpson	TRA Evenness	0.276	9.89696e-06
	IGK Gini-Simpson	BCR Gini-Simpson	0.944	0				TRA Gini-Simpson	TRA Evenness	0.298	1.65459e-06
	IGL Gini-Simpson	BCR Gini-Simpson	0.761	0				TRB Gini-Simpson	TRA Evenness	0.241	0.000128398
	BCR Top	BCR Gini-Simpson	-0.947	1.78484e-126				TRD Gini-Simpson	TRA Evenness	-0.017	0.822254
	IGH Top	BCR Gini-Simpson	-0.907	0				TRG Gini-Simpson	TRA Evenness	0.135	0.0480048
	IGK Top	BCR Gini-Simpson	-0.897	1.91038e-91				TCR Top	TRA Evenness	-0.438	4.03834e-13
	IGL Top	BCR Gini-Simpson	-0.664	1.56004e-33				TRA Top	TRA Evenness	-0.498	5.14727e-17
	BCR 2nd	BCR Gini-Simpson	-0.962	2.20618e-143				TRB Top	TRA Evenness	-0.317	3.42127e-07
	IGH 2nd	BCR Gini-Simpson	-0.806	3.72257e-59				TRD Top	TRA Evenness	0.007	0.922537
	IGK 2nd	BCR Gini-Simpson	-0.782	0				TRG Top	TRA Evenness	-0.177	0.00898256
	IGL 2nd	BCR Gini-Simpson	-0.696	6.37805e-38				TCR 2nd	TRA Evenness	-0.418	6.26803e-12
	TILs (%)	BCR Gini-Simpson	0.164	0.0122986				TRA 2nd	TRA Evenness	-0.404	3.62466e-11
	BCR N reads	IGH Gini-Simpson	0.254	4.52402e-05				TRB 2nd	TRA Evenness	-0.255	5.55473e-05
	IGH N reads	IGH Gini-Simpson	0.231	0.000205949				TRD 2nd	TRA Evenness	0.055	0.55361
	IGK N reads	IGH Gini-Simpson	0.254	4.60362e-05				TRG 2nd	TRA Evenness	-0.101	0.164788
	IGL N reads	IGH Gini-Simpson	0.29	2.87471e-06				TILs (%)	TRA Evenness	0.053	0.423551
	BCR N clones	IGH Gini-Simpson	0.562	1.55638e-22				TCR N reads	TRB Evenness	-0.194	0.00229802
	IGH N clones	IGH Gini-Simpson	0.54	1.15831e-20				TRA N reads	TRB Evenness	-0.177	0.00546639
	IGK N clones	IGH Gini-Simpson	0.559	2.91669e-22				TRB N reads	TRB Evenness	-0.197	0.001904
	IGL N clones	IGH Gini-Simpson	0.557	3.98655e-22				TRD N reads	TRB Evenness	0.01	0.873922
	BCR Length CDR3	IGH Gini-Simpson	-0.092	0.142131				TRG N reads	TRB Evenness	-0.138	0.030815
	IGH Length CDR3	IGH Gini-Simpson	-0.087	0.166151				TCR N clones	TRB Evenness	0.152	0.0171689
	IGK Length CDR3	IGH Gini-Simpson	-0.03	0.637974				TRA N clones	TRB Evenness	0.15	0.0185706
	IGL Length CDR3	IGH Gini-Simpson	-0.125	0.0478009				TRB N clones	TRB Evenness	0.151	0.0181886
	BCR Evenness	IGH Gini-Simpson	0.536	0				TRD N clones	TRB Evenness	0.096	0.132858
	IGH Evenness	IGH Gini-Simpson	0.629	0				TRG N clones	TRB Evenness	0.096	0.132899
	IGK Evenness	IGH Gini-Simpson	0.471	0				TCR Length CDR3	TRB Evenness	-0.088	0.169541
	IGL Evenness	IGH Gini-Simpson	0.333	6.67047e-08				TRA Length CDR3	TRB Evenness	-0.086	0.179757
	BCR Gini	IGH Gini-Simpson	-0.24	0.000113965				TRB Length CDR3	TRB Evenness	0.003	0.963003
	IGH Gini	IGH Gini-Simpson	-0.295	1.84439e-06				TRD Length CDR3	TRB Evenness	0.034	0.663478
	IGK Gini	IGH Gini-Simpson	-0.197	0.00161107				TRG Length CDR3	TRB Evenness	-0.059	0.387691
	IGL Gini	IGH Gini-Simpson	-0.118	0.0607993				TCR Evenness	TRB Evenness	0.856	1.1975e-71
	BCR Gini-Simpson	IGH Gini-Simpson	0.96	0				TRA Evenness	TRB Evenness	0.614	1.21754e-26
	IGH Gini-Simpson	IGH Gini-Simpson	1	0				TRB Evenness	TRB Evenness	1	0
	IGK Gini-Simpson	IGH Gini-Simpson	0.869	0				TRD Evenness	TRB Evenness	0.225	0.0147024
	IGL Gini-Simpson	IGH Gini-Simpson	0.747	0				TRG Evenness	TRB Evenness	0.324	5.30284e-06
	BCR Top	IGH Gini-Simpson	-0.899	3.26638e-92				TCR Gini	TRB Evenness	-0.828	7.14508e-63
	IGH Top	IGH Gini-Simpson	-0.962	0				TRA Gini	TRB Evenness	-0.61	2.31501e-26
	IGK Top	IGH Gini-Simpson	-0.829	1.72198e-65				TRB Gini	TRB Evenness	-0.926	1.32067e-104
	IGL Top	IGH Gini-Simpson	-0.659	6.13603e-33				TRD Gini	TRB Evenness	-0.194	0.0111436
	BCR 2nd	IGH Gini-Simpson	-0.941	5.07841e-121				TRG Gini	TRB Evenness	-0.275	4.45753e-05
	IGH 2nd	IGH Gini-Simpson	-0.84	1.73305e-68				TCR Gini-Simpson	TRB Evenness	0.251	6.95504e-05
	IGK 2nd	IGH Gini-Simpson	-0.721	0				TRA Gini-Simpson	TRB Evenness	0.227	0.000333981
	IGL 2nd	IGH Gini-Simpson	-0.666	8.34967e-34				TRB Gini-Simpson	TRB Evenness	0.275	1.2288e-05
	TILs (%)	IGH Gini-Simpson	0.236	0.000285608				TRD Gini-Simpson	TRB Evenness	-0.066	0.390624
	BCR N reads	IGK Gini-Simpson	0.059	0.345964				TRG Gini-Simpson	TRB Evenness	0.067	0.329982
	IGH N reads	IGK Gini-Simpson	0.037	0.561243				TCR Top	TRB Evenness	-0.417	9.98257e-12
	IGK N reads	IGK Gini-Simpson	0.054	0.391066				TRA Top	TRB Evenness	-0.333	9.32584e-08
	IGL N reads	IGK Gini-Simpson	0.114	0.0689242				TRB Top	TRB Evenness	-0.471	5.89082e-15
	BCR N clones	IGK Gini-Simpson	0.442	1.35738e-13				TRD Top	TRB Evenness	0.065	0.397519
	IGH N clones	IGK Gini-Simpson	0.39	1.21356e-10				TRG Top	TRB Evenness	-0.129	0.0596527
	IGK N clones	IGK Gini-Simpson	0.476	8.44005e-16				TCR 2nd	TRB Evenness	-0.407	3.48447e-11
	IGL N clones	IGK Gini-Simpson	0.44	1.98603e-13				TRA 2nd	TRB Evenness	-0.288	4.79106e-06
	BCR Length CDR3	IGK Gini-Simpson	-0.133	0.0346981				TRB 2nd	TRB Evenness	-0.35	1.7631e-08
	IGH Length CDR3	IGK Gini-Simpson	-0.09	0.151715				TRD 2nd	TRB Evenness	0.118	0.206391
	IGK Length CDR3	IGK Gini-Simpson	0.018	0.775686				TRG 2nd	TRB Evenness	0.003	0.968866
	IGL Length CDR3	IGK Gini-Simpson	-0.153	0.0146764				TILs (%)	TRB Evenness	-0.003	0.96638
	BCR Evenness	IGK Gini-Simpson	0.677	0				TCR N reads	TRD Evenness	-0.221	0.016615
	IGH Evenness	IGK Gini-Simpson	0.687	0				TRA N reads	TRD Evenness	-0.212	0.0217639
	IGK Evenness	IGK Gini-Simpson	0.705	0				TRB N reads	TRD Evenness	-0.182	0.0495163
	IGL Evenness	IGK Gini-Simpson	0.374	1.08531e-09				TRD N reads	TRD Evenness	-0.424	1.86014e-06
	BCR Gini	IGK Gini-Simpson	-0.446	0				TRG N reads	TRD Evenness	-0.135	0.145873
	IGH Gini	IGK Gini-Simpson	-0.464	0				TCR N clones	TRD Evenness	-0.093	0.318767
	IGK Gini	IGK Gini-Simpson	-0.45	0				TRA N clones	TRD Evenness	-0.095	0.306543
	IGL Gini	IGK Gini-Simpson	-0.255	4.37583e-05				TRB N clones	TRD Evenness	-0.086	0.358277
	BCR Gini-Simpson	IGK Gini-Simpson	0.944	0				TRD N clones	TRD Evenness	-0.162	0.0819212
	IGH Gini-Simpson	IGK Gini-Simpson	0.869	0				TRG N clones	TRD Evenness	-0.02	0.834542
	IGK Gini-Simpson	IGK Gini-Simpson	1	0				TCR Length CDR3	TRD Evenness	-0.111	0.234366
	IGL Gini-Simpson	IGK Gini-Simpson	0.639	0				TRA Length CDR3	TRD Evenness	0.044	0.636973
	BCR Top	IGK Gini-Simpson	-0.885	1.47273e-85				TRB Length CDR3	TRD Evenness	-0.049	0.60308
	IGH Top	IGK Gini-Simpson	-0.808	0				TRD Length CDR3	TRD Evenness	0.054	0.563376
	IGK Top	IGK Gini-Simpson	-0.949	7.38328e-129				TRG Length CDR3	TRD Evenness	0.068	0.470977
	IGL Top	IGK Gini-Simpson	-0.529	1.12495e-19				TCR Evenness	TRD Evenness	0.312	0.000606276
	BCR 2nd	IGK Gini-Simpson	-0.899	3.31468e-92				TRA Evenness	TRD Evenness	0.23	0.0126024
	IGH 2nd	IGK Gini-Simpson	-0.747	2.46392e-46				TRB Evenness	TRD Evenness	0.225	0.0147024
	IGK 2nd	IGK Gini-Simpson	-0.841	0				TRD Evenness	TRD Evenness	1	0
	IGL 2nd	IGK Gini-Simpson	-0.643	5.80033e-31				TRG Evenness	TRD Evenness	0.115	0.222547
	TILs (%)	IGK Gini-Simpson	0.105	0.109353				TCR Gini	TRD Evenness	-0.375	3.08999e-05
	BCR N reads	IGL Gini-Simpson	0.113	0.073762				TRA Gini	TRD Evenness	-0.287	0.00168476
	IGH N reads	IGL Gini-Simpson	0.088	0.164263				TRB Gini	TRD Evenness	-0.262	0.00438806
	IGK N reads	IGL Gini-Simpson	0.138	0.0280072				TRD Gini	TRD Evenness	-0.92	1.25429e-48
	IGL N reads	IGL Gini-Simpson	0.092	0.144227				TRG Gini	TRD Evenness	-0.13	0.163143
	BCR N clones	IGL Gini-Simpson	0.441	1.95212e-13				TCR Gini-Simpson	TRD Evenness	-0.06	0.521755
	IGH N clones	IGL Gini-Simpson	0.399	4.58124e-11				TRA Gini-Simpson	TRD Evenness	-0.072	0.441019
	IGK N clones	IGL Gini-Simpson	0.457	1.91573e-14				TRB Gini-Simpson	TRD Evenness	-0.072	0.437711
	IGL N clones	IGL Gini-Simpson	0.449	5.81812e-14				TRD Gini-Simpson	TRD Evenness	0.068	0.463807
	BCR Length CDR3	IGL Gini-Simpson	-0.193	0.00209491				TRG Gini-Simpson	TRD Evenness	-0.023	0.807768
	IGH Length CDR3	IGL Gini-Simpson	-0.112	0.0753568				TCR Top	TRD Evenness	0.021	0.822624
	IGK Length CDR3	IGL Gini-Simpson	-0.066	0.295283				TRA Top	TRD Evenness	0	0.996104
	IGL Length CDR3	IGL Gini-Simpson	-0.037	0.561764				TRB Top	TRD Evenness	0.063	0.497435
	BCR Evenness	IGL Gini-Simpson	0.493	0				TRD Top	TRD Evenness	-0.311	0.000631715
	IGH Evenness	IGL Gini-Simpson	0.533	0				TRG Top	TRD Evenness	0.039	0.676132
	IGK Evenness	IGL Gini-Simpson	0.38	5.72427e-10				TCR 2nd	TRD Evenness	-0.023	0.803551
	IGL Evenness	IGL Gini-Simpson	0.621	0				TRA 2nd	TRD Evenness	-0.004	0.963397
	BCR Gini	IGL Gini-Simpson	-0.312	4.58467e-07				TRB 2nd	TRD Evenness	0.02	0.832914
	IGH Gini	IGL Gini-Simpson	-0.344	2.35762e-08				TRD 2nd	TRD Evenness	0.247	0.00725807
	IGK Gini	IGL Gini-Simpson	-0.232	0.000204818				TRG 2nd	TRD Evenness	0.029	0.759241
	IGL Gini	IGL Gini-Simpson	-0.368	2.02262e-09				TILs (%)	TRD Evenness	0.015	0.878611
	BCR Gini-Simpson	IGL Gini-Simpson	0.761	0				TCR N reads	TRG Evenness	-0.186	0.0103019
	IGH Gini-Simpson	IGL Gini-Simpson	0.747	0				TRA N reads	TRG Evenness	-0.193	0.00752944
	IGK Gini-Simpson	IGL Gini-Simpson	0.639	0				TRB N reads	TRG Evenness	-0.162	0.0253748
	IGL Gini-Simpson	IGL Gini-Simpson	1	0				TRD N reads	TRG Evenness	0.012	0.865718
	BCR Top	IGL Gini-Simpson	-0.663	2.28309e-33				TRG N reads	TRG Evenness	-0.349	8.21737e-07
	IGH Top	IGL Gini-Simpson	-0.662	0				TCR N clones	TRG Evenness	-0.019	0.79694
	IGK Top	IGL Gini-Simpson	-0.557	4.9227e-22				TRA N clones	TRG Evenness	-0.02	0.785038
	IGL Top	IGL Gini-Simpson	-0.953	4.90445e-132				TRB N clones	TRG Evenness	-0.005	0.940654
	BCR 2nd	IGL Gini-Simpson	-0.704	4.10584e-39				TRD N clones	TRG Evenness	0.044	0.542249
	IGH 2nd	IGL Gini-Simpson	-0.663	2.04717e-33				TRG N clones	TRG Evenness	-0.034	0.643651
	IGK 2nd	IGL Gini-Simpson	-0.539	0				TCR Length CDR3	TRG Evenness	0.02	0.787854
	IGL 2nd	IGL Gini-Simpson	-0.838	4.721e-68				TRA Length CDR3	TRG Evenness	-0.023	0.750882
	TILs (%)	IGL Gini-Simpson	0.073	0.270281				TRB Length CDR3	TRG Evenness	-0.133	0.0676893
	BCR N reads	BCR Top	-0.191	0.00217899				TRD Length CDR3	TRG Evenness	0.1	0.223811
	IGH N reads	BCR Top	-0.177	0.00457801				TRG Length CDR3	TRG Evenness	0.069	0.342562
	IGK N reads	BCR Top	-0.181	0.00377918				TCR Evenness	TRG Evenness	0.335	2.3158e-06
	IGL N reads	BCR Top	-0.24	0.000112956				TRA Evenness	TRG Evenness	0.288	5.58408e-05
	BCR N clones	BCR Top	-0.456	1.97142e-14				TRB Evenness	TRG Evenness	0.324	5.30284e-06
	IGH N clones	BCR Top	-0.435	3.55927e-13				TRD Evenness	TRG Evenness	0.115	0.222547
	IGK N clones	BCR Top	-0.45	4.79758e-14				TRG Evenness	TRG Evenness	1	0
	IGL N clones	BCR Top	-0.454	2.43824e-14				TCR Gini	TRG Evenness	-0.379	6.88239e-08
	BCR Length CDR3	BCR Top	0.029	0.645757				TRA Gini	TRG Evenness	-0.307	1.66379e-05
	IGH Length CDR3	BCR Top	0.069	0.276733				TRB Gini	TRG Evenness	-0.348	8.44905e-07
	IGK Length CDR3	BCR Top	0	0.996752				TRD Gini	TRG Evenness	-0.095	0.249966
	IGL Length CDR3	BCR Top	0.113	0.0722642				TRG Gini	TRG Evenness	-0.944	8.32077e-93
	BCR Evenness	BCR Top	-0.586	9.09618e-25				TCR Gini-Simpson	TRG Evenness	0.029	0.692224
	IGH Evenness	BCR Top	-0.622	1.81396e-28				TRA Gini-Simpson	TRG Evenness	0.01	0.888117
	IGK Evenness	BCR Top	-0.545	4.71905e-21				TRB Gini-Simpson	TRG Evenness	0.036	0.626157
	IGL Evenness	BCR Top	-0.339	3.11526e-08				TRD Gini-Simpson	TRG Evenness	-0.004	0.963842
	BCR Gini	BCR Top	0.286	3.68861e-06				TRG Gini-Simpson	TRG Evenness	0.127	0.0813613
	IGH Gini	BCR Top	0.311	4.37125e-07				TCR Top	TRG Evenness	-0.104	0.152301
	IGK Gini	BCR Top	0.264	1.97383e-05				TRA Top	TRG Evenness	-0.092	0.207966
	IGL Gini	BCR Top	0.14	0.0254863				TRB Top	TRG Evenness	-0.083	0.254289
	BCR Gini-Simpson	BCR Top	-0.947	1.78484e-126				TRD Top	TRG Evenness	0.003	0.969682
	IGH Gini-Simpson	BCR Top	-0.899	3.26638e-92				TRG Top	TRG Evenness	-0.362	2.87708e-07
	IGK Gini-Simpson	BCR Top	-0.885	1.47273e-85				TCR 2nd	TRG Evenness	-0.107	0.141678
	IGL Gini-Simpson	BCR Top	-0.663	2.28309e-33				TRA 2nd	TRG Evenness	-0.117	0.109049
	BCR Top	BCR Top	1	0				TRB 2nd	TRG Evenness	-0.064	0.378903
	IGH Top	BCR Top	0.894	9.48605e-90				TRD 2nd	TRG Evenness	0.024	0.800589
	IGK Top	BCR Top	0.919	3.9173e-104				TRG 2nd	TRG Evenness	0.149	0.0395984
	IGL Top	BCR Top	0.599	4.789e-26				TILs (%)	TRG Evenness	-0.083	0.270493
	BCR 2nd	BCR Top	0.933	1.79123e-113				TCR N reads	TCR Gini	0.344	2.04039e-08
	IGH 2nd	BCR Top	0.729	3.00473e-43				TRA N reads	TCR Gini	0.342	2.30759e-08
	IGK 2nd	BCR Top	0.695	4.91538e-38				TRB N reads	TCR Gini	0.329	8.3695e-08
	IGL 2nd	BCR Top	0.568	5.72193e-23				TRD N reads	TCR Gini	0.073	0.250205
	TILs (%)	BCR Top	-0.183	0.00496831				TRG N reads	TCR Gini	0.24	0.000117135
	BCR N reads	IGH Top	-0.246	7.68466e-05				TCR N clones	TCR Gini	-0.011	0.861213
	IGH N reads	IGH Top	-0.225	0.000308564				TRA N clones	TCR Gini	-0.019	0.761941
	IGK N reads	IGH Top	-0.244	8.91151e-05				TRB N clones	TCR Gini	-0.004	0.944571
	IGL N reads	IGH Top	-0.288	3.35164e-06				TRD N clones	TCR Gini	-0.019	0.768804
	BCR N clones	IGH Top	-0.491	8.25096e-17				TRG N clones	TCR Gini	0.007	0.910212
	IGH N clones	IGH Top	-0.48	5.21016e-16				TCR Length CDR3	TCR Gini	0.029	0.644687
	IGK N clones	IGH Top	-0.479	5.36498e-16				TRA Length CDR3	TCR Gini	0.045	0.479095
	IGL N clones	IGH Top	-0.488	1.38619e-16				TRB Length CDR3	TCR Gini	-0.05	0.431538
	BCR Length CDR3	IGH Top	0.09	0.152102				TRD Length CDR3	TCR Gini	-0.057	0.458908
	IGH Length CDR3	IGH Top	0.091	0.149105				TRG Length CDR3	TCR Gini	0.064	0.346703
	IGK Length CDR3	IGH Top	0.026	0.680651				TCR Evenness	TCR Gini	-0.942	5.53117e-120
	IGL Length CDR3	IGH Top	0.149	0.017588				TRA Evenness	TCR Gini	-0.858	2.55935e-73
	BCR Evenness	IGH Top	-0.497	0				TRB Evenness	TCR Gini	-0.828	7.14508e-63
	IGH Evenness	IGH Top	-0.596	0				TRD Evenness	TCR Gini	-0.375	3.08999e-05
	IGK Evenness	IGH Top	-0.43	7.54464e-13				TRG Evenness	TCR Gini	-0.379	6.88239e-08
	IGL Evenness	IGH Top	-0.282	5.53447e-06				TCR Gini	TCR Gini	1	0
	BCR Gini	IGH Top	0.196	0.00173816				TRA Gini	TCR Gini	0.893	4.24788e-89
	IGH Gini	IGH Top	0.253	4.84968e-05				TRB Gini	TCR Gini	0.837	1.00542e-66
	IGK Gini	IGH Top	0.156	0.0131544				TRD Gini	TCR Gini	0.346	3.44498e-06
	IGL Gini	IGH Top	0.07	0.268174				TRG Gini	TCR Gini	0.376	1.11363e-08
	BCR Gini-Simpson	IGH Top	-0.907	0				TCR Gini-Simpson	TCR Gini	-0.109	0.0827795
	IGH Gini-Simpson	IGH Top	-0.962	0				TRA Gini-Simpson	TCR Gini	-0.111	0.0768329
	IGK Gini-Simpson	IGH Top	-0.808	0				TRB Gini-Simpson	TCR Gini	-0.134	0.034505
	IGL Gini-Simpson	IGH Top	-0.662	0				TRD Gini-Simpson	TCR Gini	0.103	0.178418
	BCR Top	IGH Top	0.894	9.48605e-90				TRG Gini-Simpson	TCR Gini	-0.024	0.730386
	IGH Top	IGH Top	1	0				TCR Top	TCR Gini	0.266	1.85309e-05
	IGK Top	IGH Top	0.808	6.15467e-60				TRA Top	TCR Gini	0.249	6.30486e-05
	IGL Top	IGH Top	0.606	8.85066e-27				TRB Top	TCR Gini	0.263	2.64593e-05
	BCR 2nd	IGH Top	0.927	2.01734e-109				TRD Top	TCR Gini	-0.076	0.322267
	IGH 2nd	IGH Top	0.768	1.86405e-50				TRG Top	TCR Gini	0.081	0.233873
	IGK 2nd	IGH Top	0.648	0				TCR 2nd	TCR Gini	0.277	8.42334e-06
	IGL 2nd	IGH Top	0.562	1.72836e-22				TRA 2nd	TCR Gini	0.237	0.000158736
	TILs (%)	IGH Top	-0.22	0.000735291				TRB 2nd	TCR Gini	0.174	0.0061875
	BCR N reads	IGK Top	-0.097	0.124194				TRD 2nd	TCR Gini	-0.155	0.0945405
	IGH N reads	IGK Top	-0.078	0.218355				TRG 2nd	TCR Gini	0.048	0.510073
	IGK N reads	IGK Top	-0.089	0.155066				TILs (%)	TCR Gini	0.025	0.702942
	IGL N reads	IGK Top	-0.147	0.0188469				TCR N reads	TRA Gini	0.388	1.7109e-10
	BCR N clones	IGK Top	-0.393	8.2751e-11				TRA N reads	TRA Gini	0.41	1.05284e-11
	IGH N clones	IGK Top	-0.356	5.09615e-09				TRB N reads	TRA Gini	0.353	7.76169e-09
	IGK N clones	IGK Top	-0.408	1.27317e-11				TRD N reads	TRA Gini	0.117	0.0630093
	IGL N clones	IGK Top	-0.391	1.03975e-10				TRG N reads	TRA Gini	0.25	5.70991e-05
	BCR Length CDR3	IGK Top	0.093	0.140266				TCR N clones	TRA Gini	0.067	0.291861
	IGH Length CDR3	IGK Top	0.074	0.242252				TRA N clones	TRA Gini	0.062	0.326042
	IGK Length CDR3	IGK Top	-0.038	0.542201				TRB N clones	TRA Gini	0.068	0.280378
	IGL Length CDR3	IGK Top	0.132	0.0355212				TRD N clones	TRA Gini	0.039	0.541147
	BCR Evenness	IGK Top	-0.624	9.23158e-29				TRG N clones	TRA Gini	0.065	0.304421
	IGH Evenness	IGK Top	-0.641	1.26545e-30				TCR Length CDR3	TRA Gini	0.034	0.595389
	IGK Evenness	IGK Top	-0.643	5.26654e-31				TRA Length CDR3	TRA Gini	0.031	0.623922
	IGL Evenness	IGK Top	-0.321	1.86517e-07				TRB Length CDR3	TRA Gini	0.007	0.911952
	BCR Gini	IGK Top	0.368	1.485e-09				TRD Length CDR3	TRA Gini	0.018	0.81442
	IGH Gini	IGK Top	0.388	1.48461e-10				TRG Length CDR3	TRA Gini	0.064	0.34562
	IGK Gini	IGK Top	0.369	1.28202e-09				TCR Evenness	TRA Gini	-0.802	1.0524e-57
	IGL Gini	IGK Top	0.187	0.00277625				TRA Evenness	TRA Gini	-0.942	3.08892e-119
	BCR Gini-Simpson	IGK Top	-0.897	1.91038e-91				TRB Evenness	TRA Gini	-0.61	2.31501e-26
	IGH Gini-Simpson	IGK Top	-0.829	1.72198e-65				TRD Evenness	TRA Gini	-0.287	0.00168476
	IGK Gini-Simpson	IGK Top	-0.949	7.38328e-129				TRG Evenness	TRA Gini	-0.307	1.66379e-05
	IGL Gini-Simpson	IGK Top	-0.557	4.9227e-22				TCR Gini	TRA Gini	0.893	4.24788e-89
	BCR Top	IGK Top	0.919	3.9173e-104				TRA Gini	TRA Gini	1	0
	IGH Top	IGK Top	0.808	6.15467e-60				TRB Gini	TRA Gini	0.684	1.04893e-35
	IGK Top	IGK Top	1	0				TRD Gini	TRA Gini	0.312	3.33097e-05
	IGL Top	IGK Top	0.476	9.89354e-16				TRG Gini	TRA Gini	0.324	1.05872e-06
	BCR 2nd	IGK Top	0.878	1.74262e-82				TCR Gini-Simpson	TRA Gini	-0.023	0.713168
	IGH 2nd	IGK Top	0.701	1.07531e-38				TRA Gini-Simpson	TRA Gini	-0.042	0.509509
	IGK 2nd	IGK Top	0.754	8.22249e-48				TRB Gini-Simpson	TRA Gini	-0.037	0.560828
	IGL 2nd	IGK Top	0.542	1.04141e-20				TRD Gini-Simpson	TRA Gini	0.117	0.127713
	TILs (%)	IGK Top	-0.139	0.0344145				TRG Gini-Simpson	TRA Gini	0.009	0.889741
	BCR N reads	IGL Top	-0.109	0.0845767				TCR Top	TRA Gini	0.169	0.00699546
	IGH N reads	IGL Top	-0.085	0.176199				TRA Top	TRA Gini	0.205	0.00104751
	IGK N reads	IGL Top	-0.135	0.0324376				TRB Top	TRA Gini	0.125	0.0482414
	IGL N reads	IGL Top	-0.087	0.170014				TRD Top	TRA Gini	-0.096	0.210381
	BCR N clones	IGL Top	-0.357	5.17205e-09				TRG Top	TRA Gini	0.036	0.599326
	IGH N clones	IGL Top	-0.326	1.08753e-07				TCR 2nd	TRA Gini	0.181	0.00402882
	IGK N clones	IGL Top	-0.361	3.1852e-09				TRA 2nd	TRA Gini	0.201	0.00142768
	IGL N clones	IGL Top	-0.365	2.07309e-09				TRB 2nd	TRA Gini	0.07	0.277046
	BCR Length CDR3	IGL Top	0.206	0.000971036				TRD 2nd	TRA Gini	-0.121	0.191938
	IGH Length CDR3	IGL Top	0.129	0.0409529				TRG 2nd	TRA Gini	0.026	0.719906
	IGK Length CDR3	IGL Top	0.091	0.150968				TILs (%)	TRA Gini	0.035	0.59197
	IGL Length CDR3	IGL Top	0.053	0.400891				TCR N reads	TRB Gini	0.439	3.69293e-13
	BCR Evenness	IGL Top	-0.441	1.81231e-13				TRA N reads	TRB Gini	0.41	1.72586e-11
	IGH Evenness	IGL Top	-0.488	1.59694e-16				TRB N reads	TRB Gini	0.449	9.28566e-14
	IGK Evenness	IGL Top	-0.318	2.38058e-07				TRD N reads	TRB Gini	0.137	0.0303548
	IGL Evenness	IGL Top	-0.607	7.07261e-27				TRG N reads	TRB Gini	0.319	2.62545e-07
	BCR Gini	IGL Top	0.263	2.21904e-05				TCR N clones	TRB Gini	0.113	0.075032
	IGH Gini	IGL Top	0.297	1.45439e-06				TRA N clones	TRB Gini	0.1	0.117151
	IGK Gini	IGL Top	0.178	0.00448908				TRB N clones	TRB Gini	0.124	0.0514437
	IGL Gini	IGL Top	0.337	3.82113e-08				TRD N clones	TRB Gini	0.06	0.343262
	BCR Gini-Simpson	IGL Top	-0.664	1.56004e-33				TRG N clones	TRB Gini	0.096	0.131425
	IGH Gini-Simpson	IGL Top	-0.659	6.13603e-33				TCR Length CDR3	TRB Gini	0.088	0.168549
	IGK Gini-Simpson	IGL Top	-0.529	1.12495e-19				TRA Length CDR3	TRB Gini	0.046	0.472878
	IGL Gini-Simpson	IGL Top	-0.953	4.90445e-132				TRB Length CDR3	TRB Gini	0.032	0.617141
	BCR Top	IGL Top	0.599	4.789e-26				TRD Length CDR3	TRB Gini	-0.034	0.661572
	IGH Top	IGL Top	0.606	8.85066e-27				TRG Length CDR3	TRB Gini	0.068	0.317306
	IGK Top	IGL Top	0.476	9.89354e-16				TCR Evenness	TRB Gini	-0.756	2.13162e-47
	IGL Top	IGL Top	1	0				TRA Evenness	TRB Gini	-0.588	1.69419e-24
	BCR 2nd	IGL Top	0.634	7.8171e-30				TRB Evenness	TRB Gini	-0.926	1.32067e-104
	IGH 2nd	IGL Top	0.591	3.01255e-25				TRD Evenness	TRB Gini	-0.262	0.00438806
	IGK 2nd	IGL Top	0.437	3.05568e-13				TRG Evenness	TRB Gini	-0.348	8.44905e-07
	IGL 2nd	IGL Top	0.738	1.00913e-44				TCR Gini	TRB Gini	0.837	1.00542e-66
	TILs (%)	IGL Top	-0.049	0.456237				TRA Gini	TRB Gini	0.684	1.04893e-35
	BCR N reads	BCR 2nd	-0.143	0.0228112				TRB Gini	TRB Gini	1	0
	IGH N reads	BCR 2nd	-0.121	0.0538442				TRD Gini	TRB Gini	0.302	6.12352e-05
	IGK N reads	BCR 2nd	-0.14	0.0259388				TRG Gini	TRB Gini	0.348	1.53553e-07
	IGL N reads	BCR 2nd	-0.19	0.00242067				TCR Gini-Simpson	TRB Gini	0.019	0.762369
	BCR N clones	BCR 2nd	-0.445	9.93644e-14				TRA Gini-Simpson	TRB Gini	0.023	0.713692
	IGH N clones	BCR 2nd	-0.415	5.22499e-12				TRB Gini-Simpson	TRB Gini	0.01	0.873805
	IGK N clones	BCR 2nd	-0.451	4.14152e-14				TRD Gini-Simpson	TRB Gini	0.168	0.0277837
	IGL N clones	BCR 2nd	-0.442	1.40076e-13				TRG Gini-Simpson	TRB Gini	0.033	0.631801
	BCR Length CDR3	BCR 2nd	0.101	0.10856				TCR Top	TRB Gini	0.134	0.034836
	IGH Length CDR3	BCR 2nd	0.07	0.266457				TRA Top	TRB Gini	0.086	0.178272
	IGK Length CDR3	BCR 2nd	0.033	0.600487				TRB Top	TRB Gini	0.151	0.017137
	IGL Length CDR3	BCR 2nd	0.152	0.0158078				TRD Top	TRB Gini	-0.158	0.038632
	BCR Evenness	BCR 2nd	-0.621	1.66536e-28				TRG Top	TRB Gini	0.03	0.660482
	IGH Evenness	BCR 2nd	-0.681	7.03942e-36				TCR 2nd	TRB Gini	0.12	0.0582857
	IGK Evenness	BCR 2nd	-0.571	2.16219e-23				TRA 2nd	TRB Gini	0.06	0.344012
	IGL Evenness	BCR 2nd	-0.383	3.02249e-10				TRB 2nd	TRB Gini	0.111	0.0839473
	BCR Gini	BCR 2nd	0.338	3.37669e-08				TRD 2nd	TRB Gini	-0.162	0.08045
	IGH Gini	BCR 2nd	0.378	5.01197e-10				TRG 2nd	TRB Gini	-0.058	0.424471
	IGK Gini	BCR 2nd	0.309	5.29271e-07				TILs (%)	TRB Gini	0.103	0.122205
	IGL Gini	BCR 2nd	0.193	0.00207514				TCR N reads	TRD Gini	0.505	1.82163e-12
	BCR Gini-Simpson	BCR 2nd	-0.962	2.20618e-143				TRA N reads	TRD Gini	0.486	1.53775e-11
	IGH Gini-Simpson	BCR 2nd	-0.941	5.07841e-121				TRB N reads	TRD Gini	0.46	2.56907e-10
	IGK Gini-Simpson	BCR 2nd	-0.899	3.31468e-92				TRD N reads	TRD Gini	0.688	2.34706e-25
	IGL Gini-Simpson	BCR 2nd	-0.704	4.10584e-39				TRG N reads	TRD Gini	0.458	2.9647e-10
	BCR Top	BCR 2nd	0.933	1.79123e-113				TCR N clones	TRD Gini	0.461	2.27421e-10
	IGH Top	BCR 2nd	0.927	2.01734e-109				TRA N clones	TRD Gini	0.438	2.03611e-09
	IGK Top	BCR 2nd	0.878	1.74262e-82				TRB N clones	TRD Gini	0.438	2.171e-09
	IGL Top	BCR 2nd	0.634	7.8171e-30				TRD N clones	TRD Gini	0.649	8.63972e-22
	BCR 2nd	BCR 2nd	1	0				TRG N clones	TRD Gini	0.446	9.91555e-10
	IGH 2nd	BCR 2nd	0.775	6.0006e-52				TCR Length CDR3	TRD Gini	0.138	0.0725401
	IGK 2nd	BCR 2nd	0.77	3.77484e-51				TRA Length CDR3	TRD Gini	-0.067	0.382471
	IGL 2nd	BCR 2nd	0.624	1.07807e-28				TRB Length CDR3	TRD Gini	0.04	0.604948
	TILs (%)	BCR 2nd	-0.147	0.025301				TRD Length CDR3	TRD Gini	-0.033	0.668692
	BCR N reads	IGH 2nd	-0.163	0.00922704				TRG Length CDR3	TRD Gini	-0.036	0.652839
	IGH N reads	IGH 2nd	-0.143	0.0225744				TCR Evenness	TRD Gini	-0.248	0.00106227
	IGK N reads	IGH 2nd	-0.168	0.0073038				TRA Evenness	TRD Gini	-0.208	0.00630417
	IGL N reads	IGH 2nd	-0.178	0.00443336				TRB Evenness	TRD Gini	-0.194	0.0111436
	BCR N clones	IGH 2nd	-0.417	4.80583e-12				TRD Evenness	TRD Gini	-0.92	1.25429e-48
	IGH N clones	IGH 2nd	-0.407	1.60311e-11				TRG Evenness	TRD Gini	-0.095	0.249966
	IGK N clones	IGH 2nd	-0.41	1.07429e-11				TCR Gini	TRD Gini	0.346	3.44498e-06
	IGL N clones	IGH 2nd	-0.407	1.68382e-11				TRA Gini	TRD Gini	0.312	3.33097e-05
	BCR Length CDR3	IGH 2nd	0.103	0.100617				TRB Gini	TRD Gini	0.302	6.12352e-05
	IGH Length CDR3	IGH 2nd	0.064	0.311804				TRD Gini	TRD Gini	1	0
	IGK Length CDR3	IGH 2nd	-0.014	0.821902				TRG Gini	TRD Gini	0.234	0.00291279
	IGL Length CDR3	IGH 2nd	0.126	0.0456963				TCR Gini-Simpson	TRD Gini	0.426	6.43937e-09
	BCR Evenness	IGH 2nd	-0.476	9.88588e-16				TRA Gini-Simpson	TRD Gini	0.408	2.99035e-08
	IGH Evenness	IGH 2nd	-0.553	1.19854e-21				TRB Gini-Simpson	TRD Gini	0.409	2.86941e-08
	IGK Evenness	IGH 2nd	-0.417	4.36453e-12				TRD Gini-Simpson	TRD Gini	0.553	4.14564e-15
	IGL Evenness	IGH 2nd	-0.351	9.61596e-09				TRG Gini-Simpson	TRD Gini	0.404	1.18686e-07
	BCR Gini	IGH 2nd	0.255	4.09864e-05				TCR Top	TRD Gini	-0.29	0.000116847
	IGH Gini	IGH 2nd	0.31	4.94364e-07				TRA Top	TRD Gini	-0.289	0.000126903
	IGK Gini	IGH 2nd	0.205	0.0010219				TRB Top	TRD Gini	-0.315	2.76013e-05
	IGL Gini	IGH 2nd	0.165	0.00874563				TRD Top	TRD Gini	-0.431	4.09032e-09
	BCR Gini-Simpson	IGH 2nd	-0.806	3.72257e-59				TRG Top	TRD Gini	-0.383	5.91373e-07
	IGH Gini-Simpson	IGH 2nd	-0.84	1.73305e-68				TCR 2nd	TRD Gini	-0.319	2.15722e-05
	IGK Gini-Simpson	IGH 2nd	-0.747	2.46392e-46				TRA 2nd	TRD Gini	-0.313	3.00471e-05
	IGL Gini-Simpson	IGH 2nd	-0.663	2.04717e-33				TRB 2nd	TRD Gini	-0.335	7.4561e-06
	BCR Top	IGH 2nd	0.729	3.00473e-43				TRD 2nd	TRD Gini	-0.401	7.57238e-06
	IGH Top	IGH 2nd	0.768	1.86405e-50				TRG 2nd	TRD Gini	-0.312	0.000102829
	IGK Top	IGH 2nd	0.701	1.07531e-38				TILs (%)	TRD Gini	0.206	0.00980988
	IGL Top	IGH 2nd	0.591	3.01255e-25				TCR N reads	TRG Gini	0.407	4.39517e-10
	BCR 2nd	IGH 2nd	0.775	6.0006e-52				TRA N reads	TRG Gini	0.408	4.24356e-10
	IGH 2nd	IGH 2nd	1	0				TRB N reads	TRG Gini	0.362	4.11777e-08
	IGK 2nd	IGH 2nd	0.733	6.92945e-44				TRD N reads	TRG Gini	0.237	0.000431636
	IGL 2nd	IGH 2nd	0.647	2.08695e-31				TRG N reads	TRG Gini	0.583	3.47223e-21
	TILs (%)	IGH 2nd	-0.182	0.00555357				TCR N clones	TRG Gini	0.322	1.2366e-06
	BCR N reads	IGK 2nd	-0.016	0.796119				TRA N clones	TRG Gini	0.315	2.17409e-06
	IGH N reads	IGK 2nd	0.004	0.950228				TRB N clones	TRG Gini	0.287	1.71611e-05
	IGK N reads	IGK 2nd	-0.014	0.827008				TRD N clones	TRG Gini	0.234	0.000499865
	IGL N reads	IGK 2nd	-0.063	0.31736				TRG N clones	TRG Gini	0.415	1.96981e-10
	BCR N clones	IGK 2nd	-0.351	8.96828e-09				TCR Length CDR3	TRG Gini	0.012	0.854961
	IGH N clones	IGK 2nd	-0.31	4.52474e-07				TRA Length CDR3	TRG Gini	0.015	0.826054
	IGK N clones	IGK 2nd	-0.385	2.22621e-10				TRB Length CDR3	TRG Gini	0.117	0.0862949
	IGL N clones	IGK 2nd	-0.344	1.89761e-08				TRD Length CDR3	TRG Gini	-0.119	0.13335
	BCR Length CDR3	IGK 2nd	0.143	0.0230948				TRG Length CDR3	TRG Gini	-0.008	0.907221
	IGH Length CDR3	IGK 2nd	0.076	0.22773				TCR Evenness	TRG Gini	-0.289	1.55204e-05
	IGK Length CDR3	IGK 2nd	-0.006	0.929545				TRA Evenness	TRG Gini	-0.24	0.000370775
	IGL Length CDR3	IGK 2nd	0.189	0.00259493				TRB Evenness	TRG Gini	-0.275	4.45753e-05
	BCR Evenness	IGK 2nd	-0.561	0				TRD Evenness	TRG Gini	-0.13	0.163143
	IGH Evenness	IGK 2nd	-0.574	0				TRG Evenness	TRG Gini	-0.944	8.32077e-93
	IGK Evenness	IGK 2nd	-0.604	0				TCR Gini	TRG Gini	0.376	1.11363e-08
	IGL Evenness	IGK 2nd	-0.321	2.12925e-07				TRA Gini	TRG Gini	0.324	1.05872e-06
	BCR Gini	IGK 2nd	0.407	2.23828e-11				TRB Gini	TRG Gini	0.348	1.53553e-07
	IGH Gini	IGK 2nd	0.424	2.21924e-12				TRD Gini	TRG Gini	0.234	0.00291279
	IGK Gini	IGK 2nd	0.416	6.23767e-12				TRG Gini	TRG Gini	1	0
	IGL Gini	IGK 2nd	0.237	0.000147337				TCR Gini-Simpson	TRG Gini	0.276	3.68509e-05
	BCR Gini-Simpson	IGK 2nd	-0.782	0				TRA Gini-Simpson	TRG Gini	0.279	2.97378e-05
	IGH Gini-Simpson	IGK 2nd	-0.721	0				TRB Gini-Simpson	TRG Gini	0.236	0.000467269
	IGK Gini-Simpson	IGK 2nd	-0.841	0				TRD Gini-Simpson	TRG Gini	0.214	0.00667543
	IGL Gini-Simpson	IGK 2nd	-0.539	0				TRG Gini-Simpson	TRG Gini	0.295	9.90509e-06
	BCR Top	IGK 2nd	0.695	4.91538e-38				TCR Top	TRG Gini	-0.169	0.012835
	IGH Top	IGK 2nd	0.648	0				TRA Top	TRG Gini	-0.186	0.00590231
	IGK Top	IGK 2nd	0.754	8.22249e-48				TRB Top	TRG Gini	-0.149	0.0286214
	IGL Top	IGK 2nd	0.437	3.05568e-13				TRD Top	TRG Gini	-0.202	0.0104083
	BCR 2nd	IGK 2nd	0.77	3.77484e-51				TRG Top	TRG Gini	-0.115	0.0912148
	IGH 2nd	IGK 2nd	0.733	6.92945e-44				TCR 2nd	TRG Gini	-0.173	0.0104821
	IGK 2nd	IGK 2nd	1	0				TRA 2nd	TRG Gini	-0.176	0.00947501
	IGL 2nd	IGK 2nd	0.594	1.54705e-25				TRB 2nd	TRG Gini	-0.197	0.00369231
	TILs (%)	IGK 2nd	-0.073	0.264659				TRD 2nd	TRG Gini	-0.117	0.210328
	BCR N reads	IGL 2nd	0.011	0.861341				TRG 2nd	TRG Gini	-0.286	6.41587e-05
	IGH N reads	IGL 2nd	0.033	0.597448				TILs (%)	TRG Gini	0.184	0.00887914
	IGK N reads	IGL 2nd	-0.009	0.885513				TCR N reads	TCR Gini-Simpson	0.78	6.02406e-53
	IGL N reads	IGL 2nd	0.017	0.790242				TRA N reads	TCR Gini-Simpson	0.765	8.00926e-50
	BCR N clones	IGL 2nd	-0.351	9.76153e-09				TRB N reads	TCR Gini-Simpson	0.764	9.34105e-50
	IGH N clones	IGL 2nd	-0.303	9.33272e-07				TRD N reads	TCR Gini-Simpson	0.61	3.91631e-27
	IGK N clones	IGL 2nd	-0.38	4.06306e-10				TRG N reads	TCR Gini-Simpson	0.63	2.36872e-29
	IGL N clones	IGL 2nd	-0.357	5.12378e-09				TCR N clones	TCR Gini-Simpson	0.99	1.26591e-213
	BCR Length CDR3	IGL 2nd	0.227	0.000273382				TRA N clones	TCR Gini-Simpson	0.979	1.19914e-175
	IGH Length CDR3	IGL 2nd	0.14	0.0257998				TRB N clones	TCR Gini-Simpson	0.973	1.06591e-162
	IGK Length CDR3	IGL 2nd	0.052	0.410213				TRD N clones	TCR Gini-Simpson	0.69	4.93118e-37
	IGL Length CDR3	IGL 2nd	0.024	0.700555				TRG N clones	TCR Gini-Simpson	0.794	3.12965e-56
	BCR Evenness	IGL 2nd	-0.521	5.60143e-19				TCR Length CDR3	TCR Gini-Simpson	0.084	0.181324
	IGH Evenness	IGL 2nd	-0.538	2.10179e-20				TRA Length CDR3	TCR Gini-Simpson	-0.06	0.341858
	IGK Evenness	IGL 2nd	-0.461	9.57057e-15				TRB Length CDR3	TCR Gini-Simpson	0.156	0.0139319
	IGL Evenness	IGL 2nd	-0.587	8.84824e-25				TRD Length CDR3	TCR Gini-Simpson	0.015	0.845845
	BCR Gini	IGL 2nd	0.397	5.73593e-11				TRG Length CDR3	TCR Gini-Simpson	0.038	0.579832
	IGH Gini	IGL 2nd	0.42	3.00732e-12				TCR Evenness	TCR Gini-Simpson	0.313	4.03746e-07
	IGK Gini	IGL 2nd	0.34	3.00851e-08				TRA Evenness	TCR Gini-Simpson	0.276	9.89696e-06
	IGL Gini	IGL 2nd	0.412	8.27483e-12				TRB Evenness	TCR Gini-Simpson	0.251	6.95504e-05
	BCR Gini-Simpson	IGL 2nd	-0.696	6.37805e-38				TRD Evenness	TCR Gini-Simpson	-0.06	0.521755
	IGH Gini-Simpson	IGL 2nd	-0.666	8.34967e-34				TRG Evenness	TCR Gini-Simpson	0.029	0.692224
	IGK Gini-Simpson	IGL 2nd	-0.643	5.80033e-31				TCR Gini	TCR Gini-Simpson	-0.109	0.0827795
	IGL Gini-Simpson	IGL 2nd	-0.838	4.721e-68				TRA Gini	TCR Gini-Simpson	-0.023	0.713168
	BCR Top	IGL 2nd	0.568	5.72193e-23				TRB Gini	TCR Gini-Simpson	0.019	0.762369
	IGH Top	IGL 2nd	0.562	1.72836e-22				TRD Gini	TCR Gini-Simpson	0.426	6.43937e-09
	IGK Top	IGL 2nd	0.542	1.04141e-20				TRG Gini	TCR Gini-Simpson	0.276	3.68509e-05
	IGL Top	IGL 2nd	0.738	1.00913e-44				TCR Gini-Simpson	TCR Gini-Simpson	1	0
	BCR 2nd	IGL 2nd	0.624	1.07807e-28				TRA Gini-Simpson	TCR Gini-Simpson	0.985	5.9023e-193
	IGH 2nd	IGL 2nd	0.647	2.08695e-31				TRB Gini-Simpson	TCR Gini-Simpson	0.981	1.18423e-178
	IGK 2nd	IGL 2nd	0.594	1.54705e-25				TRD Gini-Simpson	TCR Gini-Simpson	0.651	5.10384e-22
	IGL 2nd	IGL 2nd	1	0				TRG Gini-Simpson	TCR Gini-Simpson	0.732	9.37145e-38
	TILs (%)	IGL 2nd	-0.007	0.918709				TCR Top	TCR Gini-Simpson	-0.918	6.85215e-103
	BCR N reads	TILs (%)	0.567	3.26797e-21				TRA Top	TCR Gini-Simpson	-0.915	8.77617e-101
	IGH N reads	TILs (%)	0.561	1.10182e-20				TRB Top	TCR Gini-Simpson	-0.899	2.32259e-90
	IGK N reads	TILs (%)	0.552	5.97518e-20				TRD Top	TCR Gini-Simpson	-0.601	3.4205e-18
	IGL N reads	TILs (%)	0.575	6.64666e-22				TRG Top	TCR Gini-Simpson	-0.692	2.85853e-32
	BCR N clones	TILs (%)	0.499	4.23274e-16				TCR 2nd	TCR Gini-Simpson	-0.947	4.22322e-125
	IGH N clones	TILs (%)	0.52	1.49029e-17				TRA 2nd	TCR Gini-Simpson	-0.929	2.53284e-108
	IGK N clones	TILs (%)	0.45	4.85591e-13				TRB 2nd	TCR Gini-Simpson	-0.926	4.99957e-105
	IGL N clones	TILs (%)	0.506	1.5497e-16				TRD 2nd	TCR Gini-Simpson	-0.485	2.98428e-08
	BCR Length CDR3	TILs (%)	0.115	0.0787554				TRG 2nd	TCR Gini-Simpson	-0.626	4.61227e-22
	IGH Length CDR3	TILs (%)	-0.019	0.768898				TILs (%)	TCR Gini-Simpson	0.352	3.57643e-08
	IGK Length CDR3	TILs (%)	-0.051	0.437437				TCR N reads	TRA Gini-Simpson	0.747	2.36471e-46
	IGL Length CDR3	TILs (%)	0.037	0.579241				TRA N reads	TRA Gini-Simpson	0.751	4.12212e-47
	BCR Evenness	TILs (%)	-0.298	3.75829e-06				TRB N reads	TRA Gini-Simpson	0.715	6.45826e-41
	IGH Evenness	TILs (%)	-0.229	0.000426433				TRD N reads	TRA Gini-Simpson	0.574	1.36611e-23
	IGK Evenness	TILs (%)	-0.3	3.19608e-06				TRG N reads	TRA Gini-Simpson	0.594	1.49395e-25
	IGL Evenness	TILs (%)	-0.333	2.02863e-07				TCR N clones	TRA Gini-Simpson	0.974	9.86672e-164
	BCR Gini	TILs (%)	0.455	2.46662e-13				TRA N clones	TRA Gini-Simpson	0.987	5.32048e-202
	IGH Gini	TILs (%)	0.436	3.2862e-12				TRB N clones	TRA Gini-Simpson	0.937	2.02221e-116
	IGK Gini	TILs (%)	0.45	5.44431e-13				TRD N clones	TRA Gini-Simpson	0.656	1.43529e-32
	IGL Gini	TILs (%)	0.476	1.68891e-14				TRG N clones	TRA Gini-Simpson	0.766	3.61503e-50
	BCR Gini-Simpson	TILs (%)	0.164	0.0122986				TCR Length CDR3	TRA Gini-Simpson	0.065	0.303666
	IGH Gini-Simpson	TILs (%)	0.236	0.000285608				TRA Length CDR3	TRA Gini-Simpson	-0.05	0.431947
	IGK Gini-Simpson	TILs (%)	0.105	0.109353				TRB Length CDR3	TRA Gini-Simpson	0.147	0.0203425
	IGL Gini-Simpson	TILs (%)	0.073	0.270281				TRD Length CDR3	TRA Gini-Simpson	0.021	0.78216
	BCR Top	TILs (%)	-0.183	0.00496831				TRG Length CDR3	TRA Gini-Simpson	0.038	0.574026
	IGH Top	TILs (%)	-0.22	0.000735291				TCR Evenness	TRA Gini-Simpson	0.307	6.80338e-07
	IGK Top	TILs (%)	-0.139	0.0344145				TRA Evenness	TRA Gini-Simpson	0.298	1.65459e-06
	IGL Top	TILs (%)	-0.049	0.456237				TRB Evenness	TRA Gini-Simpson	0.227	0.000333981
	BCR 2nd	TILs (%)	-0.147	0.025301				TRD Evenness	TRA Gini-Simpson	-0.072	0.441019
	IGH 2nd	TILs (%)	-0.182	0.00555357				TRG Evenness	TRA Gini-Simpson	0.01	0.888117
	IGK 2nd	TILs (%)	-0.073	0.264659				TCR Gini	TRA Gini-Simpson	-0.111	0.0768329
	IGL 2nd	TILs (%)	-0.007	0.918709				TRA Gini	TRA Gini-Simpson	-0.042	0.509509
	TILs (%)	TILs (%)	1	0				TRB Gini	TRA Gini-Simpson	0.023	0.713692
								TRD Gini	TRA Gini-Simpson	0.408	2.99035e-08
								TRG Gini	TRA Gini-Simpson	0.279	2.97378e-05
								TCR Gini-Simpson	TRA Gini-Simpson	0.985	5.9023e-193
								TRA Gini-Simpson	TRA Gini-Simpson	1	0
								TRB Gini-Simpson	TRA Gini-Simpson	0.942	4.61838e-119
								TRD Gini-Simpson	TRA Gini-Simpson	0.601	3.73836e-18
								TRG Gini-Simpson	TRA Gini-Simpson	0.704	9.83866e-34
								TCR Top	TRA Gini-Simpson	-0.9	1.71291e-92
								TRA Top	TRA Gini-Simpson	-0.933	2.90354e-113
								TRB Top	TRA Gini-Simpson	-0.854	5.64553e-72
								TRD Top	TRA Gini-Simpson	-0.548	8.31298e-15
								TRG Top	TRA Gini-Simpson	-0.661	1.30785e-28
								TCR 2nd	TRA Gini-Simpson	-0.934	4.60255e-113
								TRA 2nd	TRA Gini-Simpson	-0.945	4.04094e-122
								TRB 2nd	TRA Gini-Simpson	-0.881	4.08362e-81
								TRD 2nd	TRA Gini-Simpson	-0.437	8.36966e-07
								TRG 2nd	TRA Gini-Simpson	-0.595	1.42725e-19
								TILs (%)	TRA Gini-Simpson	0.331	2.54822e-07
								TCR N reads	TRB Gini-Simpson	0.772	1.71212e-50
								TRA N reads	TRB Gini-Simpson	0.74	1.80044e-44
								TRB N reads	TRB Gini-Simpson	0.784	3.99714e-53
								TRD N reads	TRB Gini-Simpson	0.565	2.03238e-22
								TRG N reads	TRB Gini-Simpson	0.59	9.57374e-25
								TCR N clones	TRB Gini-Simpson	0.972	7.29007e-158
								TRA N clones	TRB Gini-Simpson	0.94	1.08424e-117
								TRB N clones	TRB Gini-Simpson	0.988	1.49427e-200
								TRD N clones	TRB Gini-Simpson	0.643	1.9126e-30
								TRG N clones	TRB Gini-Simpson	0.737	6.5676e-44
								TCR Length CDR3	TRB Gini-Simpson	0.092	0.147386
								TRA Length CDR3	TRB Gini-Simpson	-0.072	0.254834
								TRB Length CDR3	TRB Gini-Simpson	0.169	0.00770281
								TRD Length CDR3	TRB Gini-Simpson	-0.004	0.958933
								TRG Length CDR3	TRB Gini-Simpson	0.029	0.672095
								TCR Evenness	TRB Gini-Simpson	0.303	1.08603e-06
								TRA Evenness	TRB Gini-Simpson	0.241	0.000128398
								TRB Evenness	TRB Gini-Simpson	0.275	1.2288e-05
								TRD Evenness	TRB Gini-Simpson	-0.072	0.437711
								TRG Evenness	TRB Gini-Simpson	0.036	0.626157
								TCR Gini	TRB Gini-Simpson	-0.134	0.034505
								TRA Gini	TRB Gini-Simpson	-0.037	0.560828
								TRB Gini	TRB Gini-Simpson	0.01	0.873805
								TRD Gini	TRB Gini-Simpson	0.409	2.86941e-08
								TRG Gini	TRB Gini-Simpson	0.236	0.000467269
								TCR Gini-Simpson	TRB Gini-Simpson	0.981	1.18423e-178
								TRA Gini-Simpson	TRB Gini-Simpson	0.942	4.61838e-119
								TRB Gini-Simpson	TRB Gini-Simpson	1	0
								TRD Gini-Simpson	TRB Gini-Simpson	0.613	4.9686e-19
								TRG Gini-Simpson	TRB Gini-Simpson	0.671	1.14547e-29
								TCR Top	TRB Gini-Simpson	-0.899	1.31647e-90
								TRA Top	TRB Gini-Simpson	-0.868	6.88356e-77
								TRB Top	TRB Gini-Simpson	-0.929	6.48483e-109
								TRD Top	TRB Gini-Simpson	-0.562	1.24186e-15
								TRG Top	TRB Gini-Simpson	-0.637	5.71516e-26
								TCR 2nd	TRB Gini-Simpson	-0.931	5.24242e-110
								TRA 2nd	TRB Gini-Simpson	-0.888	8.3669e-85
								TRB 2nd	TRB Gini-Simpson	-0.955	1.23821e-130
								TRD 2nd	TRB Gini-Simpson	-0.463	1.45682e-07
								TRG 2nd	TRB Gini-Simpson	-0.576	3.33045e-18
								TILs (%)	TRB Gini-Simpson	0.346	7.92565e-08
								TCR N reads	TRD Gini-Simpson	0.6	4.21151e-18
								TRA N reads	TRD Gini-Simpson	0.566	7.38468e-16
								TRB N reads	TRD Gini-Simpson	0.567	6.12387e-16
								TRD N reads	TRD Gini-Simpson	0.808	1.21925e-40
								TRG N reads	TRD Gini-Simpson	0.648	1.00509e-21
								TCR N clones	TRD Gini-Simpson	0.677	3.13252e-24
								TRA N clones	TRD Gini-Simpson	0.628	3.52443e-20
								TRB N clones	TRD Gini-Simpson	0.642	3.0851e-21
								TRD N clones	TRD Gini-Simpson	0.986	4.80441e-133
								TRG N clones	TRD Gini-Simpson	0.736	2.12825e-30
								TCR Length CDR3	TRD Gini-Simpson	0.165	0.0307735
								TRA Length CDR3	TRD Gini-Simpson	-0.094	0.221237
								TRB Length CDR3	TRD Gini-Simpson	0.078	0.308782
								TRD Length CDR3	TRD Gini-Simpson	0.018	0.816129
								TRG Length CDR3	TRD Gini-Simpson	-0.016	0.845475
								TCR Evenness	TRD Gini-Simpson	-0.028	0.717821
								TRA Evenness	TRD Gini-Simpson	-0.017	0.822254
								TRB Evenness	TRD Gini-Simpson	-0.066	0.390624
								TRD Evenness	TRD Gini-Simpson	0.068	0.463807
								TRG Evenness	TRD Gini-Simpson	-0.004	0.963842
								TCR Gini	TRD Gini-Simpson	0.103	0.178418
								TRA Gini	TRD Gini-Simpson	0.117	0.127713
								TRB Gini	TRD Gini-Simpson	0.168	0.0277837
								TRD Gini	TRD Gini-Simpson	0.553	4.14564e-15
								TRG Gini	TRD Gini-Simpson	0.214	0.00667543
								TCR Gini-Simpson	TRD Gini-Simpson	0.651	5.10384e-22
								TRA Gini-Simpson	TRD Gini-Simpson	0.601	3.73836e-18
								TRB Gini-Simpson	TRD Gini-Simpson	0.613	4.9686e-19
								TRD Gini-Simpson	TRD Gini-Simpson	1	0
								TRG Gini-Simpson	TRD Gini-Simpson	0.696	1.60494e-24
								TCR Top	TRD Gini-Simpson	-0.466	1.34367e-10
								TRA Top	TRD Gini-Simpson	-0.49	9.7565e-12
								TRB Top	TRD Gini-Simpson	-0.453	5.0429e-10
								TRD Top	TRD Gini-Simpson	-0.98	4.58681e-121
								TRG Top	TRD Gini-Simpson	-0.634	2.13886e-19
								TCR 2nd	TRD Gini-Simpson	-0.559	1.86007e-15
								TRA 2nd	TRD Gini-Simpson	-0.545	1.22206e-14
								TRB 2nd	TRD Gini-Simpson	-0.545	1.35687e-14
								TRD 2nd	TRD Gini-Simpson	-0.809	2.35078e-28
								TRG 2nd	TRD Gini-Simpson	-0.622	1.94593e-17
								TILs (%)	TRD Gini-Simpson	0.343	1.06833e-05
								TCR N reads	TRG Gini-Simpson	0.564	1.22653e-19
								TRA N reads	TRG Gini-Simpson	0.549	1.83969e-18
								TRB N reads	TRG Gini-Simpson	0.514	4.73921e-16
								TRD N reads	TRG Gini-Simpson	0.612	1.13492e-23
								TRG N reads	TRG Gini-Simpson	0.737	2.26425e-38
								TCR N clones	TRG Gini-Simpson	0.741	4.21557e-39
								TRA N clones	TRG Gini-Simpson	0.72	6.62272e-36
								TRB N clones	TRG Gini-Simpson	0.69	4.54859e-32
								TRD N clones	TRG Gini-Simpson	0.69	5.46037e-32
								TRG N clones	TRG Gini-Simpson	0.988	1.0221e-175
								TCR Length CDR3	TRG Gini-Simpson	0.071	0.299816
								TRA Length CDR3	TRG Gini-Simpson	-0.062	0.364114
								TRB Length CDR3	TRG Gini-Simpson	0.088	0.195319
								TRD Length CDR3	TRG Gini-Simpson	0.03	0.710266
								TRG Length CDR3	TRG Gini-Simpson	-0.027	0.697815
								TCR Evenness	TRG Gini-Simpson	0.114	0.0947516
								TRA Evenness	TRG Gini-Simpson	0.135	0.0480048
								TRB Evenness	TRG Gini-Simpson	0.067	0.329982
								TRD Evenness	TRG Gini-Simpson	-0.023	0.807768
								TRG Evenness	TRG Gini-Simpson	0.127	0.0813613
								TCR Gini	TRG Gini-Simpson	-0.024	0.730386
								TRA Gini	TRG Gini-Simpson	0.009	0.889741
								TRB Gini	TRG Gini-Simpson	0.033	0.631801
								TRD Gini	TRG Gini-Simpson	0.404	1.18686e-07
								TRG Gini	TRG Gini-Simpson	0.295	9.90509e-06
								TCR Gini-Simpson	TRG Gini-Simpson	0.732	9.37145e-38
								TRA Gini-Simpson	TRG Gini-Simpson	0.704	9.83866e-34
								TRB Gini-Simpson	TRG Gini-Simpson	0.671	1.14547e-29
								TRD Gini-Simpson	TRG Gini-Simpson	0.696	1.60494e-24
								TRG Gini-Simpson	TRG Gini-Simpson	1	0
								TCR Top	TRG Gini-Simpson	-0.603	6.76511e-23
								TRA Top	TRG Gini-Simpson	-0.621	1.43661e-24
								TRB Top	TRG Gini-Simpson	-0.551	1.59785e-18
								TRD Top	TRG Gini-Simpson	-0.653	8.81842e-21
								TRG Top	TRG Gini-Simpson	-0.968	1.63219e-130
								TCR 2nd	TRG Gini-Simpson	-0.654	6.42343e-28
								TRA 2nd	TRG Gini-Simpson	-0.666	4.40753e-29
								TRB 2nd	TRG Gini-Simpson	-0.591	1.11412e-21
								TRD 2nd	TRG Gini-Simpson	-0.568	2.90775e-11
								TRG 2nd	TRG Gini-Simpson	-0.862	1.84439e-57
								TILs (%)	TRG Gini-Simpson	0.233	0.000864521
								TCR N reads	TCR Top	-0.64	1.45923e-30
								TRA N reads	TCR Top	-0.624	9.18691e-29
								TRB N reads	TCR Top	-0.634	8.15589e-30
								TRD N reads	TCR Top	-0.498	2.80533e-17
								TRG N reads	TCR Top	-0.516	1.18385e-18
								TCR N clones	TCR Top	-0.871	2.10372e-79
								TRA N clones	TCR Top	-0.86	3.79691e-75
								TRB N clones	TCR Top	-0.861	1.15829e-75
								TRD N clones	TCR Top	-0.584	1.62864e-24
								TRG N clones	TCR Top	-0.686	1.45227e-36
								TCR Length CDR3	TCR Top	-0.059	0.346869
								TRA Length CDR3	TCR Top	0.065	0.305041
								TRB Length CDR3	TCR Top	-0.14	0.0266347
								TRD Length CDR3	TCR Top	-0.012	0.879673
								TRG Length CDR3	TCR Top	-0.032	0.638784
								TCR Evenness	TCR Top	-0.508	6.80859e-18
								TRA Evenness	TCR Top	-0.438	4.03834e-13
								TRB Evenness	TCR Top	-0.417	9.98257e-12
								TRD Evenness	TCR Top	0.021	0.822624
								TRG Evenness	TCR Top	-0.104	0.152301
								TCR Gini	TCR Top	0.266	1.85309e-05
								TRA Gini	TCR Top	0.169	0.00699546
								TRB Gini	TCR Top	0.134	0.034836
								TRD Gini	TCR Top	-0.29	0.000116847
								TRG Gini	TCR Top	-0.169	0.012835
								TCR Gini-Simpson	TCR Top	-0.918	6.85215e-103
								TRA Gini-Simpson	TCR Top	-0.9	1.71291e-92
								TRB Gini-Simpson	TCR Top	-0.899	1.31647e-90
								TRD Gini-Simpson	TCR Top	-0.466	1.34367e-10
								TRG Gini-Simpson	TCR Top	-0.603	6.76511e-23
								TCR Top	TCR Top	1	0
								TRA Top	TCR Top	0.93	9.17969e-111
								TRB Top	TCR Top	0.922	1.46286e-103
								TRD Top	TCR Top	0.429	4.95677e-09
								TRG Top	TCR Top	0.59	9.51493e-22
								TCR 2nd	TCR Top	0.936	3.79316e-115
								TRA 2nd	TCR Top	0.868	7.03901e-77
								TRB 2nd	TCR Top	0.849	3.02664e-69
								TRD 2nd	TCR Top	0.283	0.00198106
								TRG 2nd	TCR Top	0.477	3.63356e-12
								TILs (%)	TCR Top	-0.286	9.41401e-06
								TCR N reads	TRA Top	-0.617	6.14985e-28
								TRA N reads	TRA Top	-0.612	1.99561e-27
								TRB N reads	TRA Top	-0.599	4.73596e-26
								TRD N reads	TRA Top	-0.489	1.27221e-16
								TRG N reads	TRA Top	-0.491	9.48647e-17
								TCR N clones	TRA Top	-0.876	2.36335e-81
								TRA N clones	TRA Top	-0.883	1.55205e-84
								TRB N clones	TRA Top	-0.846	1.23625e-70
								TRD N clones	TRA Top	-0.584	1.66483e-24
								TRG N clones	TRA Top	-0.687	1.20022e-36
								TCR Length CDR3	TRA Top	-0.049	0.436007
								TRA Length CDR3	TRA Top	0.047	0.459525
								TRB Length CDR3	TRA Top	-0.108	0.0883807
								TRD Length CDR3	TRA Top	0.024	0.759378
								TRG Length CDR3	TRA Top	-0.041	0.546612
								TCR Evenness	TRA Top	-0.469	4.20554e-15
								TRA Evenness	TRA Top	-0.498	5.14727e-17
								TRB Evenness	TRA Top	-0.333	9.32584e-08
								TRD Evenness	TRA Top	0	0.996104
								TRG Evenness	TRA Top	-0.092	0.207966
								TCR Gini	TRA Top	0.249	6.30486e-05
								TRA Gini	TRA Top	0.205	0.00104751
								TRB Gini	TRA Top	0.086	0.178272
								TRD Gini	TRA Top	-0.289	0.000126903
								TRG Gini	TRA Top	-0.186	0.00590231
								TCR Gini-Simpson	TRA Top	-0.915	8.77617e-101
								TRA Gini-Simpson	TRA Top	-0.933	2.90354e-113
								TRB Gini-Simpson	TRA Top	-0.868	6.88356e-77
								TRD Gini-Simpson	TRA Top	-0.49	9.7565e-12
								TRG Gini-Simpson	TRA Top	-0.621	1.43661e-24
								TCR Top	TRA Top	0.93	9.17969e-111
								TRA Top	TRA Top	1	0
								TRB Top	TRA Top	0.83	1.4655e-64
								TRD Top	TRA Top	0.448	8.29326e-10
								TRG Top	TRA Top	0.604	6.40722e-23
								TCR 2nd	TRA Top	0.941	5.31841e-119
								TRA 2nd	TRA Top	0.914	7.29931e-99
								TRB 2nd	TRA Top	0.826	2.07883e-62
								TRD 2nd	TRA Top	0.312	0.000608386
								TRG 2nd	TRA Top	0.489	7.81439e-13
								TILs (%)	TRA Top	-0.276	1.98017e-05
								TCR N reads	TRB Top	-0.638	8.21932e-30
								TRA N reads	TRB Top	-0.612	5.75137e-27
								TRB N reads	TRB Top	-0.651	2.39317e-31
								TRD N reads	TRB Top	-0.475	1.99552e-15
								TRG N reads	TRB Top	-0.477	1.53661e-15
								TCR N clones	TRB Top	-0.86	5.78504e-74
								TRA N clones	TRB Top	-0.831	6.90294e-65
								TRB N clones	TRB Top	-0.877	1.52796e-80
								TRD N clones	TRB Top	-0.553	2.28576e-21
								TRG N clones	TRB Top	-0.631	4.84638e-29
								TCR Length CDR3	TRB Top	-0.077	0.223404
								TRA Length CDR3	TRB Top	0.073	0.249624
								TRB Length CDR3	TRB Top	-0.153	0.0158187
								TRD Length CDR3	TRB Top	0.007	0.929831
								TRG Length CDR3	TRB Top	-0.028	0.681282
								TCR Evenness	TRB Top	-0.447	1.32223e-13
								TRA Evenness	TRB Top	-0.317	3.42127e-07
								TRB Evenness	TRB Top	-0.471	5.89082e-15
								TRD Evenness	TRB Top	0.063	0.497435
								TRG Evenness	TRB Top	-0.083	0.254289
								TCR Gini	TRB Top	0.263	2.64593e-05
								TRA Gini	TRB Top	0.125	0.0482414
								TRB Gini	TRB Top	0.151	0.017137
								TRD Gini	TRB Top	-0.315	2.76013e-05
								TRG Gini	TRB Top	-0.149	0.0286214
								TCR Gini-Simpson	TRB Top	-0.899	2.32259e-90
								TRA Gini-Simpson	TRB Top	-0.854	5.64553e-72
								TRB Gini-Simpson	TRB Top	-0.929	6.48483e-109
								TRD Gini-Simpson	TRB Top	-0.453	5.0429e-10
								TRG Gini-Simpson	TRB Top	-0.551	1.59785e-18
								TCR Top	TRB Top	0.922	1.46286e-103
								TRA Top	TRB Top	0.83	1.4655e-64
								TRB Top	TRB Top	1	0
								TRD Top	TRB Top	0.407	3.27026e-08
								TRG Top	TRB Top	0.542	7.26785e-18
								TCR 2nd	TRB Top	0.913	6.66025e-98
								TRA 2nd	TRB Top	0.818	6.07903e-61
								TRB 2nd	TRB Top	0.902	1.45698e-90
								TRD 2nd	TRB Top	0.333	0.000244805
								TRG 2nd	TRB Top	0.423	1.17516e-09
								TILs (%)	TRB Top	-0.294	6.33886e-06
								TCR N reads	TRD Top	-0.547	1.00207e-14
								TRA N reads	TRD Top	-0.513	7.22994e-13
								TRB N reads	TRD Top	-0.521	2.82747e-13
								TRD N reads	TRD Top	-0.748	6.99519e-32
								TRG N reads	TRD Top	-0.609	9.68538e-19
								TCR N clones	TRD Top	-0.626	5.63006e-20
								TRA N clones	TRD Top	-0.576	1.66778e-16
								TRB N clones	TRD Top	-0.594	1.12299e-17
								TRD N clones	TRD Top	-0.944	2.79695e-83
								TRG N clones	TRD Top	-0.697	3.27833e-26
								TCR Length CDR3	TRD Top	-0.153	0.0461675
								TRA Length CDR3	TRD Top	0.084	0.275959
								TRB Length CDR3	TRD Top	-0.07	0.360617
								TRD Length CDR3	TRD Top	-0.015	0.845639
								TRG Length CDR3	TRD Top	0.001	0.993598
								TCR Evenness	TRD Top	0.008	0.913459
								TRA Evenness	TRD Top	0.007	0.922537
								TRB Evenness	TRD Top	0.065	0.397519
								TRD Evenness	TRD Top	-0.311	0.000631715
								TRG Evenness	TRD Top	0.003	0.969682
								TCR Gini	TRD Top	-0.076	0.322267
								TRA Gini	TRD Top	-0.096	0.210381
								TRB Gini	TRD Top	-0.158	0.038632
								TRD Gini	TRD Top	-0.431	4.09032e-09
								TRG Gini	TRD Top	-0.202	0.0104083
								TCR Gini-Simpson	TRD Top	-0.601	3.4205e-18
								TRA Gini-Simpson	TRD Top	-0.548	8.31298e-15
								TRB Gini-Simpson	TRD Top	-0.562	1.24186e-15
								TRD Gini-Simpson	TRD Top	-0.98	4.58681e-121
								TRG Gini-Simpson	TRD Top	-0.653	8.81842e-21
								TCR Top	TRD Top	0.429	4.95677e-09
								TRA Top	TRD Top	0.448	8.29326e-10
								TRB Top	TRD Top	0.407	3.27026e-08
								TRD Top	TRD Top	1	0
								TRG Top	TRD Top	0.588	3.00449e-16
								TCR 2nd	TRD Top	0.518	4.20616e-13
								TRA 2nd	TRD Top	0.5	3.20223e-12
								TRB 2nd	TRD Top	0.505	1.96301e-12
								TRD 2nd	TRD Top	0.648	2.69115e-15
								TRG 2nd	TRD Top	0.577	1.02949e-14
								TILs (%)	TRD Top	-0.331	2.33566e-05
								TCR N reads	TRG Top	-0.505	1.79945e-15
								TRA N reads	TRG Top	-0.489	1.98694e-14
								TRB N reads	TRG Top	-0.463	5.96299e-13
								TRD N reads	TRG Top	-0.568	5.93887e-20
								TRG N reads	TRG Top	-0.646	4.88142e-27
								TCR N clones	TRG Top	-0.69	5.89426e-32
								TRA N clones	TRG Top	-0.668	1.83244e-29
								TRB N clones	TRG Top	-0.646	5.65831e-27
								TRD N clones	TRG Top	-0.643	9.57568e-27
								TRG N clones	TRG Top	-0.928	3.32262e-94
								TCR Length CDR3	TRG Top	-0.065	0.341642
								TRA Length CDR3	TRG Top	0.058	0.395794
								TRB Length CDR3	TRG Top	-0.069	0.313652
								TRD Length CDR3	TRG Top	-0.018	0.819309
								TRG Length CDR3	TRG Top	0.023	0.737049
								TCR Evenness	TRG Top	-0.17	0.0121421
								TRA Evenness	TRG Top	-0.177	0.00898256
								TRB Evenness	TRG Top	-0.129	0.0596527
								TRD Evenness	TRG Top	0.039	0.676132
								TRG Evenness	TRG Top	-0.362	2.87708e-07
								TCR Gini	TRG Top	0.081	0.233873
								TRA Gini	TRG Top	0.036	0.599326
								TRB Gini	TRG Top	0.03	0.660482
								TRD Gini	TRG Top	-0.383	5.91373e-07
								TRG Gini	TRG Top	-0.115	0.0912148
								TCR Gini-Simpson	TRG Top	-0.692	2.85853e-32
								TRA Gini-Simpson	TRG Top	-0.661	1.30785e-28
								TRB Gini-Simpson	TRG Top	-0.637	5.71516e-26
								TRD Gini-Simpson	TRG Top	-0.634	2.13886e-19
								TRG Gini-Simpson	TRG Top	-0.968	1.63219e-130
								TCR Top	TRG Top	0.59	9.51493e-22
								TRA Top	TRG Top	0.604	6.40722e-23
								TRB Top	TRG Top	0.542	7.26785e-18
								TRD Top	TRG Top	0.588	3.00449e-16
								TRG Top	TRG Top	1	0
								TCR 2nd	TRG Top	0.637	4.68994e-26
								TRA 2nd	TRG Top	0.65	2.62814e-27
								TRB 2nd	TRG Top	0.568	8.44777e-20
								TRD 2nd	TRG Top	0.495	1.59552e-08
								TRG 2nd	TRG Top	0.732	4.04284e-33
								TILs (%)	TRG Top	-0.192	0.00625345
								TCR N reads	TCR 2nd	-0.659	1.33073e-32
								TRA N reads	TCR 2nd	-0.642	1.41098e-30
								TRB N reads	TCR 2nd	-0.652	9.3379e-32
								TRD N reads	TCR 2nd	-0.511	4.24381e-18
								TRG N reads	TCR 2nd	-0.522	5.77015e-19
								TCR N clones	TCR 2nd	-0.909	1.93633e-96
								TRA N clones	TCR 2nd	-0.897	1.69755e-90
								TRB N clones	TCR 2nd	-0.898	1.50393e-90
								TRD N clones	TCR 2nd	-0.605	1.93082e-26
								TRG N clones	TCR 2nd	-0.717	6.76043e-41
								TCR Length CDR3	TCR 2nd	-0.064	0.310253
								TRA Length CDR3	TCR 2nd	0.077	0.221307
								TRB Length CDR3	TCR 2nd	-0.154	0.0151896
								TRD Length CDR3	TCR 2nd	-0.023	0.763454
								TRG Length CDR3	TCR 2nd	-0.007	0.921494
								TCR Evenness	TCR 2nd	-0.469	3.89414e-15
								TRA Evenness	TCR 2nd	-0.418	6.26803e-12
								TRB Evenness	TCR 2nd	-0.407	3.48447e-11
								TRD Evenness	TCR 2nd	-0.023	0.803551
								TRG Evenness	TCR 2nd	-0.107	0.141678
								TCR Gini	TCR 2nd	0.277	8.42334e-06
								TRA Gini	TCR 2nd	0.181	0.00402882
								TRB Gini	TCR 2nd	0.12	0.0582857
								TRD Gini	TCR 2nd	-0.319	2.15722e-05
								TRG Gini	TCR 2nd	-0.173	0.0104821
								TCR Gini-Simpson	TCR 2nd	-0.947	4.22322e-125
								TRA Gini-Simpson	TCR 2nd	-0.934	4.60255e-113
								TRB Gini-Simpson	TCR 2nd	-0.931	5.24242e-110
								TRD Gini-Simpson	TCR 2nd	-0.559	1.86007e-15
								TRG Gini-Simpson	TCR 2nd	-0.654	6.42343e-28
								TCR Top	TCR 2nd	0.936	3.79316e-115
								TRA Top	TCR 2nd	0.941	5.31841e-119
								TRB Top	TCR 2nd	0.913	6.66025e-98
								TRD Top	TCR 2nd	0.518	4.20616e-13
								TRG Top	TCR 2nd	0.637	4.68994e-26
								TCR 2nd	TCR 2nd	1	0
								TRA 2nd	TCR 2nd	0.922	1.45538e-103
								TRB 2nd	TCR 2nd	0.903	5.19915e-91
								TRD 2nd	TCR 2nd	0.416	3.13219e-06
								TRG 2nd	TCR 2nd	0.539	1.00343e-15
								TILs (%)	TCR 2nd	-0.286	1.02728e-05
								TCR N reads	TRA 2nd	-0.653	1.1892e-31
								TRA N reads	TRA 2nd	-0.655	6.72136e-32
[truncated: 203 more rows]

## Sheet: Supplementary Figure 5
Supplementary Figure 5
[truncated: 1,684 more rows]

## Sheet: Supplementary Figure 6
Supplementary Figure 6
[truncated: 259 more rows]

[truncated: 19 more sheets: Supplementary Figure 7, Supplementary Figure 8, Supplementary Figure 9, Supplementary Figure 10, Supplementary Figure 11, Supplementary Figure 12, Supplementary Figure 13, Supplementary Figure 14, Supplementary Figure 15, Supplementary Figure 16, Supplementary Figure 17, Supplementary Figure 18, Supplementary Figure 19, Supplementary Figure 20, Supplementary Figure 21, Supplementary Figure 22, Supplementary Figure 23, Supplementary Figure 24, Supplementary Figure 25]
